# Supplementary material for: Molecular mechanism for recognition of the cargo adapter Rab6GTP by the dynein adapter BicD2
Source: Life Sci Alliance. 2024 May 7;7(7):e202302430. doi: 10.26508/lsa.202302430 (PMC11077774; doi:10.26508/lsa.202302430)
Supplement: Supplementary file 1 [file LSA-2023-02430_SdataF1.pdb]

ATOM      1  N   LYS A   1     -15.855  14.699  23.793  1.00 86.01           N  
ATOM      2  H   LYS A   1     -15.443  15.584  24.052  1.00 86.01           H  
ATOM      3  H2  LYS A   1     -15.561  13.984  24.443  1.00 86.01           H  
ATOM      4  H3  LYS A   1     -16.861  14.756  23.864  1.00 86.01           H  
ATOM      5  CA  LYS A   1     -15.456  14.286  22.422  1.00 86.01           C  
ATOM      6  HA  LYS A   1     -15.862  14.976  21.682  1.00 86.01           H  
ATOM      7  C   LYS A   1     -16.074  12.922  22.176  1.00 86.01           C  
ATOM      8  CB  LYS A   1     -13.921  14.194  22.249  1.00 86.01           C  
ATOM      9  HB2 LYS A   1     -13.511  13.547  23.024  1.00 86.01           H  
ATOM     10  HB3 LYS A   1     -13.714  13.728  21.285  1.00 86.01           H  
ATOM     11  O   LYS A   1     -16.018  12.112  23.089  1.00 86.01           O  
ATOM     12  CG  LYS A   1     -13.187  15.549  22.286  1.00 86.01           C  
ATOM     13  HG2 LYS A   1     -13.361  16.030  23.249  1.00 86.01           H  
ATOM     14  HG3 LYS A   1     -13.595  16.185  21.500  1.00 86.01           H  
ATOM     15  CD  LYS A   1     -11.665  15.396  22.069  1.00 86.01           C  
ATOM     16  HD2 LYS A   1     -11.491  14.901  21.113  1.00 86.01           H  
ATOM     17  HD3 LYS A   1     -11.252  14.771  22.861  1.00 86.01           H  
ATOM     18  CE  LYS A   1     -10.942  16.759  22.066  1.00 86.01           C  
ATOM     19  HE2 LYS A   1     -11.369  17.377  21.276  1.00 86.01           H  
ATOM     20  HE3 LYS A   1     -11.127  17.261  23.016  1.00 86.01           H  
ATOM     21  NZ  LYS A   1      -9.473  16.640  21.843  1.00 86.01           N  
ATOM     22  HZ1 LYS A   1      -9.033  17.549  21.833  1.00 86.01           H  
ATOM     23  HZ2 LYS A   1      -9.269  16.216  20.949  1.00 86.01           H  
ATOM     24  HZ3 LYS A   1      -9.021  16.096  22.565  1.00 86.01           H  
ATOM     25  N   PHE A   2     -16.672  12.686  21.014  1.00 94.39           N  
ATOM     26  H   PHE A   2     -16.697  13.400  20.299  1.00 94.39           H  
ATOM     27  CA  PHE A   2     -17.396  11.449  20.723  1.00 94.39           C  
ATOM     28  HA  PHE A   2     -17.177  10.697  21.481  1.00 94.39           H  
ATOM     29  C   PHE A   2     -16.977  10.886  19.377  1.00 94.39           C  
ATOM     30  CB  PHE A   2     -18.898  11.715  20.752  1.00 94.39           C  
ATOM     31  HB2 PHE A   2     -19.424  10.811  20.443  1.00 94.39           H  
ATOM     32  HB3 PHE A   2     -19.146  12.500  20.038  1.00 94.39           H  
ATOM     33  O   PHE A   2     -16.881  11.625  18.397  1.00 94.39           O  
ATOM     34  CG  PHE A   2     -19.385  12.103  22.128  1.00 94.39           C  
ATOM     35  CD1 PHE A   2     -19.649  11.104  23.076  1.00 94.39           C  
ATOM     36  HD1 PHE A   2     -19.444  10.072  22.835  1.00 94.39           H  
ATOM     37  CD2 PHE A   2     -19.577  13.452  22.467  1.00 94.39           C  
ATOM     38  HD2 PHE A   2     -19.348  14.211  21.733  1.00 94.39           H  
ATOM     39  CE1 PHE A   2     -20.214  11.435  24.317  1.00 94.39           C  
ATOM     40  HE1 PHE A   2     -20.490  10.659  25.015  1.00 94.39           H  
ATOM     41  CE2 PHE A   2     -20.103  13.788  23.731  1.00 94.39           C  
ATOM     42  HE2 PHE A   2     -20.286  14.813  24.017  1.00 94.39           H  
ATOM     43  CZ  PHE A   2     -20.454  12.778  24.639  1.00 94.39           C  
ATOM     44  HZ  PHE A   2     -20.915  13.023  25.584  1.00 94.39           H  
ATOM     45  N   LYS A   3     -16.724   9.580  19.342  1.00 94.87           N  
ATOM     46  H   LYS A   3     -16.906   9.034  20.172  1.00 94.87           H  
ATOM     47  CA  LYS A   3     -16.189   8.888  18.175  1.00 94.87           C  
ATOM     48  HA  LYS A   3     -15.761   9.619  17.489  1.00 94.87           H  
ATOM     49  C   LYS A   3     -17.306   8.168  17.426  1.00 94.87           C  
ATOM     50  CB  LYS A   3     -15.048   7.979  18.646  1.00 94.87           C  
ATOM     51  HB2 LYS A   3     -14.256   8.606  19.055  1.00 94.87           H  
ATOM     52  HB3 LYS A   3     -15.404   7.319  19.437  1.00 94.87           H  
ATOM     53  O   LYS A   3     -17.998   7.330  18.000  1.00 94.87           O  
ATOM     54  CG  LYS A   3     -14.485   7.148  17.495  1.00 94.87           C  
ATOM     55  HG2 LYS A   3     -14.364   7.814  16.641  1.00 94.87           H  
ATOM     56  HG3 LYS A   3     -15.199   6.374  17.214  1.00 94.87           H  
ATOM     57  CD  LYS A   3     -13.141   6.513  17.869  1.00 94.87           C  
ATOM     58  HD2 LYS A   3     -13.246   6.001  18.825  1.00 94.87           H  
ATOM     59  HD3 LYS A   3     -12.386   7.292  17.975  1.00 94.87           H  
ATOM     60  CE  LYS A   3     -12.706   5.503  16.809  1.00 94.87           C  
ATOM     61  HE2 LYS A   3     -12.539   6.015  15.861  1.00 94.87           H  
ATOM     62  HE3 LYS A   3     -13.527   4.802  16.664  1.00 94.87           H  
ATOM     63  NZ  LYS A   3     -11.488   4.775  17.242  1.00 94.87           N  
ATOM     64  HZ1 LYS A   3     -11.332   3.973  16.647  1.00 94.87           H  
ATOM     65  HZ2 LYS A   3     -11.597   4.424  18.183  1.00 94.87           H  
ATOM     66  HZ3 LYS A   3     -10.677   5.378  17.230  1.00 94.87           H  
ATOM     67  N   LEU A   4     -17.471   8.517  16.155  1.00 97.75           N  
ATOM     68  H   LEU A   4     -16.854   9.222  15.779  1.00 97.75           H  
ATOM     69  CA  LEU A   4     -18.440   7.947  15.225  1.00 97.75           C  
ATOM     70  HA  LEU A   4     -19.121   7.276  15.748  1.00 97.75           H  
ATOM     71  C   LEU A   4     -17.674   7.157  14.165  1.00 97.75           C  
ATOM     72  CB  LEU A   4     -19.263   9.068  14.555  1.00 97.75           C  
ATOM     73  HB2 LEU A   4     -18.583   9.861  14.243  1.00 97.75           H  
ATOM     74  HB3 LEU A   4     -19.707   8.650  13.652  1.00 97.75           H  
ATOM     75  O   LEU A   4     -16.905   7.747  13.409  1.00 97.75           O  
ATOM     76  CG  LEU A   4     -20.413   9.683  15.372  1.00 97.75           C  
ATOM     77  HG  LEU A   4     -21.161   8.913  15.565  1.00 97.75           H  
ATOM     78  CD1 LEU A   4     -19.981  10.323  16.693  1.00 97.75           C  
ATOM     79 HD11 LEU A   4     -19.646   9.549  17.384  1.00 97.75           H  
ATOM     80 HD12 LEU A   4     -20.836  10.815  17.157  1.00 97.75           H  
ATOM     81 HD13 LEU A   4     -19.181  11.043  16.523  1.00 97.75           H  
ATOM     82  CD2 LEU A   4     -21.117  10.748  14.535  1.00 97.75           C  
ATOM     83 HD21 LEU A   4     -20.414  11.542  14.284  1.00 97.75           H  
ATOM     84 HD22 LEU A   4     -21.943  11.185  15.096  1.00 97.75           H  
ATOM     85 HD23 LEU A   4     -21.506  10.301  13.620  1.00 97.75           H  
ATOM     86  N   VAL A   5     -17.902   5.848  14.074  1.00 97.63           N  
ATOM     87  H   VAL A   5     -18.541   5.424  14.731  1.00 97.63           H  
ATOM     88  CA  VAL A   5     -17.357   5.014  12.993  1.00 97.63           C  
ATOM     89  HA  VAL A   5     -16.558   5.568  12.499  1.00 97.63           H  
ATOM     90  C   VAL A   5     -18.416   4.759  11.932  1.00 97.63           C  
ATOM     91  CB  VAL A   5     -16.705   3.729  13.534  1.00 97.63           C  
ATOM     92  HB  VAL A   5     -15.965   4.032  14.274  1.00 97.63           H  
ATOM     93  O   VAL A   5     -19.533   4.357  12.244  1.00 97.63           O  
ATOM     94  CG1 VAL A   5     -17.689   2.759  14.204  1.00 97.63           C  
ATOM     95 HG11 VAL A   5     -18.395   2.358  13.477  1.00 97.63           H  
ATOM     96 HG12 VAL A   5     -17.136   1.934  14.653  1.00 97.63           H  
ATOM     97 HG13 VAL A   5     -18.232   3.271  14.998  1.00 97.63           H  
ATOM     98  CG2 VAL A   5     -15.936   2.990  12.435  1.00 97.63           C  
ATOM     99 HG21 VAL A   5     -16.616   2.650  11.654  1.00 97.63           H  
ATOM    100 HG22 VAL A   5     -15.193   3.658  11.998  1.00 97.63           H  
ATOM    101 HG23 VAL A   5     -15.423   2.129  12.862  1.00 97.63           H  
ATOM    102  N   PHE A   6     -18.073   4.994  10.669  1.00 98.55           N  
ATOM    103  H   PHE A   6     -17.146   5.342  10.472  1.00 98.55           H  
ATOM    104  CA  PHE A   6     -18.954   4.732   9.535  1.00 98.55           C  
ATOM    105  HA  PHE A   6     -19.986   4.675   9.881  1.00 98.55           H  
ATOM    106  C   PHE A   6     -18.585   3.393   8.916  1.00 98.55           C  
ATOM    107  CB  PHE A   6     -18.880   5.875   8.519  1.00 98.55           C  
ATOM    108  HB2 PHE A   6     -19.373   5.551   7.603  1.00 98.55           H  
ATOM    109  HB3 PHE A   6     -17.838   6.086   8.278  1.00 98.55           H  
ATOM    110  O   PHE A   6     -17.444   3.196   8.505  1.00 98.55           O  
ATOM    111  CG  PHE A   6     -19.551   7.144   9.002  1.00 98.55           C  
ATOM    112  CD1 PHE A   6     -20.792   7.536   8.464  1.00 98.55           C  
ATOM    113  HD1 PHE A   6     -21.260   6.944   7.692  1.00 98.55           H  
ATOM    114  CD2 PHE A   6     -18.948   7.920  10.010  1.00 98.55           C  
ATOM    115  HD2 PHE A   6     -17.988   7.639  10.416  1.00 98.55           H  
ATOM    116  CE1 PHE A   6     -21.433   8.691   8.944  1.00 98.55           C  
ATOM    117  HE1 PHE A   6     -22.390   8.987   8.540  1.00 98.55           H  
ATOM    118  CE2 PHE A   6     -19.596   9.063  10.500  1.00 98.55           C  
ATOM    119  HE2 PHE A   6     -19.136   9.633  11.293  1.00 98.55           H  
ATOM    120  CZ  PHE A   6     -20.841   9.443   9.973  1.00 98.55           C  
ATOM    121  HZ  PHE A   6     -21.353  10.304  10.375  1.00 98.55           H  
ATOM    122  N   LEU A   7     -19.550   2.483   8.827  1.00 98.33           N  
ATOM    123  H   LEU A   7     -20.470   2.752   9.146  1.00 98.33           H  
ATOM    124  CA  LEU A   7     -19.389   1.093   8.400  1.00 98.33           C  
ATOM    125  HA  LEU A   7     -18.384   0.935   8.008  1.00 98.33           H  
ATOM    126  C   LEU A   7     -20.382   0.751   7.292  1.00 98.33           C  
ATOM    127  CB  LEU A   7     -19.611   0.166   9.604  1.00 98.33           C  
ATOM    128  HB2 LEU A   7     -20.630   0.320   9.957  1.00 98.33           H  
ATOM    129  HB3 LEU A   7     -19.525  -0.871   9.278  1.00 98.33           H  
ATOM    130  O   LEU A   7     -21.389   1.434   7.110  1.00 98.33           O  
ATOM    131  CG  LEU A   7     -18.652   0.393  10.783  1.00 98.33           C  
ATOM    132  HG  LEU A   7     -18.702   1.430  11.115  1.00 98.33           H  
ATOM    133  CD1 LEU A   7     -19.080  -0.495  11.941  1.00 98.33           C  
ATOM    134 HD11 LEU A   7     -18.438  -0.310  12.802  1.00 98.33           H  
ATOM    135 HD12 LEU A   7     -19.014  -1.547  11.664  1.00 98.33           H  
ATOM    136 HD13 LEU A   7     -20.108  -0.262  12.219  1.00 98.33           H  
ATOM    137  CD2 LEU A   7     -17.211   0.048  10.421  1.00 98.33           C  
ATOM    138 HD21 LEU A   7     -17.165  -0.973  10.042  1.00 98.33           H  
ATOM    139 HD22 LEU A   7     -16.843   0.735   9.659  1.00 98.33           H  
ATOM    140 HD23 LEU A   7     -16.580   0.134  11.306  1.00 98.33           H  
ATOM    141  N   GLY A   8     -20.085  -0.291   6.521  1.00 98.29           N  
ATOM    142  H   GLY A   8     -19.254  -0.827   6.726  1.00 98.29           H  
ATOM    143  CA  GLY A   8     -20.903  -0.718   5.389  1.00 98.29           C  
ATOM    144  HA2 GLY A   8     -21.456  -1.614   5.668  1.00 98.29           H  
ATOM    145  HA3 GLY A   8     -21.632   0.049   5.124  1.00 98.29           H  
ATOM    146  C   GLY A   8     -20.071  -1.019   4.150  1.00 98.29           C  
ATOM    147  O   GLY A   8     -18.885  -0.680   4.074  1.00 98.29           O  
ATOM    148  N   GLU A   9     -20.714  -1.614   3.153  1.00 97.61           N  
ATOM    149  H   GLU A   9     -21.686  -1.853   3.286  1.00 97.61           H  
ATOM    150  CA  GLU A   9     -20.065  -2.056   1.917  1.00 97.61           C  
ATOM    151  HA  GLU A   9     -19.237  -2.714   2.179  1.00 97.61           H  
ATOM    152  C   GLU A   9     -19.460  -0.897   1.100  1.00 97.61           C  
ATOM    153  CB  GLU A   9     -21.066  -2.871   1.074  1.00 97.61           C  
ATOM    154  HB2 GLU A   9     -20.611  -3.125   0.117  1.00 97.61           H  
ATOM    155  HB3 GLU A   9     -21.945  -2.260   0.870  1.00 97.61           H  
ATOM    156  O   GLU A   9     -19.643   0.301   1.373  1.00 97.61           O  
ATOM    157  CG  GLU A   9     -21.520  -4.174   1.751  1.00 97.61           C  
ATOM    158  HG2 GLU A   9     -22.219  -4.680   1.085  1.00 97.61           H  
ATOM    159  HG3 GLU A   9     -22.056  -3.934   2.669  1.00 97.61           H  
ATOM    160  CD  GLU A   9     -20.346  -5.113   2.048  1.00 97.61           C  
ATOM    161  OE1 GLU A   9     -20.113  -5.393   3.249  1.00 97.61           O  
ATOM    162  OE2 GLU A   9     -19.680  -5.522   1.076  1.00 97.61           O  
ATOM    163  N   GLN A  10     -18.687  -1.248   0.075  1.00 96.01           N  
ATOM    164  H   GLN A  10     -18.544  -2.230  -0.109  1.00 96.01           H  
ATOM    165  CA  GLN A  10     -18.180  -0.275  -0.884  1.00 96.01           C  
ATOM    166  HA  GLN A  10     -17.592   0.456  -0.328  1.00 96.01           H  
ATOM    167  C   GLN A  10     -19.340   0.464  -1.575  1.00 96.01           C  
ATOM    168  CB  GLN A  10     -17.251  -0.976  -1.884  1.00 96.01           C  
ATOM    169  HB2 GLN A  10     -17.844  -1.593  -2.560  1.00 96.01           H  
ATOM    170  HB3 GLN A  10     -16.561  -1.621  -1.340  1.00 96.01           H  
ATOM    171  O   GLN A  10     -20.392  -0.102  -1.855  1.00 96.01           O  
ATOM    172  CG  GLN A  10     -16.429   0.039  -2.688  1.00 96.01           C  
ATOM    173  HG2 GLN A  10     -17.093   0.675  -3.272  1.00 96.01           H  
ATOM    174  HG3 GLN A  10     -15.868   0.660  -1.989  1.00 96.01           H  
ATOM    175  CD  GLN A  10     -15.445  -0.604  -3.657  1.00 96.01           C  
ATOM    176  NE2 GLN A  10     -14.399   0.092  -4.039  1.00 96.01           N  
ATOM    177 HE21 GLN A  10     -13.864  -0.352  -4.772  1.00 96.01           H  
ATOM    178 HE22 GLN A  10     -14.434   1.095  -3.926  1.00 96.01           H  
ATOM    179  OE1 GLN A  10     -15.584  -1.724  -4.100  1.00 96.01           O  
ATOM    180  N   SER A  11     -19.145   1.755  -1.851  1.00 96.91           N  
ATOM    181  H   SER A  11     -18.233   2.143  -1.656  1.00 96.91           H  
ATOM    182  CA  SER A  11     -20.067   2.577  -2.649  1.00 96.91           C  
ATOM    183  HA  SER A  11     -19.616   3.567  -2.716  1.00 96.91           H  
ATOM    184  C   SER A  11     -21.463   2.819  -2.059  1.00 96.91           C  
ATOM    185  CB  SER A  11     -20.140   2.059  -4.094  1.00 96.91           C  
ATOM    186  HB2 SER A  11     -20.752   2.731  -4.695  1.00 96.91           H  
ATOM    187  HB3 SER A  11     -20.583   1.063  -4.116  1.00 96.91           H  
ATOM    188  O   SER A  11     -22.280   3.446  -2.727  1.00 96.91           O  
ATOM    189  OG  SER A  11     -18.835   2.018  -4.634  1.00 96.91           O  
ATOM    190  HG  SER A  11     -18.878   1.673  -5.529  1.00 96.91           H  
ATOM    191  N   VAL A  12     -21.738   2.442  -0.804  1.00 98.43           N  
ATOM    192  H   VAL A  12     -21.112   1.789  -0.354  1.00 98.43           H  
ATOM    193  CA  VAL A  12     -23.011   2.774  -0.119  1.00 98.43           C  
ATOM    194  HA  VAL A  12     -23.827   2.540  -0.802  1.00 98.43           H  
ATOM    195  C   VAL A  12     -23.151   4.267   0.221  1.00 98.43           C  
ATOM    196  CB  VAL A  12     -23.229   1.918   1.144  1.00 98.43           C  
ATOM    197  HB  VAL A  12     -24.216   2.145   1.547  1.00 98.43           H  
ATOM    198  O   VAL A  12     -24.255   4.757   0.438  1.00 98.43           O  
ATOM    199  CG1 VAL A  12     -23.203   0.423   0.812  1.00 98.43           C  
ATOM    200 HG11 VAL A  12     -22.228   0.123   0.428  1.00 98.43           H  
ATOM    201 HG12 VAL A  12     -23.417  -0.152   1.713  1.00 98.43           H  
ATOM    202 HG13 VAL A  12     -23.966   0.200   0.067  1.00 98.43           H  
ATOM    203  CG2 VAL A  12     -22.193   2.233   2.230  1.00 98.43           C  
ATOM    204 HG21 VAL A  12     -22.377   3.231   2.628  1.00 98.43           H  
ATOM    205 HG22 VAL A  12     -21.181   2.176   1.829  1.00 98.43           H  
ATOM    206 HG23 VAL A  12     -22.292   1.519   3.047  1.00 98.43           H  
ATOM    207  N   GLY A  13     -22.041   5.015   0.220  1.00 98.28           N  
ATOM    208  H   GLY A  13     -21.181   4.551  -0.038  1.00 98.28           H  
ATOM    209  CA  GLY A  13     -22.020   6.473   0.398  1.00 98.28           C  
ATOM    210  HA2 GLY A  13     -22.996   6.896   0.160  1.00 98.28           H  
ATOM    211  HA3 GLY A  13     -21.311   6.892  -0.316  1.00 98.28           H  
ATOM    212  C   GLY A  13     -21.608   6.974   1.786  1.00 98.28           C  
ATOM    213  O   GLY A  13     -21.994   8.078   2.152  1.00 98.28           O  
ATOM    214  N   LYS A  14     -20.812   6.202   2.542  1.00 98.39           N  
ATOM    215  H   LYS A  14     -20.580   5.284   2.191  1.00 98.39           H  
ATOM    216  CA  LYS A  14     -20.234   6.611   3.842  1.00 98.39           C  
ATOM    217  HA  LYS A  14     -21.034   6.751   4.569  1.00 98.39           H  
ATOM    218  C   LYS A  14     -19.496   7.951   3.752  1.00 98.39           C  
ATOM    219  CB  LYS A  14     -19.268   5.536   4.364  1.00 98.39           C  
ATOM    220  HB2 LYS A  14     -18.441   5.422   3.664  1.00 98.39           H  
ATOM    221  HB3 LYS A  14     -18.856   5.876   5.314  1.00 98.39           H  
ATOM    222  O   LYS A  14     -19.914   8.926   4.372  1.00 98.39           O  
ATOM    223  CG  LYS A  14     -19.953   4.181   4.569  1.00 98.39           C  
ATOM    224  HG2 LYS A  14     -20.280   3.783   3.608  1.00 98.39           H  
ATOM    225  HG3 LYS A  14     -20.823   4.314   5.212  1.00 98.39           H  
ATOM    226  CD  LYS A  14     -19.013   3.173   5.229  1.00 98.39           C  
ATOM    227  HD2 LYS A  14     -18.684   3.584   6.183  1.00 98.39           H  
ATOM    228  HD3 LYS A  14     -19.574   2.258   5.418  1.00 98.39           H  
ATOM    229  CE  LYS A  14     -17.775   2.819   4.410  1.00 98.39           C  
ATOM    230  HE2 LYS A  14     -17.308   3.728   4.030  1.00 98.39           H  
ATOM    231  HE3 LYS A  14     -17.053   2.369   5.091  1.00 98.39           H  
ATOM    232  NZ  LYS A  14     -18.077   1.856   3.329  1.00 98.39           N  
ATOM    233  HZ1 LYS A  14     -17.239   1.656   2.802  1.00 98.39           H  
ATOM    234  HZ2 LYS A  14     -18.366   0.975   3.731  1.00 98.39           H  
ATOM    235  HZ3 LYS A  14     -18.831   2.148   2.723  1.00 98.39           H  
ATOM    236  N   THR A  15     -18.497   8.020   2.875  1.00 97.59           N  
ATOM    237  H   THR A  15     -18.082   7.161   2.543  1.00 97.59           H  
ATOM    238  CA  THR A  15     -17.740   9.240   2.578  1.00 97.59           C  
ATOM    239  HA  THR A  15     -17.219   9.563   3.480  1.00 97.59           H  
ATOM    240  C   THR A  15     -18.660  10.364   2.119  1.00 97.59           C  
ATOM    241  CB  THR A  15     -16.696   8.963   1.491  1.00 97.59           C  
ATOM    242  HB  THR A  15     -17.201   8.893   0.527  1.00 97.59           H  
ATOM    243  O   THR A  15     -18.582  11.463   2.645  1.00 97.59           O  
ATOM    244  CG2 THR A  15     -15.628  10.047   1.399  1.00 97.59           C  
ATOM    245 HG21 THR A  15     -14.902   9.776   0.632  1.00 97.59           H  
ATOM    246 HG22 THR A  15     -16.079  11.004   1.138  1.00 97.59           H  
ATOM    247 HG23 THR A  15     -15.113  10.142   2.355  1.00 97.59           H  
ATOM    248  OG1 THR A  15     -16.092   7.720   1.742  1.00 97.59           O  
ATOM    249  HG1 THR A  15     -15.556   7.817   2.533  1.00 97.59           H  
ATOM    250  N   SER A  16     -19.613  10.088   1.220  1.00 98.23           N  
ATOM    251  H   SER A  16     -19.638   9.170   0.800  1.00 98.23           H  
ATOM    252  CA  SER A  16     -20.556  11.101   0.727  1.00 98.23           C  
ATOM    253  HA  SER A  16     -19.982  11.923   0.300  1.00 98.23           H  
ATOM    254  C   SER A  16     -21.440  11.691   1.834  1.00 98.23           C  
ATOM    255  CB  SER A  16     -21.451  10.517  -0.370  1.00 98.23           C  
ATOM    256  HB2 SER A  16     -22.019  11.325  -0.831  1.00 98.23           H  
ATOM    257  HB3 SER A  16     -22.149   9.809   0.077  1.00 98.23           H  
ATOM    258  O   SER A  16     -21.720  12.887   1.802  1.00 98.23           O  
ATOM    259  OG  SER A  16     -20.701   9.846  -1.365  1.00 98.23           O  
ATOM    260  HG  SER A  16     -20.204  10.492  -1.872  1.00 98.23           H  
ATOM    261  N   LEU A  17     -21.876  10.892   2.818  1.00 98.65           N  
ATOM    262  H   LEU A  17     -21.620   9.915   2.796  1.00 98.65           H  
ATOM    263  CA  LEU A  17     -22.629  11.381   3.981  1.00 98.65           C  
ATOM    264  HA  LEU A  17     -23.471  11.980   3.633  1.00 98.65           H  
ATOM    265  C   LEU A  17     -21.775  12.306   4.852  1.00 98.65           C  
ATOM    266  CB  LEU A  17     -23.143  10.198   4.827  1.00 98.65           C  
ATOM    267  HB2 LEU A  17     -23.438  10.572   5.807  1.00 98.65           H  
ATOM    268  HB3 LEU A  17     -22.324   9.497   4.984  1.00 98.65           H  
ATOM    269  O   LEU A  17     -22.252  13.362   5.271  1.00 98.65           O  
ATOM    270  CG  LEU A  17     -24.341   9.442   4.230  1.00 98.65           C  
ATOM    271  HG  LEU A  17     -24.129   9.168   3.196  1.00 98.65           H  
ATOM    272  CD1 LEU A  17     -24.597   8.167   5.032  1.00 98.65           C  
ATOM    273 HD11 LEU A  17     -24.793   8.410   6.077  1.00 98.65           H  
ATOM    274 HD12 LEU A  17     -23.724   7.518   4.968  1.00 98.65           H  
ATOM    275 HD13 LEU A  17     -25.458   7.640   4.620  1.00 98.65           H  
ATOM    276  CD2 LEU A  17     -25.613  10.289   4.261  1.00 98.65           C  
ATOM    277 HD21 LEU A  17     -25.477  11.210   3.693  1.00 98.65           H  
ATOM    278 HD22 LEU A  17     -25.883  10.528   5.290  1.00 98.65           H  
ATOM    279 HD23 LEU A  17     -26.424   9.726   3.799  1.00 98.65           H  
ATOM    280  N   ILE A  18     -20.515  11.934   5.087  1.00 98.05           N  
ATOM    281  H   ILE A  18     -20.195  11.054   4.709  1.00 98.05           H  
ATOM    282  CA  ILE A  18     -19.562  12.748   5.846  1.00 98.05           C  
ATOM    283  HA  ILE A  18     -20.022  13.029   6.794  1.00 98.05           H  
ATOM    284  C   ILE A  18     -19.265  14.049   5.097  1.00 98.05           C  
ATOM    285  CB  ILE A  18     -18.286  11.940   6.162  1.00 98.05           C  
ATOM    286  HB  ILE A  18     -17.890  11.531   5.232  1.00 98.05           H  
ATOM    287  O   ILE A  18     -19.431  15.120   5.671  1.00 98.05           O  
ATOM    288  CG1 ILE A  18     -18.623  10.771   7.116  1.00 98.05           C  
ATOM    289 HG12 ILE A  18     -19.492  10.228   6.745  1.00 98.05           H  
ATOM    290 HG13 ILE A  18     -18.866  11.155   8.106  1.00 98.05           H  
ATOM    291  CG2 ILE A  18     -17.214  12.854   6.782  1.00 98.05           C  
ATOM    292 HG21 ILE A  18     -16.836  13.559   6.041  1.00 98.05           H  
ATOM    293 HG22 ILE A  18     -16.367  12.264   7.133  1.00 98.05           H  
ATOM    294 HG23 ILE A  18     -17.630  13.407   7.624  1.00 98.05           H  
ATOM    295  CD1 ILE A  18     -17.482   9.759   7.231  1.00 98.05           C  
ATOM    296 HD11 ILE A  18     -17.166   9.459   6.231  1.00 98.05           H  
ATOM    297 HD12 ILE A  18     -17.830   8.870   7.758  1.00 98.05           H  
ATOM    298 HD13 ILE A  18     -16.644  10.181   7.785  1.00 98.05           H  
ATOM    299  N   THR A  19     -18.919  13.993   3.808  1.00 97.11           N  
ATOM    300  H   THR A  19     -18.753  13.087   3.393  1.00 97.11           H  
ATOM    301  CA  THR A  19     -18.657  15.173   2.967  1.00 97.11           C  
ATOM    302  HA  THR A  19     -17.800  15.711   3.371  1.00 97.11           H  
ATOM    303  C   THR A  19     -19.850  16.127   2.955  1.00 97.11           C  
ATOM    304  CB  THR A  19     -18.334  14.744   1.527  1.00 97.11           C  
ATOM    305  HB  THR A  19     -19.197  14.225   1.111  1.00 97.11           H  
ATOM    306  O   THR A  19     -19.675  17.324   3.181  1.00 97.11           O  
ATOM    307  CG2 THR A  19     -17.959  15.899   0.602  1.00 97.11           C  
ATOM    308 HG21 THR A  19     -17.063  16.406   0.961  1.00 97.11           H  
ATOM    309 HG22 THR A  19     -17.768  15.512  -0.399  1.00 97.11           H  
ATOM    310 HG23 THR A  19     -18.779  16.614   0.536  1.00 97.11           H  
ATOM    311  OG1 THR A  19     -17.236  13.866   1.519  1.00 97.11           O  
ATOM    312  HG1 THR A  19     -16.429  14.384   1.464  1.00 97.11           H  
ATOM    313  N   ARG A  20     -21.073  15.604   2.789  1.00 98.10           N  
ATOM    314  H   ARG A  20     -21.152  14.619   2.583  1.00 98.10           H  
ATOM    315  CA  ARG A  20     -22.298  16.413   2.826  1.00 98.10           C  
ATOM    316  HA  ARG A  20     -22.182  17.218   2.100  1.00 98.10           H  
ATOM    317  C   ARG A  20     -22.510  17.071   4.188  1.00 98.10           C  
ATOM    318  CB  ARG A  20     -23.490  15.533   2.415  1.00 98.10           C  
ATOM    319  HB2 ARG A  20     -23.315  15.155   1.408  1.00 98.10           H  
ATOM    320  HB3 ARG A  20     -23.548  14.676   3.086  1.00 98.10           H  
ATOM    321  O   ARG A  20     -22.945  18.214   4.255  1.00 98.10           O  
ATOM    322  CG  ARG A  20     -24.846  16.259   2.440  1.00 98.10           C  
ATOM    323  HG2 ARG A  20     -25.062  16.595   3.454  1.00 98.10           H  
ATOM    324  HG3 ARG A  20     -25.621  15.550   2.149  1.00 98.10           H  
ATOM    325  CD  ARG A  20     -24.930  17.463   1.502  1.00 98.10           C  
ATOM    326  HD2 ARG A  20     -25.826  18.032   1.750  1.00 98.10           H  
ATOM    327  HD3 ARG A  20     -24.074  18.119   1.656  1.00 98.10           H  
ATOM    328  NE  ARG A  20     -25.007  17.052   0.093  1.00 98.10           N  
ATOM    329  HE  ARG A  20     -25.050  16.066  -0.122  1.00 98.10           H  
ATOM    330  NH1 ARG A  20     -24.942  19.177  -0.756  1.00 98.10           N  
ATOM    331 HH11 ARG A  20     -24.912  19.580   0.169  1.00 98.10           H  
ATOM    332 HH12 ARG A  20     -24.854  19.830  -1.522  1.00 98.10           H  
ATOM    333  NH2 ARG A  20     -25.198  17.456  -2.135  1.00 98.10           N  
ATOM    334 HH21 ARG A  20     -25.535  16.516  -2.283  1.00 98.10           H  
ATOM    335 HH22 ARG A  20     -25.306  18.126  -2.883  1.00 98.10           H  
ATOM    336  CZ  ARG A  20     -25.033  17.889  -0.923  1.00 98.10           C  
ATOM    337  N   PHE A  21     -22.206  16.383   5.282  1.00 97.47           N  
ATOM    338  H   PHE A  21     -21.862  15.438   5.185  1.00 97.47           H  
ATOM    339  CA  PHE A  21     -22.320  16.963   6.618  1.00 97.47           C  
ATOM    340  HA  PHE A  21     -23.276  17.478   6.700  1.00 97.47           H  
ATOM    341  C   PHE A  21     -21.230  17.997   6.923  1.00 97.47           C  
ATOM    342  CB  PHE A  21     -22.297  15.829   7.638  1.00 97.47           C  
ATOM    343  HB2 PHE A  21     -23.183  15.216   7.475  1.00 97.47           H  
ATOM    344  HB3 PHE A  21     -21.422  15.203   7.466  1.00 97.47           H  
ATOM    345  O   PHE A  21     -21.507  19.016   7.562  1.00 97.47           O  
ATOM    346  CG  PHE A  21     -22.288  16.311   9.072  1.00 97.47           C  
ATOM    347  CD1 PHE A  21     -21.162  16.076   9.881  1.00 97.47           C  
ATOM    348  HD1 PHE A  21     -20.314  15.537   9.484  1.00 97.47           H  
ATOM    349  CD2 PHE A  21     -23.391  17.017   9.589  1.00 97.47           C  
ATOM    350  HD2 PHE A  21     -24.257  17.194   8.968  1.00 97.47           H  
ATOM    351  CE1 PHE A  21     -21.145  16.528  11.209  1.00 97.47           C  
ATOM    352  HE1 PHE A  21     -20.287  16.332  11.835  1.00 97.47           H  
ATOM    353  CE2 PHE A  21     -23.364  17.491  10.912  1.00 97.47           C  
ATOM    354  HE2 PHE A  21     -24.205  18.033  11.317  1.00 97.47           H  
ATOM    355  CZ  PHE A  21     -22.238  17.248  11.717  1.00 97.47           C  
ATOM    356  HZ  PHE A  21     -22.205  17.611  12.734  1.00 97.47           H  
ATOM    357  N   MET A  22     -19.999  17.749   6.479  1.00 94.96           N  
ATOM    358  H   MET A  22     -19.833  16.875   6.003  1.00 94.96           H  
ATOM    359  CA  MET A  22     -18.848  18.610   6.735  1.00 94.96           C  
ATOM    360  HA  MET A  22     -18.854  18.912   7.782  1.00 94.96           H  
ATOM    361  C   MET A  22     -18.905  19.892   5.907  1.00 94.96           C  
ATOM    362  CB  MET A  22     -17.552  17.829   6.468  1.00 94.96           C  
ATOM    363  HB2 MET A  22     -17.602  17.371   5.481  1.00 94.96           H  
ATOM    364  HB3 MET A  22     -16.712  18.523   6.470  1.00 94.96           H  
ATOM    365  O   MET A  22     -18.804  20.973   6.486  1.00 94.96           O  
ATOM    366  CG  MET A  22     -17.303  16.736   7.519  1.00 94.96           C  
ATOM    367  HG2 MET A  22     -16.374  16.220   7.275  1.00 94.96           H  
ATOM    368  HG3 MET A  22     -18.102  15.997   7.468  1.00 94.96           H  
ATOM    369  SD  MET A  22     -17.206  17.303   9.232  1.00 94.96           S  
ATOM    370  CE  MET A  22     -15.715  18.340   9.167  1.00 94.96           C  
ATOM    371  HE1 MET A  22     -14.845  17.727   8.930  1.00 94.96           H  
ATOM    372  HE2 MET A  22     -15.560  18.822  10.132  1.00 94.96           H  
ATOM    373  HE3 MET A  22     -15.824  19.120   8.414  1.00 94.96           H  
ATOM    374  N   TYR A  23     -19.142  19.762   4.600  1.00 94.37           N  
ATOM    375  H   TYR A  23     -19.251  18.827   4.235  1.00 94.37           H  
ATOM    376  CA  TYR A  23     -18.927  20.818   3.604  1.00 94.37           C  
ATOM    377  HA  TYR A  23     -18.585  21.723   4.107  1.00 94.37           H  
ATOM    378  C   TYR A  23     -20.181  21.203   2.806  1.00 94.37           C  
ATOM    379  CB  TYR A  23     -17.815  20.357   2.648  1.00 94.37           C  
ATOM    380  HB2 TYR A  23     -18.210  19.555   2.023  1.00 94.37           H  
ATOM    381  HB3 TYR A  23     -17.548  21.185   1.992  1.00 94.37           H  
ATOM    382  O   TYR A  23     -20.095  22.033   1.909  1.00 94.37           O  
ATOM    383  CG  TYR A  23     -16.554  19.868   3.335  1.00 94.37           C  
ATOM    384  CD1 TYR A  23     -15.784  20.762   4.103  1.00 94.37           C  
ATOM    385  HD1 TYR A  23     -16.082  21.797   4.189  1.00 94.37           H  
ATOM    386  CD2 TYR A  23     -16.167  18.519   3.226  1.00 94.37           C  
ATOM    387  HD2 TYR A  23     -16.766  17.836   2.643  1.00 94.37           H  
ATOM    388  CE1 TYR A  23     -14.623  20.312   4.757  1.00 94.37           C  
ATOM    389  HE1 TYR A  23     -14.032  21.001   5.342  1.00 94.37           H  
ATOM    390  CE2 TYR A  23     -15.003  18.064   3.876  1.00 94.37           C  
ATOM    391  HE2 TYR A  23     -14.686  17.035   3.797  1.00 94.37           H  
ATOM    392  OH  TYR A  23     -13.105  18.526   5.261  1.00 94.37           O  
ATOM    393  HH  TYR A  23     -12.661  19.229   5.741  1.00 94.37           H  
ATOM    394  CZ  TYR A  23     -14.228  18.963   4.638  1.00 94.37           C  
ATOM    395  N   ASP A  24     -21.332  20.581   3.087  1.00 96.68           N  
ATOM    396  H   ASP A  24     -21.338  19.913   3.844  1.00 96.68           H  
ATOM    397  CA  ASP A  24     -22.571  20.725   2.305  1.00 96.68           C  
ATOM    398  HA  ASP A  24     -23.185  19.872   2.594  1.00 96.68           H  
ATOM    399  C   ASP A  24     -22.374  20.561   0.788  1.00 96.68           C  
ATOM    400  CB  ASP A  24     -23.372  21.973   2.708  1.00 96.68           C  
ATOM    401  HB2 ASP A  24     -23.240  22.141   3.776  1.00 96.68           H  
ATOM    402  HB3 ASP A  24     -22.990  22.846   2.178  1.00 96.68           H  
ATOM    403  O   ASP A  24     -23.004  21.222  -0.038  1.00 96.68           O  
ATOM    404  CG  ASP A  24     -24.880  21.813   2.445  1.00 96.68           C  
ATOM    405  OD1 ASP A  24     -25.307  20.739   1.943  1.00 96.68           O  
ATOM    406  OD2 ASP A  24     -25.639  22.703   2.901  1.00 96.68           O  
ATOM    407  N   SER A  25     -21.488  19.640   0.414  1.00 97.00           N  
ATOM    408  H   SER A  25     -20.959  19.163   1.130  1.00 97.00           H  
ATOM    409  CA  SER A  25     -21.142  19.347  -0.971  1.00 97.00           C  
ATOM    410  HA  SER A  25     -21.827  19.880  -1.631  1.00 97.00           H  
ATOM    411  C   SER A  25     -21.291  17.860  -1.278  1.00 97.00           C  
ATOM    412  CB  SER A  25     -19.736  19.874  -1.276  1.00 97.00           C  
ATOM    413  HB2 SER A  25     -19.670  20.916  -0.963  1.00 97.00           H  
ATOM    414  HB3 SER A  25     -19.552  19.820  -2.349  1.00 97.00           H  
ATOM    415  O   SER A  25     -21.413  17.012  -0.390  1.00 97.00           O  
ATOM    416  OG  SER A  25     -18.755  19.114  -0.601  1.00 97.00           O  
ATOM    417  HG  SER A  25     -17.922  19.588  -0.647  1.00 97.00           H  
ATOM    418  N   PHE A  26     -21.328  17.542  -2.568  1.00 96.64           N  
ATOM    419  H   PHE A  26     -21.205  18.272  -3.255  1.00 96.64           H  
ATOM    420  CA  PHE A  26     -21.354  16.176  -3.067  1.00 96.64           C  
ATOM    421  HA  PHE A  26     -20.903  15.509  -2.332  1.00 96.64           H  
ATOM    422  C   PHE A  26     -20.536  16.106  -4.349  1.00 96.64           C  
ATOM    423  CB  PHE A  26     -22.806  15.745  -3.293  1.00 96.64           C  
ATOM    424  HB2 PHE A  26     -23.305  15.768  -2.325  1.00 96.64           H  
ATOM    425  HB3 PHE A  26     -23.295  16.457  -3.959  1.00 96.64           H  
ATOM    426  O   PHE A  26     -20.784  16.871  -5.280  1.00 96.64           O  
ATOM    427  CG  PHE A  26     -22.974  14.353  -3.856  1.00 96.64           C  
ATOM    428  CD1 PHE A  26     -23.021  14.146  -5.247  1.00 96.64           C  
ATOM    429  HD1 PHE A  26     -22.908  14.977  -5.927  1.00 96.64           H  
ATOM    430  CD2 PHE A  26     -23.082  13.260  -2.977  1.00 96.64           C  
ATOM    431  HD2 PHE A  26     -23.036  13.421  -1.910  1.00 96.64           H  
ATOM    432  CE1 PHE A  26     -23.175  12.844  -5.754  1.00 96.64           C  
ATOM    433  HE1 PHE A  26     -23.174  12.677  -6.821  1.00 96.64           H  
ATOM    434  CE2 PHE A  26     -23.245  11.960  -3.488  1.00 96.64           C  
ATOM    435  HE2 PHE A  26     -23.318  11.116  -2.819  1.00 96.64           H  
ATOM    436  CZ  PHE A  26     -23.287  11.754  -4.877  1.00 96.64           C  
ATOM    437  HZ  PHE A  26     -23.380  10.754  -5.274  1.00 96.64           H  
ATOM    438  N   ASP A  27     -19.578  15.186  -4.386  1.00 93.72           N  
ATOM    439  H   ASP A  27     -19.442  14.574  -3.593  1.00 93.72           H  
ATOM    440  CA  ASP A  27     -18.802  14.884  -5.583  1.00 93.72           C  
ATOM    441  HA  ASP A  27     -18.802  15.757  -6.237  1.00 93.72           H  
ATOM    442  C   ASP A  27     -19.458  13.717  -6.332  1.00 93.72           C  
ATOM    443  CB  ASP A  27     -17.339  14.605  -5.206  1.00 93.72           C  
ATOM    444  HB2 ASP A  27     -17.274  13.643  -4.697  1.00 93.72           H  
ATOM    445  HB3 ASP A  27     -17.006  15.377  -4.513  1.00 93.72           H  
ATOM    446  O   ASP A  27     -19.789  12.687  -5.742  1.00 93.72           O  
ATOM    447  CG  ASP A  27     -16.393  14.607  -6.416  1.00 93.72           C  
ATOM    448  OD1 ASP A  27     -16.880  14.521  -7.572  1.00 93.72           O  
ATOM    449  OD2 ASP A  27     -15.172  14.700  -6.187  1.00 93.72           O  
ATOM    450  N   ASN A  28     -19.656  13.883  -7.640  1.00 92.71           N  
ATOM    451  H   ASN A  28     -19.203  14.680  -8.063  1.00 92.71           H  
ATOM    452  CA  ASN A  28     -20.169  12.821  -8.506  1.00 92.71           C  
ATOM    453  HA  ASN A  28     -20.948  12.276  -7.974  1.00 92.71           H  
ATOM    454  C   ASN A  28     -19.085  11.789  -8.862  1.00 92.71           C  
ATOM    455  CB  ASN A  28     -20.781  13.445  -9.770  1.00 92.71           C  
ATOM    456  HB2 ASN A  28     -21.036  12.649 -10.469  1.00 92.71           H  
ATOM    457  HB3 ASN A  28     -20.046  14.089 -10.251  1.00 92.71           H  
ATOM    458  O   ASN A  28     -19.403  10.706  -9.355  1.00 92.71           O  
ATOM    459  CG  ASN A  28     -22.055  14.217  -9.486  1.00 92.71           C  
ATOM    460  ND2 ASN A  28     -22.057  15.509  -9.716  1.00 92.71           N  
ATOM    461 HD21 ASN A  28     -21.212  15.971 -10.019  1.00 92.71           H  
ATOM    462 HD22 ASN A  28     -22.896  16.020  -9.480  1.00 92.71           H  
ATOM    463  OD1 ASN A  28     -23.073  13.675  -9.077  1.00 92.71           O  
ATOM    464  N   THR A  29     -17.816  12.115  -8.625  1.00 92.23           N  
ATOM    465  H   THR A  29     -17.614  13.012  -8.207  1.00 92.23           H  
ATOM    466  CA  THR A  29     -16.675  11.252  -8.907  1.00 92.23           C  
ATOM    467  HA  THR A  29     -16.881  10.697  -9.822  1.00 92.23           H  
ATOM    468  C   THR A  29     -16.483  10.277  -7.758  1.00 92.23           C  
ATOM    469  CB  THR A  29     -15.390  12.060  -9.129  1.00 92.23           C  
ATOM    470  HB  THR A  29     -14.989  12.397  -8.173  1.00 92.23           H  
ATOM    471  O   THR A  29     -16.180  10.659  -6.629  1.00 92.23           O  
ATOM    472  CG2 THR A  29     -14.339  11.214  -9.849  1.00 92.23           C  
ATOM    473 HG21 THR A  29     -13.453  11.823 -10.024  1.00 92.23           H  
ATOM    474 HG22 THR A  29     -14.728  10.871 -10.808  1.00 92.23           H  
ATOM    475 HG23 THR A  29     -14.062  10.357  -9.235  1.00 92.23           H  
ATOM    476  OG1 THR A  29     -15.658  13.193  -9.919  1.00 92.23           O  
ATOM    477  HG1 THR A  29     -15.940  13.863  -9.291  1.00 92.23           H  
ATOM    478  N   TYR A  30     -16.637   8.985  -8.040  1.00 85.98           N  
ATOM    479  H   TYR A  30     -16.897   8.710  -8.976  1.00 85.98           H  
ATOM    480  CA  TYR A  30     -16.359   7.966  -7.039  1.00 85.98           C  
ATOM    481  HA  TYR A  30     -16.874   8.246  -6.120  1.00 85.98           H  
ATOM    482  C   TYR A  30     -14.858   7.901  -6.741  1.00 85.98           C  
ATOM    483  CB  TYR A  30     -16.901   6.604  -7.484  1.00 85.98           C  
ATOM    484  HB2 TYR A  30     -16.487   6.356  -8.461  1.00 85.98           H  
ATOM    485  HB3 TYR A  30     -17.985   6.666  -7.583  1.00 85.98           H  
ATOM    486  O   TYR A  30     -14.048   7.638  -7.630  1.00 85.98           O  
ATOM    487  CG  TYR A  30     -16.557   5.507  -6.496  1.00 85.98           C  
ATOM    488  CD1 TYR A  30     -15.581   4.543  -6.818  1.00 85.98           C  
ATOM    489  HD1 TYR A  30     -15.113   4.557  -7.791  1.00 85.98           H  
ATOM    490  CD2 TYR A  30     -17.145   5.517  -5.218  1.00 85.98           C  
ATOM    491  HD2 TYR A  30     -17.877   6.271  -4.970  1.00 85.98           H  
ATOM    492  CE1 TYR A  30     -15.187   3.590  -5.859  1.00 85.98           C  
ATOM    493  HE1 TYR A  30     -14.425   2.863  -6.097  1.00 85.98           H  
ATOM    494  CE2 TYR A  30     -16.740   4.582  -4.250  1.00 85.98           C  
ATOM    495  HE2 TYR A  30     -17.164   4.624  -3.258  1.00 85.98           H  
ATOM    496  OH  TYR A  30     -15.315   2.787  -3.599  1.00 85.98           O  
ATOM    497  HH  TYR A  30     -15.721   3.047  -2.769  1.00 85.98           H  
ATOM    498  CZ  TYR A  30     -15.755   3.626  -4.570  1.00 85.98           C  
ATOM    499  N   GLN A  31     -14.501   8.074  -5.471  1.00 86.65           N  
ATOM    500  H   GLN A  31     -15.203   8.364  -4.805  1.00 86.65           H  
ATOM    501  CA  GLN A  31     -13.156   7.841  -4.961  1.00 86.65           C  
ATOM    502  HA  GLN A  31     -12.545   7.382  -5.739  1.00 86.65           H  
ATOM    503  C   GLN A  31     -13.233   6.869  -3.790  1.00 86.65           C  
ATOM    504  CB  GLN A  31     -12.487   9.160  -4.562  1.00 86.65           C  
ATOM    505  HB2 GLN A  31     -11.516   8.930  -4.125  1.00 86.65           H  
ATOM    506  HB3 GLN A  31     -13.093   9.668  -3.811  1.00 86.65           H  
ATOM    507  O   GLN A  31     -14.000   7.059  -2.846  1.00 86.65           O  
ATOM    508  CG  GLN A  31     -12.281  10.090  -5.769  1.00 86.65           C  
ATOM    509  HG2 GLN A  31     -13.249  10.406  -6.158  1.00 86.65           H  
ATOM    510  HG3 GLN A  31     -11.753   9.552  -6.556  1.00 86.65           H  
ATOM    511  CD  GLN A  31     -11.479  11.339  -5.418  1.00 86.65           C  
ATOM    512  NE2 GLN A  31     -11.227  12.207  -6.370  1.00 86.65           N  
ATOM    513 HE21 GLN A  31     -11.700  12.138  -7.260  1.00 86.65           H  
ATOM    514 HE22 GLN A  31     -10.796  13.068  -6.063  1.00 86.65           H  
ATOM    515  OE1 GLN A  31     -11.039  11.548  -4.301  1.00 86.65           O  
ATOM    516  N   ALA A  32     -12.457   5.791  -3.859  1.00 87.68           N  
ATOM    517  H   ALA A  32     -11.813   5.693  -4.631  1.00 87.68           H  
ATOM    518  CA  ALA A  32     -12.413   4.825  -2.777  1.00 87.68           C  
ATOM    519  HA  ALA A  32     -13.431   4.631  -2.439  1.00 87.68           H  
ATOM    520  C   ALA A  32     -11.612   5.381  -1.594  1.00 87.68           C  
ATOM    521  CB  ALA A  32     -11.824   3.510  -3.293  1.00 87.68           C  
ATOM    522  HB1 ALA A  32     -11.787   2.803  -2.464  1.00 87.68           H  
ATOM    523  HB2 ALA A  32     -12.445   3.113  -4.095  1.00 87.68           H  
ATOM    524  HB3 ALA A  32     -10.812   3.676  -3.662  1.00 87.68           H  
ATOM    525  O   ALA A  32     -10.449   5.754  -1.752  1.00 87.68           O  
ATOM    526  N   THR A  33     -12.197   5.344  -0.398  1.00 89.31           N  
ATOM    527  H   THR A  33     -13.200   5.255  -0.323  1.00 89.31           H  
ATOM    528  CA  THR A  33     -11.445   5.535   0.845  1.00 89.31           C  
ATOM    529  HA  THR A  33     -10.961   6.511   0.800  1.00 89.31           H  
ATOM    530  C   THR A  33     -10.379   4.449   0.961  1.00 89.31           C  
ATOM    531  CB  THR A  33     -12.365   5.523   2.075  1.00 89.31           C  
ATOM    532  HB  THR A  33     -12.743   4.514   2.241  1.00 89.31           H  
ATOM    533  O   THR A  33     -10.653   3.264   0.748  1.00 89.31           O  
ATOM    534  CG2 THR A  33     -11.656   6.007   3.334  1.00 89.31           C  
ATOM    535 HG21 THR A  33     -11.228   6.995   3.168  1.00 89.31           H  
ATOM    536 HG22 THR A  33     -12.379   6.075   4.147  1.00 89.31           H  
ATOM    537 HG23 THR A  33     -10.873   5.308   3.627  1.00 89.31           H  
ATOM    538  OG1 THR A  33     -13.454   6.372   1.825  1.00 89.31           O  
ATOM    539  HG1 THR A  33     -13.727   6.806   2.637  1.00 89.31           H  
ATOM    540  N   ILE A  34      -9.151   4.848   1.285  1.00 88.22           N  
ATOM    541  H   ILE A  34      -8.997   5.831   1.457  1.00 88.22           H  
ATOM    542  CA  ILE A  34      -8.013   3.939   1.437  1.00 88.22           C  
ATOM    543  HA  ILE A  34      -8.249   2.979   0.978  1.00 88.22           H  
ATOM    544  C   ILE A  34      -7.779   3.710   2.918  1.00 88.22           C  
ATOM    545  CB  ILE A  34      -6.760   4.488   0.735  1.00 88.22           C  
ATOM    546  HB  ILE A  34      -6.517   5.468   1.148  1.00 88.22           H  
ATOM    547  O   ILE A  34      -7.371   4.625   3.633  1.00 88.22           O  
ATOM    548  CG1 ILE A  34      -7.074   4.643  -0.764  1.00 88.22           C  
ATOM    549 HG12 ILE A  34      -7.389   3.685  -1.177  1.00 88.22           H  
ATOM    550 HG13 ILE A  34      -7.888   5.356  -0.896  1.00 88.22           H  
ATOM    551  CG2 ILE A  34      -5.559   3.548   0.962  1.00 88.22           C  
ATOM    552 HG21 ILE A  34      -4.662   3.974   0.513  1.00 88.22           H  
ATOM    553 HG22 ILE A  34      -5.751   2.574   0.513  1.00 88.22           H  
ATOM    554 HG23 ILE A  34      -5.353   3.431   2.026  1.00 88.22           H  
ATOM    555  CD1 ILE A  34      -5.896   5.163  -1.568  1.00 88.22           C  
ATOM    556 HD11 ILE A  34      -5.531   6.097  -1.141  1.00 88.22           H  
ATOM    557 HD12 ILE A  34      -6.243   5.328  -2.588  1.00 88.22           H  
ATOM    558 HD13 ILE A  34      -5.099   4.420  -1.595  1.00 88.22           H  
ATOM    559  N   GLY A  35      -8.034   2.483   3.371  1.00 87.43           N  
ATOM    560  H   GLY A  35      -8.366   1.783   2.721  1.00 87.43           H  
ATOM    561  CA  GLY A  35      -7.983   2.138   4.785  1.00 87.43           C  
ATOM    562  HA2 GLY A  35      -8.096   1.062   4.916  1.00 87.43           H  
ATOM    563  HA3 GLY A  35      -7.022   2.448   5.197  1.00 87.43           H  
ATOM    564  C   GLY A  35      -9.080   2.840   5.568  1.00 87.43           C  
ATOM    565  O   GLY A  35     -10.185   2.318   5.705  1.00 87.43           O  
ATOM    566  N   ILE A  36      -8.751   4.016   6.086  1.00 88.73           N  
ATOM    567  H   ILE A  36      -7.871   4.435   5.821  1.00 88.73           H  
ATOM    568  CA  ILE A  36      -9.640   4.831   6.897  1.00 88.73           C  
ATOM    569  HA  ILE A  36     -10.652   4.700   6.514  1.00 88.73           H  
ATOM    570  C   ILE A  36      -9.280   6.313   6.746  1.00 88.73           C  
ATOM    571  CB  ILE A  36      -9.610   4.315   8.350  1.00 88.73           C  
ATOM    572  HB  ILE A  36      -9.892   3.264   8.308  1.00 88.73           H  
ATOM    573  O   ILE A  36      -8.122   6.670   6.498  1.00 88.73           O  
ATOM    574  CG1 ILE A  36     -10.651   5.009   9.245  1.00 88.73           C  
ATOM    575 HG12 ILE A  36     -11.586   5.119   8.696  1.00 88.73           H  
ATOM    576 HG13 ILE A  36     -10.302   5.996   9.547  1.00 88.73           H  
ATOM    577  CG2 ILE A  36      -8.191   4.371   8.931  1.00 88.73           C  
ATOM    578 HG21 ILE A  36      -7.714   5.308   8.644  1.00 88.73           H  
ATOM    579 HG22 ILE A  36      -7.597   3.545   8.540  1.00 88.73           H  
ATOM    580 HG23 ILE A  36      -8.219   4.292  10.018  1.00 88.73           H  
ATOM    581  CD1 ILE A  36     -10.965   4.166  10.478  1.00 88.73           C  
ATOM    582 HD11 ILE A  36     -11.867   4.540  10.963  1.00 88.73           H  
ATOM    583 HD12 ILE A  36     -10.126   4.227  11.172  1.00 88.73           H  
ATOM    584 HD13 ILE A  36     -11.135   3.127  10.196  1.00 88.73           H  
ATOM    585  N   ASP A  37     -10.284   7.167   6.869  1.00 89.69           N  
ATOM    586  H   ASP A  37     -11.216   6.803   7.012  1.00 89.69           H  
ATOM    587  CA  ASP A  37     -10.115   8.607   6.985  1.00 89.69           C  
ATOM    588  HA  ASP A  37      -9.045   8.810   7.042  1.00 89.69           H  
ATOM    589  C   ASP A  37     -10.698   9.134   8.289  1.00 89.69           C  
ATOM    590  CB  ASP A  37     -10.688   9.347   5.763  1.00 89.69           C  
ATOM    591  HB2 ASP A  37     -11.609   9.865   6.028  1.00 89.69           H  
ATOM    592  HB3 ASP A  37     -10.918   8.631   4.973  1.00 89.69           H  
ATOM    593  O   ASP A  37     -11.485   8.462   8.962  1.00 89.69           O  
ATOM    594  CG  ASP A  37      -9.667  10.353   5.236  1.00 89.69           C  
ATOM    595  OD1 ASP A  37      -8.957  10.964   6.064  1.00 89.69           O  
ATOM    596  OD2 ASP A  37      -9.418  10.339   4.010  1.00 89.69           O  
ATOM    597  N   PHE A  38     -10.286  10.341   8.646  1.00 89.40           N  
ATOM    598  H   PHE A  38      -9.709  10.863   8.002  1.00 89.40           H  
ATOM    599  CA  PHE A  38     -10.648  10.965   9.905  1.00 89.40           C  
ATOM    600  HA  PHE A  38     -11.527  10.475  10.322  1.00 89.40           H  
ATOM    601  C   PHE A  38     -10.988  12.437   9.688  1.00 89.40           C  
ATOM    602  CB  PHE A  38      -9.496  10.775  10.892  1.00 89.40           C  
ATOM    603  HB2 PHE A  38      -9.369   9.711  11.093  1.00 89.40           H  
ATOM    604  HB3 PHE A  38      -8.571  11.141  10.447  1.00 89.40           H  
ATOM    605  O   PHE A  38     -10.208  13.180   9.101  1.00 89.40           O  
ATOM    606  CG  PHE A  38      -9.733  11.498  12.192  1.00 89.40           C  
ATOM    607  CD1 PHE A  38      -9.263  12.809  12.354  1.00 89.40           C  
ATOM    608  HD1 PHE A  38      -8.726  13.303  11.557  1.00 89.40           H  
ATOM    609  CD2 PHE A  38     -10.456  10.877  13.221  1.00 89.40           C  
ATOM    610  HD2 PHE A  38     -10.821   9.871  13.082  1.00 89.40           H  
ATOM    611  CE1 PHE A  38      -9.515  13.500  13.542  1.00 89.40           C  
ATOM    612  HE1 PHE A  38      -9.142  14.506  13.658  1.00 89.40           H  
ATOM    613  CE2 PHE A  38     -10.672  11.556  14.429  1.00 89.40           C  
ATOM    614  HE2 PHE A  38     -11.149  11.051  15.256  1.00 89.40           H  
ATOM    615  CZ  PHE A  38     -10.221  12.874  14.580  1.00 89.40           C  
ATOM    616  HZ  PHE A  38     -10.385  13.401  15.508  1.00 89.40           H  
ATOM    617  N   LEU A  39     -12.146  12.865  10.184  1.00 89.44           N  
ATOM    618  H   LEU A  39     -12.739  12.192  10.649  1.00 89.44           H  
ATOM    619  CA  LEU A  39     -12.552  14.268  10.226  1.00 89.44           C  
ATOM    620  HA  LEU A  39     -11.672  14.901  10.106  1.00 89.44           H  
ATOM    621  C   LEU A  39     -13.149  14.588  11.595  1.00 89.44           C  
ATOM    622  CB  LEU A  39     -13.543  14.587   9.088  1.00 89.44           C  
ATOM    623  HB2 LEU A  39     -14.410  13.930   9.153  1.00 89.44           H  
ATOM    624  HB3 LEU A  39     -13.897  15.606   9.246  1.00 89.44           H  
ATOM    625  O   LEU A  39     -13.674  13.705  12.265  1.00 89.44           O  
ATOM    626  CG  LEU A  39     -12.914  14.496   7.680  1.00 89.44           C  
ATOM    627  HG  LEU A  39     -11.832  14.612   7.750  1.00 89.44           H  
ATOM    628  CD1 LEU A  39     -13.244  13.173   6.982  1.00 89.44           C  
ATOM    629 HD11 LEU A  39     -14.314  13.103   6.787  1.00 89.44           H  
ATOM    630 HD12 LEU A  39     -12.932  12.334   7.604  1.00 89.44           H  
ATOM    631 HD13 LEU A  39     -12.701  13.118   6.039  1.00 89.44           H  
ATOM    632  CD2 LEU A  39     -13.419  15.620   6.779  1.00 89.44           C  
ATOM    633 HD21 LEU A  39     -14.487  15.508   6.594  1.00 89.44           H  
ATOM    634 HD22 LEU A  39     -13.218  16.585   7.245  1.00 89.44           H  
ATOM    635 HD23 LEU A  39     -12.888  15.586   5.828  1.00 89.44           H  
ATOM    636  N   SER A  40     -13.129  15.852  12.006  1.00 90.36           N  
ATOM    637  H   SER A  40     -12.695  16.557  11.428  1.00 90.36           H  
ATOM    638  CA  SER A  40     -13.785  16.293  13.238  1.00 90.36           C  
ATOM    639  HA  SER A  40     -14.422  15.490  13.610  1.00 90.36           H  
ATOM    640  C   SER A  40     -14.677  17.495  12.983  1.00 90.36           C  
ATOM    641  CB  SER A  40     -12.752  16.583  14.323  1.00 90.36           C  
ATOM    642  HB2 SER A  40     -11.962  17.208  13.907  1.00 90.36           H  
ATOM    643  HB3 SER A  40     -12.325  15.634  14.647  1.00 90.36           H  
ATOM    644  O   SER A  40     -14.352  18.352  12.168  1.00 90.36           O  
ATOM    645  OG  SER A  40     -13.333  17.262  15.428  1.00 90.36           O  
ATOM    646  HG  SER A  40     -13.288  18.195  15.208  1.00 90.36           H  
ATOM    647  N   LYS A  41     -15.794  17.572  13.710  1.00 88.71           N  
ATOM    648  H   LYS A  41     -15.979  16.817  14.354  1.00 88.71           H  
ATOM    649  CA  LYS A  41     -16.701  18.718  13.689  1.00 88.71           C  
ATOM    650  HA  LYS A  41     -16.140  19.590  13.354  1.00 88.71           H  
ATOM    651  C   LYS A  41     -17.242  19.017  15.075  1.00 88.71           C  
ATOM    652  CB  LYS A  41     -17.817  18.454  12.674  1.00 88.71           C  
ATOM    653  HB2 LYS A  41     -17.324  18.188  11.739  1.00 88.71           H  
ATOM    654  HB3 LYS A  41     -18.423  17.606  12.991  1.00 88.71           H  
ATOM    655  O   LYS A  41     -17.798  18.141  15.743  1.00 88.71           O  
ATOM    656  CG  LYS A  41     -18.721  19.675  12.429  1.00 88.71           C  
ATOM    657  HG2 LYS A  41     -19.534  19.676  13.155  1.00 88.71           H  
ATOM    658  HG3 LYS A  41     -18.141  20.590  12.546  1.00 88.71           H  
ATOM    659  CD  LYS A  41     -19.284  19.643  11.002  1.00 88.71           C  
ATOM    660  HD2 LYS A  41     -19.814  18.707  10.825  1.00 88.71           H  
ATOM    661  HD3 LYS A  41     -18.442  19.700  10.311  1.00 88.71           H  
ATOM    662  CE  LYS A  41     -20.215  20.823  10.728  1.00 88.71           C  
ATOM    663  HE2 LYS A  41     -21.129  20.696  11.308  1.00 88.71           H  
ATOM    664  HE3 LYS A  41     -19.720  21.732  11.070  1.00 88.71           H  
ATOM    665  NZ  LYS A  41     -20.517  20.936   9.277  1.00 88.71           N  
ATOM    666  HZ1 LYS A  41     -20.953  20.104   8.907  1.00 88.71           H  
ATOM    667  HZ2 LYS A  41     -21.112  21.728   9.079  1.00 88.71           H  
ATOM    668  HZ3 LYS A  41     -19.673  21.071   8.738  1.00 88.71           H  
ATOM    669  N   THR A  42     -17.117  20.273  15.477  1.00 89.10           N  
ATOM    670  H   THR A  42     -16.594  20.924  14.910  1.00 89.10           H  
ATOM    671  CA  THR A  42     -17.803  20.802  16.652  1.00 89.10           C  
ATOM    672  HA  THR A  42     -17.813  20.038  17.429  1.00 89.10           H  
ATOM    673  C   THR A  42     -19.253  21.120  16.282  1.00 89.10           C  
ATOM    674  CB  THR A  42     -17.046  22.006  17.230  1.00 89.10           C  
ATOM    675  HB  THR A  42     -17.008  22.811  16.497  1.00 89.10           H  
ATOM    676  O   THR A  42     -19.539  21.741  15.259  1.00 89.10           O  
ATOM    677  CG2 THR A  42     -17.679  22.504  18.525  1.00 89.10           C  
ATOM    678 HG21 THR A  42     -18.672  22.907  18.327  1.00 89.10           H  
ATOM    679 HG22 THR A  42     -17.745  21.689  19.245  1.00 89.10           H  
ATOM    680 HG23 THR A  42     -17.066  23.305  18.939  1.00 89.10           H  
ATOM    681  OG1 THR A  42     -15.734  21.587  17.549  1.00 89.10           O  
ATOM    682  HG1 THR A  42     -15.168  22.358  17.466  1.00 89.10           H  
ATOM    683  N   MET A  43     -20.185  20.636  17.094  1.00 89.76           N  
ATOM    684  H   MET A  43     -19.877  20.125  17.910  1.00 89.76           H  
ATOM    685  CA  MET A  43     -21.615  20.892  17.011  1.00 89.76           C  
ATOM    686  HA  MET A  43     -21.828  21.534  16.156  1.00 89.76           H  
ATOM    687  C   MET A  43     -22.065  21.615  18.275  1.00 89.76           C  
ATOM    688  CB  MET A  43     -22.406  19.586  16.859  1.00 89.76           C  
ATOM    689  HB2 MET A  43     -22.086  18.865  17.610  1.00 89.76           H  
ATOM    690  HB3 MET A  43     -23.457  19.814  17.036  1.00 89.76           H  
ATOM    691  O   MET A  43     -21.840  21.140  19.387  1.00 89.76           O  
ATOM    692  CG  MET A  43     -22.268  18.968  15.466  1.00 89.76           C  
ATOM    693  HG2 MET A  43     -21.248  18.603  15.349  1.00 89.76           H  
ATOM    694  HG3 MET A  43     -22.438  19.742  14.717  1.00 89.76           H  
ATOM    695  SD  MET A  43     -23.417  17.596  15.140  1.00 89.76           S  
ATOM    696  CE  MET A  43     -25.028  18.421  15.206  1.00 89.76           C  
ATOM    697  HE1 MET A  43     -25.803  17.715  14.906  1.00 89.76           H  
ATOM    698  HE2 MET A  43     -25.234  18.754  16.223  1.00 89.76           H  
ATOM    699  HE3 MET A  43     -25.031  19.278  14.532  1.00 89.76           H  
ATOM    700  N   TYR A  44     -22.751  22.734  18.086  1.00 88.12           N  
ATOM    701  H   TYR A  44     -22.881  23.084  17.148  1.00 88.12           H  
ATOM    702  CA  TYR A  44     -23.387  23.480  19.163  1.00 88.12           C  
ATOM    703  HA  TYR A  44     -22.887  23.272  20.108  1.00 88.12           H  
ATOM    704  C   TYR A  44     -24.842  23.017  19.271  1.00 88.12           C  
ATOM    705  CB  TYR A  44     -23.238  24.982  18.887  1.00 88.12           C  
ATOM    706  HB2 TYR A  44     -23.670  25.534  19.721  1.00 88.12           H  
ATOM    707  HB3 TYR A  44     -23.805  25.243  17.993  1.00 88.12           H  
ATOM    708  O   TYR A  44     -25.614  23.169  18.320  1.00 88.12           O  
ATOM    709  CG  TYR A  44     -21.792  25.415  18.701  1.00 88.12           C  
ATOM    710  CD1 TYR A  44     -21.004  25.745  19.822  1.00 88.12           C  
ATOM    711  HD1 TYR A  44     -21.435  25.711  20.812  1.00 88.12           H  
ATOM    712  CD2 TYR A  44     -21.226  25.456  17.410  1.00 88.12           C  
ATOM    713  HD2 TYR A  44     -21.826  25.219  16.544  1.00 88.12           H  
ATOM    714  CE1 TYR A  44     -19.658  26.129  19.654  1.00 88.12           C  
ATOM    715  HE1 TYR A  44     -19.056  26.400  20.510  1.00 88.12           H  
ATOM    716  CE2 TYR A  44     -19.878  25.821  17.243  1.00 88.12           C  
ATOM    717  HE2 TYR A  44     -19.428  25.864  16.262  1.00 88.12           H  
ATOM    718  OH  TYR A  44     -17.799  26.522  18.164  1.00 88.12           O  
ATOM    719  HH  TYR A  44     -17.329  26.804  18.952  1.00 88.12           H  
ATOM    720  CZ  TYR A  44     -19.093  26.166  18.361  1.00 88.12           C  
ATOM    721  N   LEU A  45     -25.184  22.384  20.392  1.00 88.05           N  
ATOM    722  H   LEU A  45     -24.507  22.321  21.138  1.00 88.05           H  
ATOM    723  CA  LEU A  45     -26.562  22.089  20.785  1.00 88.05           C  
ATOM    724  HA  LEU A  45     -27.220  22.165  19.919  1.00 88.05           H  
ATOM    725  C   LEU A  45     -27.030  23.150  21.795  1.00 88.05           C  
ATOM    726  CB  LEU A  45     -26.665  20.660  21.355  1.00 88.05           C  
ATOM    727  HB2 LEU A  45     -27.711  20.457  21.586  1.00 88.05           H  
ATOM    728  HB3 LEU A  45     -26.126  20.623  22.301  1.00 88.05           H  
ATOM    729  O   LEU A  45     -26.226  23.957  22.258  1.00 88.05           O  
ATOM    730  CG  LEU A  45     -26.139  19.536  20.445  1.00 88.05           C  
ATOM    731  HG  LEU A  45     -25.086  19.705  20.218  1.00 88.05           H  
ATOM    732  CD1 LEU A  45     -26.270  18.208  21.190  1.00 88.05           C  
ATOM    733 HD11 LEU A  45     -27.308  18.048  21.481  1.00 88.05           H  
ATOM    734 HD12 LEU A  45     -25.944  17.378  20.563  1.00 88.05           H  
ATOM    735 HD13 LEU A  45     -25.660  18.242  22.093  1.00 88.05           H  
ATOM    736  CD2 LEU A  45     -26.910  19.427  19.125  1.00 88.05           C  
ATOM    737 HD21 LEU A  45     -27.970  19.281  19.333  1.00 88.05           H  
ATOM    738 HD22 LEU A  45     -26.773  20.343  18.550  1.00 88.05           H  
ATOM    739 HD23 LEU A  45     -26.528  18.584  18.549  1.00 88.05           H  
ATOM    740  N   GLU A  46     -28.322  23.167  22.124  1.00 86.86           N  
ATOM    741  H   GLU A  46     -28.937  22.451  21.764  1.00 86.86           H  
ATOM    742  CA  GLU A  46     -28.914  24.178  23.018  1.00 86.86           C  
ATOM    743  HA  GLU A  46     -28.724  25.174  22.619  1.00 86.86           H  
ATOM    744  C   GLU A  46     -28.317  24.153  24.434  1.00 86.86           C  
ATOM    745  CB  GLU A  46     -30.435  23.961  23.104  1.00 86.86           C  
ATOM    746  HB2 GLU A  46     -30.630  22.931  23.405  1.00 86.86           H  
ATOM    747  HB3 GLU A  46     -30.839  24.628  23.865  1.00 86.86           H  
ATOM    748  O   GLU A  46     -28.126  25.199  25.048  1.00 86.86           O  
ATOM    749  CG  GLU A  46     -31.150  24.254  21.775  1.00 86.86           C  
ATOM    750  HG2 GLU A  46     -30.741  23.601  21.003  1.00 86.86           H  
ATOM    751  HG3 GLU A  46     -30.935  25.283  21.487  1.00 86.86           H  
ATOM    752  CD  GLU A  46     -32.675  24.052  21.828  1.00 86.86           C  
ATOM    753  OE1 GLU A  46     -33.317  24.369  20.799  1.00 86.86           O  
ATOM    754  OE2 GLU A  46     -33.189  23.548  22.850  1.00 86.86           O  
ATOM    755  N   ASP A  47     -28.003  22.963  24.942  1.00 88.48           N  
ATOM    756  H   ASP A  47     -28.225  22.138  24.403  1.00 88.48           H  
ATOM    757  CA  ASP A  47     -27.566  22.706  26.314  1.00 88.48           C  
ATOM    758  HA  ASP A  47     -27.773  23.582  26.930  1.00 88.48           H  
ATOM    759  C   ASP A  47     -26.063  22.408  26.437  1.00 88.48           C  
ATOM    760  CB  ASP A  47     -28.405  21.533  26.854  1.00 88.48           C  
ATOM    761  HB2 ASP A  47     -28.164  21.389  27.908  1.00 88.48           H  
ATOM    762  HB3 ASP A  47     -29.462  21.792  26.791  1.00 88.48           H  
ATOM    763  O   ASP A  47     -25.499  22.486  27.531  1.00 88.48           O  
ATOM    764  CG  ASP A  47     -28.170  20.216  26.092  1.00 88.48           C  
ATOM    765  OD1 ASP A  47     -28.194  20.232  24.835  1.00 88.48           O  
ATOM    766  OD2 ASP A  47     -27.918  19.189  26.758  1.00 88.48           O  
ATOM    767  N   ARG A  48     -25.396  22.048  25.332  1.00 88.82           N  
ATOM    768  H   ARG A  48     -25.913  22.045  24.464  1.00 88.82           H  
ATOM    769  CA  ARG A  48     -23.995  21.607  25.344  1.00 88.82           C  
ATOM    770  HA  ARG A  48     -23.465  22.253  26.044  1.00 88.82           H  
ATOM    771  C   ARG A  48     -23.303  21.738  23.991  1.00 88.82           C  
ATOM    772  CB  ARG A  48     -23.921  20.160  25.883  1.00 88.82           C  
ATOM    773  HB2 ARG A  48     -22.876  19.870  25.993  1.00 88.82           H  
ATOM    774  HB3 ARG A  48     -24.372  20.137  26.875  1.00 88.82           H  
ATOM    775  O   ARG A  48     -23.908  21.611  22.929  1.00 88.82           O  
ATOM    776  CG  ARG A  48     -24.635  19.126  24.997  1.00 88.82           C  
ATOM    777  HG2 ARG A  48     -25.634  19.481  24.743  1.00 88.82           H  
ATOM    778  HG3 ARG A  48     -24.069  18.991  24.075  1.00 88.82           H  
ATOM    779  CD  ARG A  48     -24.775  17.774  25.710  1.00 88.82           C  
ATOM    780  HD2 ARG A  48     -23.788  17.416  26.002  1.00 88.82           H  
ATOM    781  HD3 ARG A  48     -25.385  17.917  26.602  1.00 88.82           H  
ATOM    782  NE  ARG A  48     -25.432  16.790  24.830  1.00 88.82           N  
ATOM    783  HE  ARG A  48     -26.015  17.175  24.101  1.00 88.82           H  
ATOM    784  NH1 ARG A  48     -25.119  14.853  26.066  1.00 88.82           N  
ATOM    785 HH11 ARG A  48     -24.843  15.360  26.895  1.00 88.82           H  
ATOM    786 HH12 ARG A  48     -25.283  13.856  26.074  1.00 88.82           H  
ATOM    787  NH2 ARG A  48     -26.091  14.734  24.113  1.00 88.82           N  
ATOM    788 HH21 ARG A  48     -26.176  13.754  24.343  1.00 88.82           H  
ATOM    789 HH22 ARG A  48     -26.390  15.051  23.202  1.00 88.82           H  
ATOM    790  CZ  ARG A  48     -25.543  15.486  25.013  1.00 88.82           C  
ATOM    791  N   THR A  49     -21.983  21.874  24.037  1.00 90.89           N  
ATOM    792  H   THR A  49     -21.549  21.998  24.941  1.00 90.89           H  
ATOM    793  CA  THR A  49     -21.121  21.767  22.855  1.00 90.89           C  
ATOM    794  HA  THR A  49     -21.713  21.970  21.962  1.00 90.89           H  
ATOM    795  C   THR A  49     -20.571  20.352  22.756  1.00 90.89           C  
ATOM    796  CB  THR A  49     -19.998  22.806  22.880  1.00 90.89           C  
ATOM    797  HB  THR A  49     -19.353  22.638  23.742  1.00 90.89           H  
ATOM    798  O   THR A  49     -19.935  19.843  23.680  1.00 90.89           O  
ATOM    799  CG2 THR A  49     -19.165  22.785  21.601  1.00 90.89           C  
ATOM    800 HG21 THR A  49     -19.812  22.917  20.734  1.00 90.89           H  
ATOM    801 HG22 THR A  49     -18.631  21.838  21.518  1.00 90.89           H  
ATOM    802 HG23 THR A  49     -18.433  23.592  21.623  1.00 90.89           H  
ATOM    803  OG1 THR A  49     -20.571  24.087  22.968  1.00 90.89           O  
ATOM    804  HG1 THR A  49     -19.867  24.729  23.086  1.00 90.89           H  
ATOM    805  N   VAL A  50     -20.796  19.708  21.616  1.00 91.40           N  
ATOM    806  H   VAL A  50     -21.296  20.196  20.886  1.00 91.40           H  
ATOM    807  CA  VAL A  50     -20.355  18.342  21.342  1.00 91.40           C  
ATOM    808  HA  VAL A  50     -19.825  17.976  22.221  1.00 91.40           H  
ATOM    809  C   VAL A  50     -19.371  18.337  20.197  1.00 91.40           C  
ATOM    810  CB  VAL A  50     -21.513  17.367  21.032  1.00 91.40           C  
ATOM    811  HB  VAL A  50     -21.315  16.862  20.087  1.00 91.40           H  
ATOM    812  O   VAL A  50     -19.612  18.920  19.150  1.00 91.40           O  
ATOM    813  CG1 VAL A  50     -21.551  16.298  22.111  1.00 91.40           C  
ATOM    814 HG11 VAL A  50     -21.842  16.735  23.066  1.00 91.40           H  
ATOM    815 HG12 VAL A  50     -20.545  15.885  22.188  1.00 91.40           H  
ATOM    816 HG13 VAL A  50     -22.256  15.511  21.843  1.00 91.40           H  
ATOM    817  CG2 VAL A  50     -22.901  17.989  20.942  1.00 91.40           C  
ATOM    818 HG21 VAL A  50     -22.920  18.729  20.141  1.00 91.40           H  
ATOM    819 HG22 VAL A  50     -23.173  18.467  21.883  1.00 91.40           H  
ATOM    820 HG23 VAL A  50     -23.628  17.209  20.714  1.00 91.40           H  
ATOM    821  N   ARG A  51     -18.271  17.612  20.359  1.00 90.96           N  
ATOM    822  H   ARG A  51     -18.131  17.153  21.248  1.00 90.96           H  
ATOM    823  CA  ARG A  51     -17.311  17.411  19.281  1.00 90.96           C  
ATOM    824  HA  ARG A  51     -17.553  18.067  18.445  1.00 90.96           H  
ATOM    825  C   ARG A  51     -17.374  15.992  18.759  1.00 90.96           C  
ATOM    826  CB  ARG A  51     -15.934  17.813  19.766  1.00 90.96           C  
ATOM    827  HB2 ARG A  51     -15.638  17.198  20.615  1.00 90.96           H  
ATOM    828  HB3 ARG A  51     -15.965  18.860  20.069  1.00 90.96           H  
ATOM    829  O   ARG A  51     -17.099  15.059  19.519  1.00 90.96           O  
ATOM    830  CG  ARG A  51     -14.948  17.635  18.619  1.00 90.96           C  
ATOM    831  HG2 ARG A  51     -14.791  16.579  18.402  1.00 90.96           H  
ATOM    832  HG3 ARG A  51     -15.291  18.157  17.725  1.00 90.96           H  
ATOM    833  CD  ARG A  51     -13.668  18.253  19.101  1.00 90.96           C  
ATOM    834  HD2 ARG A  51     -13.390  17.838  20.070  1.00 90.96           H  
ATOM    835  HD3 ARG A  51     -13.828  19.327  19.199  1.00 90.96           H  
ATOM    836  NE  ARG A  51     -12.604  18.004  18.147  1.00 90.96           N  
ATOM    837  HE  ARG A  51     -12.789  17.495  17.295  1.00 90.96           H  
ATOM    838  NH1 ARG A  51     -11.173  19.308  19.273  1.00 90.96           N  
ATOM    839 HH11 ARG A  51     -10.414  19.961  19.145  1.00 90.96           H  
ATOM    840 HH12 ARG A  51     -11.932  19.623  19.860  1.00 90.96           H  
ATOM    841  NH2 ARG A  51     -10.741  18.649  17.136  1.00 90.96           N  
ATOM    842 HH21 ARG A  51      -9.935  19.248  17.025  1.00 90.96           H  
ATOM    843 HH22 ARG A  51     -10.836  17.861  16.511  1.00 90.96           H  
ATOM    844  CZ  ARG A  51     -11.483  18.652  18.190  1.00 90.96           C  
ATOM    845  N   LEU A  52     -17.705  15.864  17.481  1.00 94.76           N  
ATOM    846  H   LEU A  52     -17.847  16.704  16.938  1.00 94.76           H  
ATOM    847  CA  LEU A  52     -17.824  14.600  16.774  1.00 94.76           C  
ATOM    848  HA  LEU A  52     -17.974  13.792  17.489  1.00 94.76           H  
ATOM    849  C   LEU A  52     -16.546  14.318  15.991  1.00 94.76           C  
ATOM    850  CB  LEU A  52     -19.035  14.641  15.827  1.00 94.76           C  
ATOM    851  HB2 LEU A  52     -19.125  13.657  15.367  1.00 94.76           H  
ATOM    852  HB3 LEU A  52     -18.837  15.362  15.034  1.00 94.76           H  
ATOM    853  O   LEU A  52     -16.130  15.131  15.174  1.00 94.76           O  
ATOM    854  CG  LEU A  52     -20.381  15.007  16.478  1.00 94.76           C  
ATOM    855  HG  LEU A  52     -20.368  16.052  16.788  1.00 94.76           H  
ATOM    856  CD1 LEU A  52     -21.484  14.817  15.440  1.00 94.76           C  
ATOM    857 HD11 LEU A  52     -21.310  15.480  14.592  1.00 94.76           H  
ATOM    858 HD12 LEU A  52     -21.500  13.782  15.096  1.00 94.76           H  
ATOM    859 HD13 LEU A  52     -22.450  15.051  15.887  1.00 94.76           H  
ATOM    860  CD2 LEU A  52     -20.715  14.137  17.690  1.00 94.76           C  
ATOM    861 HD21 LEU A  52     -20.689  13.083  17.414  1.00 94.76           H  
ATOM    862 HD22 LEU A  52     -21.710  14.387  18.058  1.00 94.76           H  
ATOM    863 HD23 LEU A  52     -20.003  14.321  18.495  1.00 94.76           H  
ATOM    864  N   GLN A  53     -15.963  13.150  16.219  1.00 93.83           N  
ATOM    865  H   GLN A  53     -16.369  12.547  16.920  1.00 93.83           H  
ATOM    866  CA  GLN A  53     -14.855  12.601  15.449  1.00 93.83           C  
ATOM    867  HA  GLN A  53     -14.381  13.378  14.849  1.00 93.83           H  
ATOM    868  C   GLN A  53     -15.401  11.528  14.509  1.00 93.83           C  
ATOM    869  CB  GLN A  53     -13.818  12.029  16.415  1.00 93.83           C  
ATOM    870  HB2 GLN A  53     -13.130  11.406  15.843  1.00 93.83           H  
ATOM    871  HB3 GLN A  53     -14.308  11.397  17.156  1.00 93.83           H  
ATOM    872  O   GLN A  53     -15.900  10.500  14.963  1.00 93.83           O  
ATOM    873  CG  GLN A  53     -13.029  13.140  17.123  1.00 93.83           C  
ATOM    874  HG2 GLN A  53     -13.694  13.724  17.759  1.00 93.83           H  
ATOM    875  HG3 GLN A  53     -12.605  13.807  16.372  1.00 93.83           H  
ATOM    876  CD  GLN A  53     -11.900  12.584  17.981  1.00 93.83           C  
ATOM    877  NE2 GLN A  53     -10.818  13.317  18.140  1.00 93.83           N  
ATOM    878 HE21 GLN A  53     -10.666  14.125  17.553  1.00 93.83           H  
ATOM    879 HE22 GLN A  53     -10.008  12.846  18.517  1.00 93.83           H  
ATOM    880  OE1 GLN A  53     -11.985  11.492  18.525  1.00 93.83           O  
ATOM    881  N   LEU A  54     -15.339  11.784  13.210  1.00 96.46           N  
ATOM    882  H   LEU A  54     -14.825  12.606  12.926  1.00 96.46           H  
ATOM    883  CA  LEU A  54     -15.909  10.982  12.136  1.00 96.46           C  
ATOM    884  HA  LEU A  54     -16.690  10.338  12.540  1.00 96.46           H  
ATOM    885  C   LEU A  54     -14.818  10.105  11.523  1.00 96.46           C  
ATOM    886  CB  LEU A  54     -16.536  11.908  11.072  1.00 96.46           C  
ATOM    887  HB2 LEU A  54     -17.108  11.292  10.378  1.00 96.46           H  
ATOM    888  HB3 LEU A  54     -15.732  12.378  10.506  1.00 96.46           H  
ATOM    889  O   LEU A  54     -13.888  10.604  10.894  1.00 96.46           O  
ATOM    890  CG  LEU A  54     -17.433  13.037  11.609  1.00 96.46           C  
ATOM    891  HG  LEU A  54     -16.836  13.731  12.200  1.00 96.46           H  
ATOM    892  CD1 LEU A  54     -18.037  13.817  10.444  1.00 96.46           C  
ATOM    893 HD11 LEU A  54     -18.607  14.660  10.833  1.00 96.46           H  
ATOM    894 HD12 LEU A  54     -18.686  13.172   9.851  1.00 96.46           H  
ATOM    895 HD13 LEU A  54     -17.233  14.208   9.821  1.00 96.46           H  
ATOM    896  CD2 LEU A  54     -18.574  12.514  12.479  1.00 96.46           C  
ATOM    897 HD21 LEU A  54     -19.231  13.339  12.756  1.00 96.46           H  
ATOM    898 HD22 LEU A  54     -19.136  11.755  11.935  1.00 96.46           H  
ATOM    899 HD23 LEU A  54     -18.165  12.080  13.392  1.00 96.46           H  
ATOM    900  N   TRP A  55     -14.948   8.796  11.698  1.00 95.49           N  
ATOM    901  H   TRP A  55     -15.723   8.465  12.254  1.00 95.49           H  
ATOM    902  CA  TRP A  55     -14.023   7.792  11.187  1.00 95.49           C  
ATOM    903  HA  TRP A  55     -13.092   8.267  10.877  1.00 95.49           H  
ATOM    904  C   TRP A  55     -14.640   7.110   9.963  1.00 95.49           C  
ATOM    905  CB  TRP A  55     -13.691   6.817  12.321  1.00 95.49           C  
ATOM    906  HB2 TRP A  55     -13.123   5.984  11.906  1.00 95.49           H  
ATOM    907  HB3 TRP A  55     -14.614   6.404  12.729  1.00 95.49           H  
ATOM    908  O   TRP A  55     -15.530   6.265  10.095  1.00 95.49           O  
ATOM    909  CG  TRP A  55     -12.901   7.402  13.450  1.00 95.49           C  
ATOM    910  CD1 TRP A  55     -13.379   8.220  14.408  1.00 95.49           C  
ATOM    911  HD1 TRP A  55     -14.405   8.552  14.461  1.00 95.49           H  
ATOM    912  CD2 TRP A  55     -11.479   7.275  13.725  1.00 95.49           C  
ATOM    913  CE2 TRP A  55     -11.172   7.985  14.924  1.00 95.49           C  
ATOM    914  CE3 TRP A  55     -10.412   6.656  13.058  1.00 95.49           C  
ATOM    915  HE3 TRP A  55     -10.597   6.180  12.107  1.00 95.49           H  
ATOM    916  NE1 TRP A  55     -12.364   8.566  15.283  1.00 95.49           N  
ATOM    917  HE1 TRP A  55     -12.483   9.224  16.040  1.00 95.49           H  
ATOM    918  CH2 TRP A  55      -8.840   7.373  14.786  1.00 95.49           C  
ATOM    919  HH2 TRP A  55      -7.834   7.425  15.173  1.00 95.49           H  
ATOM    920  CZ2 TRP A  55      -9.879   8.032  15.461  1.00 95.49           C  
ATOM    921  HZ2 TRP A  55      -9.670   8.611  16.349  1.00 95.49           H  
ATOM    922  CZ3 TRP A  55      -9.114   6.693  13.584  1.00 95.49           C  
ATOM    923  HZ3 TRP A  55      -8.325   6.200  13.036  1.00 95.49           H  
ATOM    924  N   ASP A  56     -14.188   7.499   8.770  1.00 96.15           N  
ATOM    925  H   ASP A  56     -13.402   8.133   8.748  1.00 96.15           H  
ATOM    926  CA  ASP A  56     -14.673   6.976   7.488  1.00 96.15           C  
ATOM    927  HA  ASP A  56     -15.732   6.734   7.582  1.00 96.15           H  
ATOM    928  C   ASP A  56     -13.914   5.707   7.100  1.00 96.15           C  
ATOM    929  CB  ASP A  56     -14.528   8.021   6.367  1.00 96.15           C  
ATOM    930  HB2 ASP A  56     -14.991   8.959   6.673  1.00 96.15           H  
ATOM    931  HB3 ASP A  56     -13.471   8.230   6.201  1.00 96.15           H  
ATOM    932  O   ASP A  56     -12.761   5.776   6.678  1.00 96.15           O  
ATOM    933  CG  ASP A  56     -15.164   7.532   5.053  1.00 96.15           C  
ATOM    934  OD1 ASP A  56     -16.140   6.747   5.104  1.00 96.15           O  
ATOM    935  OD2 ASP A  56     -14.697   7.935   3.962  1.00 96.15           O  
ATOM    936  N   THR A  57     -14.528   4.533   7.235  1.00 95.73           N  
ATOM    937  H   THR A  57     -15.486   4.513   7.555  1.00 95.73           H  
ATOM    938  CA  THR A  57     -13.856   3.273   6.884  1.00 95.73           C  
ATOM    939  HA  THR A  57     -12.795   3.385   7.104  1.00 95.73           H  
ATOM    940  C   THR A  57     -13.968   2.956   5.394  1.00 95.73           C  
ATOM    941  CB  THR A  57     -14.336   2.081   7.720  1.00 95.73           C  
ATOM    942  HB  THR A  57     -13.683   1.237   7.500  1.00 95.73           H  
ATOM    943  O   THR A  57     -14.972   3.231   4.733  1.00 95.73           O  
ATOM    944  CG2 THR A  57     -14.272   2.356   9.222  1.00 95.73           C  
ATOM    945 HG21 THR A  57     -13.252   2.625   9.499  1.00 95.73           H  
ATOM    946 HG22 THR A  57     -14.942   3.170   9.496  1.00 95.73           H  
ATOM    947 HG23 THR A  57     -14.559   1.457   9.769  1.00 95.73           H  
ATOM    948  OG1 THR A  57     -15.648   1.709   7.379  1.00 95.73           O  
ATOM    949  HG1 THR A  57     -16.245   2.304   7.838  1.00 95.73           H  
ATOM    950  N   ALA A  58     -12.953   2.300   4.837  1.00 93.65           N  
ATOM    951  H   ALA A  58     -12.110   2.136   5.367  1.00 93.65           H  
ATOM    952  CA  ALA A  58     -13.056   1.736   3.502  1.00 93.65           C  
ATOM    953  HA  ALA A  58     -13.458   2.500   2.837  1.00 93.65           H  
ATOM    954  C   ALA A  58     -14.002   0.524   3.489  1.00 93.65           C  
ATOM    955  CB  ALA A  58     -11.659   1.375   3.012  1.00 93.65           C  
ATOM    956  HB1 ALA A  58     -11.709   1.047   1.974  1.00 93.65           H  
ATOM    957  HB2 ALA A  58     -11.012   2.249   3.081  1.00 93.65           H  
ATOM    958  HB3 ALA A  58     -11.246   0.585   3.640  1.00 93.65           H  
ATOM    959  O   ALA A  58     -13.866  -0.397   4.285  1.00 93.65           O  
ATOM    960  N   GLY A  59     -14.919   0.481   2.518  1.00 90.50           N  
ATOM    961  H   GLY A  59     -14.955   1.256   1.872  1.00 90.50           H  
ATOM    962  CA  GLY A  59     -15.803  -0.678   2.315  1.00 90.50           C  
ATOM    963  HA2 GLY A  59     -16.695  -0.364   1.773  1.00 90.50           H  
ATOM    964  HA3 GLY A  59     -16.121  -1.066   3.283  1.00 90.50           H  
ATOM    965  C   GLY A  59     -15.165  -1.837   1.541  1.00 90.50           C  
ATOM    966  O   GLY A  59     -15.863  -2.783   1.206  1.00 90.50           O  
ATOM    967  N   GLN A  60     -13.879  -1.745   1.183  1.00 90.93           N  
ATOM    968  H   GLN A  60     -13.320  -1.021   1.611  1.00 90.93           H  
ATOM    969  CA  GLN A  60     -13.192  -2.819   0.462  1.00 90.93           C  
ATOM    970  HA  GLN A  60     -13.895  -3.295  -0.221  1.00 90.93           H  
ATOM    971  C   GLN A  60     -12.681  -3.878   1.438  1.00 90.93           C  
ATOM    972  CB  GLN A  60     -12.010  -2.299  -0.364  1.00 90.93           C  
ATOM    973  HB2 GLN A  60     -11.271  -1.854   0.303  1.00 90.93           H  
ATOM    974  HB3 GLN A  60     -11.548  -3.161  -0.846  1.00 90.93           H  
ATOM    975  O   GLN A  60     -12.009  -3.548   2.417  1.00 90.93           O  
ATOM    976  CG  GLN A  60     -12.373  -1.280  -1.449  1.00 90.93           C  
ATOM    977  HG2 GLN A  60     -12.779  -0.382  -0.983  1.00 90.93           H  
ATOM    978  HG3 GLN A  60     -13.130  -1.705  -2.107  1.00 90.93           H  
ATOM    979  CD  GLN A  60     -11.155  -0.900  -2.291  1.00 90.93           C  
ATOM    980  NE2 GLN A  60     -11.165   0.249  -2.924  1.00 90.93           N  
ATOM    981 HE21 GLN A  60     -11.977   0.848  -2.885  1.00 90.93           H  
ATOM    982 HE22 GLN A  60     -10.347   0.477  -3.472  1.00 90.93           H  
ATOM    983  OE1 GLN A  60     -10.176  -1.625  -2.400  1.00 90.93           O  
ATOM    984  N   GLU A  61     -12.890  -5.150   1.098  1.00 88.11           N  
ATOM    985  H   GLU A  61     -13.520  -5.340   0.331  1.00 88.11           H  
ATOM    986  CA  GLU A  61     -12.549  -6.293   1.955  1.00 88.11           C  
ATOM    987  HA  GLU A  61     -13.155  -6.227   2.859  1.00 88.11           H  
ATOM    988  C   GLU A  61     -11.073  -6.312   2.389  1.00 88.11           C  
ATOM    989  CB  GLU A  61     -12.920  -7.583   1.200  1.00 88.11           C  
ATOM    990  HB2 GLU A  61     -12.204  -7.735   0.392  1.00 88.11           H  
ATOM    991  HB3 GLU A  61     -13.904  -7.464   0.745  1.00 88.11           H  
ATOM    992  O   GLU A  61     -10.760  -6.634   3.533  1.00 88.11           O  
ATOM    993  CG  GLU A  61     -12.943  -8.839   2.087  1.00 88.11           C  
ATOM    994  HG2 GLU A  61     -13.145  -9.698   1.447  1.00 88.11           H  
ATOM    995  HG3 GLU A  61     -11.954  -8.981   2.523  1.00 88.11           H  
ATOM    996  CD  GLU A  61     -14.002  -8.797   3.205  1.00 88.11           C  
ATOM    997  OE1 GLU A  61     -13.936  -9.634   4.130  1.00 88.11           O  
ATOM    998  OE2 GLU A  61     -14.887  -7.909   3.198  1.00 88.11           O  
ATOM    999  N   ARG A  62     -10.156  -5.853   1.527  1.00 85.91           N  
ATOM   1000  H   ARG A  62     -10.483  -5.611   0.602  1.00 85.91           H  
ATOM   1001  CA  ARG A  62      -8.712  -5.762   1.827  1.00 85.91           C  
ATOM   1002  HA  ARG A  62      -8.349  -6.766   2.045  1.00 85.91           H  
ATOM   1003  C   ARG A  62      -8.380  -4.917   3.065  1.00 85.91           C  
ATOM   1004  CB  ARG A  62      -7.963  -5.231   0.593  1.00 85.91           C  
ATOM   1005  HB2 ARG A  62      -8.272  -5.797  -0.286  1.00 85.91           H  
ATOM   1006  HB3 ARG A  62      -6.895  -5.394   0.738  1.00 85.91           H  
ATOM   1007  O   ARG A  62      -7.334  -5.103   3.680  1.00 85.91           O  
ATOM   1008  CG  ARG A  62      -8.204  -3.729   0.362  1.00 85.91           C  
ATOM   1009  HG2 ARG A  62      -7.803  -3.172   1.209  1.00 85.91           H  
ATOM   1010  HG3 ARG A  62      -9.271  -3.522   0.285  1.00 85.91           H  
ATOM   1011  CD  ARG A  62      -7.495  -3.199  -0.877  1.00 85.91           C  
ATOM   1012  HD2 ARG A  62      -7.541  -2.112  -0.824  1.00 85.91           H  
ATOM   1013  HD3 ARG A  62      -6.449  -3.506  -0.848  1.00 85.91           H  
ATOM   1014  NE  ARG A  62      -8.161  -3.613  -2.123  1.00 85.91           N  
ATOM   1015  HE  ARG A  62      -9.117  -3.303  -2.225  1.00 85.91           H  
ATOM   1016  NH1 ARG A  62      -6.316  -4.263  -3.320  1.00 85.91           N  
ATOM   1017 HH11 ARG A  62      -5.940  -4.787  -4.097  1.00 85.91           H  
ATOM   1018 HH12 ARG A  62      -5.736  -4.069  -2.516  1.00 85.91           H  
ATOM   1019  NH2 ARG A  62      -8.347  -4.474  -4.213  1.00 85.91           N  
ATOM   1020 HH21 ARG A  62      -9.350  -4.375  -4.157  1.00 85.91           H  
ATOM   1021 HH22 ARG A  62      -7.933  -4.895  -5.032  1.00 85.91           H  
ATOM   1022  CZ  ARG A  62      -7.604  -4.110  -3.209  1.00 85.91           C  
ATOM   1023  N   PHE A  63      -9.245  -3.964   3.413  1.00 88.89           N  
ATOM   1024  H   PHE A  63     -10.110  -3.892   2.897  1.00 88.89           H  
ATOM   1025  CA  PHE A  63      -9.061  -3.085   4.565  1.00 88.89           C  
ATOM   1026  HA  PHE A  63      -8.012  -3.092   4.860  1.00 88.89           H  
ATOM   1027  C   PHE A  63      -9.840  -3.557   5.791  1.00 88.89           C  
ATOM   1028  CB  PHE A  63      -9.426  -1.648   4.181  1.00 88.89           C  
ATOM   1029  HB2 PHE A  63      -9.311  -1.008   5.056  1.00 88.89           H  
ATOM   1030  HB3 PHE A  63     -10.478  -1.624   3.896  1.00 88.89           H  
ATOM   1031  O   PHE A  63      -9.674  -2.980   6.864  1.00 88.89           O  
ATOM   1032  CG  PHE A  63      -8.576  -1.073   3.064  1.00 88.89           C  
ATOM   1033  CD1 PHE A  63      -7.180  -0.985   3.207  1.00 88.89           C  
ATOM   1034  HD1 PHE A  63      -6.702  -1.329   4.113  1.00 88.89           H  
ATOM   1035  CD2 PHE A  63      -9.179  -0.617   1.879  1.00 88.89           C  
ATOM   1036  HD2 PHE A  63     -10.252  -0.681   1.772  1.00 88.89           H  
ATOM   1037  CE1 PHE A  63      -6.399  -0.447   2.173  1.00 88.89           C  
ATOM   1038  HE1 PHE A  63      -5.329  -0.379   2.297  1.00 88.89           H  
ATOM   1039  CE2 PHE A  63      -8.401  -0.071   0.844  1.00 88.89           C  
ATOM   1040  HE2 PHE A  63      -8.874   0.287  -0.059  1.00 88.89           H  
ATOM   1041  CZ  PHE A  63      -7.007   0.011   0.992  1.00 88.89           C  
ATOM   1042  HZ  PHE A  63      -6.403   0.431   0.202  1.00 88.89           H  
ATOM   1043  N   ARG A  64     -10.638  -4.626   5.678  1.00 90.04           N  
ATOM   1044  H   ARG A  64     -10.690  -5.101   4.788  1.00 90.04           H  
ATOM   1045  CA  ARG A  64     -11.530  -5.091   6.745  1.00 90.04           C  
ATOM   1046  HA  ARG A  64     -12.219  -4.280   6.982  1.00 90.04           H  
ATOM   1047  C   ARG A  64     -10.791  -5.420   8.036  1.00 90.04           C  
ATOM   1048  CB  ARG A  64     -12.345  -6.282   6.227  1.00 90.04           C  
ATOM   1049  HB2 ARG A  64     -11.718  -7.170   6.162  1.00 90.04           H  
ATOM   1050  HB3 ARG A  64     -12.707  -6.039   5.228  1.00 90.04           H  
ATOM   1051  O   ARG A  64     -11.281  -5.101   9.107  1.00 90.04           O  
ATOM   1052  CG  ARG A  64     -13.567  -6.566   7.108  1.00 90.04           C  
ATOM   1053  HG2 ARG A  64     -13.258  -6.887   8.102  1.00 90.04           H  
ATOM   1054  HG3 ARG A  64     -14.164  -5.658   7.192  1.00 90.04           H  
ATOM   1055  CD  ARG A  64     -14.410  -7.658   6.453  1.00 90.04           C  
ATOM   1056  HD2 ARG A  64     -14.507  -7.382   5.403  1.00 90.04           H  
ATOM   1057  HD3 ARG A  64     -13.896  -8.617   6.517  1.00 90.04           H  
ATOM   1058  NE  ARG A  64     -15.747  -7.750   7.062  1.00 90.04           N  
ATOM   1059  HE  ARG A  64     -15.807  -7.654   8.065  1.00 90.04           H  
ATOM   1060  NH1 ARG A  64     -16.974  -7.818   5.100  1.00 90.04           N  
ATOM   1061 HH11 ARG A  64     -17.809  -7.533   4.607  1.00 90.04           H  
ATOM   1062 HH12 ARG A  64     -16.136  -7.906   4.544  1.00 90.04           H  
ATOM   1063  NH2 ARG A  64     -17.987  -7.572   7.091  1.00 90.04           N  
ATOM   1064 HH21 ARG A  64     -17.928  -7.375   8.080  1.00 90.04           H  
ATOM   1065 HH22 ARG A  64     -18.838  -7.308   6.616  1.00 90.04           H  
ATOM   1066  CZ  ARG A  64     -16.888  -7.710   6.403  1.00 90.04           C  
ATOM   1067  N   SER A  65      -9.566  -5.939   7.949  1.00 85.34           N  
ATOM   1068  H   SER A  65      -9.216  -6.165   7.029  1.00 85.34           H  
ATOM   1069  CA  SER A  65      -8.723  -6.216   9.121  1.00 85.34           C  
ATOM   1070  HA  SER A  65      -9.265  -6.881   9.794  1.00 85.34           H  
ATOM   1071  C   SER A  65      -8.325  -4.973   9.926  1.00 85.34           C  
ATOM   1072  CB  SER A  65      -7.441  -6.917   8.671  1.00 85.34           C  
ATOM   1073  HB2 SER A  65      -7.694  -7.823   8.120  1.00 85.34           H  
ATOM   1074  HB3 SER A  65      -6.857  -7.194   9.549  1.00 85.34           H  
ATOM   1075  O   SER A  65      -7.890  -5.106  11.064  1.00 85.34           O  
ATOM   1076  OG  SER A  65      -6.675  -6.051   7.846  1.00 85.34           O  
ATOM   1077  HG  SER A  65      -6.633  -5.195   8.279  1.00 85.34           H  
ATOM   1078  N   LEU A  66      -8.383  -3.780   9.325  1.00 85.29           N  
ATOM   1079  H   LEU A  66      -8.797  -3.719   8.405  1.00 85.29           H  
ATOM   1080  CA  LEU A  66      -8.079  -2.520  10.006  1.00 85.29           C  
ATOM   1081  HA  LEU A  66      -7.299  -2.680  10.750  1.00 85.29           H  
ATOM   1082  C   LEU A  66      -9.291  -1.989  10.777  1.00 85.29           C  
ATOM   1083  CB  LEU A  66      -7.592  -1.478   8.978  1.00 85.29           C  
ATOM   1084  HB2 LEU A  66      -7.413  -0.540   9.504  1.00 85.29           H  
ATOM   1085  HB3 LEU A  66      -8.386  -1.293   8.255  1.00 85.29           H  
ATOM   1086  O   LEU A  66      -9.125  -1.226  11.716  1.00 85.29           O  
ATOM   1087  CG  LEU A  66      -6.299  -1.842   8.232  1.00 85.29           C  
ATOM   1088  HG  LEU A  66      -6.426  -2.788   7.706  1.00 85.29           H  
ATOM   1089  CD1 LEU A  66      -5.976  -0.759   7.200  1.00 85.29           C  
ATOM   1090 HD11 LEU A  66      -6.814  -0.650   6.512  1.00 85.29           H  
ATOM   1091 HD12 LEU A  66      -5.085  -1.033   6.636  1.00 85.29           H  
ATOM   1092 HD13 LEU A  66      -5.805   0.192   7.704  1.00 85.29           H  
ATOM   1093  CD2 LEU A  66      -5.124  -1.964   9.205  1.00 85.29           C  
ATOM   1094 HD21 LEU A  66      -5.270  -2.818   9.866  1.00 85.29           H  
ATOM   1095 HD22 LEU A  66      -5.050  -1.059   9.808  1.00 85.29           H  
ATOM   1096 HD23 LEU A  66      -4.189  -2.098   8.661  1.00 85.29           H  
ATOM   1097  N   ILE A  67     -10.506  -2.386  10.399  1.00 89.77           N  
ATOM   1098  H   ILE A  67     -10.582  -3.090   9.678  1.00 89.77           H  
ATOM   1099  CA  ILE A  67     -11.749  -1.802  10.910  1.00 89.77           C  
ATOM   1100  HA  ILE A  67     -11.669  -0.721  10.798  1.00 89.77           H  
ATOM   1101  C   ILE A  67     -11.968  -2.046  12.420  1.00 89.77           C  
ATOM   1102  CB  ILE A  67     -12.940  -2.240  10.027  1.00 89.77           C  
ATOM   1103  HB  ILE A  67     -13.001  -3.328  10.003  1.00 89.77           H  
ATOM   1104  O   ILE A  67     -12.286  -1.072  13.108  1.00 89.77           O  
ATOM   1105  CG1 ILE A  67     -12.733  -1.731   8.580  1.00 89.77           C  
ATOM   1106 HG12 ILE A  67     -12.665  -0.643   8.581  1.00 89.77           H  
ATOM   1107 HG13 ILE A  67     -11.792  -2.123   8.193  1.00 89.77           H  
ATOM   1108  CG2 ILE A  67     -14.253  -1.716  10.619  1.00 89.77           C  
ATOM   1109 HG21 ILE A  67     -14.435  -2.179  11.589  1.00 89.77           H  
ATOM   1110 HG22 ILE A  67     -14.212  -0.633  10.738  1.00 89.77           H  
ATOM   1111 HG23 ILE A  67     -15.095  -1.979   9.978  1.00 89.77           H  
ATOM   1112  CD1 ILE A  67     -13.827  -2.156   7.597  1.00 89.77           C  
ATOM   1113 HD11 ILE A  67     -13.490  -1.966   6.578  1.00 89.77           H  
ATOM   1114 HD12 ILE A  67     -14.035  -3.219   7.716  1.00 89.77           H  
ATOM   1115 HD13 ILE A  67     -14.736  -1.581   7.772  1.00 89.77           H  
ATOM   1116  N   PRO A  68     -11.766  -3.258  12.983  1.00 91.35           N  
ATOM   1117  CA  PRO A  68     -12.136  -3.546  14.373  1.00 91.35           C  
ATOM   1118  HA  PRO A  68     -13.216  -3.435  14.472  1.00 91.35           H  
ATOM   1119  C   PRO A  68     -11.461  -2.645  15.414  1.00 91.35           C  
ATOM   1120  CB  PRO A  68     -11.782  -5.017  14.593  1.00 91.35           C  
ATOM   1121  HB2 PRO A  68     -12.512  -5.490  15.251  1.00 91.35           H  
ATOM   1122  HB3 PRO A  68     -10.771  -5.121  14.987  1.00 91.35           H  
ATOM   1123  O   PRO A  68     -12.108  -2.185  16.354  1.00 91.35           O  
ATOM   1124  CG  PRO A  68     -11.863  -5.634  13.205  1.00 91.35           C  
ATOM   1125  HG2 PRO A  68     -11.224  -6.512  13.111  1.00 91.35           H  
ATOM   1126  HG3 PRO A  68     -12.899  -5.884  12.977  1.00 91.35           H  
ATOM   1127  CD  PRO A  68     -11.402  -4.497  12.306  1.00 91.35           C  
ATOM   1128  HD2 PRO A  68     -11.911  -4.590  11.346  1.00 91.35           H  
ATOM   1129  HD3 PRO A  68     -10.320  -4.542  12.177  1.00 91.35           H  
ATOM   1130  N   SER A  69     -10.187  -2.285  15.212  1.00 85.79           N  
ATOM   1131  H   SER A  69      -9.702  -2.622  14.392  1.00 85.79           H  
ATOM   1132  CA  SER A  69      -9.479  -1.357  16.108  1.00 85.79           C  
ATOM   1133  HA  SER A  69      -9.515  -1.758  17.121  1.00 85.79           H  
ATOM   1134  C   SER A  69     -10.117   0.029  16.164  1.00 85.79           C  
ATOM   1135  CB  SER A  69      -8.007  -1.212  15.706  1.00 85.79           C  
ATOM   1136  HB2 SER A  69      -7.479  -2.119  16.000  1.00 85.79           H  
ATOM   1137  HB3 SER A  69      -7.563  -0.376  16.247  1.00 85.79           H  
ATOM   1138  O   SER A  69     -10.007   0.719  17.172  1.00 85.79           O  
ATOM   1139  OG  SER A  69      -7.827  -1.029  14.313  1.00 85.79           O  
ATOM   1140  HG  SER A  69      -8.359  -0.306  13.973  1.00 85.79           H  
ATOM   1141  N   TYR A  70     -10.805   0.452  15.104  1.00 88.49           N  
ATOM   1142  H   TYR A  70     -10.933  -0.168  14.316  1.00 88.49           H  
ATOM   1143  CA  TYR A  70     -11.502   1.732  15.101  1.00 88.49           C  
ATOM   1144  HA  TYR A  70     -10.932   2.426  15.718  1.00 88.49           H  
ATOM   1145  C   TYR A  70     -12.891   1.628  15.723  1.00 88.49           C  
ATOM   1146  CB  TYR A  70     -11.527   2.311  13.689  1.00 88.49           C  
ATOM   1147  HB2 TYR A  70     -12.140   1.677  13.048  1.00 88.49           H  
ATOM   1148  HB3 TYR A  70     -11.988   3.298  13.717  1.00 88.49           H  
ATOM   1149  O   TYR A  70     -13.359   2.611  16.291  1.00 88.49           O  
ATOM   1150  CG  TYR A  70     -10.134   2.440  13.111  1.00 88.49           C  
ATOM   1151  CD1 TYR A  70      -9.227   3.385  13.627  1.00 88.49           C  
ATOM   1152  HD1 TYR A  70      -9.525   4.041  14.431  1.00 88.49           H  
ATOM   1153  CD2 TYR A  70      -9.736   1.598  12.063  1.00 88.49           C  
ATOM   1154  HD2 TYR A  70     -10.433   0.879  11.660  1.00 88.49           H  
ATOM   1155  CE1 TYR A  70      -7.927   3.485  13.094  1.00 88.49           C  
ATOM   1156  HE1 TYR A  70      -7.232   4.202  13.505  1.00 88.49           H  
ATOM   1157  CE2 TYR A  70      -8.444   1.706  11.519  1.00 88.49           C  
ATOM   1158  HE2 TYR A  70      -8.144   1.073  10.696  1.00 88.49           H  
ATOM   1159  OH  TYR A  70      -6.292   2.753  11.490  1.00 88.49           O  
ATOM   1160  HH  TYR A  70      -5.786   3.449  11.915  1.00 88.49           H  
ATOM   1161  CZ  TYR A  70      -7.533   2.645  12.032  1.00 88.49           C  
ATOM   1162  N   ILE A  71     -13.509   0.447  15.705  1.00 93.34           N  
ATOM   1163  H   ILE A  71     -13.053  -0.330  15.248  1.00 93.34           H  
ATOM   1164  CA  ILE A  71     -14.780   0.195  16.384  1.00 93.34           C  
ATOM   1165  HA  ILE A  71     -15.478   0.989  16.120  1.00 93.34           H  
ATOM   1166  C   ILE A  71     -14.614   0.245  17.914  1.00 93.34           C  
ATOM   1167  CB  ILE A  71     -15.390  -1.136  15.896  1.00 93.34           C  
ATOM   1168  HB  ILE A  71     -14.679  -1.940  16.085  1.00 93.34           H  
ATOM   1169  O   ILE A  71     -15.440   0.882  18.561  1.00 93.34           O  
ATOM   1170  CG1 ILE A  71     -15.702  -1.091  14.379  1.00 93.34           C  
ATOM   1171 HG12 ILE A  71     -16.410  -0.286  14.182  1.00 93.34           H  
ATOM   1172 HG13 ILE A  71     -14.787  -0.869  13.829  1.00 93.34           H  
ATOM   1173  CG2 ILE A  71     -16.671  -1.452  16.672  1.00 93.34           C  
ATOM   1174 HG21 ILE A  71     -16.966  -2.471  16.420  1.00 93.34           H  
ATOM   1175 HG22 ILE A  71     -17.466  -0.747  16.427  1.00 93.34           H  
ATOM   1176 HG23 ILE A  71     -16.498  -1.451  17.748  1.00 93.34           H  
ATOM   1177  CD1 ILE A  71     -16.277  -2.395  13.804  1.00 93.34           C  
ATOM   1178 HD11 ILE A  71     -17.259  -2.606  14.227  1.00 93.34           H  
ATOM   1179 HD12 ILE A  71     -15.604  -3.227  14.014  1.00 93.34           H  
ATOM   1180 HD13 ILE A  71     -16.400  -2.294  12.726  1.00 93.34           H  
ATOM   1181  N   ARG A  72     -13.547  -0.333  18.491  1.00 90.66           N  
ATOM   1182  H   ARG A  72     -12.936  -0.864  17.887  1.00 90.66           H  
ATOM   1183  CA  ARG A  72     -13.342  -0.464  19.959  1.00 90.66           C  
ATOM   1184  HA  ARG A  72     -14.067  -1.173  20.359  1.00 90.66           H  
ATOM   1185  C   ARG A  72     -13.526   0.803  20.789  1.00 90.66           C  
ATOM   1186  CB  ARG A  72     -11.932  -0.987  20.259  1.00 90.66           C  
ATOM   1187  HB2 ARG A  72     -11.693  -0.803  21.306  1.00 90.66           H  
ATOM   1188  HB3 ARG A  72     -11.199  -0.468  19.642  1.00 90.66           H  
ATOM   1189  O   ARG A  72     -14.054   0.730  21.893  1.00 90.66           O  
ATOM   1190  CG  ARG A  72     -11.862  -2.488  20.022  1.00 90.66           C  
ATOM   1191  HG2 ARG A  72     -12.628  -2.990  20.613  1.00 90.66           H  
ATOM   1192  HG3 ARG A  72     -12.044  -2.687  18.965  1.00 90.66           H  
ATOM   1193  CD  ARG A  72     -10.491  -3.035  20.414  1.00 90.66           C  
ATOM   1194  HD2 ARG A  72     -10.379  -2.992  21.497  1.00 90.66           H  
ATOM   1195  HD3 ARG A  72      -9.719  -2.429  19.940  1.00 90.66           H  
ATOM   1196  NE  ARG A  72     -10.426  -4.419  19.953  1.00 90.66           N  
ATOM   1197  HE  ARG A  72     -11.327  -4.869  19.881  1.00 90.66           H  
ATOM   1198  NH1 ARG A  72      -8.271  -4.538  19.209  1.00 90.66           N  
ATOM   1199 HH11 ARG A  72      -7.551  -5.050  18.718  1.00 90.66           H  
ATOM   1200 HH12 ARG A  72      -8.066  -3.739  19.791  1.00 90.66           H  
ATOM   1201  NH2 ARG A  72      -9.798  -6.092  18.609  1.00 90.66           N  
ATOM   1202 HH21 ARG A  72      -9.142  -6.606  18.039  1.00 90.66           H  
ATOM   1203 HH22 ARG A  72     -10.783  -6.306  18.536  1.00 90.66           H  
ATOM   1204  CZ  ARG A  72      -9.486  -5.013  19.266  1.00 90.66           C  
ATOM   1205  N   ASP A  73     -13.163   1.964  20.258  1.00 86.81           N  
ATOM   1206  H   ASP A  73     -12.661   1.929  19.382  1.00 86.81           H  
ATOM   1207  CA  ASP A  73     -13.285   3.240  20.984  1.00 86.81           C  
ATOM   1208  HA  ASP A  73     -13.484   3.035  22.036  1.00 86.81           H  
ATOM   1209  C   ASP A  73     -14.453   4.102  20.488  1.00 86.81           C  
ATOM   1210  CB  ASP A  73     -11.955   3.994  20.956  1.00 86.81           C  
ATOM   1211  HB2 ASP A  73     -11.741   4.292  19.930  1.00 86.81           H  
ATOM   1212  HB3 ASP A  73     -12.037   4.896  21.562  1.00 86.81           H  
ATOM   1213  O   ASP A  73     -14.559   5.278  20.832  1.00 86.81           O  
ATOM   1214  CG  ASP A  73     -10.807   3.149  21.499  1.00 86.81           C  
ATOM   1215  OD1 ASP A  73     -11.003   2.488  22.539  1.00 86.81           O  
ATOM   1216  OD2 ASP A  73      -9.765   3.156  20.809  1.00 86.81           O  
ATOM   1217  N   SER A  74     -15.314   3.551  19.632  1.00 94.45           N  
ATOM   1218  H   SER A  74     -15.241   2.563  19.434  1.00 94.45           H  
ATOM   1219  CA  SER A  74     -16.430   4.287  19.046  1.00 94.45           C  
ATOM   1220  HA  SER A  74     -16.114   5.313  18.860  1.00 94.45           H  
ATOM   1221  C   SER A  74     -17.621   4.347  19.988  1.00 94.45           C  
ATOM   1222  CB  SER A  74     -16.840   3.700  17.699  1.00 94.45           C  
ATOM   1223  HB2 SER A  74     -17.700   4.252  17.319  1.00 94.45           H  
ATOM   1224  HB3 SER A  74     -17.115   2.650  17.805  1.00 94.45           H  
ATOM   1225  O   SER A  74     -18.153   3.322  20.396  1.00 94.45           O  
ATOM   1226  OG  SER A  74     -15.768   3.845  16.789  1.00 94.45           O  
ATOM   1227  HG  SER A  74     -15.118   3.157  16.952  1.00 94.45           H  
ATOM   1228  N   THR A  75     -18.087   5.561  20.277  1.00 95.90           N  
ATOM   1229  H   THR A  75     -17.616   6.367  19.891  1.00 95.90           H  
ATOM   1230  CA  THR A  75     -19.350   5.787  20.994  1.00 95.90           C  
ATOM   1231  HA  THR A  75     -19.389   5.135  21.867  1.00 95.90           H  
ATOM   1232  C   THR A  75     -20.551   5.456  20.109  1.00 95.90           C  
ATOM   1233  CB  THR A  75     -19.481   7.253  21.441  1.00 95.90           C  
ATOM   1234  HB  THR A  75     -19.869   7.848  20.614  1.00 95.90           H  
ATOM   1235  O   THR A  75     -21.597   5.023  20.590  1.00 95.90           O  
ATOM   1236  CG2 THR A  75     -20.444   7.347  22.625  1.00 95.90           C  
ATOM   1237 HG21 THR A  75     -20.026   6.847  23.498  1.00 95.90           H  
ATOM   1238 HG22 THR A  75     -21.396   6.875  22.380  1.00 95.90           H  
ATOM   1239 HG23 THR A  75     -20.663   8.385  22.874  1.00 95.90           H  
ATOM   1240  OG1 THR A  75     -18.233   7.807  21.821  1.00 95.90           O  
ATOM   1241  HG1 THR A  75     -17.961   7.342  22.616  1.00 95.90           H  
ATOM   1242  N   VAL A  76     -20.403   5.665  18.799  1.00 97.88           N  
ATOM   1243  H   VAL A  76     -19.518   6.023  18.469  1.00 97.88           H  
ATOM   1244  CA  VAL A  76     -21.470   5.489  17.817  1.00 97.88           C  
ATOM   1245  HA  VAL A  76     -22.282   4.922  18.273  1.00 97.88           H  
ATOM   1246  C   VAL A  76     -20.937   4.723  16.610  1.00 97.88           C  
ATOM   1247  CB  VAL A  76     -22.020   6.851  17.372  1.00 97.88           C  
ATOM   1248  HB  VAL A  76     -21.176   7.374  16.920  1.00 97.88           H  
ATOM   1249  O   VAL A  76     -19.869   5.045  16.087  1.00 97.88           O  
ATOM   1250  CG1 VAL A  76     -23.144   6.720  16.331  1.00 97.88           C  
ATOM   1251 HG11 VAL A  76     -23.962   6.127  16.740  1.00 97.88           H  
ATOM   1252 HG12 VAL A  76     -23.520   7.707  16.061  1.00 97.88           H  
ATOM   1253 HG13 VAL A  76     -22.773   6.246  15.422  1.00 97.88           H  
ATOM   1254  CG2 VAL A  76     -22.535   7.741  18.511  1.00 97.88           C  
ATOM   1255 HG21 VAL A  76     -22.590   8.772  18.161  1.00 97.88           H  
ATOM   1256 HG22 VAL A  76     -23.526   7.423  18.835  1.00 97.88           H  
ATOM   1257 HG23 VAL A  76     -21.861   7.726  19.368  1.00 97.88           H  
ATOM   1258  N   ALA A  77     -21.710   3.763  16.115  1.00 98.38           N  
ATOM   1259  H   ALA A  77     -22.575   3.562  16.595  1.00 98.38           H  
ATOM   1260  CA  ALA A  77     -21.488   3.115  14.831  1.00 98.38           C  
ATOM   1261  HA  ALA A  77     -20.552   3.471  14.398  1.00 98.38           H  
ATOM   1262  C   ALA A  77     -22.620   3.470  13.859  1.00 98.38           C  
ATOM   1263  CB  ALA A  77     -21.345   1.609  15.042  1.00 98.38           C  
ATOM   1264  HB1 ALA A  77     -21.125   1.132  14.088  1.00 98.38           H  
ATOM   1265  HB2 ALA A  77     -22.275   1.203  15.440  1.00 98.38           H  
ATOM   1266  HB3 ALA A  77     -20.532   1.406  15.739  1.00 98.38           H  
ATOM   1267  O   ALA A  77     -23.792   3.197  14.114  1.00 98.38           O  
ATOM   1268  N   VAL A  78     -22.270   4.068  12.725  1.00 98.76           N  
ATOM   1269  H   VAL A  78     -21.287   4.237  12.565  1.00 98.76           H  
ATOM   1270  CA  VAL A  78     -23.197   4.390  11.638  1.00 98.76           C  
ATOM   1271  HA  VAL A  78     -24.221   4.347  12.010  1.00 98.76           H  
ATOM   1272  C   VAL A  78     -23.036   3.330  10.555  1.00 98.76           C  
ATOM   1273  CB  VAL A  78     -22.961   5.814  11.101  1.00 98.76           C  
ATOM   1274  HB  VAL A  78     -21.978   5.875  10.634  1.00 98.76           H  
ATOM   1275  O   VAL A  78     -22.060   3.340   9.808  1.00 98.76           O  
ATOM   1276  CG1 VAL A  78     -24.032   6.168  10.065  1.00 98.76           C  
ATOM   1277 HG11 VAL A  78     -25.017   6.116  10.528  1.00 98.76           H  
ATOM   1278 HG12 VAL A  78     -23.863   7.176   9.687  1.00 98.76           H  
ATOM   1279 HG13 VAL A  78     -23.989   5.472   9.227  1.00 98.76           H  
ATOM   1280  CG2 VAL A  78     -23.032   6.867  12.217  1.00 98.76           C  
ATOM   1281 HG21 VAL A  78     -22.929   7.864  11.791  1.00 98.76           H  
ATOM   1282 HG22 VAL A  78     -22.214   6.716  12.922  1.00 98.76           H  
ATOM   1283 HG23 VAL A  78     -23.982   6.792  12.747  1.00 98.76           H  
ATOM   1284  N   VAL A  79     -23.979   2.395  10.477  1.00 98.88           N  
ATOM   1285  H   VAL A  79     -24.796   2.496  11.063  1.00 98.88           H  
ATOM   1286  CA  VAL A  79     -23.958   1.286   9.516  1.00 98.88           C  
ATOM   1287  HA  VAL A  79     -22.936   1.135   9.168  1.00 98.88           H  
ATOM   1288  C   VAL A  79     -24.819   1.663   8.317  1.00 98.88           C  
ATOM   1289  CB  VAL A  79     -24.412  -0.034  10.166  1.00 98.88           C  
ATOM   1290  HB  VAL A  79     -25.447   0.054  10.496  1.00 98.88           H  
ATOM   1291  O   VAL A  79     -26.035   1.788   8.427  1.00 98.88           O  
ATOM   1292  CG1 VAL A  79     -24.307  -1.190   9.162  1.00 98.88           C  
ATOM   1293 HG11 VAL A  79     -24.588  -2.124   9.650  1.00 98.88           H  
ATOM   1294 HG12 VAL A  79     -24.987  -1.020   8.328  1.00 98.88           H  
ATOM   1295 HG13 VAL A  79     -23.287  -1.273   8.788  1.00 98.88           H  
ATOM   1296  CG2 VAL A  79     -23.541  -0.381  11.383  1.00 98.88           C  
ATOM   1297 HG21 VAL A  79     -23.647   0.381  12.155  1.00 98.88           H  
ATOM   1298 HG22 VAL A  79     -22.493  -0.455  11.092  1.00 98.88           H  
ATOM   1299 HG23 VAL A  79     -23.853  -1.335  11.807  1.00 98.88           H  
ATOM   1300  N   VAL A  80     -24.187   1.868   7.165  1.00 98.94           N  
ATOM   1301  H   VAL A  80     -23.188   1.720   7.141  1.00 98.94           H  
ATOM   1302  CA  VAL A  80     -24.825   2.404   5.959  1.00 98.94           C  
ATOM   1303  HA  VAL A  80     -25.802   2.804   6.230  1.00 98.94           H  
ATOM   1304  C   VAL A  80     -25.037   1.298   4.929  1.00 98.94           C  
ATOM   1305  CB  VAL A  80     -24.003   3.564   5.361  1.00 98.94           C  
ATOM   1306  HB  VAL A  80     -23.086   3.161   4.930  1.00 98.94           H  
ATOM   1307  O   VAL A  80     -24.126   0.518   4.649  1.00 98.94           O  
ATOM   1308  CG1 VAL A  80     -24.782   4.296   4.257  1.00 98.94           C  
ATOM   1309 HG11 VAL A  80     -24.190   5.123   3.864  1.00 98.94           H  
ATOM   1310 HG12 VAL A  80     -25.718   4.684   4.660  1.00 98.94           H  
ATOM   1311 HG13 VAL A  80     -25.009   3.618   3.435  1.00 98.94           H  
ATOM   1312  CG2 VAL A  80     -23.599   4.614   6.408  1.00 98.94           C  
ATOM   1313 HG21 VAL A  80     -22.954   4.165   7.164  1.00 98.94           H  
ATOM   1314 HG22 VAL A  80     -24.485   5.025   6.890  1.00 98.94           H  
ATOM   1315 HG23 VAL A  80     -23.043   5.421   5.932  1.00 98.94           H  
ATOM   1316  N   TYR A  81     -26.213   1.279   4.309  1.00 98.93           N  
ATOM   1317  H   TYR A  81     -26.917   1.946   4.590  1.00 98.93           H  
ATOM   1318  CA  TYR A  81     -26.500   0.488   3.115  1.00 98.93           C  
ATOM   1319  HA  TYR A  81     -25.571   0.058   2.742  1.00 98.93           H  
ATOM   1320  C   TYR A  81     -27.061   1.367   1.994  1.00 98.93           C  
ATOM   1321  CB  TYR A  81     -27.423  -0.685   3.456  1.00 98.93           C  
ATOM   1322  HB2 TYR A  81     -26.998  -1.225   4.302  1.00 98.93           H  
ATOM   1323  HB3 TYR A  81     -27.425  -1.375   2.612  1.00 98.93           H  
ATOM   1324  O   TYR A  81     -27.458   2.513   2.208  1.00 98.93           O  
ATOM   1325  CG  TYR A  81     -28.858  -0.313   3.763  1.00 98.93           C  
ATOM   1326  CD1 TYR A  81     -29.230   0.088   5.061  1.00 98.93           C  
ATOM   1327  HD1 TYR A  81     -28.485   0.161   5.839  1.00 98.93           H  
ATOM   1328  CD2 TYR A  81     -29.822  -0.374   2.740  1.00 98.93           C  
ATOM   1329  HD2 TYR A  81     -29.545  -0.690   1.745  1.00 98.93           H  
ATOM   1330  CE1 TYR A  81     -30.569   0.429   5.335  1.00 98.93           C  
ATOM   1331  HE1 TYR A  81     -30.852   0.752   6.326  1.00 98.93           H  
ATOM   1332  CE2 TYR A  81     -31.156  -0.027   3.011  1.00 98.93           C  
ATOM   1333  HE2 TYR A  81     -31.908  -0.070   2.237  1.00 98.93           H  
ATOM   1334  OH  TYR A  81     -32.824   0.730   4.524  1.00 98.93           O  
ATOM   1335  HH  TYR A  81     -33.024   1.022   5.417  1.00 98.93           H  
ATOM   1336  CZ  TYR A  81     -31.534   0.377   4.304  1.00 98.93           C  
ATOM   1337  N   ASP A  82     -27.058   0.829   0.781  1.00 98.91           N  
ATOM   1338  H   ASP A  82     -26.803  -0.144   0.692  1.00 98.91           H  
ATOM   1339  CA  ASP A  82     -27.646   1.441  -0.404  1.00 98.91           C  
ATOM   1340  HA  ASP A  82     -27.755   2.517  -0.269  1.00 98.91           H  
ATOM   1341  C   ASP A  82     -29.034   0.837  -0.636  1.00 98.91           C  
ATOM   1342  CB  ASP A  82     -26.678   1.189  -1.568  1.00 98.91           C  
ATOM   1343  HB2 ASP A  82     -26.462   0.123  -1.634  1.00 98.91           H  
ATOM   1344  HB3 ASP A  82     -25.740   1.692  -1.335  1.00 98.91           H  
ATOM   1345  O   ASP A  82     -29.156  -0.375  -0.826  1.00 98.91           O  
ATOM   1346  CG  ASP A  82     -27.144   1.679  -2.935  1.00 98.91           C  
ATOM   1347  OD1 ASP A  82     -28.324   2.046  -3.112  1.00 98.91           O  
ATOM   1348  OD2 ASP A  82     -26.266   1.761  -3.823  1.00 98.91           O  
ATOM   1349  N   ILE A  83     -30.078   1.671  -0.644  1.00 98.88           N  
ATOM   1350  H   ILE A  83     -29.919   2.659  -0.504  1.00 98.88           H  
ATOM   1351  CA  ILE A  83     -31.462   1.206  -0.828  1.00 98.88           C  
ATOM   1352  HA  ILE A  83     -31.667   0.458  -0.062  1.00 98.88           H  
ATOM   1353  C   ILE A  83     -31.696   0.511  -2.180  1.00 98.88           C  
ATOM   1354  CB  ILE A  83     -32.476   2.355  -0.645  1.00 98.88           C  
ATOM   1355  HB  ILE A  83     -33.467   1.912  -0.737  1.00 98.88           H  
ATOM   1356  O   ILE A  83     -32.695  -0.183  -2.348  1.00 98.88           O  
ATOM   1357  CG1 ILE A  83     -32.340   3.440  -1.741  1.00 98.88           C  
ATOM   1358 HG12 ILE A  83     -32.133   2.985  -2.709  1.00 98.88           H  
ATOM   1359 HG13 ILE A  83     -31.515   4.112  -1.507  1.00 98.88           H  
ATOM   1360  CG2 ILE A  83     -32.385   2.958   0.769  1.00 98.88           C  
ATOM   1361 HG21 ILE A  83     -32.541   2.177   1.513  1.00 98.88           H  
ATOM   1362 HG22 ILE A  83     -33.167   3.703   0.914  1.00 98.88           H  
ATOM   1363 HG23 ILE A  83     -31.414   3.425   0.937  1.00 98.88           H  
ATOM   1364  CD1 ILE A  83     -33.620   4.254  -1.920  1.00 98.88           C  
ATOM   1365 HD11 ILE A  83     -34.446   3.588  -2.171  1.00 98.88           H  
ATOM   1366 HD12 ILE A  83     -33.856   4.794  -1.003  1.00 98.88           H  
ATOM   1367 HD13 ILE A  83     -33.489   4.959  -2.741  1.00 98.88           H  
ATOM   1368  N   THR A  84     -30.800   0.698  -3.153  1.00 98.80           N  
ATOM   1369  H   THR A  84     -30.008   1.290  -2.949  1.00 98.80           H  
ATOM   1370  CA  THR A  84     -30.845   0.078  -4.487  1.00 98.80           C  
ATOM   1371  HA  THR A  84     -31.880  -0.171  -4.722  1.00 98.80           H  
ATOM   1372  C   THR A  84     -30.062  -1.237  -4.562  1.00 98.80           C  
ATOM   1373  CB  THR A  84     -30.367   1.050  -5.582  1.00 98.80           C  
ATOM   1374  HB  THR A  84     -30.626   0.622  -6.551  1.00 98.80           H  
ATOM   1375  O   THR A  84     -30.064  -1.894  -5.600  1.00 98.80           O  
ATOM   1376  CG2 THR A  84     -31.005   2.436  -5.486  1.00 98.80           C  
ATOM   1377 HG21 THR A  84     -32.089   2.347  -5.427  1.00 98.80           H  
ATOM   1378 HG22 THR A  84     -30.744   3.007  -6.377  1.00 98.80           H  
ATOM   1379 HG23 THR A  84     -30.637   2.968  -4.608  1.00 98.80           H  
ATOM   1380  OG1 THR A  84     -28.972   1.255  -5.551  1.00 98.80           O  
ATOM   1381  HG1 THR A  84     -28.741   1.595  -4.683  1.00 98.80           H  
ATOM   1382  N   ASN A  85     -29.393  -1.645  -3.476  1.00 98.68           N  
ATOM   1383  H   ASN A  85     -29.453  -1.083  -2.638  1.00 98.68           H  
ATOM   1384  CA  ASN A  85     -28.537  -2.827  -3.434  1.00 98.68           C  
ATOM   1385  HA  ASN A  85     -28.706  -3.425  -4.330  1.00 98.68           H  
ATOM   1386  C   ASN A  85     -28.870  -3.715  -2.224  1.00 98.68           C  
ATOM   1387  CB  ASN A  85     -27.074  -2.355  -3.459  1.00 98.68           C  
ATOM   1388  HB2 ASN A  85     -26.935  -1.705  -4.322  1.00 98.68           H  
ATOM   1389  HB3 ASN A  85     -26.867  -1.777  -2.558  1.00 98.68           H  
ATOM   1390  O   ASN A  85     -28.395  -3.486  -1.107  1.00 98.68           O  
ATOM   1391  CG  ASN A  85     -26.070  -3.490  -3.525  1.00 98.68           C  
ATOM   1392  ND2 ASN A  85     -24.963  -3.287  -4.196  1.00 98.68           N  
ATOM   1393 HD21 ASN A  85     -24.320  -4.063  -4.267  1.00 98.68           H  
ATOM   1394 HD22 ASN A  85     -24.827  -2.412  -4.681  1.00 98.68           H  
ATOM   1395  OD1 ASN A  85     -26.235  -4.559  -2.962  1.00 98.68           O  
ATOM   1396  N   VAL A  86     -29.628  -4.785  -2.477  1.00 98.63           N  
ATOM   1397  H   VAL A  86     -30.012  -4.884  -3.406  1.00 98.63           H  
ATOM   1398  CA  VAL A  86     -30.056  -5.759  -1.457  1.00 98.63           C  
ATOM   1399  HA  VAL A  86     -30.657  -5.240  -0.709  1.00 98.63           H  
ATOM   1400  C   VAL A  86     -28.877  -6.402  -0.729  1.00 98.63           C  
ATOM   1401  CB  VAL A  86     -30.926  -6.862  -2.091  1.00 98.63           C  
ATOM   1402  HB  VAL A  86     -30.356  -7.356  -2.878  1.00 98.63           H  
ATOM   1403  O   VAL A  86     -28.934  -6.576   0.486  1.00 98.63           O  
ATOM   1404  CG1 VAL A  86     -31.369  -7.923  -1.078  1.00 98.63           C  
ATOM   1405 HG11 VAL A  86     -30.507  -8.482  -0.715  1.00 98.63           H  
ATOM   1406 HG12 VAL A  86     -31.880  -7.449  -0.240  1.00 98.63           H  
ATOM   1407 HG13 VAL A  86     -32.050  -8.627  -1.555  1.00 98.63           H  
ATOM   1408  CG2 VAL A  86     -32.186  -6.260  -2.708  1.00 98.63           C  
ATOM   1409 HG21 VAL A  86     -31.905  -5.575  -3.508  1.00 98.63           H  
ATOM   1410 HG22 VAL A  86     -32.806  -7.045  -3.142  1.00 98.63           H  
ATOM   1411 HG23 VAL A  86     -32.766  -5.727  -1.956  1.00 98.63           H  
ATOM   1412  N   ASN A  87     -27.784  -6.711  -1.430  1.00 98.50           N  
ATOM   1413  H   ASN A  87     -27.749  -6.480  -2.413  1.00 98.50           H  
ATOM   1414  CA  ASN A  87     -26.605  -7.305  -0.800  1.00 98.50           C  
ATOM   1415  HA  ASN A  87     -26.905  -8.211  -0.273  1.00 98.50           H  
ATOM   1416  C   ASN A  87     -26.000  -6.353   0.244  1.00 98.50           C  
ATOM   1417  CB  ASN A  87     -25.595  -7.699  -1.887  1.00 98.50           C  
ATOM   1418  HB2 ASN A  87     -26.051  -8.426  -2.559  1.00 98.50           H  
ATOM   1419  HB3 ASN A  87     -25.296  -6.826  -2.467  1.00 98.50           H  
ATOM   1420  O   ASN A  87     -25.679  -6.769   1.354  1.00 98.50           O  
ATOM   1421  CG  ASN A  87     -24.364  -8.344  -1.279  1.00 98.50           C  
ATOM   1422  ND2 ASN A  87     -23.201  -7.753  -1.431  1.00 98.50           N  
ATOM   1423 HD21 ASN A  87     -23.113  -6.886  -1.942  1.00 98.50           H  
ATOM   1424 HD22 ASN A  87     -22.418  -8.212  -0.988  1.00 98.50           H  
ATOM   1425  OD1 ASN A  87     -24.430  -9.375  -0.642  1.00 98.50           O  
ATOM   1426  N   SER A  88     -25.928  -5.051  -0.057  1.00 98.66           N  
ATOM   1427  H   SER A  88     -26.247  -4.753  -0.968  1.00 98.66           H  
ATOM   1428  CA  SER A  88     -25.448  -4.058   0.913  1.00 98.66           C  
ATOM   1429  HA  SER A  88     -24.453  -4.366   1.234  1.00 98.66           H  
ATOM   1430  C   SER A  88     -26.316  -4.002   2.175  1.00 98.66           C  
ATOM   1431  CB  SER A  88     -25.320  -2.678   0.266  1.00 98.66           C  
ATOM   1432  HB2 SER A  88     -24.872  -2.777  -0.723  1.00 98.66           H  
ATOM   1433  HB3 SER A  88     -24.650  -2.078   0.884  1.00 98.66           H  
ATOM   1434  O   SER A  88     -25.789  -3.819   3.270  1.00 98.66           O  
ATOM   1435  OG  SER A  88     -26.552  -1.992   0.167  1.00 98.66           O  
ATOM   1436  HG  SER A  88     -27.203  -2.513  -0.308  1.00 98.66           H  
ATOM   1437  N   PHE A  89     -27.627  -4.224   2.038  1.00 98.84           N  
ATOM   1438  H   PHE A  89     -27.992  -4.378   1.108  1.00 98.84           H  
ATOM   1439  CA  PHE A  89     -28.560  -4.303   3.157  1.00 98.84           C  
ATOM   1440  HA  PHE A  89     -28.359  -3.482   3.844  1.00 98.84           H  
ATOM   1441  C   PHE A  89     -28.420  -5.604   3.950  1.00 98.84           C  
ATOM   1442  CB  PHE A  89     -29.985  -4.133   2.635  1.00 98.84           C  
ATOM   1443  HB2 PHE A  89     -30.163  -4.818   1.806  1.00 98.84           H  
ATOM   1444  HB3 PHE A  89     -30.078  -3.116   2.254  1.00 98.84           H  
ATOM   1445  O   PHE A  89     -28.429  -5.572   5.179  1.00 98.84           O  
ATOM   1446  CG  PHE A  89     -31.049  -4.353   3.688  1.00 98.84           C  
ATOM   1447  CD1 PHE A  89     -31.871  -5.496   3.647  1.00 98.84           C  
ATOM   1448  HD1 PHE A  89     -31.760  -6.217   2.851  1.00 98.84           H  
ATOM   1449  CD2 PHE A  89     -31.216  -3.405   4.713  1.00 98.84           C  
ATOM   1450  HD2 PHE A  89     -30.601  -2.517   4.736  1.00 98.84           H  
ATOM   1451  CE1 PHE A  89     -32.876  -5.673   4.614  1.00 98.84           C  
ATOM   1452  HE1 PHE A  89     -33.541  -6.521   4.552  1.00 98.84           H  
ATOM   1453  CE2 PHE A  89     -32.220  -3.584   5.678  1.00 98.84           C  
ATOM   1454  HE2 PHE A  89     -32.371  -2.837   6.444  1.00 98.84           H  
ATOM   1455  CZ  PHE A  89     -33.056  -4.711   5.623  1.00 98.84           C  
ATOM   1456  HZ  PHE A  89     -33.856  -4.824   6.339  1.00 98.84           H  
ATOM   1457  N   GLN A  90     -28.250  -6.747   3.288  1.00 98.52           N  
ATOM   1458  H   GLN A  90     -28.273  -6.726   2.278  1.00 98.52           H  
ATOM   1459  CA  GLN A  90     -28.025  -8.032   3.956  1.00 98.52           C  
ATOM   1460  HA  GLN A  90     -28.857  -8.239   4.629  1.00 98.52           H  
ATOM   1461  C   GLN A  90     -26.749  -7.992   4.809  1.00 98.52           C  
ATOM   1462  CB  GLN A  90     -27.963  -9.144   2.903  1.00 98.52           C  
ATOM   1463  HB2 GLN A  90     -27.267  -8.853   2.116  1.00 98.52           H  
ATOM   1464  HB3 GLN A  90     -27.593 -10.059   3.366  1.00 98.52           H  
ATOM   1465  O   GLN A  90     -26.781  -8.349   5.989  1.00 98.52           O  
ATOM   1466  CG  GLN A  90     -29.350  -9.431   2.302  1.00 98.52           C  
ATOM   1467  HG2 GLN A  90     -29.813  -8.508   1.954  1.00 98.52           H  
ATOM   1468  HG3 GLN A  90     -29.988  -9.855   3.077  1.00 98.52           H  
ATOM   1469  CD  GLN A  90     -29.302 -10.399   1.124  1.00 98.52           C  
ATOM   1470  NE2 GLN A  90     -30.430 -10.921   0.694  1.00 98.52           N  
ATOM   1471 HE21 GLN A  90     -30.345 -11.551  -0.090  1.00 98.52           H  
ATOM   1472 HE22 GLN A  90     -31.315 -10.686   1.119  1.00 98.52           H  
ATOM   1473  OE1 GLN A  90     -28.270 -10.693   0.550  1.00 98.52           O  
ATOM   1474  N   GLN A  91     -25.672  -7.423   4.262  1.00 98.27           N  
ATOM   1475  H   GLN A  91     -25.720  -7.161   3.288  1.00 98.27           H  
ATOM   1476  CA  GLN A  91     -24.376  -7.307   4.933  1.00 98.27           C  
ATOM   1477  HA  GLN A  91     -24.081  -8.300   5.274  1.00 98.27           H  
ATOM   1478  C   GLN A  91     -24.392  -6.421   6.186  1.00 98.27           C  
ATOM   1479  CB  GLN A  91     -23.332  -6.799   3.925  1.00 98.27           C  
ATOM   1480  HB2 GLN A  91     -22.408  -6.560   4.450  1.00 98.27           H  
ATOM   1481  HB3 GLN A  91     -23.701  -5.886   3.458  1.00 98.27           H  
ATOM   1482  O   GLN A  91     -23.502  -6.557   7.026  1.00 98.27           O  
ATOM   1483  CG  GLN A  91     -23.018  -7.833   2.833  1.00 98.27           C  
ATOM   1484  HG2 GLN A  91     -22.403  -7.359   2.068  1.00 98.27           H  
ATOM   1485  HG3 GLN A  91     -23.932  -8.186   2.355  1.00 98.27           H  
ATOM   1486  CD  GLN A  91     -22.285  -9.046   3.380  1.00 98.27           C  
ATOM   1487  NE2 GLN A  91     -20.971  -9.050   3.338  1.00 98.27           N  
ATOM   1488 HE21 GLN A  91     -20.495  -8.268   2.911  1.00 98.27           H  
ATOM   1489 HE22 GLN A  91     -20.529  -9.932   3.556  1.00 98.27           H  
ATOM   1490  OE1 GLN A  91     -22.865  -9.995   3.880  1.00 98.27           O  
ATOM   1491  N   THR A  92     -25.396  -5.553   6.379  1.00 98.63           N  
ATOM   1492  H   THR A  92     -26.116  -5.466   5.676  1.00 98.63           H  
ATOM   1493  CA  THR A  92     -25.480  -4.731   7.603  1.00 98.63           C  
ATOM   1494  HA  THR A  92     -24.547  -4.177   7.701  1.00 98.63           H  
ATOM   1495  C   THR A  92     -25.615  -5.563   8.871  1.00 98.63           C  
ATOM   1496  CB  THR A  92     -26.608  -3.693   7.591  1.00 98.63           C  
ATOM   1497  HB  THR A  92     -26.545  -3.096   8.500  1.00 98.63           H  
ATOM   1498  O   THR A  92     -25.163  -5.104   9.912  1.00 98.63           O  
ATOM   1499  CG2 THR A  92     -26.511  -2.760   6.395  1.00 98.63           C  
ATOM   1500 HG21 THR A  92     -25.496  -2.372   6.304  1.00 98.63           H  
ATOM   1501 HG22 THR A  92     -26.769  -3.298   5.483  1.00 98.63           H  
ATOM   1502 HG23 THR A  92     -27.194  -1.921   6.528  1.00 98.63           H  
ATOM   1503  OG1 THR A  92     -27.876  -4.291   7.532  1.00 98.63           O  
ATOM   1504  HG1 THR A  92     -28.348  -3.826   6.837  1.00 98.63           H  
ATOM   1505  N   THR A  93     -26.154  -6.788   8.794  1.00 98.02           N  
ATOM   1506  H   THR A  93     -26.427  -7.147   7.891  1.00 98.02           H  
ATOM   1507  CA  THR A  93     -26.204  -7.694   9.956  1.00 98.02           C  
ATOM   1508  HA  THR A  93     -26.729  -7.205  10.776  1.00 98.02           H  
ATOM   1509  C   THR A  93     -24.790  -7.996  10.438  1.00 98.02           C  
ATOM   1510  CB  THR A  93     -26.924  -9.010   9.633  1.00 98.02           C  
ATOM   1511  HB  THR A  93     -26.362  -9.564   8.881  1.00 98.02           H  
ATOM   1512  O   THR A  93     -24.465  -7.709  11.582  1.00 98.02           O  
ATOM   1513  CG2 THR A  93     -27.117  -9.889  10.863  1.00 98.02           C  
ATOM   1514 HG21 THR A  93     -26.150 -10.198  11.260  1.00 98.02           H  
ATOM   1515 HG22 THR A  93     -27.672 -10.791  10.604  1.00 98.02           H  
ATOM   1516 HG23 THR A  93     -27.647  -9.344  11.644  1.00 98.02           H  
ATOM   1517  OG1 THR A  93     -28.220  -8.764   9.136  1.00 98.02           O  
ATOM   1518  HG1 THR A  93     -28.717  -9.547   9.385  1.00 98.02           H  
ATOM   1519  N   LYS A  94     -23.911  -8.433   9.527  1.00 97.12           N  
ATOM   1520  H   LYS A  94     -24.230  -8.576   8.580  1.00 97.12           H  
ATOM   1521  CA  LYS A  94     -22.509  -8.723   9.844  1.00 97.12           C  
ATOM   1522  HA  LYS A  94     -22.487  -9.464  10.643  1.00 97.12           H  
ATOM   1523  C   LYS A  94     -21.777  -7.493  10.384  1.00 97.12           C  
ATOM   1524  CB  LYS A  94     -21.826  -9.302   8.597  1.00 97.12           C  
ATOM   1525  HB2 LYS A  94     -22.394 -10.167   8.256  1.00 97.12           H  
ATOM   1526  HB3 LYS A  94     -21.818  -8.555   7.803  1.00 97.12           H  
ATOM   1527  O   LYS A  94     -21.035  -7.602  11.347  1.00 97.12           O  
ATOM   1528  CG  LYS A  94     -20.386  -9.742   8.895  1.00 97.12           C  
ATOM   1529  HG2 LYS A  94     -20.391 -10.461   9.714  1.00 97.12           H  
ATOM   1530  HG3 LYS A  94     -19.794  -8.877   9.192  1.00 97.12           H  
ATOM   1531  CD  LYS A  94     -19.738 -10.382   7.663  1.00 97.12           C  
ATOM   1532  HD2 LYS A  94     -20.285 -11.285   7.393  1.00 97.12           H  
ATOM   1533  HD3 LYS A  94     -19.774  -9.680   6.831  1.00 97.12           H  
ATOM   1534  CE  LYS A  94     -18.284 -10.732   8.002  1.00 97.12           C  
ATOM   1535  HE2 LYS A  94     -18.288 -11.501   8.775  1.00 97.12           H  
ATOM   1536  HE3 LYS A  94     -17.810  -9.852   8.437  1.00 97.12           H  
ATOM   1537  NZ  LYS A  94     -17.527 -11.191   6.809  1.00 97.12           N  
ATOM   1538  HZ1 LYS A  94     -17.958 -12.013   6.410  1.00 97.12           H  
ATOM   1539  HZ2 LYS A  94     -17.484 -10.467   6.106  1.00 97.12           H  
ATOM   1540  HZ3 LYS A  94     -16.578 -11.423   7.066  1.00 97.12           H  
ATOM   1541  N   TRP A  95     -22.007  -6.313   9.802  1.00 97.50           N  
ATOM   1542  H   TRP A  95     -22.613  -6.285   8.994  1.00 97.50           H  
ATOM   1543  CA  TRP A  95     -21.412  -5.071  10.310  1.00 97.50           C  
ATOM   1544  HA  TRP A  95     -20.332  -5.202  10.368  1.00 97.50           H  
ATOM   1545  C   TRP A  95     -21.878  -4.727  11.732  1.00 97.50           C  
ATOM   1546  CB  TRP A  95     -21.724  -3.912   9.353  1.00 97.50           C  
ATOM   1547  HB2 TRP A  95     -21.454  -2.979   9.847  1.00 97.50           H  
ATOM   1548  HB3 TRP A  95     -22.797  -3.882   9.163  1.00 97.50           H  
ATOM   1549  O   TRP A  95     -21.079  -4.255  12.536  1.00 97.50           O  
ATOM   1550  CG  TRP A  95     -20.983  -3.954   8.050  1.00 97.50           C  
ATOM   1551  CD1 TRP A  95     -21.511  -4.151   6.818  1.00 97.50           C  
ATOM   1552  HD1 TRP A  95     -22.559  -4.312   6.613  1.00 97.50           H  
ATOM   1553  CD2 TRP A  95     -19.545  -3.833   7.846  1.00 97.50           C  
ATOM   1554  CE2 TRP A  95     -19.278  -3.954   6.450  1.00 97.50           C  
ATOM   1555  CE3 TRP A  95     -18.436  -3.665   8.703  1.00 97.50           C  
ATOM   1556  HE3 TRP A  95     -18.592  -3.618   9.771  1.00 97.50           H  
ATOM   1557  NE1 TRP A  95     -20.501  -4.192   5.873  1.00 97.50           N  
ATOM   1558  HE1 TRP A  95     -20.613  -4.508   4.920  1.00 97.50           H  
ATOM   1559  CH2 TRP A  95     -16.904  -3.702   6.798  1.00 97.50           C  
ATOM   1560  HH2 TRP A  95     -15.900  -3.664   6.402  1.00 97.50           H  
ATOM   1561  CZ2 TRP A  95     -17.986  -3.883   5.922  1.00 97.50           C  
ATOM   1562  HZ2 TRP A  95     -17.830  -3.992   4.859  1.00 97.50           H  
ATOM   1563  CZ3 TRP A  95     -17.130  -3.608   8.184  1.00 97.50           C  
ATOM   1564  HZ3 TRP A  95     -16.294  -3.515   8.861  1.00 97.50           H  
ATOM   1565  N   ILE A  96     -23.154  -4.955  12.051  1.00 97.74           N  
ATOM   1566  H   ILE A  96     -23.762  -5.367  11.358  1.00 97.74           H  
ATOM   1567  CA  ILE A  96     -23.700  -4.745  13.397  1.00 97.74           C  
ATOM   1568  HA  ILE A  96     -23.364  -3.773  13.761  1.00 97.74           H  
ATOM   1569  C   ILE A  96     -23.133  -5.783  14.373  1.00 97.74           C  
ATOM   1570  CB  ILE A  96     -25.246  -4.729  13.345  1.00 97.74           C  
ATOM   1571  HB  ILE A  96     -25.592  -5.590  12.773  1.00 97.74           H  
ATOM   1572  O   ILE A  96     -22.754  -5.414  15.483  1.00 97.74           O  
ATOM   1573  CG1 ILE A  96     -25.698  -3.433  12.630  1.00 97.74           C  
ATOM   1574 HG12 ILE A  96     -25.145  -3.320  11.698  1.00 97.74           H  
ATOM   1575 HG13 ILE A  96     -25.440  -2.578  13.255  1.00 97.74           H  
ATOM   1576  CG2 ILE A  96     -25.865  -4.813  14.754  1.00 97.74           C  
ATOM   1577 HG21 ILE A  96     -25.626  -5.775  15.206  1.00 97.74           H  
ATOM   1578 HG22 ILE A  96     -25.478  -4.013  15.386  1.00 97.74           H  
ATOM   1579 HG23 ILE A  96     -26.952  -4.747  14.705  1.00 97.74           H  
ATOM   1580  CD1 ILE A  96     -27.186  -3.358  12.273  1.00 97.74           C  
ATOM   1581 HD11 ILE A  96     -27.376  -2.428  11.736  1.00 97.74           H  
ATOM   1582 HD12 ILE A  96     -27.802  -3.366  13.172  1.00 97.74           H  
ATOM   1583 HD13 ILE A  96     -27.448  -4.194  11.625  1.00 97.74           H  
ATOM   1584  N   ASP A  97     -22.995  -7.039  13.953  1.00 96.73           N  
ATOM   1585  H   ASP A  97     -23.404  -7.305  13.069  1.00 96.73           H  
ATOM   1586  CA  ASP A  97     -22.377  -8.099  14.755  1.00 96.73           C  
ATOM   1587  HA  ASP A  97     -22.894  -8.164  15.712  1.00 96.73           H  
ATOM   1588  C   ASP A  97     -20.898  -7.800  15.042  1.00 96.73           C  
ATOM   1589  CB  ASP A  97     -22.523  -9.455  14.045  1.00 96.73           C  
ATOM   1590  HB2 ASP A  97     -22.051  -9.400  13.064  1.00 96.73           H  
ATOM   1591  HB3 ASP A  97     -21.991 -10.206  14.627  1.00 96.73           H  
ATOM   1592  O   ASP A  97     -20.455  -7.935  16.184  1.00 96.73           O  
ATOM   1593  CG  ASP A  97     -23.974  -9.924  13.882  1.00 96.73           C  
ATOM   1594  OD1 ASP A  97     -24.833  -9.498  14.689  1.00 96.73           O  
ATOM   1595  OD2 ASP A  97     -24.207 -10.720  12.943  1.00 96.73           O  
ATOM   1596  N   ASP A  98     -20.148  -7.306  14.049  1.00 95.61           N  
ATOM   1597  H   ASP A  98     -20.540  -7.317  13.118  1.00 95.61           H  
ATOM   1598  CA  ASP A  98     -18.759  -6.850  14.207  1.00 95.61           C  
ATOM   1599  HA  ASP A  98     -18.153  -7.679  14.571  1.00 95.61           H  
ATOM   1600  C   ASP A  98     -18.685  -5.715  15.256  1.00 95.61           C  
ATOM   1601  CB  ASP A  98     -18.180  -6.381  12.843  1.00 95.61           C  
ATOM   1602  HB2 ASP A  98     -18.846  -5.633  12.413  1.00 95.61           H  
ATOM   1603  HB3 ASP A  98     -17.230  -5.884  13.040  1.00 95.61           H  
ATOM   1604  O   ASP A  98     -17.812  -5.707  16.126  1.00 95.61           O  
ATOM   1605  CG  ASP A  98     -17.908  -7.474  11.780  1.00 95.61           C  
ATOM   1606  OD1 ASP A  98     -17.776  -8.661  12.145  1.00 95.61           O  
ATOM   1607  OD2 ASP A  98     -17.743  -7.121  10.576  1.00 95.61           O  
ATOM   1608  N   VAL A  99     -19.650  -4.783  15.241  1.00 97.32           N  
ATOM   1609  H   VAL A  99     -20.349  -4.848  14.515  1.00 97.32           H  
ATOM   1610  CA  VAL A  99     -19.757  -3.711  16.247  1.00 97.32           C  
ATOM   1611  HA  VAL A  99     -18.787  -3.219  16.317  1.00 97.32           H  
ATOM   1612  C   VAL A  99     -20.050  -4.259  17.641  1.00 97.32           C  
ATOM   1613  CB  VAL A  99     -20.785  -2.643  15.834  1.00 97.32           C  
ATOM   1614  HB  VAL A  99     -21.723  -3.120  15.551  1.00 97.32           H  
ATOM   1615  O   VAL A  99     -19.382  -3.878  18.602  1.00 97.32           O  
ATOM   1616  CG1 VAL A  99     -21.080  -1.640  16.953  1.00 97.32           C  
ATOM   1617 HG11 VAL A  99     -21.624  -2.148  17.749  1.00 97.32           H  
ATOM   1618 HG12 VAL A  99     -21.713  -0.835  16.578  1.00 97.32           H  
ATOM   1619 HG13 VAL A  99     -20.152  -1.224  17.346  1.00 97.32           H  
ATOM   1620  CG2 VAL A  99     -20.275  -1.834  14.643  1.00 97.32           C  
ATOM   1621 HG21 VAL A  99     -21.093  -1.236  14.240  1.00 97.32           H  
ATOM   1622 HG22 VAL A  99     -19.917  -2.503  13.861  1.00 97.32           H  
ATOM   1623 HG23 VAL A  99     -19.453  -1.187  14.951  1.00 97.32           H  
ATOM   1624  N   ARG A 100     -21.026  -5.162  17.769  1.00 96.30           N  
ATOM   1625  H   ARG A 100     -21.509  -5.452  16.930  1.00 96.30           H  
ATOM   1626  CA  ARG A 100     -21.391  -5.780  19.052  1.00 96.30           C  
ATOM   1627  HA  ARG A 100     -21.531  -5.000  19.800  1.00 96.30           H  
ATOM   1628  C   ARG A 100     -20.272  -6.658  19.607  1.00 96.30           C  
ATOM   1629  CB  ARG A 100     -22.687  -6.594  18.893  1.00 96.30           C  
ATOM   1630  HB2 ARG A 100     -22.564  -7.306  18.077  1.00 96.30           H  
ATOM   1631  HB3 ARG A 100     -22.851  -7.168  19.805  1.00 96.30           H  
ATOM   1632  O   ARG A 100     -20.105  -6.707  20.820  1.00 96.30           O  
ATOM   1633  CG  ARG A 100     -23.950  -5.756  18.629  1.00 96.30           C  
ATOM   1634  HG2 ARG A 100     -24.799  -6.434  18.545  1.00 96.30           H  
ATOM   1635  HG3 ARG A 100     -23.852  -5.212  17.689  1.00 96.30           H  
ATOM   1636  CD  ARG A 100     -24.215  -4.748  19.751  1.00 96.30           C  
ATOM   1637  HD2 ARG A 100     -23.429  -3.994  19.712  1.00 96.30           H  
ATOM   1638  HD3 ARG A 100     -24.169  -5.265  20.709  1.00 96.30           H  
ATOM   1639  NE  ARG A 100     -25.525  -4.082  19.618  1.00 96.30           N  
ATOM   1640  HE  ARG A 100     -26.198  -4.511  19.000  1.00 96.30           H  
ATOM   1641  NH1 ARG A 100     -25.075  -2.333  21.034  1.00 96.30           N  
ATOM   1642 HH11 ARG A 100     -24.162  -2.728  21.212  1.00 96.30           H  
ATOM   1643 HH12 ARG A 100     -25.287  -1.406  21.374  1.00 96.30           H  
ATOM   1644  NH2 ARG A 100     -27.056  -2.437  20.011  1.00 96.30           N  
ATOM   1645 HH21 ARG A 100     -27.727  -2.889  19.406  1.00 96.30           H  
ATOM   1646 HH22 ARG A 100     -27.318  -1.584  20.485  1.00 96.30           H  
ATOM   1647  CZ  ARG A 100     -25.880  -2.961  20.222  1.00 96.30           C  
ATOM   1648  N   THR A 101     -19.478  -7.284  18.749  1.00 95.52           N  
ATOM   1649  H   THR A 101     -19.712  -7.238  17.767  1.00 95.52           H  
ATOM   1650  CA  THR A 101     -18.312  -8.078  19.155  1.00 95.52           C  
ATOM   1651  HA  THR A 101     -18.622  -8.815  19.897  1.00 95.52           H  
ATOM   1652  C   THR A 101     -17.236  -7.204  19.800  1.00 95.52           C  
ATOM   1653  CB  THR A 101     -17.741  -8.836  17.949  1.00 95.52           C  
ATOM   1654  HB  THR A 101     -17.435  -8.130  17.177  1.00 95.52           H  
ATOM   1655  O   THR A 101     -16.656  -7.592  20.809  1.00 95.52           O  
ATOM   1656  CG2 THR A 101     -16.551  -9.721  18.315  1.00 95.52           C  
ATOM   1657 HG21 THR A 101     -16.268 -10.316  17.446  1.00 95.52           H  
ATOM   1658 HG22 THR A 101     -15.698  -9.106  18.605  1.00 95.52           H  
ATOM   1659 HG23 THR A 101     -16.821 -10.383  19.137  1.00 95.52           H  
ATOM   1660  OG1 THR A 101     -18.733  -9.693  17.429  1.00 95.52           O  
ATOM   1661  HG1 THR A 101     -19.360  -9.155  16.939  1.00 95.52           H  
ATOM   1662  N   GLU A 102     -16.993  -6.007  19.262  1.00 94.24           N  
ATOM   1663  H   GLU A 102     -17.459  -5.765  18.399  1.00 94.24           H  
ATOM   1664  CA  GLU A 102     -15.943  -5.106  19.759  1.00 94.24           C  
ATOM   1665  HA  GLU A 102     -15.121  -5.695  20.166  1.00 94.24           H  
ATOM   1666  C   GLU A 102     -16.402  -4.175  20.898  1.00 94.24           C  
ATOM   1667  CB  GLU A 102     -15.408  -4.287  18.574  1.00 94.24           C  
ATOM   1668  HB2 GLU A 102     -16.261  -3.817  18.086  1.00 94.24           H  
ATOM   1669  HB3 GLU A 102     -14.759  -3.491  18.940  1.00 94.24           H  
ATOM   1670  O   GLU A 102     -15.580  -3.744  21.704  1.00 94.24           O  
ATOM   1671  CG  GLU A 102     -14.640  -5.117  17.523  1.00 94.24           C  
ATOM   1672  HG2 GLU A 102     -15.278  -5.921  17.155  1.00 94.24           H  
ATOM   1673  HG3 GLU A 102     -14.416  -4.464  16.680  1.00 94.24           H  
ATOM   1674  CD  GLU A 102     -13.317  -5.715  18.041  1.00 94.24           C  
ATOM   1675  OE1 GLU A 102     -12.696  -6.569  17.372  1.00 94.24           O  
ATOM   1676  OE2 GLU A 102     -12.808  -5.272  19.090  1.00 94.24           O  
ATOM   1677  N   ARG A 103     -17.697  -3.830  20.971  1.00 94.26           N  
ATOM   1678  H   ARG A 103     -18.295  -4.165  20.229  1.00 94.26           H  
ATOM   1679  CA  ARG A 103     -18.246  -2.830  21.918  1.00 94.26           C  
ATOM   1680  HA  ARG A 103     -17.459  -2.492  22.593  1.00 94.26           H  
ATOM   1681  C   ARG A 103     -19.357  -3.341  22.836  1.00 94.26           C  
ATOM   1682  CB  ARG A 103     -18.781  -1.631  21.122  1.00 94.26           C  
ATOM   1683  HB2 ARG A 103     -19.393  -1.011  21.777  1.00 94.26           H  
ATOM   1684  HB3 ARG A 103     -19.436  -2.007  20.337  1.00 94.26           H  
ATOM   1685  O   ARG A 103     -19.775  -2.624  23.744  1.00 94.26           O  
ATOM   1686  CG  ARG A 103     -17.707  -0.751  20.476  1.00 94.26           C  
ATOM   1687  HG2 ARG A 103     -18.193  -0.059  19.788  1.00 94.26           H  
ATOM   1688  HG3 ARG A 103     -17.025  -1.380  19.904  1.00 94.26           H  
ATOM   1689  CD  ARG A 103     -16.892   0.061  21.481  1.00 94.26           C  
ATOM   1690  HD2 ARG A 103     -16.311  -0.611  22.112  1.00 94.26           H  
ATOM   1691  HD3 ARG A 103     -16.214   0.679  20.892  1.00 94.26           H  
ATOM   1692  NE  ARG A 103     -17.714   0.956  22.315  1.00 94.26           N  
ATOM   1693  HE  ARG A 103     -18.700   0.757  22.404  1.00 94.26           H  
ATOM   1694  NH1 ARG A 103     -16.036   2.377  22.982  1.00 94.26           N  
ATOM   1695 HH11 ARG A 103     -15.731   3.147  23.561  1.00 94.26           H  
ATOM   1696 HH12 ARG A 103     -15.363   1.728  22.601  1.00 94.26           H  
ATOM   1697  NH2 ARG A 103     -18.137   2.717  23.673  1.00 94.26           N  
ATOM   1698 HH21 ARG A 103     -17.817   3.364  24.380  1.00 94.26           H  
ATOM   1699 HH22 ARG A 103     -19.089   2.391  23.753  1.00 94.26           H  
ATOM   1700  CZ  ARG A 103     -17.291   2.019  22.972  1.00 94.26           C  
ATOM   1701  N   GLY A 104     -19.895  -4.532  22.594  1.00 90.99           N  
ATOM   1702  H   GLY A 104     -19.507  -5.107  21.860  1.00 90.99           H  
ATOM   1703  CA  GLY A 104     -21.073  -5.028  23.300  1.00 90.99           C  
ATOM   1704  HA2 GLY A 104     -21.328  -6.024  22.937  1.00 90.99           H  
ATOM   1705  HA3 GLY A 104     -20.835  -5.108  24.361  1.00 90.99           H  
ATOM   1706  C   GLY A 104     -22.293  -4.118  23.123  1.00 90.99           C  
ATOM   1707  O   GLY A 104     -22.595  -3.626  22.030  1.00 90.99           O  
ATOM   1708  N   SER A 105     -23.023  -3.895  24.214  1.00 87.43           N  
ATOM   1709  H   SER A 105     -22.751  -4.328  25.086  1.00 87.43           H  
ATOM   1710  CA  SER A 105     -24.209  -3.033  24.250  1.00 87.43           C  
ATOM   1711  HA  SER A 105     -24.736  -3.138  23.303  1.00 87.43           H  
ATOM   1712  C   SER A 105     -23.900  -1.538  24.420  1.00 87.43           C  
ATOM   1713  CB  SER A 105     -25.188  -3.534  25.314  1.00 87.43           C  
ATOM   1714  HB2 SER A 105     -25.978  -2.801  25.476  1.00 87.43           H  
ATOM   1715  HB3 SER A 105     -25.641  -4.459  24.959  1.00 87.43           H  
ATOM   1716  O   SER A 105     -24.796  -0.727  24.207  1.00 87.43           O  
ATOM   1717  OG  SER A 105     -24.518  -3.808  26.528  1.00 87.43           O  
ATOM   1718  HG  SER A 105     -24.410  -2.989  27.018  1.00 87.43           H  
ATOM   1719  N   ASP A 106     -22.657  -1.162  24.741  1.00 86.20           N  
ATOM   1720  H   ASP A 106     -21.941  -1.871  24.806  1.00 86.20           H  
ATOM   1721  CA  ASP A 106     -22.233   0.211  25.077  1.00 86.20           C  
ATOM   1722  HA  ASP A 106     -23.084   0.719  25.530  1.00 86.20           H  
ATOM   1723  C   ASP A 106     -21.842   1.042  23.837  1.00 86.20           C  
ATOM   1724  CB  ASP A 106     -21.123   0.144  26.138  1.00 86.20           C  
ATOM   1725  HB2 ASP A 106     -21.422  -0.557  26.917  1.00 86.20           H  
ATOM   1726  HB3 ASP A 106     -20.209  -0.232  25.679  1.00 86.20           H  
ATOM   1727  O   ASP A 106     -20.793   1.688  23.752  1.00 86.20           O  
ATOM   1728  CG  ASP A 106     -20.861   1.501  26.799  1.00 86.20           C  
ATOM   1729  OD1 ASP A 106     -21.836   2.270  26.942  1.00 86.20           O  
ATOM   1730  OD2 ASP A 106     -19.690   1.745  27.165  1.00 86.20           O  
ATOM   1731  N   VAL A 107     -22.660   0.936  22.792  1.00 94.88           N  
ATOM   1732  H   VAL A 107     -23.516   0.420  22.934  1.00 94.88           H  
ATOM   1733  CA  VAL A 107     -22.484   1.659  21.531  1.00 94.88           C  
ATOM   1734  HA  VAL A 107     -22.007   2.613  21.756  1.00 94.88           H  
ATOM   1735  C   VAL A 107     -23.843   1.952  20.923  1.00 94.88           C  
ATOM   1736  CB  VAL A 107     -21.556   0.902  20.561  1.00 94.88           C  
ATOM   1737  HB  VAL A 107     -20.604   0.759  21.072  1.00 94.88           H  
ATOM   1738  O   VAL A 107     -24.706   1.073  20.808  1.00 94.88           O  
ATOM   1739  CG1 VAL A 107     -22.087  -0.481  20.165  1.00 94.88           C  
ATOM   1740 HG11 VAL A 107     -22.976  -0.393  19.542  1.00 94.88           H  
ATOM   1741 HG12 VAL A 107     -22.315  -1.061  21.059  1.00 94.88           H  
ATOM   1742 HG13 VAL A 107     -21.309  -1.009  19.613  1.00 94.88           H  
ATOM   1743  CG2 VAL A 107     -21.252   1.698  19.285  1.00 94.88           C  
ATOM   1744 HG21 VAL A 107     -20.514   1.162  18.688  1.00 94.88           H  
ATOM   1745 HG22 VAL A 107     -22.157   1.838  18.693  1.00 94.88           H  
ATOM   1746 HG23 VAL A 107     -20.834   2.668  19.554  1.00 94.88           H  
ATOM   1747  N   ILE A 108     -24.024   3.202  20.510  1.00 97.02           N  
ATOM   1748  H   ILE A 108     -23.274   3.865  20.644  1.00 97.02           H  
ATOM   1749  CA  ILE A 108     -25.208   3.631  19.774  1.00 97.02           C  
ATOM   1750  HA  ILE A 108     -26.089   3.143  20.190  1.00 97.02           H  
ATOM   1751  C   ILE A 108     -25.021   3.189  18.330  1.00 97.02           C  
ATOM   1752  CB  ILE A 108     -25.397   5.152  19.886  1.00 97.02           C  
ATOM   1753  HB  ILE A 108     -24.489   5.617  19.501  1.00 97.02           H  
ATOM   1754  O   ILE A 108     -24.056   3.574  17.673  1.00 97.02           O  
ATOM   1755  CG1 ILE A 108     -25.574   5.573  21.362  1.00 97.02           C  
ATOM   1756 HG12 ILE A 108     -24.839   5.073  21.991  1.00 97.02           H  
ATOM   1757 HG13 ILE A 108     -26.566   5.291  21.716  1.00 97.02           H  
ATOM   1758  CG2 ILE A 108     -26.592   5.624  19.034  1.00 97.02           C  
ATOM   1759 HG21 ILE A 108     -27.512   5.157  19.387  1.00 97.02           H  
ATOM   1760 HG22 ILE A 108     -26.701   6.706  19.109  1.00 97.02           H  
ATOM   1761 HG23 ILE A 108     -26.442   5.381  17.982  1.00 97.02           H  
ATOM   1762  CD1 ILE A 108     -25.364   7.073  21.567  1.00 97.02           C  
ATOM   1763 HD11 ILE A 108     -25.349   7.284  22.636  1.00 97.02           H  
ATOM   1764 HD12 ILE A 108     -26.162   7.645  21.095  1.00 97.02           H  
ATOM   1765 HD13 ILE A 108     -24.404   7.368  21.144  1.00 97.02           H  
ATOM   1766  N   ILE A 109     -25.945   2.388  17.814  1.00 98.39           N  
ATOM   1767  H   ILE A 109     -26.729   2.112  18.388  1.00 98.39           H  
ATOM   1768  CA  ILE A 109     -25.902   1.947  16.422  1.00 98.39           C  
ATOM   1769  HA  ILE A 109     -24.952   2.247  15.980  1.00 98.39           H  
ATOM   1770  C   ILE A 109     -27.010   2.658  15.655  1.00 98.39           C  
ATOM   1771  CB  ILE A 109     -25.952   0.416  16.310  1.00 98.39           C  
ATOM   1772  HB  ILE A 109     -26.914   0.087  16.703  1.00 98.39           H  
ATOM   1773  O   ILE A 109     -28.169   2.655  16.070  1.00 98.39           O  
ATOM   1774  CG1 ILE A 109     -24.840  -0.236  17.167  1.00 98.39           C  
ATOM   1775 HG12 ILE A 109     -23.873   0.184  16.889  1.00 98.39           H  
ATOM   1776 HG13 ILE A 109     -25.020   0.001  18.215  1.00 98.39           H  
ATOM   1777  CG2 ILE A 109     -25.842   0.003  14.831  1.00 98.39           C  
ATOM   1778 HG21 ILE A 109     -24.881   0.316  14.423  1.00 98.39           H  
ATOM   1779 HG22 ILE A 109     -25.937  -1.079  14.745  1.00 98.39           H  
ATOM   1780 HG23 ILE A 109     -26.649   0.441  14.243  1.00 98.39           H  
ATOM   1781  CD1 ILE A 109     -24.762  -1.763  17.066  1.00 98.39           C  
ATOM   1782 HD11 ILE A 109     -24.097  -2.142  17.841  1.00 98.39           H  
ATOM   1783 HD12 ILE A 109     -25.752  -2.198  17.200  1.00 98.39           H  
ATOM   1784 HD13 ILE A 109     -24.356  -2.055  16.097  1.00 98.39           H  
ATOM   1785  N   MET A 110     -26.644   3.261  14.530  1.00 98.69           N  
ATOM   1786  H   MET A 110     -25.666   3.226  14.280  1.00 98.69           H  
ATOM   1787  CA  MET A 110     -27.559   3.900  13.594  1.00 98.69           C  
ATOM   1788  HA  MET A 110     -28.583   3.827  13.960  1.00 98.69           H  
ATOM   1789  C   MET A 110     -27.481   3.176  12.251  1.00 98.69           C  
ATOM   1790  CB  MET A 110     -27.192   5.383  13.481  1.00 98.69           C  
ATOM   1791  HB2 MET A 110     -27.279   5.854  14.460  1.00 98.69           H  
ATOM   1792  HB3 MET A 110     -26.155   5.468  13.156  1.00 98.69           H  
ATOM   1793  O   MET A 110     -26.461   3.246  11.565  1.00 98.69           O  
ATOM   1794  CG  MET A 110     -28.073   6.132  12.478  1.00 98.69           C  
ATOM   1795  HG2 MET A 110     -28.062   5.602  11.526  1.00 98.69           H  
ATOM   1796  HG3 MET A 110     -27.607   7.104  12.321  1.00 98.69           H  
ATOM   1797  SD  MET A 110     -29.800   6.424  12.943  1.00 98.69           S  
ATOM   1798  CE  MET A 110     -29.566   7.750  14.155  1.00 98.69           C  
ATOM   1799  HE1 MET A 110     -29.017   8.576  13.701  1.00 98.69           H  
ATOM   1800  HE2 MET A 110     -29.009   7.374  15.012  1.00 98.69           H  
ATOM   1801  HE3 MET A 110     -30.540   8.109  14.487  1.00 98.69           H  
ATOM   1802  N   LEU A 111     -28.561   2.500  11.872  1.00 98.91           N  
ATOM   1803  H   LEU A 111     -29.369   2.510  12.478  1.00 98.91           H  
ATOM   1804  CA  LEU A 111     -28.736   1.914  10.550  1.00 98.91           C  
ATOM   1805  HA  LEU A 111     -27.769   1.542  10.211  1.00 98.91           H  
ATOM   1806  C   LEU A 111     -29.222   2.993   9.574  1.00 98.91           C  
ATOM   1807  CB  LEU A 111     -29.706   0.724  10.660  1.00 98.91           C  
ATOM   1808  HB2 LEU A 111     -30.663   1.089  11.034  1.00 98.91           H  
ATOM   1809  HB3 LEU A 111     -29.314   0.016  11.390  1.00 98.91           H  
ATOM   1810  O   LEU A 111     -30.231   3.656   9.821  1.00 98.91           O  
ATOM   1811  CG  LEU A 111     -29.943  -0.016   9.331  1.00 98.91           C  
ATOM   1812  HG  LEU A 111     -30.297   0.689   8.579  1.00 98.91           H  
ATOM   1813  CD1 LEU A 111     -28.676  -0.697   8.812  1.00 98.91           C  
ATOM   1814 HD11 LEU A 111     -27.928   0.049   8.542  1.00 98.91           H  
ATOM   1815 HD12 LEU A 111     -28.921  -1.278   7.923  1.00 98.91           H  
ATOM   1816 HD13 LEU A 111     -28.269  -1.361   9.574  1.00 98.91           H  
ATOM   1817  CD2 LEU A 111     -31.008  -1.098   9.504  1.00 98.91           C  
ATOM   1818 HD21 LEU A 111     -30.708  -1.807  10.276  1.00 98.91           H  
ATOM   1819 HD22 LEU A 111     -31.955  -0.640   9.790  1.00 98.91           H  
ATOM   1820 HD23 LEU A 111     -31.165  -1.627   8.564  1.00 98.91           H  
ATOM   1821  N   VAL A 112     -28.511   3.164   8.460  1.00 98.96           N  
ATOM   1822  H   VAL A 112     -27.677   2.608   8.340  1.00 98.96           H  
ATOM   1823  CA  VAL A 112     -28.776   4.230   7.487  1.00 98.96           C  
ATOM   1824  HA  VAL A 112     -29.669   4.768   7.804  1.00 98.96           H  
ATOM   1825  C   VAL A 112     -29.041   3.658   6.100  1.00 98.96           C  
ATOM   1826  CB  VAL A 112     -27.638   5.264   7.449  1.00 98.96           C  
ATOM   1827  HB  VAL A 112     -26.726   4.786   7.093  1.00 98.96           H  
ATOM   1828  O   VAL A 112     -28.130   3.122   5.471  1.00 98.96           O  
ATOM   1829  CG1 VAL A 112     -27.982   6.428   6.510  1.00 98.96           C  
ATOM   1830 HG11 VAL A 112     -28.928   6.878   6.811  1.00 98.96           H  
ATOM   1831 HG12 VAL A 112     -27.196   7.183   6.547  1.00 98.96           H  
ATOM   1832 HG13 VAL A 112     -28.059   6.069   5.484  1.00 98.96           H  
ATOM   1833  CG2 VAL A 112     -27.362   5.853   8.835  1.00 98.96           C  
ATOM   1834 HG21 VAL A 112     -26.607   6.635   8.762  1.00 98.96           H  
ATOM   1835 HG22 VAL A 112     -28.281   6.266   9.251  1.00 98.96           H  
ATOM   1836 HG23 VAL A 112     -26.986   5.072   9.496  1.00 98.96           H  
ATOM   1837  N   GLY A 113     -30.264   3.832   5.596  1.00 98.93           N  
ATOM   1838  H   GLY A 113     -30.953   4.297   6.170  1.00 98.93           H  
ATOM   1839  CA  GLY A 113     -30.588   3.590   4.186  1.00 98.93           C  
ATOM   1840  HA2 GLY A 113     -30.026   2.737   3.806  1.00 98.93           H  
ATOM   1841  HA3 GLY A 113     -31.652   3.375   4.080  1.00 98.93           H  
ATOM   1842  C   GLY A 113     -30.255   4.821   3.352  1.00 98.93           C  
ATOM   1843  O   GLY A 113     -30.966   5.819   3.413  1.00 98.93           O  
ATOM   1844  N   ASN A 114     -29.150   4.809   2.613  1.00 98.94           N  
ATOM   1845  H   ASN A 114     -28.610   3.956   2.566  1.00 98.94           H  
ATOM   1846  CA  ASN A 114     -28.717   5.953   1.808  1.00 98.94           C  
ATOM   1847  HA  ASN A 114     -29.203   6.853   2.184  1.00 98.94           H  
ATOM   1848  C   ASN A 114     -29.138   5.804   0.334  1.00 98.94           C  
ATOM   1849  CB  ASN A 114     -27.207   6.150   2.009  1.00 98.94           C  
ATOM   1850  HB2 ASN A 114     -26.688   5.275   1.618  1.00 98.94           H  
ATOM   1851  HB3 ASN A 114     -26.994   6.221   3.076  1.00 98.94           H  
ATOM   1852  O   ASN A 114     -29.499   4.719  -0.116  1.00 98.94           O  
ATOM   1853  CG  ASN A 114     -26.659   7.407   1.350  1.00 98.94           C  
ATOM   1854  ND2 ASN A 114     -25.509   7.306   0.736  1.00 98.94           N  
ATOM   1855 HD21 ASN A 114     -25.124   8.141   0.318  1.00 98.94           H  
ATOM   1856 HD22 ASN A 114     -25.057   6.403   0.709  1.00 98.94           H  
ATOM   1857  OD1 ASN A 114     -27.253   8.476   1.313  1.00 98.94           O  
ATOM   1858  N   LYS A 115     -29.012   6.896  -0.430  1.00 98.79           N  
ATOM   1859  H   LYS A 115     -28.703   7.728   0.053  1.00 98.79           H  
ATOM   1860  CA  LYS A 115     -29.366   7.023  -1.857  1.00 98.79           C  
ATOM   1861  HA  LYS A 115     -29.030   8.009  -2.176  1.00 98.79           H  
ATOM   1862  C   LYS A 115     -30.867   7.029  -2.142  1.00 98.79           C  
ATOM   1863  CB  LYS A 115     -28.618   6.020  -2.749  1.00 98.79           C  
ATOM   1864  HB2 LYS A 115     -29.071   5.033  -2.652  1.00 98.79           H  
ATOM   1865  HB3 LYS A 115     -28.750   6.341  -3.783  1.00 98.79           H  
ATOM   1866  O   LYS A 115     -31.314   6.556  -3.182  1.00 98.79           O  
ATOM   1867  CG  LYS A 115     -27.121   5.908  -2.455  1.00 98.79           C  
ATOM   1868  HG2 LYS A 115     -26.670   6.899  -2.401  1.00 98.79           H  
ATOM   1869  HG3 LYS A 115     -26.969   5.383  -1.512  1.00 98.79           H  
ATOM   1870  CD  LYS A 115     -26.484   5.116  -3.593  1.00 98.79           C  
ATOM   1871  HD2 LYS A 115     -27.088   4.230  -3.789  1.00 98.79           H  
ATOM   1872  HD3 LYS A 115     -26.473   5.726  -4.496  1.00 98.79           H  
ATOM   1873  CE  LYS A 115     -25.065   4.705  -3.225  1.00 98.79           C  
ATOM   1874  HE2 LYS A 115     -24.434   5.590  -3.148  1.00 98.79           H  
ATOM   1875  HE3 LYS A 115     -25.092   4.211  -2.253  1.00 98.79           H  
ATOM   1876  NZ  LYS A 115     -24.540   3.766  -4.234  1.00 98.79           N  
ATOM   1877  HZ1 LYS A 115     -24.533   4.164  -5.162  1.00 98.79           H  
ATOM   1878  HZ2 LYS A 115     -25.141   2.955  -4.250  1.00 98.79           H  
ATOM   1879  HZ3 LYS A 115     -23.622   3.449  -3.956  1.00 98.79           H  
ATOM   1880  N   THR A 116     -31.650   7.629  -1.246  1.00 98.77           N  
ATOM   1881  H   THR A 116     -31.233   7.937  -0.379  1.00 98.77           H  
ATOM   1882  CA  THR A 116     -33.092   7.869  -1.462  1.00 98.77           C  
ATOM   1883  HA  THR A 116     -33.583   6.912  -1.640  1.00 98.77           H  
ATOM   1884  C   THR A 116     -33.414   8.723  -2.692  1.00 98.77           C  
ATOM   1885  CB  THR A 116     -33.756   8.495  -0.233  1.00 98.77           C  
ATOM   1886  HB  THR A 116     -34.763   8.827  -0.486  1.00 98.77           H  
ATOM   1887  O   THR A 116     -34.531   8.657  -3.193  1.00 98.77           O  
ATOM   1888  CG2 THR A 116     -33.837   7.507   0.920  1.00 98.77           C  
ATOM   1889 HG21 THR A 116     -34.409   6.631   0.613  1.00 98.77           H  
ATOM   1890 HG22 THR A 116     -34.367   7.982   1.745  1.00 98.77           H  
ATOM   1891 HG23 THR A 116     -32.848   7.183   1.245  1.00 98.77           H  
ATOM   1892  OG1 THR A 116     -33.005   9.583   0.246  1.00 98.77           O  
ATOM   1893  HG1 THR A 116     -32.325   9.189   0.798  1.00 98.77           H  
ATOM   1894  N   ASP A 117     -32.440   9.454  -3.247  1.00 98.57           N  
ATOM   1895  H   ASP A 117     -31.519   9.425  -2.834  1.00 98.57           H  
ATOM   1896  CA  ASP A 117     -32.556  10.127  -4.548  1.00 98.57           C  
ATOM   1897  HA  ASP A 117     -33.453  10.746  -4.540  1.00 98.57           H  
ATOM   1898  C   ASP A 117     -32.702   9.157  -5.734  1.00 98.57           C  
ATOM   1899  CB  ASP A 117     -31.341  11.044  -4.763  1.00 98.57           C  
ATOM   1900  HB2 ASP A 117     -31.350  11.819  -3.996  1.00 98.57           H  
ATOM   1901  HB3 ASP A 117     -31.435  11.544  -5.727  1.00 98.57           H  
ATOM   1902  O   ASP A 117     -33.103   9.573  -6.816  1.00 98.57           O  
ATOM   1903  CG  ASP A 117     -30.003  10.298  -4.702  1.00 98.57           C  
ATOM   1904  OD1 ASP A 117     -29.621   9.917  -3.566  1.00 98.57           O  
ATOM   1905  OD2 ASP A 117     -29.317  10.196  -5.742  1.00 98.57           O  
ATOM   1906  N   LEU A 118     -32.408   7.868  -5.536  1.00 98.42           N  
ATOM   1907  H   LEU A 118     -32.079   7.594  -4.622  1.00 98.42           H  
ATOM   1908  CA  LEU A 118     -32.585   6.797  -6.516  1.00 98.42           C  
ATOM   1909  HA  LEU A 118     -32.767   7.241  -7.495  1.00 98.42           H  
ATOM   1910  C   LEU A 118     -33.828   5.944  -6.212  1.00 98.42           C  
ATOM   1911  CB  LEU A 118     -31.302   5.948  -6.600  1.00 98.42           C  
ATOM   1912  HB2 LEU A 118     -31.450   5.178  -7.357  1.00 98.42           H  
ATOM   1913  HB3 LEU A 118     -31.162   5.449  -5.641  1.00 98.42           H  
ATOM   1914  O   LEU A 118     -33.807   4.733  -6.433  1.00 98.42           O  
ATOM   1915  CG  LEU A 118     -30.015   6.713  -6.943  1.00 98.42           C  
ATOM   1916  HG  LEU A 118     -29.803   7.449  -6.168  1.00 98.42           H  
ATOM   1917  CD1 LEU A 118     -28.848   5.723  -6.993  1.00 98.42           C  
ATOM   1918 HD11 LEU A 118     -27.918   6.263  -7.172  1.00 98.42           H  
ATOM   1919 HD12 LEU A 118     -29.011   4.988  -7.781  1.00 98.42           H  
ATOM   1920 HD13 LEU A 118     -28.777   5.202  -6.038  1.00 98.42           H  
ATOM   1921  CD2 LEU A 118     -30.101   7.414  -8.301  1.00 98.42           C  
ATOM   1922 HD21 LEU A 118     -30.376   6.702  -9.079  1.00 98.42           H  
ATOM   1923 HD22 LEU A 118     -30.852   8.203  -8.248  1.00 98.42           H  
ATOM   1924 HD23 LEU A 118     -29.142   7.878  -8.532  1.00 98.42           H  
ATOM   1925  N   ALA A 119     -34.900   6.557  -5.698  1.00 96.91           N  
ATOM   1926  H   ALA A 119     -34.836   7.547  -5.509  1.00 96.91           H  
ATOM   1927  CA  ALA A 119     -36.139   5.870  -5.319  1.00 96.91           C  
ATOM   1928  HA  ALA A 119     -35.930   5.242  -4.453  1.00 96.91           H  
ATOM   1929  C   ALA A 119     -36.694   4.947  -6.425  1.00 96.91           C  
ATOM   1930  CB  ALA A 119     -37.172   6.927  -4.913  1.00 96.91           C  
ATOM   1931  HB1 ALA A 119     -37.379   7.589  -5.754  1.00 96.91           H  
ATOM   1932  HB2 ALA A 119     -36.798   7.515  -4.075  1.00 96.91           H  
ATOM   1933  HB3 ALA A 119     -38.099   6.437  -4.618  1.00 96.91           H  
ATOM   1934  O   ALA A 119     -37.150   3.849  -6.120  1.00 96.91           O  
ATOM   1935  N   ASP A 120     -36.556   5.327  -7.698  1.00 97.95           N  
ATOM   1936  H   ASP A 120     -36.292   6.285  -7.879  1.00 97.95           H  
ATOM   1937  CA  ASP A 120     -36.999   4.526  -8.853  1.00 97.95           C  
ATOM   1938  HA  ASP A 120     -38.065   4.321  -8.754  1.00 97.95           H  
ATOM   1939  C   ASP A 120     -36.265   3.180  -8.996  1.00 97.95           C  
ATOM   1940  CB  ASP A 120     -36.774   5.330 -10.143  1.00 97.95           C  
ATOM   1941  HB2 ASP A 120     -35.702   5.472 -10.281  1.00 97.95           H  
ATOM   1942  HB3 ASP A 120     -37.145   4.750 -10.988  1.00 97.95           H  
ATOM   1943  O   ASP A 120     -36.754   2.260  -9.646  1.00 97.95           O  
ATOM   1944  CG  ASP A 120     -37.463   6.696 -10.161  1.00 97.95           C  
ATOM   1945  OD1 ASP A 120     -38.517   6.837  -9.504  1.00 97.95           O  
ATOM   1946  OD2 ASP A 120     -36.887   7.596 -10.809  1.00 97.95           O  
ATOM   1947  N   LYS A 121     -35.068   3.059  -8.408  1.00 98.41           N  
ATOM   1948  H   LYS A 121     -34.760   3.840  -7.847  1.00 98.41           H  
ATOM   1949  CA  LYS A 121     -34.236   1.843  -8.406  1.00 98.41           C  
ATOM   1950  HA  LYS A 121     -34.670   1.116  -9.093  1.00 98.41           H  
ATOM   1951  C   LYS A 121     -34.222   1.149  -7.043  1.00 98.41           C  
ATOM   1952  CB  LYS A 121     -32.812   2.176  -8.873  1.00 98.41           C  
ATOM   1953  HB2 LYS A 121     -32.196   1.280  -8.806  1.00 98.41           H  
ATOM   1954  HB3 LYS A 121     -32.391   2.933  -8.211  1.00 98.41           H  
ATOM   1955  O   LYS A 121     -33.371   0.290  -6.809  1.00 98.41           O  
ATOM   1956  CG  LYS A 121     -32.769   2.679 -10.318  1.00 98.41           C  
ATOM   1957  HG2 LYS A 121     -33.215   1.932 -10.974  1.00 98.41           H  
ATOM   1958  HG3 LYS A 121     -33.328   3.610 -10.404  1.00 98.41           H  
ATOM   1959  CD  LYS A 121     -31.316   2.922 -10.732  1.00 98.41           C  
ATOM   1960  HD2 LYS A 121     -30.759   1.989 -10.650  1.00 98.41           H  
ATOM   1961  HD3 LYS A 121     -30.876   3.667 -10.069  1.00 98.41           H  
ATOM   1962  CE  LYS A 121     -31.286   3.424 -12.176  1.00 98.41           C  
ATOM   1963  HE2 LYS A 121     -31.871   4.341 -12.235  1.00 98.41           H  
ATOM   1964  HE3 LYS A 121     -31.774   2.682 -12.808  1.00 98.41           H  
ATOM   1965  NZ  LYS A 121     -29.897   3.660 -12.633  1.00 98.41           N  
ATOM   1966  HZ1 LYS A 121     -29.898   3.981 -13.591  1.00 98.41           H  
ATOM   1967  HZ2 LYS A 121     -29.364   2.804 -12.576  1.00 98.41           H  
ATOM   1968  HZ3 LYS A 121     -29.458   4.361 -12.053  1.00 98.41           H  
ATOM   1969  N   ARG A 122     -35.107   1.542  -6.122  1.00 98.53           N  
ATOM   1970  H   ARG A 122     -35.792   2.234  -6.390  1.00 98.53           H  
ATOM   1971  CA  ARG A 122     -35.188   0.967  -4.777  1.00 98.53           C  
ATOM   1972  HA  ARG A 122     -34.247   1.157  -4.260  1.00 98.53           H  
ATOM   1973  C   ARG A 122     -35.392  -0.548  -4.859  1.00 98.53           C  
ATOM   1974  CB  ARG A 122     -36.321   1.663  -4.009  1.00 98.53           C  
ATOM   1975  HB2 ARG A 122     -36.099   2.729  -3.951  1.00 98.53           H  
ATOM   1976  HB3 ARG A 122     -37.258   1.531  -4.550  1.00 98.53           H  
ATOM   1977  O   ARG A 122     -36.279  -1.026  -5.557  1.00 98.53           O  
ATOM   1978  CG  ARG A 122     -36.485   1.114  -2.588  1.00 98.53           C  
ATOM   1979  HG2 ARG A 122     -36.733   0.054  -2.639  1.00 98.53           H  
ATOM   1980  HG3 ARG A 122     -35.545   1.225  -2.047  1.00 98.53           H  
ATOM   1981  CD  ARG A 122     -37.612   1.814  -1.822  1.00 98.53           C  
ATOM   1982  HD2 ARG A 122     -37.869   1.211  -0.952  1.00 98.53           H  
ATOM   1983  HD3 ARG A 122     -38.497   1.862  -2.456  1.00 98.53           H  
ATOM   1984  NE  ARG A 122     -37.246   3.173  -1.375  1.00 98.53           N  
ATOM   1985  HE  ARG A 122     -37.541   3.937  -1.966  1.00 98.53           H  
ATOM   1986  NH1 ARG A 122     -36.230   2.616   0.628  1.00 98.53           N  
ATOM   1987 HH11 ARG A 122     -35.871   2.919   1.522  1.00 98.53           H  
ATOM   1988 HH12 ARG A 122     -36.188   1.631   0.407  1.00 98.53           H  
ATOM   1989  NH2 ARG A 122     -36.595   4.739   0.130  1.00 98.53           N  
ATOM   1990 HH21 ARG A 122     -37.051   5.473  -0.393  1.00 98.53           H  
ATOM   1991 HH22 ARG A 122     -36.282   4.939   1.070  1.00 98.53           H  
ATOM   1992  CZ  ARG A 122     -36.692   3.492  -0.215  1.00 98.53           C  
ATOM   1993  N   GLN A 123     -34.582  -1.287  -4.108  1.00 98.74           N  
ATOM   1994  H   GLN A 123     -33.854  -0.812  -3.594  1.00 98.74           H  
ATOM   1995  CA  GLN A 123     -34.714  -2.734  -3.915  1.00 98.74           C  
ATOM   1996  HA  GLN A 123     -35.590  -3.095  -4.454  1.00 98.74           H  
ATOM   1997  C   GLN A 123     -34.924  -3.133  -2.452  1.00 98.74           C  
ATOM   1998  CB  GLN A 123     -33.487  -3.462  -4.468  1.00 98.74           C  
ATOM   1999  HB2 GLN A 123     -33.674  -4.525  -4.317  1.00 98.74           H  
ATOM   2000  HB3 GLN A 123     -32.592  -3.174  -3.917  1.00 98.74           H  
ATOM   2001  O   GLN A 123     -35.264  -4.277  -2.181  1.00 98.74           O  
ATOM   2002  CG  GLN A 123     -33.268  -3.243  -5.967  1.00 98.74           C  
ATOM   2003  HG2 GLN A 123     -32.733  -2.308  -6.137  1.00 98.74           H  
ATOM   2004  HG3 GLN A 123     -34.238  -3.174  -6.458  1.00 98.74           H  
ATOM   2005  CD  GLN A 123     -32.493  -4.394  -6.599  1.00 98.74           C  
ATOM   2006  NE2 GLN A 123     -32.748  -4.689  -7.855  1.00 98.74           N  
ATOM   2007 HE21 GLN A 123     -32.248  -5.481  -8.233  1.00 98.74           H  
ATOM   2008 HE22 GLN A 123     -33.443  -4.164  -8.366  1.00 98.74           H  
ATOM   2009  OE1 GLN A 123     -31.675  -5.071  -5.992  1.00 98.74           O  
ATOM   2010  N   VAL A 124     -34.720  -2.202  -1.520  1.00 98.66           N  
ATOM   2011  H   VAL A 124     -34.364  -1.302  -1.808  1.00 98.66           H  
ATOM   2012  CA  VAL A 124     -34.976  -2.385  -0.091  1.00 98.66           C  
ATOM   2013  HA  VAL A 124     -35.389  -3.378   0.091  1.00 98.66           H  
ATOM   2014  C   VAL A 124     -36.008  -1.351   0.332  1.00 98.66           C  
ATOM   2015  CB  VAL A 124     -33.677  -2.251   0.719  1.00 98.66           C  
ATOM   2016  HB  VAL A 124     -33.287  -1.239   0.603  1.00 98.66           H  
ATOM   2017  O   VAL A 124     -35.805  -0.147   0.146  1.00 98.66           O  
ATOM   2018  CG1 VAL A 124     -33.920  -2.514   2.208  1.00 98.66           C  
ATOM   2019 HG11 VAL A 124     -32.983  -2.429   2.758  1.00 98.66           H  
ATOM   2020 HG12 VAL A 124     -34.336  -3.512   2.352  1.00 98.66           H  
ATOM   2021 HG13 VAL A 124     -34.614  -1.779   2.615  1.00 98.66           H  
ATOM   2022  CG2 VAL A 124     -32.608  -3.232   0.218  1.00 98.66           C  
ATOM   2023 HG21 VAL A 124     -31.690  -3.082   0.785  1.00 98.66           H  
ATOM   2024 HG22 VAL A 124     -32.960  -4.257   0.340  1.00 98.66           H  
ATOM   2025 HG23 VAL A 124     -32.378  -3.049  -0.832  1.00 98.66           H  
ATOM   2026  N   SER A 125     -37.138  -1.811   0.853  1.00 98.61           N  
ATOM   2027  H   SER A 125     -37.236  -2.807   0.991  1.00 98.61           H  
ATOM   2028  CA  SER A 125     -38.210  -0.938   1.332  1.00 98.61           C  
ATOM   2029  HA  SER A 125     -38.387  -0.163   0.587  1.00 98.61           H  
ATOM   2030  C   SER A 125     -37.838  -0.232   2.640  1.00 98.61           C  
ATOM   2031  CB  SER A 125     -39.514  -1.724   1.463  1.00 98.61           C  
ATOM   2032  HB2 SER A 125     -39.772  -2.165   0.501  1.00 98.61           H  
ATOM   2033  HB3 SER A 125     -40.320  -1.053   1.761  1.00 98.61           H  
ATOM   2034  O   SER A 125     -36.958  -0.677   3.383  1.00 98.61           O  
ATOM   2035  OG  SER A 125     -39.365  -2.744   2.418  1.00 98.61           O  
ATOM   2036  HG  SER A 125     -38.799  -3.417   2.034  1.00 98.61           H  
ATOM   2037  N   ILE A 126     -38.521   0.881   2.921  1.00 98.41           N  
ATOM   2038  H   ILE A 126     -39.334   1.105   2.365  1.00 98.41           H  
ATOM   2039  CA  ILE A 126     -38.342   1.613   4.183  1.00 98.41           C  
ATOM   2040  HA  ILE A 126     -37.290   1.872   4.299  1.00 98.41           H  
ATOM   2041  C   ILE A 126     -38.734   0.693   5.345  1.00 98.41           C  
ATOM   2042  CB  ILE A 126     -39.181   2.915   4.185  1.00 98.41           C  
ATOM   2043  HB  ILE A 126     -40.237   2.652   4.127  1.00 98.41           H  
ATOM   2044  O   ILE A 126     -38.015   0.597   6.337  1.00 98.41           O  
ATOM   2045  CG1 ILE A 126     -38.832   3.775   2.947  1.00 98.41           C  
ATOM   2046 HG12 ILE A 126     -37.748   3.866   2.880  1.00 98.41           H  
ATOM   2047 HG13 ILE A 126     -39.171   3.253   2.052  1.00 98.41           H  
ATOM   2048  CG2 ILE A 126     -38.956   3.689   5.497  1.00 98.41           C  
ATOM   2049 HG21 ILE A 126     -37.919   4.019   5.565  1.00 98.41           H  
ATOM   2050 HG22 ILE A 126     -39.620   4.551   5.547  1.00 98.41           H  
ATOM   2051 HG23 ILE A 126     -39.196   3.067   6.360  1.00 98.41           H  
ATOM   2052  CD1 ILE A 126     -39.441   5.180   2.903  1.00 98.41           C  
ATOM   2053 HD11 ILE A 126     -39.213   5.640   1.941  1.00 98.41           H  
ATOM   2054 HD12 ILE A 126     -39.020   5.803   3.692  1.00 98.41           H  
ATOM   2055 HD13 ILE A 126     -40.523   5.117   3.019  1.00 98.41           H  
ATOM   2056  N   GLU A 127     -39.819  -0.058   5.167  1.00 98.55           N  
ATOM   2057  H   GLU A 127     -40.350   0.080   4.319  1.00 98.55           H  
ATOM   2058  CA  GLU A 127     -40.376  -1.011   6.120  1.00 98.55           C  
ATOM   2059  HA  GLU A 127     -40.606  -0.492   7.050  1.00 98.55           H  
ATOM   2060  C   GLU A 127     -39.400  -2.149   6.442  1.00 98.55           C  
ATOM   2061  CB  GLU A 127     -41.674  -1.611   5.546  1.00 98.55           C  
ATOM   2062  HB2 GLU A 127     -42.030  -2.350   6.263  1.00 98.55           H  
ATOM   2063  HB3 GLU A 127     -41.463  -2.142   4.617  1.00 98.55           H  
ATOM   2064  O   GLU A 127     -39.278  -2.556   7.597  1.00 98.55           O  
ATOM   2065  CG  GLU A 127     -42.820  -0.605   5.324  1.00 98.55           C  
ATOM   2066  HG2 GLU A 127     -43.749  -1.174   5.321  1.00 98.55           H  
ATOM   2067  HG3 GLU A 127     -42.861   0.071   6.177  1.00 98.55           H  
ATOM   2068  CD  GLU A 127     -42.764   0.212   4.015  1.00 98.55           C  
ATOM   2069  OE1 GLU A 127     -43.738   0.954   3.770  1.00 98.55           O  
ATOM   2070  OE2 GLU A 127     -41.768   0.110   3.256  1.00 98.55           O  
ATOM   2071  N   GLU A 128     -38.666  -2.664   5.451  1.00 98.53           N  
ATOM   2072  H   GLU A 128     -38.819  -2.326   4.512  1.00 98.53           H  
ATOM   2073  CA  GLU A 128     -37.612  -3.656   5.688  1.00 98.53           C  
ATOM   2074  HA  GLU A 128     -38.028  -4.492   6.251  1.00 98.53           H  
ATOM   2075  C   GLU A 128     -36.465  -3.083   6.521  1.00 98.53           C  
ATOM   2076  CB  GLU A 128     -37.058  -4.174   4.358  1.00 98.53           C  
ATOM   2077  HB2 GLU A 128     -36.898  -3.335   3.681  1.00 98.53           H  
ATOM   2078  HB3 GLU A 128     -36.095  -4.656   4.531  1.00 98.53           H  
ATOM   2079  O   GLU A 128     -35.970  -3.759   7.430  1.00 98.53           O  
ATOM   2080  CG  GLU A 128     -37.991  -5.209   3.728  1.00 98.53           C  
ATOM   2081  HG2 GLU A 128     -37.948  -6.118   4.327  1.00 98.53           H  
ATOM   2082  HG3 GLU A 128     -39.025  -4.865   3.744  1.00 98.53           H  
ATOM   2083  CD  GLU A 128     -37.556  -5.506   2.295  1.00 98.53           C  
ATOM   2084  OE1 GLU A 128     -37.133  -6.661   2.072  1.00 98.53           O  
ATOM   2085  OE2 GLU A 128     -37.645  -4.567   1.466  1.00 98.53           O  
ATOM   2086  N   GLY A 129     -36.068  -1.839   6.240  1.00 98.64           N  
ATOM   2087  H   GLY A 129     -36.544  -1.349   5.496  1.00 98.64           H  
ATOM   2088  CA  GLY A 129     -35.068  -1.111   7.014  1.00 98.64           C  
ATOM   2089  HA2 GLY A 129     -34.123  -1.654   6.998  1.00 98.64           H  
ATOM   2090  HA3 GLY A 129     -34.928  -0.132   6.558  1.00 98.64           H  
ATOM   2091  C   GLY A 129     -35.493  -0.906   8.469  1.00 98.64           C  
ATOM   2092  O   GLY A 129     -34.743  -1.249   9.385  1.00 98.64           O  
ATOM   2093  N   GLU A 130     -36.715  -0.419   8.682  1.00 98.70           N  
ATOM   2094  H   GLU A 130     -37.259  -0.141   7.878  1.00 98.70           H  
ATOM   2095  CA  GLU A 130     -37.307  -0.205  10.006  1.00 98.70           C  
ATOM   2096  HA  GLU A 130     -36.657   0.446  10.591  1.00 98.70           H  
ATOM   2097  C   GLU A 130     -37.471  -1.510  10.785  1.00 98.70           C  
ATOM   2098  CB  GLU A 130     -38.682   0.463   9.866  1.00 98.70           C  
ATOM   2099  HB2 GLU A 130     -39.191   0.416  10.828  1.00 98.70           H  
ATOM   2100  HB3 GLU A 130     -39.275  -0.082   9.131  1.00 98.70           H  
ATOM   2101  O   GLU A 130     -37.113  -1.580  11.964  1.00 98.70           O  
ATOM   2102  CG  GLU A 130     -38.562   1.934   9.459  1.00 98.70           C  
ATOM   2103  HG2 GLU A 130     -37.960   2.436  10.217  1.00 98.70           H  
ATOM   2104  HG3 GLU A 130     -38.045   2.007   8.503  1.00 98.70           H  
ATOM   2105  CD  GLU A 130     -39.911   2.655   9.352  1.00 98.70           C  
ATOM   2106  OE1 GLU A 130     -39.869   3.908   9.326  1.00 98.70           O  
ATOM   2107  OE2 GLU A 130     -40.959   1.970   9.354  1.00 98.70           O  
ATOM   2108  N   ARG A 131     -37.964  -2.570  10.131  1.00 98.65           N  
ATOM   2109  H   ARG A 131     -38.271  -2.434   9.179  1.00 98.65           H  
ATOM   2110  CA  ARG A 131     -38.118  -3.895  10.742  1.00 98.65           C  
ATOM   2111  HA  ARG A 131     -38.746  -3.799  11.628  1.00 98.65           H  
ATOM   2112  C   ARG A 131     -36.775  -4.431  11.219  1.00 98.65           C  
ATOM   2113  CB  ARG A 131     -38.796  -4.849   9.749  1.00 98.65           C  
ATOM   2114  HB2 ARG A 131     -39.767  -4.441   9.471  1.00 98.65           H  
ATOM   2115  HB3 ARG A 131     -38.182  -4.922   8.851  1.00 98.65           H  
ATOM   2116  O   ARG A 131     -36.661  -4.811  12.381  1.00 98.65           O  
ATOM   2117  CG  ARG A 131     -39.003  -6.247  10.356  1.00 98.65           C  
ATOM   2118  HG2 ARG A 131     -39.638  -6.165  11.238  1.00 98.65           H  
ATOM   2119  HG3 ARG A 131     -38.042  -6.661  10.661  1.00 98.65           H  
ATOM   2120  CD  ARG A 131     -39.650  -7.223   9.370  1.00 98.65           C  
ATOM   2121  HD2 ARG A 131     -39.822  -8.164   9.892  1.00 98.65           H  
ATOM   2122  HD3 ARG A 131     -40.606  -6.811   9.046  1.00 98.65           H  
ATOM   2123  NE  ARG A 131     -38.773  -7.470   8.210  1.00 98.65           N  
ATOM   2124  HE  ARG A 131     -37.788  -7.309   8.367  1.00 98.65           H  
ATOM   2125  NH1 ARG A 131     -40.347  -8.324   6.776  1.00 98.65           N  
ATOM   2126 HH11 ARG A 131     -40.598  -8.643   5.852  1.00 98.65           H  
ATOM   2127 HH12 ARG A 131     -41.027  -8.268   7.521  1.00 98.65           H  
ATOM   2128  NH2 ARG A 131     -38.256  -8.019   6.065  1.00 98.65           N  
ATOM   2129 HH21 ARG A 131     -38.538  -8.265   5.127  1.00 98.65           H  
ATOM   2130 HH22 ARG A 131     -37.315  -7.682   6.212  1.00 98.65           H  
ATOM   2131  CZ  ARG A 131     -39.128  -7.936   7.028  1.00 98.65           C  
ATOM   2132  N   LYS A 132     -35.751  -4.400  10.360  1.00 98.51           N  
ATOM   2133  H   LYS A 132     -35.920  -4.038   9.433  1.00 98.51           H  
ATOM   2134  CA  LYS A 132     -34.401  -4.855  10.719  1.00 98.51           C  
ATOM   2135  HA  LYS A 132     -34.464  -5.885  11.070  1.00 98.51           H  
ATOM   2136  C   LYS A 132     -33.816  -4.034  11.866  1.00 98.51           C  
ATOM   2137  CB  LYS A 132     -33.509  -4.802   9.474  1.00 98.51           C  
ATOM   2138  HB2 LYS A 132     -33.979  -5.401   8.694  1.00 98.51           H  
ATOM   2139  HB3 LYS A 132     -33.419  -3.775   9.119  1.00 98.51           H  
ATOM   2140  O   LYS A 132     -33.212  -4.592  12.778  1.00 98.51           O  
ATOM   2141  CG  LYS A 132     -32.115  -5.372   9.768  1.00 98.51           C  
ATOM   2142  HG2 LYS A 132     -32.228  -6.349  10.237  1.00 98.51           H  
ATOM   2143  HG3 LYS A 132     -31.579  -4.711  10.449  1.00 98.51           H  
ATOM   2144  CD  LYS A 132     -31.303  -5.528   8.481  1.00 98.51           C  
ATOM   2145  HD2 LYS A 132     -31.058  -4.547   8.073  1.00 98.51           H  
ATOM   2146  HD3 LYS A 132     -31.894  -6.090   7.757  1.00 98.51           H  
ATOM   2147  CE  LYS A 132     -30.026  -6.303   8.791  1.00 98.51           C  
ATOM   2148  HE2 LYS A 132     -29.366  -5.691   9.405  1.00 98.51           H  
ATOM   2149  HE3 LYS A 132     -30.295  -7.185   9.372  1.00 98.51           H  
ATOM   2150  NZ  LYS A 132     -29.329  -6.730   7.558  1.00 98.51           N  
ATOM   2151  HZ1 LYS A 132     -28.850  -5.956   7.120  1.00 98.51           H  
ATOM   2152  HZ2 LYS A 132     -28.642  -7.430   7.799  1.00 98.51           H  
ATOM   2153  HZ3 LYS A 132     -29.970  -7.127   6.886  1.00 98.51           H  
ATOM   2154  N   ALA A 133     -34.011  -2.717  11.847  1.00 98.48           N  
ATOM   2155  H   ALA A 133     -34.489  -2.300  11.061  1.00 98.48           H  
ATOM   2156  CA  ALA A 133     -33.545  -1.854  12.923  1.00 98.48           C  
ATOM   2157  HA  ALA A 133     -32.472  -2.013  13.035  1.00 98.48           H  
ATOM   2158  C   ALA A 133     -34.217  -2.182  14.264  1.00 98.48           C  
ATOM   2159  CB  ALA A 133     -33.780  -0.403  12.525  1.00 98.48           C  
ATOM   2160  HB1 ALA A 133     -34.846  -0.213  12.396  1.00 98.48           H  
ATOM   2161  HB2 ALA A 133     -33.262  -0.188  11.590  1.00 98.48           H  
ATOM   2162  HB3 ALA A 133     -33.393   0.252  13.305  1.00 98.48           H  
ATOM   2163  O   ALA A 133     -33.544  -2.256  15.291  1.00 98.48           O  
ATOM   2164  N   LYS A 134     -35.528  -2.445  14.246  1.00 98.02           N  
ATOM   2165  H   LYS A 134     -36.019  -2.332  13.370  1.00 98.02           H  
ATOM   2166  CA  LYS A 134     -36.292  -2.861  15.425  1.00 98.02           C  
ATOM   2167  HA  LYS A 134     -36.107  -2.143  16.224  1.00 98.02           H  
ATOM   2168  C   LYS A 134     -35.838  -4.224  15.951  1.00 98.02           C  
ATOM   2169  CB  LYS A 134     -37.783  -2.845  15.069  1.00 98.02           C  
ATOM   2170  HB2 LYS A 134     -37.988  -3.611  14.321  1.00 98.02           H  
ATOM   2171  HB3 LYS A 134     -38.030  -1.873  14.641  1.00 98.02           H  
ATOM   2172  O   LYS A 134     -35.640  -4.363  17.153  1.00 98.02           O  
ATOM   2173  CG  LYS A 134     -38.667  -3.082  16.298  1.00 98.02           C  
ATOM   2174  HG2 LYS A 134     -38.445  -4.056  16.734  1.00 98.02           H  
ATOM   2175  HG3 LYS A 134     -38.472  -2.306  17.038  1.00 98.02           H  
ATOM   2176  CD  LYS A 134     -40.142  -3.044  15.893  1.00 98.02           C  
ATOM   2177  HD2 LYS A 134     -40.364  -2.078  15.440  1.00 98.02           H  
ATOM   2178  HD3 LYS A 134     -40.330  -3.832  15.164  1.00 98.02           H  
ATOM   2179  CE  LYS A 134     -41.022  -3.255  17.126  1.00 98.02           C  
ATOM   2180  HE2 LYS A 134     -40.807  -2.464  17.844  1.00 98.02           H  
ATOM   2181  HE3 LYS A 134     -40.752  -4.206  17.586  1.00 98.02           H  
ATOM   2182  NZ  LYS A 134     -42.459  -3.246  16.760  1.00 98.02           N  
ATOM   2183  HZ1 LYS A 134     -42.701  -2.367  16.325  1.00 98.02           H  
ATOM   2184  HZ2 LYS A 134     -42.653  -3.988  16.103  1.00 98.02           H  
ATOM   2185  HZ3 LYS A 134     -43.036  -3.376  17.578  1.00 98.02           H  
ATOM   2186  N   GLU A 135     -35.647  -5.202  15.068  1.00 97.79           N  
ATOM   2187  H   GLU A 135     -35.861  -5.018  14.098  1.00 97.79           H  
ATOM   2188  CA  GLU A 135     -35.158  -6.545  15.418  1.00 97.79           C  
ATOM   2189  HA  GLU A 135     -35.825  -7.002  16.149  1.00 97.79           H  
ATOM   2190  C   GLU A 135     -33.763  -6.505  16.058  1.00 97.79           C  
ATOM   2191  CB  GLU A 135     -35.128  -7.427  14.157  1.00 97.79           C  
ATOM   2192  HB2 GLU A 135     -34.657  -6.866  13.350  1.00 97.79           H  
ATOM   2193  HB3 GLU A 135     -34.524  -8.312  14.357  1.00 97.79           H  
ATOM   2194  O   GLU A 135     -33.510  -7.221  17.024  1.00 97.79           O  
ATOM   2195  CG  GLU A 135     -36.530  -7.891  13.725  1.00 97.79           C  
ATOM   2196  HG2 GLU A 135     -36.912  -8.579  14.479  1.00 97.79           H  
ATOM   2197  HG3 GLU A 135     -37.202  -7.033  13.700  1.00 97.79           H  
ATOM   2198  CD  GLU A 135     -36.555  -8.580  12.347  1.00 97.79           C  
ATOM   2199  OE1 GLU A 135     -37.679  -8.905  11.894  1.00 97.79           O  
ATOM   2200  OE2 GLU A 135     -35.484  -8.733  11.716  1.00 97.79           O  
ATOM   2201  N   LEU A 136     -32.875  -5.634  15.569  1.00 96.01           N  
ATOM   2202  H   LEU A 136     -33.132  -5.113  14.743  1.00 96.01           H  
ATOM   2203  CA  LEU A 136     -31.513  -5.472  16.093  1.00 96.01           C  
ATOM   2204  HA  LEU A 136     -31.199  -6.418  16.535  1.00 96.01           H  
ATOM   2205  C   LEU A 136     -31.407  -4.447  17.239  1.00 96.01           C  
ATOM   2206  CB  LEU A 136     -30.564  -5.152  14.921  1.00 96.01           C  
ATOM   2207  HB2 LEU A 136     -30.908  -4.236  14.440  1.00 96.01           H  
ATOM   2208  HB3 LEU A 136     -29.564  -4.970  15.315  1.00 96.01           H  
ATOM   2209  O   LEU A 136     -30.313  -4.235  17.768  1.00 96.01           O  
ATOM   2210  CG  LEU A 136     -30.472  -6.271  13.864  1.00 96.01           C  
ATOM   2211  HG  LEU A 136     -31.463  -6.493  13.465  1.00 96.01           H  
ATOM   2212  CD1 LEU A 136     -29.587  -5.823  12.702  1.00 96.01           C  
ATOM   2213 HD11 LEU A 136     -29.951  -4.873  12.310  1.00 96.01           H  
ATOM   2214 HD12 LEU A 136     -28.560  -5.718  13.052  1.00 96.01           H  
ATOM   2215 HD13 LEU A 136     -29.619  -6.577  11.915  1.00 96.01           H  
ATOM   2216  CD2 LEU A 136     -29.871  -7.561  14.427  1.00 96.01           C  
ATOM   2217 HD21 LEU A 136     -30.541  -7.993  15.170  1.00 96.01           H  
ATOM   2218 HD22 LEU A 136     -29.745  -8.292  13.629  1.00 96.01           H  
ATOM   2219 HD23 LEU A 136     -28.902  -7.363  14.885  1.00 96.01           H  
ATOM   2220  N   ASN A 137     -32.523  -3.820  17.630  1.00 95.60           N  
ATOM   2221  H   ASN A 137     -33.383  -4.081  17.169  1.00 95.60           H  
ATOM   2222  CA  ASN A 137     -32.591  -2.747  18.624  1.00 95.60           C  
ATOM   2223  HA  ASN A 137     -33.583  -2.303  18.534  1.00 95.60           H  
ATOM   2224  C   ASN A 137     -31.588  -1.605  18.343  1.00 95.60           C  
ATOM   2225  CB  ASN A 137     -32.487  -3.361  20.030  1.00 95.60           C  
ATOM   2226  HB2 ASN A 137     -31.475  -3.734  20.184  1.00 95.60           H  
ATOM   2227  HB3 ASN A 137     -33.181  -4.197  20.116  1.00 95.60           H  
ATOM   2228  O   ASN A 137     -30.762  -1.244  19.186  1.00 95.60           O  
ATOM   2229  CG  ASN A 137     -32.831  -2.362  21.119  1.00 95.60           C  
ATOM   2230  ND2 ASN A 137     -32.174  -2.436  22.253  1.00 95.60           N  
ATOM   2231 HD21 ASN A 137     -31.436  -3.116  22.368  1.00 95.60           H  
ATOM   2232 HD22 ASN A 137     -32.414  -1.743  22.947  1.00 95.60           H  
ATOM   2233  OD1 ASN A 137     -33.708  -1.526  20.986  1.00 95.60           O  
ATOM   2234  N   VAL A 138     -31.629  -1.070  17.120  1.00 97.81           N  
ATOM   2235  H   VAL A 138     -32.334  -1.415  16.485  1.00 97.81           H  
ATOM   2236  CA  VAL A 138     -30.776   0.032  16.647  1.00 97.81           C  
ATOM   2237  HA  VAL A 138     -30.222   0.432  17.496  1.00 97.81           H  
ATOM   2238  C   VAL A 138     -31.626   1.184  16.105  1.00 97.81           C  
ATOM   2239  CB  VAL A 138     -29.728  -0.450  15.619  1.00 97.81           C  
ATOM   2240  HB  VAL A 138     -29.057   0.380  15.397  1.00 97.81           H  
ATOM   2241  O   VAL A 138     -32.783   0.999  15.729  1.00 97.81           O  
ATOM   2242  CG1 VAL A 138     -28.884  -1.605  16.170  1.00 97.81           C  
ATOM   2243 HG11 VAL A 138     -28.547  -1.377  17.182  1.00 97.81           H  
ATOM   2244 HG12 VAL A 138     -29.482  -2.516  16.201  1.00 97.81           H  
ATOM   2245 HG13 VAL A 138     -28.028  -1.789  15.521  1.00 97.81           H  
ATOM   2246  CG2 VAL A 138     -30.327  -0.924  14.295  1.00 97.81           C  
ATOM   2247 HG21 VAL A 138     -29.529  -1.214  13.611  1.00 97.81           H  
ATOM   2248 HG22 VAL A 138     -30.911  -0.126  13.835  1.00 97.81           H  
ATOM   2249 HG23 VAL A 138     -30.965  -1.787  14.486  1.00 97.81           H  
ATOM   2250  N   MET A 139     -31.066   2.394  16.052  1.00 98.34           N  
ATOM   2251  H   MET A 139     -30.087   2.485  16.285  1.00 98.34           H  
ATOM   2252  CA  MET A 139     -31.747   3.541  15.446  1.00 98.34           C  
ATOM   2253  HA  MET A 139     -32.768   3.582  15.827  1.00 98.34           H  
ATOM   2254  C   MET A 139     -31.813   3.382  13.923  1.00 98.34           C  
ATOM   2255  CB  MET A 139     -31.038   4.852  15.809  1.00 98.34           C  
ATOM   2256  HB2 MET A 139     -31.563   5.678  15.330  1.00 98.34           H  
ATOM   2257  HB3 MET A 139     -30.018   4.820  15.426  1.00 98.34           H  
ATOM   2258  O   MET A 139     -30.944   2.748  13.326  1.00 98.34           O  
ATOM   2259  CG  MET A 139     -30.973   5.125  17.313  1.00 98.34           C  
ATOM   2260  HG2 MET A 139     -30.451   4.299  17.795  1.00 98.34           H  
ATOM   2261  HG3 MET A 139     -31.982   5.176  17.722  1.00 98.34           H  
ATOM   2262  SD  MET A 139     -30.079   6.651  17.719  1.00 98.34           S  
ATOM   2263  CE  MET A 139     -31.348   7.897  17.382  1.00 98.34           C  
ATOM   2264  HE1 MET A 139     -30.938   8.885  17.589  1.00 98.34           H  
ATOM   2265  HE2 MET A 139     -32.201   7.726  18.038  1.00 98.34           H  
ATOM   2266  HE3 MET A 139     -31.672   7.835  16.343  1.00 98.34           H  
ATOM   2267  N   PHE A 140     -32.806   4.004  13.286  1.00 98.80           N  
ATOM   2268  H   PHE A 140     -33.502   4.500  13.824  1.00 98.80           H  
ATOM   2269  CA  PHE A 140     -32.967   3.983  11.834  1.00 98.80           C  
ATOM   2270  HA  PHE A 140     -32.051   3.602  11.382  1.00 98.80           H  
ATOM   2271  C   PHE A 140     -33.219   5.374  11.258  1.00 98.80           C  
ATOM   2272  CB  PHE A 140     -34.098   3.027  11.452  1.00 98.80           C  
ATOM   2273  HB2 PHE A 140     -33.872   2.049  11.876  1.00 98.80           H  
ATOM   2274  HB3 PHE A 140     -35.028   3.374  11.904  1.00 98.80           H  
ATOM   2275  O   PHE A 140     -33.916   6.204  11.856  1.00 98.80           O  
ATOM   2276  CG  PHE A 140     -34.295   2.864   9.958  1.00 98.80           C  
ATOM   2277  CD1 PHE A 140     -35.452   3.370   9.341  1.00 98.80           C  
ATOM   2278  HD1 PHE A 140     -36.215   3.862   9.926  1.00 98.80           H  
ATOM   2279  CD2 PHE A 140     -33.311   2.232   9.177  1.00 98.80           C  
ATOM   2280  HD2 PHE A 140     -32.416   1.851   9.645  1.00 98.80           H  
ATOM   2281  CE1 PHE A 140     -35.636   3.222   7.957  1.00 98.80           C  
ATOM   2282  HE1 PHE A 140     -36.544   3.582   7.494  1.00 98.80           H  
ATOM   2283  CE2 PHE A 140     -33.489   2.099   7.789  1.00 98.80           C  
ATOM   2284  HE2 PHE A 140     -32.726   1.612   7.199  1.00 98.80           H  
ATOM   2285  CZ  PHE A 140     -34.658   2.585   7.177  1.00 98.80           C  
ATOM   2286  HZ  PHE A 140     -34.817   2.469   6.115  1.00 98.80           H  
ATOM   2287  N   ILE A 141     -32.660   5.619  10.076  1.00 98.86           N  
ATOM   2288  H   ILE A 141     -32.057   4.914   9.678  1.00 98.86           H  
ATOM   2289  CA  ILE A 141     -32.981   6.775   9.243  1.00 98.86           C  
ATOM   2290  HA  ILE A 141     -34.056   6.943   9.311  1.00 98.86           H  
ATOM   2291  C   ILE A 141     -32.650   6.476   7.780  1.00 98.86           C  
ATOM   2292  CB  ILE A 141     -32.251   8.032   9.775  1.00 98.86           C  
ATOM   2293  HB  ILE A 141     -32.463   8.106  10.841  1.00 98.86           H  
ATOM   2294  O   ILE A 141     -31.644   5.839   7.475  1.00 98.86           O  
ATOM   2295  CG1 ILE A 141     -32.808   9.314   9.127  1.00 98.86           C  
ATOM   2296 HG12 ILE A 141     -32.523   9.346   8.076  1.00 98.86           H  
ATOM   2297 HG13 ILE A 141     -33.896   9.301   9.191  1.00 98.86           H  
ATOM   2298  CG2 ILE A 141     -30.723   7.940   9.628  1.00 98.86           C  
ATOM   2299 HG21 ILE A 141     -30.248   8.740  10.195  1.00 98.86           H  
ATOM   2300 HG22 ILE A 141     -30.432   8.011   8.580  1.00 98.86           H  
ATOM   2301 HG23 ILE A 141     -30.372   6.988  10.026  1.00 98.86           H  
ATOM   2302  CD1 ILE A 141     -32.310  10.599   9.798  1.00 98.86           C  
ATOM   2303 HD11 ILE A 141     -32.509  10.566  10.869  1.00 98.86           H  
ATOM   2304 HD12 ILE A 141     -31.242  10.727   9.621  1.00 98.86           H  
ATOM   2305 HD13 ILE A 141     -32.832  11.453   9.368  1.00 98.86           H  
ATOM   2306  N   GLU A 142     -33.455   6.987   6.854  1.00 98.90           N  
ATOM   2307  H   GLU A 142     -34.303   7.461   7.130  1.00 98.90           H  
ATOM   2308  CA  GLU A 142     -33.067   7.037   5.447  1.00 98.90           C  
ATOM   2309  HA  GLU A 142     -32.265   6.318   5.279  1.00 98.90           H  
ATOM   2310  C   GLU A 142     -32.530   8.412   5.060  1.00 98.90           C  
ATOM   2311  CB  GLU A 142     -34.200   6.633   4.518  1.00 98.90           C  
ATOM   2312  HB2 GLU A 142     -33.823   6.792   3.507  1.00 98.90           H  
ATOM   2313  HB3 GLU A 142     -35.067   7.273   4.679  1.00 98.90           H  
ATOM   2314  O   GLU A 142     -32.972   9.439   5.578  1.00 98.90           O  
ATOM   2315  CG  GLU A 142     -34.592   5.158   4.637  1.00 98.90           C  
ATOM   2316  HG2 GLU A 142     -33.693   4.559   4.781  1.00 98.90           H  
ATOM   2317  HG3 GLU A 142     -35.242   5.027   5.503  1.00 98.90           H  
ATOM   2318  CD  GLU A 142     -35.306   4.694   3.364  1.00 98.90           C  
ATOM   2319  OE1 GLU A 142     -35.228   3.493   3.033  1.00 98.90           O  
ATOM   2320  OE2 GLU A 142     -35.885   5.534   2.638  1.00 98.90           O  
ATOM   2321  N   THR A 143     -31.566   8.438   4.143  1.00 98.92           N  
ATOM   2322  H   THR A 143     -31.334   7.566   3.689  1.00 98.92           H  
ATOM   2323  CA  THR A 143     -30.826   9.636   3.741  1.00 98.92           C  
ATOM   2324  HA  THR A 143     -31.422  10.517   3.980  1.00 98.92           H  
ATOM   2325  C   THR A 143     -30.571   9.666   2.237  1.00 98.92           C  
ATOM   2326  CB  THR A 143     -29.489   9.754   4.496  1.00 98.92           C  
ATOM   2327  HB  THR A 143     -28.946  10.621   4.122  1.00 98.92           H  
ATOM   2328  O   THR A 143     -30.672   8.664   1.526  1.00 98.92           O  
ATOM   2329  CG2 THR A 143     -29.649   9.915   6.008  1.00 98.92           C  
ATOM   2330 HG21 THR A 143     -30.233  10.811   6.219  1.00 98.92           H  
ATOM   2331 HG22 THR A 143     -30.156   9.049   6.435  1.00 98.92           H  
ATOM   2332 HG23 THR A 143     -28.666  10.016   6.468  1.00 98.92           H  
ATOM   2333  OG1 THR A 143     -28.705   8.607   4.288  1.00 98.92           O  
ATOM   2334  HG1 THR A 143     -29.214   7.858   4.608  1.00 98.92           H  
ATOM   2335  N   SER A 144     -30.236  10.844   1.724  1.00 98.87           N  
ATOM   2336  H   SER A 144     -30.256  11.650   2.332  1.00 98.87           H  
ATOM   2337  CA  SER A 144     -29.541  10.974   0.447  1.00 98.87           C  
ATOM   2338  HA  SER A 144     -29.126  10.010   0.153  1.00 98.87           H  
ATOM   2339  C   SER A 144     -28.392  11.945   0.633  1.00 98.87           C  
ATOM   2340  CB  SER A 144     -30.467  11.431  -0.684  1.00 98.87           C  
ATOM   2341  HB2 SER A 144     -31.036  12.304  -0.362  1.00 98.87           H  
ATOM   2342  HB3 SER A 144     -31.153  10.630  -0.959  1.00 98.87           H  
ATOM   2343  O   SER A 144     -28.595  13.151   0.777  1.00 98.87           O  
ATOM   2344  OG  SER A 144     -29.683  11.779  -1.808  1.00 98.87           O  
ATOM   2345  HG  SER A 144     -29.686  11.044  -2.426  1.00 98.87           H  
ATOM   2346  N   ALA A 145     -27.166  11.427   0.588  1.00 98.72           N  
ATOM   2347  H   ALA A 145     -27.065  10.422   0.617  1.00 98.72           H  
ATOM   2348  CA  ALA A 145     -25.977  12.270   0.537  1.00 98.72           C  
ATOM   2349  HA  ALA A 145     -25.940  12.887   1.434  1.00 98.72           H  
ATOM   2350  C   ALA A 145     -25.991  13.213  -0.683  1.00 98.72           C  
ATOM   2351  CB  ALA A 145     -24.746  11.365   0.515  1.00 98.72           C  
ATOM   2352  HB1 ALA A 145     -24.754  10.737  -0.375  1.00 98.72           H  
ATOM   2353  HB2 ALA A 145     -23.857  11.995   0.501  1.00 98.72           H  
ATOM   2354  HB3 ALA A 145     -24.725  10.736   1.405  1.00 98.72           H  
ATOM   2355  O   ALA A 145     -25.546  14.358  -0.583  1.00 98.72           O  
ATOM   2356  N   LYS A 146     -26.543  12.764  -1.820  1.00 98.44           N  
ATOM   2357  H   LYS A 146     -26.954  11.842  -1.821  1.00 98.44           H  
ATOM   2358  CA  LYS A 146     -26.624  13.557  -3.052  1.00 98.44           C  
ATOM   2359  HA  LYS A 146     -25.644  13.989  -3.255  1.00 98.44           H  
ATOM   2360  C   LYS A 146     -27.595  14.726  -2.916  1.00 98.44           C  
ATOM   2361  CB  LYS A 146     -26.991  12.648  -4.231  1.00 98.44           C  
ATOM   2362  HB2 LYS A 146     -28.005  12.271  -4.100  1.00 98.44           H  
ATOM   2363  HB3 LYS A 146     -26.308  11.800  -4.256  1.00 98.44           H  
ATOM   2364  O   LYS A 146     -27.201  15.852  -3.195  1.00 98.44           O  
ATOM   2365  CG  LYS A 146     -26.893  13.403  -5.566  1.00 98.44           C  
ATOM   2366  HG2 LYS A 146     -25.865  13.733  -5.721  1.00 98.44           H  
ATOM   2367  HG3 LYS A 146     -27.546  14.276  -5.557  1.00 98.44           H  
ATOM   2368  CD  LYS A 146     -27.318  12.489  -6.713  1.00 98.44           C  
ATOM   2369  HD2 LYS A 146     -28.378  12.268  -6.594  1.00 98.44           H  
ATOM   2370  HD3 LYS A 146     -26.749  11.560  -6.669  1.00 98.44           H  
ATOM   2371  CE  LYS A 146     -27.113  13.162  -8.068  1.00 98.44           C  
ATOM   2372  HE2 LYS A 146     -26.056  13.399  -8.191  1.00 98.44           H  
ATOM   2373  HE3 LYS A 146     -27.678  14.094  -8.083  1.00 98.44           H  
ATOM   2374  NZ  LYS A 146     -27.573  12.261  -9.149  1.00 98.44           N  
ATOM   2375  HZ1 LYS A 146     -28.532  11.992  -8.982  1.00 98.44           H  
ATOM   2376  HZ2 LYS A 146     -27.016  11.418  -9.152  1.00 98.44           H  
ATOM   2377  HZ3 LYS A 146     -27.501  12.712 -10.049  1.00 98.44           H  
ATOM   2378  N   ALA A 147     -28.815  14.483  -2.444  1.00 98.40           N  
ATOM   2379  H   ALA A 147     -29.069  13.526  -2.242  1.00 98.40           H  
ATOM   2380  CA  ALA A 147     -29.843  15.512  -2.275  1.00 98.40           C  
ATOM   2381  HA  ALA A 147     -29.744  16.240  -3.081  1.00 98.40           H  
ATOM   2382  C   ALA A 147     -29.722  16.296  -0.953  1.00 98.40           C  
ATOM   2383  CB  ALA A 147     -31.216  14.844  -2.416  1.00 98.40           C  
ATOM   2384  HB1 ALA A 147     -31.276  14.305  -3.361  1.00 98.40           H  
ATOM   2385  HB2 ALA A 147     -31.995  15.606  -2.399  1.00 98.40           H  
ATOM   2386  HB3 ALA A 147     -31.387  14.151  -1.592  1.00 98.40           H  
ATOM   2387  O   ALA A 147     -30.447  17.260  -0.739  1.00 98.40           O  
ATOM   2388  N   GLY A 148     -28.851  15.865  -0.035  1.00 98.46           N  
ATOM   2389  H   GLY A 148     -28.343  15.013  -0.225  1.00 98.46           H  
ATOM   2390  CA  GLY A 148     -28.763  16.413   1.323  1.00 98.46           C  
ATOM   2391  HA2 GLY A 148     -27.825  16.086   1.773  1.00 98.46           H  
ATOM   2392  HA3 GLY A 148     -28.763  17.502   1.273  1.00 98.46           H  
ATOM   2393  C   GLY A 148     -29.906  15.974   2.248  1.00 98.46           C  
ATOM   2394  O   GLY A 148     -29.962  16.400   3.405  1.00 98.46           O  
ATOM   2395  N   TYR A 149     -30.801  15.102   1.773  1.00 98.46           N  
ATOM   2396  H   TYR A 149     -30.654  14.740   0.842  1.00 98.46           H  
ATOM   2397  CA  TYR A 149     -31.971  14.646   2.516  1.00 98.46           C  
ATOM   2398  HA  TYR A 149     -32.550  15.525   2.800  1.00 98.46           H  
ATOM   2399  C   TYR A 149     -31.562  13.903   3.791  1.00 98.46           C  
ATOM   2400  CB  TYR A 149     -32.858  13.769   1.628  1.00 98.46           C  
ATOM   2401  HB2 TYR A 149     -32.283  12.907   1.290  1.00 98.46           H  
ATOM   2402  HB3 TYR A 149     -33.162  14.337   0.749  1.00 98.46           H  
ATOM   2403  O   TYR A 149     -30.751  12.975   3.751  1.00 98.46           O  
ATOM   2404  CG  TYR A 149     -34.099  13.275   2.342  1.00 98.46           C  
ATOM   2405  CD1 TYR A 149     -34.206  11.922   2.718  1.00 98.46           C  
ATOM   2406  HD1 TYR A 149     -33.431  11.216   2.460  1.00 98.46           H  
ATOM   2407  CD2 TYR A 149     -35.134  14.177   2.654  1.00 98.46           C  
ATOM   2408  HD2 TYR A 149     -35.065  15.211   2.347  1.00 98.46           H  
ATOM   2409  CE1 TYR A 149     -35.346  11.472   3.407  1.00 98.46           C  
ATOM   2410  HE1 TYR A 149     -35.445  10.433   3.688  1.00 98.46           H  
ATOM   2411  CE2 TYR A 149     -36.273  13.731   3.351  1.00 98.46           C  
ATOM   2412  HE2 TYR A 149     -37.069  14.421   3.592  1.00 98.46           H  
ATOM   2413  OH  TYR A 149     -37.461  11.939   4.427  1.00 98.46           O  
ATOM   2414  HH  TYR A 149     -38.137  12.615   4.513  1.00 98.46           H  
ATOM   2415  CZ  TYR A 149     -36.378  12.376   3.734  1.00 98.46           C  
ATOM   2416  N   ASN A 150     -32.126  14.332   4.924  1.00 98.65           N  
ATOM   2417  H   ASN A 150     -32.849  15.031   4.837  1.00 98.65           H  
ATOM   2418  CA  ASN A 150     -31.912  13.778   6.263  1.00 98.65           C  
ATOM   2419  HA  ASN A 150     -32.391  14.461   6.965  1.00 98.65           H  
ATOM   2420  C   ASN A 150     -30.461  13.704   6.763  1.00 98.65           C  
ATOM   2421  CB  ASN A 150     -32.651  12.438   6.370  1.00 98.65           C  
ATOM   2422  HB2 ASN A 150     -32.264  11.853   7.204  1.00 98.65           H  
ATOM   2423  HB3 ASN A 150     -32.486  11.860   5.461  1.00 98.65           H  
ATOM   2424  O   ASN A 150     -30.241  13.235   7.877  1.00 98.65           O  
ATOM   2425  CG  ASN A 150     -34.143  12.580   6.581  1.00 98.65           C  
ATOM   2426  ND2 ASN A 150     -34.844  11.479   6.495  1.00 98.65           N  
ATOM   2427 HD21 ASN A 150     -34.375  10.629   6.215  1.00 98.65           H  
ATOM   2428 HD22 ASN A 150     -35.851  11.557   6.511  1.00 98.65           H  
ATOM   2429  OD1 ASN A 150     -34.665  13.661   6.815  1.00 98.65           O  
ATOM   2430  N   VAL A 151     -29.469  14.239   6.044  1.00 98.62           N  
ATOM   2431  H   VAL A 151     -29.674  14.553   5.106  1.00 98.62           H  
ATOM   2432  CA  VAL A 151     -28.070  14.200   6.500  1.00 98.62           C  
ATOM   2433  HA  VAL A 151     -27.823  13.167   6.745  1.00 98.62           H  
ATOM   2434  C   VAL A 151     -27.908  15.006   7.787  1.00 98.62           C  
ATOM   2435  CB  VAL A 151     -27.094  14.663   5.405  1.00 98.62           C  
ATOM   2436  HB  VAL A 151     -27.308  15.696   5.131  1.00 98.62           H  
ATOM   2437  O   VAL A 151     -27.467  14.474   8.796  1.00 98.62           O  
ATOM   2438  CG1 VAL A 151     -25.644  14.573   5.898  1.00 98.62           C  
ATOM   2439 HG11 VAL A 151     -25.417  13.553   6.209  1.00 98.62           H  
ATOM   2440 HG12 VAL A 151     -24.955  14.848   5.100  1.00 98.62           H  
ATOM   2441 HG13 VAL A 151     -25.477  15.250   6.735  1.00 98.62           H  
ATOM   2442  CG2 VAL A 151     -27.245  13.776   4.164  1.00 98.62           C  
ATOM   2443 HG21 VAL A 151     -28.200  13.965   3.673  1.00 98.62           H  
ATOM   2444 HG22 VAL A 151     -27.199  12.725   4.450  1.00 98.62           H  
ATOM   2445 HG23 VAL A 151     -26.445  13.979   3.452  1.00 98.62           H  
ATOM   2446  N   LYS A 152     -28.374  16.261   7.825  1.00 96.32           N  
ATOM   2447  H   LYS A 152     -28.741  16.657   6.971  1.00 96.32           H  
ATOM   2448  CA  LYS A 152     -28.359  17.061   9.067  1.00 96.32           C  
ATOM   2449  HA  LYS A 152     -27.335  17.105   9.438  1.00 96.32           H  
ATOM   2450  C   LYS A 152     -29.167  16.389  10.191  1.00 96.32           C  
ATOM   2451  CB  LYS A 152     -28.846  18.500   8.793  1.00 96.32           C  
ATOM   2452  HB2 LYS A 152     -29.823  18.467   8.311  1.00 96.32           H  
ATOM   2453  HB3 LYS A 152     -28.950  19.022   9.745  1.00 96.32           H  
ATOM   2454  O   LYS A 152     -28.784  16.479  11.353  1.00 96.32           O  
ATOM   2455  CG  LYS A 152     -27.861  19.292   7.911  1.00 96.32           C  
ATOM   2456  HG2 LYS A 152     -26.898  19.340   8.420  1.00 96.32           H  
ATOM   2457  HG3 LYS A 152     -27.720  18.755   6.973  1.00 96.32           H  
ATOM   2458  CD  LYS A 152     -28.317  20.729   7.577  1.00 96.32           C  
ATOM   2459  HD2 LYS A 152     -29.279  20.687   7.067  1.00 96.32           H  
ATOM   2460  HD3 LYS A 152     -28.413  21.312   8.493  1.00 96.32           H  
ATOM   2461  CE  LYS A 152     -27.266  21.374   6.647  1.00 96.32           C  
ATOM   2462  HE2 LYS A 152     -27.065  20.677   5.833  1.00 96.32           H  
ATOM   2463  HE3 LYS A 152     -26.330  21.490   7.194  1.00 96.32           H  
ATOM   2464  NZ  LYS A 152     -27.660  22.679   6.045  1.00 96.32           N  
ATOM   2465  HZ1 LYS A 152     -28.530  22.609   5.536  1.00 96.32           H  
ATOM   2466  HZ2 LYS A 152     -26.979  22.937   5.346  1.00 96.32           H  
ATOM   2467  HZ3 LYS A 152     -27.704  23.428   6.721  1.00 96.32           H  
ATOM   2468  N   GLN A 153     -30.265  15.702   9.860  1.00 97.13           N  
ATOM   2469  H   GLN A 153     -30.460  15.560   8.879  1.00 97.13           H  
ATOM   2470  CA  GLN A 153     -31.103  15.008  10.842  1.00 97.13           C  
ATOM   2471  HA  GLN A 153     -31.292  15.695  11.668  1.00 97.13           H  
ATOM   2472  C   GLN A 153     -30.406  13.777  11.441  1.00 97.13           C  
ATOM   2473  CB  GLN A 153     -32.460  14.645  10.216  1.00 97.13           C  
ATOM   2474  HB2 GLN A 153     -32.319  13.890   9.443  1.00 97.13           H  
ATOM   2475  HB3 GLN A 153     -32.894  15.534   9.758  1.00 97.13           H  
ATOM   2476  O   GLN A 153     -30.489  13.590  12.651  1.00 97.13           O  
ATOM   2477  CG  GLN A 153     -33.437  14.111  11.276  1.00 97.13           C  
ATOM   2478  HG2 GLN A 153     -33.570  14.859  12.057  1.00 97.13           H  
ATOM   2479  HG3 GLN A 153     -33.031  13.207  11.732  1.00 97.13           H  
ATOM   2480  CD  GLN A 153     -34.792  13.750  10.682  1.00 97.13           C  
ATOM   2481  NE2 GLN A 153     -35.853  14.457  11.004  1.00 97.13           N  
ATOM   2482 HE21 GLN A 153     -35.797  15.283  11.582  1.00 97.13           H  
ATOM   2483 HE22 GLN A 153     -36.691  14.212  10.495  1.00 97.13           H  
ATOM   2484  OE1 GLN A 153     -34.933  12.792   9.955  1.00 97.13           O  
ATOM   2485  N   LEU A 154     -29.684  12.991  10.636  1.00 98.31           N  
ATOM   2486  H   LEU A 154     -29.705  13.175   9.643  1.00 98.31           H  
ATOM   2487  CA  LEU A 154     -28.862  11.862  11.081  1.00 98.31           C  
ATOM   2488  HA  LEU A 154     -29.509  11.083  11.484  1.00 98.31           H  
ATOM   2489  C   LEU A 154     -27.912  12.293  12.206  1.00 98.31           C  
ATOM   2490  CB  LEU A 154     -28.113  11.294   9.851  1.00 98.31           C  
ATOM   2491  HB2 LEU A 154     -28.825  10.747   9.232  1.00 98.31           H  
ATOM   2492  HB3 LEU A 154     -27.740  12.124   9.251  1.00 98.31           H  
ATOM   2493  O   LEU A 154     -27.959  11.735  13.300  1.00 98.31           O  
ATOM   2494  CG  LEU A 154     -26.902  10.387  10.143  1.00 98.31           C  
ATOM   2495  HG  LEU A 154     -26.192  10.926  10.769  1.00 98.31           H  
ATOM   2496  CD1 LEU A 154     -27.315   9.123  10.880  1.00 98.31           C  
ATOM   2497 HD11 LEU A 154     -27.972   8.520  10.254  1.00 98.31           H  
ATOM   2498 HD12 LEU A 154     -26.419   8.547  11.113  1.00 98.31           H  
ATOM   2499 HD13 LEU A 154     -27.817   9.374  11.814  1.00 98.31           H  
ATOM   2500  CD2 LEU A 154     -26.172  10.010   8.847  1.00 98.31           C  
ATOM   2501 HD21 LEU A 154     -26.716  10.366   7.972  1.00 98.31           H  
ATOM   2502 HD22 LEU A 154     -25.182  10.465   8.852  1.00 98.31           H  
ATOM   2503 HD23 LEU A 154     -26.052   8.930   8.761  1.00 98.31           H  
ATOM   2504  N   PHE A 155     -27.112  13.336  11.971  1.00 96.64           N  
ATOM   2505  H   PHE A 155     -27.106  13.740  11.045  1.00 96.64           H  
ATOM   2506  CA  PHE A 155     -26.142  13.812  12.961  1.00 96.64           C  
ATOM   2507  HA  PHE A 155     -25.578  12.955  13.332  1.00 96.64           H  
ATOM   2508  C   PHE A 155     -26.805  14.447  14.185  1.00 96.64           C  
ATOM   2509  CB  PHE A 155     -25.145  14.769  12.304  1.00 96.64           C  
ATOM   2510  HB2 PHE A 155     -25.683  15.541  11.754  1.00 96.64           H  
ATOM   2511  HB3 PHE A 155     -24.566  15.263  13.083  1.00 96.64           H  
ATOM   2512  O   PHE A 155     -26.326  14.244  15.295  1.00 96.64           O  
ATOM   2513  CG  PHE A 155     -24.178  14.056  11.380  1.00 96.64           C  
ATOM   2514  CD1 PHE A 155     -22.987  13.513  11.888  1.00 96.64           C  
ATOM   2515  HD1 PHE A 155     -22.744  13.619  12.935  1.00 96.64           H  
ATOM   2516  CD2 PHE A 155     -24.472  13.913  10.015  1.00 96.64           C  
ATOM   2517  HD2 PHE A 155     -25.361  14.374   9.611  1.00 96.64           H  
ATOM   2518  CE1 PHE A 155     -22.096  12.853  11.025  1.00 96.64           C  
ATOM   2519  HE1 PHE A 155     -21.169  12.460  11.415  1.00 96.64           H  
ATOM   2520  CE2 PHE A 155     -23.607  13.213   9.160  1.00 96.64           C  
ATOM   2521  HE2 PHE A 155     -23.844  13.100   8.112  1.00 96.64           H  
ATOM   2522  CZ  PHE A 155     -22.402  12.703   9.661  1.00 96.64           C  
ATOM   2523  HZ  PHE A 155     -21.712  12.202   8.998  1.00 96.64           H  
ATOM   2524  N   ARG A 156     -27.937  15.149  14.022  1.00 93.40           N  
ATOM   2525  H   ARG A 156     -28.277  15.303  13.084  1.00 93.40           H  
ATOM   2526  CA  ARG A 156     -28.718  15.644  15.170  1.00 93.40           C  
ATOM   2527  HA  ARG A 156     -28.065  16.216  15.831  1.00 93.40           H  
ATOM   2528  C   ARG A 156     -29.258  14.506  16.035  1.00 93.40           C  
ATOM   2529  CB  ARG A 156     -29.876  16.536  14.715  1.00 93.40           C  
ATOM   2530  HB2 ARG A 156     -30.413  16.042  13.905  1.00 93.40           H  
ATOM   2531  HB3 ARG A 156     -30.565  16.659  15.552  1.00 93.40           H  
ATOM   2532  O   ARG A 156     -29.155  14.590  17.250  1.00 93.40           O  
ATOM   2533  CG  ARG A 156     -29.423  17.931  14.273  1.00 93.40           C  
ATOM   2534  HG2 ARG A 156     -28.921  18.437  15.097  1.00 93.40           H  
ATOM   2535  HG3 ARG A 156     -28.731  17.853  13.434  1.00 93.40           H  
ATOM   2536  CD  ARG A 156     -30.665  18.727  13.863  1.00 93.40           C  
ATOM   2537  HD2 ARG A 156     -31.290  18.081  13.246  1.00 93.40           H  
ATOM   2538  HD3 ARG A 156     -31.227  18.987  14.760  1.00 93.40           H  
ATOM   2539  NE  ARG A 156     -30.316  19.957  13.128  1.00 93.40           N  
ATOM   2540  HE  ARG A 156     -29.615  20.544  13.558  1.00 93.40           H  
ATOM   2541  NH1 ARG A 156     -31.872  19.770  11.441  1.00 93.40           N  
ATOM   2542 HH11 ARG A 156     -32.377  20.194  10.676  1.00 93.40           H  
ATOM   2543 HH12 ARG A 156     -32.236  18.946  11.896  1.00 93.40           H  
ATOM   2544  NH2 ARG A 156     -30.536  21.553  11.520  1.00 93.40           N  
ATOM   2545 HH21 ARG A 156     -31.083  21.973  10.782  1.00 93.40           H  
ATOM   2546 HH22 ARG A 156     -29.872  22.125  12.022  1.00 93.40           H  
ATOM   2547  CZ  ARG A 156     -30.903  20.414  12.035  1.00 93.40           C  
ATOM   2548  N   ARG A 157     -29.803  13.442  15.430  1.00 95.34           N  
ATOM   2549  H   ARG A 157     -29.841  13.440  14.421  1.00 95.34           H  
ATOM   2550  CA  ARG A 157     -30.307  12.266  16.162  1.00 95.34           C  
ATOM   2551  HA  ARG A 157     -31.004  12.586  16.937  1.00 95.34           H  
ATOM   2552  C   ARG A 157     -29.191  11.544  16.905  1.00 95.34           C  
ATOM   2553  CB  ARG A 157     -31.008  11.283  15.215  1.00 95.34           C  
ATOM   2554  HB2 ARG A 157     -30.395  11.120  14.328  1.00 95.34           H  
ATOM   2555  HB3 ARG A 157     -31.113  10.329  15.731  1.00 95.34           H  
ATOM   2556  O   ARG A 157     -29.388  11.169  18.051  1.00 95.34           O  
ATOM   2557  CG  ARG A 157     -32.407  11.750  14.801  1.00 95.34           C  
ATOM   2558  HG2 ARG A 157     -33.000  11.951  15.693  1.00 95.34           H  
ATOM   2559  HG3 ARG A 157     -32.338  12.661  14.206  1.00 95.34           H  
ATOM   2560  CD  ARG A 157     -33.083  10.642  13.986  1.00 95.34           C  
ATOM   2561  HD2 ARG A 157     -33.155   9.748  14.606  1.00 95.34           H  
ATOM   2562  HD3 ARG A 157     -32.462  10.413  13.120  1.00 95.34           H  
ATOM   2563  NE  ARG A 157     -34.431  11.033  13.535  1.00 95.34           N  
ATOM   2564  HE  ARG A 157     -34.737  11.972  13.747  1.00 95.34           H  
ATOM   2565  NH1 ARG A 157     -35.064   8.993  12.657  1.00 95.34           N  
ATOM   2566 HH11 ARG A 157     -34.178   8.564  12.885  1.00 95.34           H  
ATOM   2567 HH12 ARG A 157     -35.743   8.409  12.190  1.00 95.34           H  
ATOM   2568  NH2 ARG A 157     -36.465  10.719  12.563  1.00 95.34           N  
ATOM   2569 HH21 ARG A 157     -36.695  11.695  12.690  1.00 95.34           H  
ATOM   2570 HH22 ARG A 157     -37.112  10.112  12.082  1.00 95.34           H  
ATOM   2571  CZ  ARG A 157     -35.305  10.248  12.924  1.00 95.34           C  
ATOM   2572  N   VAL A 158     -28.030  11.389  16.268  1.00 95.58           N  
ATOM   2573  H   VAL A 158     -27.962  11.677  15.302  1.00 95.58           H  
ATOM   2574  CA  VAL A 158     -26.844  10.842  16.933  1.00 95.58           C  
ATOM   2575  HA  VAL A 158     -27.094   9.869  17.356  1.00 95.58           H  
ATOM   2576  C   VAL A 158     -26.442  11.731  18.107  1.00 95.58           C  
ATOM   2577  CB  VAL A 158     -25.687  10.648  15.938  1.00 95.58           C  
ATOM   2578  HB  VAL A 158     -25.544  11.558  15.355  1.00 95.58           H  
ATOM   2579  O   VAL A 158     -26.320  11.229  19.213  1.00 95.58           O  
ATOM   2580  CG1 VAL A 158     -24.380  10.323  16.661  1.00 95.58           C  
ATOM   2581 HG11 VAL A 158     -23.625  10.001  15.944  1.00 95.58           H  
ATOM   2582 HG12 VAL A 158     -24.561   9.525  17.381  1.00 95.58           H  
ATOM   2583 HG13 VAL A 158     -24.004  11.200  17.188  1.00 95.58           H  
ATOM   2584  CG2 VAL A 158     -25.995   9.489  14.980  1.00 95.58           C  
ATOM   2585 HG21 VAL A 158     -26.922   9.679  14.438  1.00 95.58           H  
ATOM   2586 HG22 VAL A 158     -25.187   9.381  14.256  1.00 95.58           H  
ATOM   2587 HG23 VAL A 158     -26.098   8.560  15.541  1.00 95.58           H  
ATOM   2588  N   ALA A 159     -26.310  13.044  17.903  1.00 91.81           N  
ATOM   2589  H   ALA A 159     -26.430  13.412  16.970  1.00 91.81           H  
ATOM   2590  CA  ALA A 159     -25.885  13.971  18.949  1.00 91.81           C  
ATOM   2591  HA  ALA A 159     -24.938  13.609  19.348  1.00 91.81           H  
ATOM   2592  C   ALA A 159     -26.866  14.058  20.135  1.00 91.81           C  
ATOM   2593  CB  ALA A 159     -25.645  15.343  18.309  1.00 91.81           C  
ATOM   2594  HB1 ALA A 159     -25.158  15.997  19.032  1.00 91.81           H  
ATOM   2595  HB2 ALA A 159     -26.592  15.784  17.998  1.00 91.81           H  
ATOM   2596  HB3 ALA A 159     -24.986  15.242  17.446  1.00 91.81           H  
ATOM   2597  O   ALA A 159     -26.437  14.262  21.268  1.00 91.81           O  
ATOM   2598  N   ALA A 160     -28.165  13.884  19.885  1.00 90.49           N  
ATOM   2599  H   ALA A 160     -28.464  13.801  18.923  1.00 90.49           H  
ATOM   2600  CA  ALA A 160     -29.194  13.822  20.921  1.00 90.49           C  
ATOM   2601  HA  ALA A 160     -29.043  14.644  21.621  1.00 90.49           H  
ATOM   2602  C   ALA A 160     -29.157  12.518  21.738  1.00 90.49           C  
ATOM   2603  CB  ALA A 160     -30.557  14.005  20.244  1.00 90.49           C  
ATOM   2604  HB1 ALA A 160     -31.338  14.012  21.005  1.00 90.49           H  
ATOM   2605  HB2 ALA A 160     -30.742  13.185  19.551  1.00 90.49           H  
ATOM   2606  HB3 ALA A 160     -30.580  14.953  19.706  1.00 90.49           H  
ATOM   2607  O   ALA A 160     -29.639  12.502  22.864  1.00 90.49           O  
ATOM   2608  N   ALA A 161     -28.601  11.438  21.184  1.00 92.16           N  
ATOM   2609  H   ALA A 161     -28.214  11.506  20.253  1.00 92.16           H  
ATOM   2610  CA  ALA A 161     -28.478  10.150  21.863  1.00 92.16           C  
ATOM   2611  HA  ALA A 161     -29.310  10.039  22.559  1.00 92.16           H  
ATOM   2612  C   ALA A 161     -27.192  10.015  22.707  1.00 92.16           C  
ATOM   2613  CB  ALA A 161     -28.606   9.048  20.801  1.00 92.16           C  
ATOM   2614  HB1 ALA A 161     -27.781   9.117  20.091  1.00 92.16           H  
ATOM   2615  HB2 ALA A 161     -28.583   8.072  21.285  1.00 92.16           H  
ATOM   2616  HB3 ALA A 161     -29.550   9.156  20.268  1.00 92.16           H  
ATOM   2617  O   ALA A 161     -27.051   9.018  23.411  1.00 92.16           O  
ATOM   2618  N   LEU A 162     -26.264  10.980  22.610  1.00 89.50           N  
ATOM   2619  H   LEU A 162     -26.495  11.785  22.046  1.00 89.50           H  
ATOM   2620  CA  LEU A 162     -24.972  10.999  23.318  1.00 89.50           C  
ATOM   2621  HA  LEU A 162     -24.569   9.987  23.343  1.00 89.50           H  
ATOM   2622  C   LEU A 162     -25.064  11.393  24.795  1.00 89.50           C  
ATOM   2623  CB  LEU A 162     -23.986  11.936  22.583  1.00 89.50           C  
ATOM   2624  HB2 LEU A 162     -24.455  12.915  22.487  1.00 89.50           H  
ATOM   2625  HB3 LEU A 162     -23.108  12.060  23.217  1.00 89.50           H  
ATOM   2626  O   LEU A 162     -25.888  12.275  25.132  1.00 89.50           O  
ATOM   2627  CG  LEU A 162     -23.513  11.465  21.206  1.00 89.50           C  
ATOM   2628  HG  LEU A 162     -24.373  11.293  20.558  1.00 89.50           H  
ATOM   2629  CD1 LEU A 162     -22.650  12.552  20.568  1.00 89.50           C  
ATOM   2630 HD11 LEU A 162     -23.199  13.494  20.550  1.00 89.50           H  
ATOM   2631 HD12 LEU A 162     -21.753  12.692  21.170  1.00 89.50           H  
ATOM   2632 HD13 LEU A 162     -22.381  12.258  19.553  1.00 89.50           H  
ATOM   2633  CD2 LEU A 162     -22.698  10.178  21.284  1.00 89.50           C  
ATOM   2634 HD21 LEU A 162     -22.247   9.959  20.317  1.00 89.50           H  
ATOM   2635 HD22 LEU A 162     -21.928  10.281  22.049  1.00 89.50           H  
ATOM   2636 HD23 LEU A 162     -23.358   9.359  21.569  1.00 89.50           H  
ATOM   2637  OXT LEU A 162     -24.158  10.955  25.526  1.00 89.50           O  
TER    2638      LEU A 162                                                       
ATOM   2638  N   LYS B   1      12.249  29.935  -0.731  1.00 86.03           N  
ATOM   2639  H   LYS B   1      13.230  30.160  -0.645  1.00 86.03           H  
ATOM   2640  H2  LYS B   1      11.700  30.589  -0.192  1.00 86.03           H  
ATOM   2641  H3  LYS B   1      12.019  30.024  -1.710  1.00 86.03           H  
ATOM   2642  CA  LYS B   1      12.002  28.531  -0.311  1.00 86.03           C  
ATOM   2643  HA  LYS B   1      12.353  28.370   0.708  1.00 86.03           H  
ATOM   2644  C   LYS B   1      12.825  27.645  -1.230  1.00 86.03           C  
ATOM   2645  CB  LYS B   1      10.511  28.131  -0.410  1.00 86.03           C  
ATOM   2646  HB2 LYS B   1      10.436  27.053  -0.264  1.00 86.03           H  
ATOM   2647  HB3 LYS B   1      10.146  28.354  -1.413  1.00 86.03           H  
ATOM   2648  O   LYS B   1      12.827  27.926  -2.419  1.00 86.03           O  
ATOM   2649  CG  LYS B   1       9.595  28.815   0.624  1.00 86.03           C  
ATOM   2650  HG2 LYS B   1       9.956  28.568   1.622  1.00 86.03           H  
ATOM   2651  HG3 LYS B   1       9.644  29.896   0.493  1.00 86.03           H  
ATOM   2652  CD  LYS B   1       8.125  28.357   0.496  1.00 86.03           C  
ATOM   2653  HD2 LYS B   1       7.755  28.614  -0.496  1.00 86.03           H  
ATOM   2654  HD3 LYS B   1       8.083  27.274   0.611  1.00 86.03           H  
ATOM   2655  CE  LYS B   1       7.223  29.010   1.564  1.00 86.03           C  
ATOM   2656  HE2 LYS B   1       7.607  28.744   2.549  1.00 86.03           H  
ATOM   2657  HE3 LYS B   1       7.279  30.094   1.466  1.00 86.03           H  
ATOM   2658  NZ  LYS B   1       5.801  28.574   1.470  1.00 86.03           N  
ATOM   2659  HZ1 LYS B   1       5.240  29.008   2.189  1.00 86.03           H  
ATOM   2660  HZ2 LYS B   1       5.389  28.817   0.580  1.00 86.03           H  
ATOM   2661  HZ3 LYS B   1       5.712  27.577   1.602  1.00 86.03           H  
ATOM   2662  N   PHE B   2      13.526  26.649  -0.703  1.00 94.40           N  
ATOM   2663  H   PHE B   2      13.493  26.475   0.292  1.00 94.40           H  
ATOM   2664  CA  PHE B   2      14.447  25.818  -1.477  1.00 94.40           C  
ATOM   2665  HA  PHE B   2      14.297  25.982  -2.545  1.00 94.40           H  
ATOM   2666  C   PHE B   2      14.205  24.346  -1.196  1.00 94.40           C  
ATOM   2667  CB  PHE B   2      15.883  26.208  -1.142  1.00 94.40           C  
ATOM   2668  HB2 PHE B   2      16.046  26.123  -0.067  1.00 94.40           H  
ATOM   2669  HB3 PHE B   2      16.563  25.513  -1.634  1.00 94.40           H  
ATOM   2670  O   PHE B   2      14.082  23.949  -0.037  1.00 94.40           O  
ATOM   2671  CG  PHE B   2      16.220  27.608  -1.602  1.00 94.40           C  
ATOM   2672  CD1 PHE B   2      16.542  27.826  -2.949  1.00 94.40           C  
ATOM   2673  HD1 PHE B   2      16.491  27.006  -3.650  1.00 94.40           H  
ATOM   2674  CD2 PHE B   2      16.218  28.687  -0.701  1.00 94.40           C  
ATOM   2675  HD2 PHE B   2      15.960  28.515   0.333  1.00 94.40           H  
ATOM   2676  CE1 PHE B   2      16.969  29.090  -3.381  1.00 94.40           C  
ATOM   2677  HE1 PHE B   2      17.291  29.239  -4.402  1.00 94.40           H  
ATOM   2678  CE2 PHE B   2      16.601  29.969  -1.149  1.00 94.40           C  
ATOM   2679  HE2 PHE B   2      16.630  30.822  -0.487  1.00 94.40           H  
ATOM   2680  CZ  PHE B   2      17.010  30.159  -2.477  1.00 94.40           C  
ATOM   2681  HZ  PHE B   2      17.366  31.123  -2.810  1.00 94.40           H  
ATOM   2682  N   LYS B   3      14.128  23.549  -2.259  1.00 94.85           N  
ATOM   2683  H   LYS B   3      14.318  23.943  -3.169  1.00 94.85           H  
ATOM   2684  CA  LYS B   3      13.777  22.133  -2.187  1.00 94.85           C  
ATOM   2685  HA  LYS B   3      13.302  21.930  -1.227  1.00 94.85           H  
ATOM   2686  C   LYS B   3      15.033  21.269  -2.258  1.00 94.85           C  
ATOM   2687  CB  LYS B   3      12.742  21.844  -3.280  1.00 94.85           C  
ATOM   2688  HB2 LYS B   3      13.131  22.156  -4.249  1.00 94.85           H  
ATOM   2689  HB3 LYS B   3      11.847  22.429  -3.068  1.00 94.85           H  
ATOM   2690  O   LYS B   3      15.794  21.356  -3.220  1.00 94.85           O  
ATOM   2691  CG  LYS B   3      12.373  20.363  -3.323  1.00 94.85           C  
ATOM   2692  HG2 LYS B   3      12.211  20.035  -2.296  1.00 94.85           H  
ATOM   2693  HG3 LYS B   3      13.205  19.788  -3.730  1.00 94.85           H  
ATOM   2694  CD  LYS B   3      11.112  20.124  -4.160  1.00 94.85           C  
ATOM   2695  HD2 LYS B   3      11.226  20.624  -5.121  1.00 94.85           H  
ATOM   2696  HD3 LYS B   3      10.249  20.552  -3.649  1.00 94.85           H  
ATOM   2697  CE  LYS B   3      10.892  18.632  -4.399  1.00 94.85           C  
ATOM   2698  HE2 LYS B   3      10.708  18.130  -3.449  1.00 94.85           H  
ATOM   2699  HE3 LYS B   3      11.815  18.225  -4.813  1.00 94.85           H  
ATOM   2700  NZ  LYS B   3       9.771  18.407  -5.345  1.00 94.85           N  
ATOM   2701  HZ1 LYS B   3       8.880  18.613  -4.915  1.00 94.85           H  
ATOM   2702  HZ2 LYS B   3       9.784  17.453  -5.678  1.00 94.85           H  
ATOM   2703  HZ3 LYS B   3       9.864  19.001  -6.156  1.00 94.85           H  
ATOM   2704  N   LEU B   4      15.235  20.453  -1.229  1.00 97.76           N  
ATOM   2705  H   LEU B   4      14.552  20.460  -0.486  1.00 97.76           H  
ATOM   2706  CA  LEU B   4      16.335  19.505  -1.081  1.00 97.76           C  
ATOM   2707  HA  LEU B   4      17.068  19.645  -1.875  1.00 97.76           H  
ATOM   2708  C   LEU B   4      15.761  18.091  -1.170  1.00 97.76           C  
ATOM   2709  CB  LEU B   4      17.031  19.707   0.283  1.00 97.76           C  
ATOM   2710  HB2 LEU B   4      16.266  19.838   1.048  1.00 97.76           H  
ATOM   2711  HB3 LEU B   4      17.565  18.786   0.517  1.00 97.76           H  
ATOM   2712  O   LEU B   4      14.969  17.706  -0.313  1.00 97.76           O  
ATOM   2713  CG  LEU B   4      18.053  20.853   0.389  1.00 97.76           C  
ATOM   2714  HG  LEU B   4      18.891  20.641  -0.274  1.00 97.76           H  
ATOM   2715  CD1 LEU B   4      17.484  22.237   0.074  1.00 97.76           C  
ATOM   2716 HD11 LEU B   4      17.225  22.294  -0.984  1.00 97.76           H  
ATOM   2717 HD12 LEU B   4      16.603  22.436   0.684  1.00 97.76           H  
ATOM   2718 HD13 LEU B   4      18.245  22.995   0.257  1.00 97.76           H  
ATOM   2719  CD2 LEU B   4      18.639  20.884   1.798  1.00 97.76           C  
ATOM   2720 HD21 LEU B   4      19.141  19.940   2.010  1.00 97.76           H  
ATOM   2721 HD22 LEU B   4      19.359  21.697   1.891  1.00 97.76           H  
ATOM   2722 HD23 LEU B   4      17.843  21.045   2.525  1.00 97.76           H  
ATOM   2723  N   VAL B   5      16.178  17.306  -2.161  1.00 97.65           N  
ATOM   2724  H   VAL B   5      16.826  17.687  -2.836  1.00 97.65           H  
ATOM   2725  CA  VAL B   5      15.831  15.880  -2.257  1.00 97.65           C  
ATOM   2726  HA  VAL B   5      15.002  15.681  -1.579  1.00 97.65           H  
ATOM   2727  C   VAL B   5      16.989  15.018  -1.777  1.00 97.65           C  
ATOM   2728  CB  VAL B   5      15.327  15.506  -3.662  1.00 97.65           C  
ATOM   2729  HB  VAL B   5      14.500  16.177  -3.894  1.00 97.65           H  
ATOM   2730  O   VAL B   5      18.126  15.198  -2.204  1.00 97.65           O  
ATOM   2731  CG1 VAL B   5      16.385  15.642  -4.765  1.00 97.65           C  
ATOM   2732 HG11 VAL B   5      17.191  14.923  -4.622  1.00 97.65           H  
ATOM   2733 HG12 VAL B   5      15.921  15.466  -5.736  1.00 97.65           H  
ATOM   2734 HG13 VAL B   5      16.792  16.653  -4.767  1.00 97.65           H  
ATOM   2735  CG2 VAL B   5      14.750  14.088  -3.687  1.00 97.65           C  
ATOM   2736 HG21 VAL B   5      13.955  14.003  -2.947  1.00 97.65           H  
ATOM   2737 HG22 VAL B   5      14.335  13.879  -4.673  1.00 97.65           H  
ATOM   2738 HG23 VAL B   5      15.526  13.355  -3.466  1.00 97.65           H  
ATOM   2739  N   PHE B   6      16.708  14.074  -0.883  1.00 98.56           N  
ATOM   2740  H   PHE B   6      15.758  13.985  -0.551  1.00 98.56           H  
ATOM   2741  CA  PHE B   6      17.696  13.125  -0.379  1.00 98.56           C  
ATOM   2742  HA  PHE B   6      18.698  13.517  -0.550  1.00 98.56           H  
ATOM   2743  C   PHE B   6      17.562  11.814  -1.139  1.00 98.56           C  
ATOM   2744  CB  PHE B   6      17.537  12.933   1.132  1.00 98.56           C  
ATOM   2745  HB2 PHE B   6      18.135  12.073   1.433  1.00 98.56           H  
ATOM   2746  HB3 PHE B   6      16.496  12.710   1.367  1.00 98.56           H  
ATOM   2747  O   PHE B   6      16.490  11.214  -1.150  1.00 98.56           O  
ATOM   2748  CG  PHE B   6      17.988  14.136   1.934  1.00 98.56           C  
ATOM   2749  CD1 PHE B   6      19.198  14.093   2.652  1.00 98.56           C  
ATOM   2750  HD1 PHE B   6      19.801  13.197   2.648  1.00 98.56           H  
ATOM   2751  CD2 PHE B   6      17.210  15.309   1.943  1.00 98.56           C  
ATOM   2752  HD2 PHE B   6      16.270  15.346   1.412  1.00 98.56           H  
ATOM   2753  CE1 PHE B   6      19.636  15.224   3.362  1.00 98.56           C  
ATOM   2754  HE1 PHE B   6      20.569  15.196   3.905  1.00 98.56           H  
ATOM   2755  CE2 PHE B   6      17.654  16.443   2.637  1.00 98.56           C  
ATOM   2756  HE2 PHE B   6      17.061  17.345   2.613  1.00 98.56           H  
ATOM   2757  CZ  PHE B   6      18.870  16.403   3.339  1.00 98.56           C  
ATOM   2758  HZ  PHE B   6      19.226  17.287   3.846  1.00 98.56           H  
ATOM   2759  N   LEU B   7      18.650  11.358  -1.753  1.00 98.33           N  
ATOM   2760  H   LEU B   7      19.499  11.894  -1.648  1.00 98.33           H  
ATOM   2761  CA  LEU B   7      18.714  10.203  -2.650  1.00 98.33           C  
ATOM   2762  HA  LEU B   7      17.771   9.656  -2.626  1.00 98.33           H  
ATOM   2763  C   LEU B   7      19.821   9.244  -2.216  1.00 98.33           C  
ATOM   2764  CB  LEU B   7      18.976  10.689  -4.082  1.00 98.33           C  
ATOM   2765  HB2 LEU B   7      19.060   9.826  -4.743  1.00 98.33           H  
ATOM   2766  HB3 LEU B   7      19.936  11.205  -4.087  1.00 98.33           H  
ATOM   2767  O   LEU B   7      20.735   9.623  -1.485  1.00 98.33           O  
ATOM   2768  CG  LEU B   7      17.913  11.643  -4.649  1.00 98.33           C  
ATOM   2769  HG  LEU B   7      17.792  12.505  -3.993  1.00 98.33           H  
ATOM   2770  CD1 LEU B   7      18.377  12.145  -6.007  1.00 98.33           C  
ATOM   2771 HD11 LEU B   7      18.486  11.316  -6.707  1.00 98.33           H  
ATOM   2772 HD12 LEU B   7      19.337  12.650  -5.900  1.00 98.33           H  
ATOM   2773 HD13 LEU B   7      17.653  12.856  -6.404  1.00 98.33           H  
ATOM   2774  CD2 LEU B   7      16.565  10.952  -4.829  1.00 98.33           C  
ATOM   2775 HD21 LEU B   7      16.161  10.664  -3.859  1.00 98.33           H  
ATOM   2776 HD22 LEU B   7      15.865  11.635  -5.312  1.00 98.33           H  
ATOM   2777 HD23 LEU B   7      16.691  10.065  -5.449  1.00 98.33           H  
ATOM   2778  N   GLY B   8      19.726   7.986  -2.635  1.00 98.28           N  
ATOM   2779  H   GLY B   8      18.965   7.733  -3.249  1.00 98.28           H  
ATOM   2780  CA  GLY B   8      20.675   6.938  -2.266  1.00 98.28           C  
ATOM   2781  HA2 GLY B   8      21.303   7.258  -1.435  1.00 98.28           H  
ATOM   2782  HA3 GLY B   8      21.330   6.738  -3.114  1.00 98.28           H  
ATOM   2783  C   GLY B   8      19.984   5.644  -1.859  1.00 98.28           C  
ATOM   2784  O   GLY B   8      18.771   5.607  -1.629  1.00 98.28           O  
ATOM   2785  N   GLU B   9      20.774   4.586  -1.717  1.00 97.60           N  
ATOM   2786  H   GLU B   9      21.759   4.693  -1.917  1.00 97.60           H  
ATOM   2787  CA  GLU B   9      20.281   3.242  -1.410  1.00 97.60           C  
ATOM   2788  HA  GLU B   9      19.535   2.973  -2.159  1.00 97.60           H  
ATOM   2789  C   GLU B   9      19.579   3.151  -0.042  1.00 97.60           C  
ATOM   2790  CB  GLU B   9      21.439   2.229  -1.511  1.00 97.60           C  
ATOM   2791  HB2 GLU B   9      22.237   2.526  -0.831  1.00 97.60           H  
ATOM   2792  HB3 GLU B   9      21.087   1.246  -1.200  1.00 97.60           H  
ATOM   2793  O   GLU B   9      19.576   4.073   0.789  1.00 97.60           O  
ATOM   2794  CG  GLU B   9      22.022   2.102  -2.927  1.00 97.60           C  
ATOM   2795  HG2 GLU B   9      22.463   3.054  -3.222  1.00 97.60           H  
ATOM   2796  HG3 GLU B   9      22.821   1.362  -2.903  1.00 97.60           H  
ATOM   2797  CD  GLU B   9      20.965   1.664  -3.946  1.00 97.60           C  
ATOM   2798  OE1 GLU B   9      20.626   2.496  -4.822  1.00 97.60           O  
ATOM   2799  OE2 GLU B   9      20.487   0.518  -3.817  1.00 97.60           O  
ATOM   2800  N   GLN B  10      18.932   2.014   0.206  1.00 96.02           N  
ATOM   2801  H   GLN B  10      18.937   1.290  -0.498  1.00 96.02           H  
ATOM   2802  CA  GLN B  10      18.365   1.713   1.514  1.00 96.02           C  
ATOM   2803  HA  GLN B  10      17.643   2.496   1.745  1.00 96.02           H  
ATOM   2804  C   GLN B  10      19.459   1.728   2.597  1.00 96.02           C  
ATOM   2805  CB  GLN B  10      17.618   0.374   1.452  1.00 96.02           C  
ATOM   2806  HB2 GLN B  10      16.990   0.354   0.562  1.00 96.02           H  
ATOM   2807  HB3 GLN B  10      18.338  -0.442   1.387  1.00 96.02           H  
ATOM   2808  O   GLN B  10      20.596   1.324   2.375  1.00 96.02           O  
ATOM   2809  CG  GLN B  10      16.720   0.181   2.680  1.00 96.02           C  
ATOM   2810  HG2 GLN B  10      16.029   1.022   2.738  1.00 96.02           H  
ATOM   2811  HG3 GLN B  10      17.328   0.159   3.584  1.00 96.02           H  
ATOM   2812  CD  GLN B  10      15.910  -1.109   2.646  1.00 96.02           C  
ATOM   2813  NE2 GLN B  10      14.800  -1.168   3.344  1.00 96.02           N  
ATOM   2814 HE21 GLN B  10      14.678  -0.496   4.089  1.00 96.02           H  
ATOM   2815 HE22 GLN B  10      14.377  -2.085   3.367  1.00 96.02           H  
ATOM   2816  OE1 GLN B  10      16.244  -2.086   2.010  1.00 96.02           O  
ATOM   2817  N   SER B  11      19.107   2.207   3.792  1.00 96.90           N  
ATOM   2818  H   SER B  11      18.139   2.461   3.929  1.00 96.90           H  
ATOM   2819  CA  SER B  11      19.961   2.152   4.988  1.00 96.90           C  
ATOM   2820  HA  SER B  11      19.384   2.597   5.799  1.00 96.90           H  
ATOM   2821  C   SER B  11      21.265   2.960   4.942  1.00 96.90           C  
ATOM   2822  CB  SER B  11      20.208   0.695   5.408  1.00 96.90           C  
ATOM   2823  HB2 SER B  11      20.792   0.177   4.648  1.00 96.90           H  
ATOM   2824  HB3 SER B  11      20.755   0.673   6.351  1.00 96.90           H  
ATOM   2825  O   SER B  11      22.033   2.885   5.897  1.00 96.90           O  
ATOM   2826  OG  SER B  11      18.963   0.049   5.583  1.00 96.90           O  
ATOM   2827  HG  SER B  11      19.119  -0.869   5.819  1.00 96.90           H  
ATOM   2828  N   VAL B  12      21.500   3.803   3.929  1.00 98.43           N  
ATOM   2829  H   VAL B  12      20.942   3.711   3.092  1.00 98.43           H  
ATOM   2830  CA  VAL B  12      22.664   4.722   3.894  1.00 98.43           C  
ATOM   2831  HA  VAL B  12      23.551   4.145   4.155  1.00 98.43           H  
ATOM   2832  C   VAL B  12      22.575   5.859   4.923  1.00 98.43           C  
ATOM   2833  CB  VAL B  12      22.906   5.298   2.485  1.00 98.43           C  
ATOM   2834  HB  VAL B  12      23.821   5.890   2.508  1.00 98.43           H  
ATOM   2835  O   VAL B  12      23.585   6.453   5.284  1.00 98.43           O  
ATOM   2836  CG1 VAL B  12      23.110   4.180   1.458  1.00 98.43           C  
ATOM   2837 HG11 VAL B  12      23.333   4.619   0.486  1.00 98.43           H  
ATOM   2838 HG12 VAL B  12      23.950   3.555   1.760  1.00 98.43           H  
ATOM   2839 HG13 VAL B  12      22.216   3.563   1.368  1.00 98.43           H  
ATOM   2840  CG2 VAL B  12      21.761   6.217   2.043  1.00 98.43           C  
ATOM   2841 HG21 VAL B  12      21.780   7.131   2.637  1.00 98.43           H  
ATOM   2842 HG22 VAL B  12      20.797   5.722   2.158  1.00 98.43           H  
ATOM   2843 HG23 VAL B  12      21.898   6.492   0.997  1.00 98.43           H  
ATOM   2844  N   GLY B  13      21.374   6.136   5.446  1.00 98.31           N  
ATOM   2845  H   GLY B  13      20.605   5.551   5.150  1.00 98.31           H  
ATOM   2846  CA  GLY B  13      21.140   7.101   6.529  1.00 98.31           C  
ATOM   2847  HA2 GLY B  13      20.435   6.657   7.232  1.00 98.31           H  
ATOM   2848  HA3 GLY B  13      22.063   7.282   7.079  1.00 98.31           H  
ATOM   2849  C   GLY B  13      20.561   8.456   6.108  1.00 98.31           C  
ATOM   2850  O   GLY B  13      20.752   9.426   6.831  1.00 98.31           O  
ATOM   2851  N   LYS B  14      19.834   8.529   4.982  1.00 98.40           N  
ATOM   2852  H   LYS B  14      19.766   7.697   4.414  1.00 98.40           H  
ATOM   2853  CA  LYS B  14      19.109   9.737   4.527  1.00 98.40           C  
ATOM   2854  HA  LYS B  14      19.825  10.520   4.278  1.00 98.40           H  
ATOM   2855  C   LYS B  14      18.202  10.316   5.618  1.00 98.40           C  
ATOM   2856  CB  LYS B  14      18.263   9.421   3.285  1.00 98.40           C  
ATOM   2857  HB2 LYS B  14      17.520   8.664   3.537  1.00 98.40           H  
ATOM   2858  HB3 LYS B  14      17.729  10.325   2.992  1.00 98.40           H  
ATOM   2859  O   LYS B  14      18.434  11.427   6.088  1.00 98.40           O  
ATOM   2860  CG  LYS B  14      19.107   8.932   2.103  1.00 98.40           C  
ATOM   2861  HG2 LYS B  14      19.888   9.664   1.895  1.00 98.40           H  
ATOM   2862  HG3 LYS B  14      19.573   7.978   2.349  1.00 98.40           H  
ATOM   2863  CD  LYS B  14      18.257   8.762   0.845  1.00 98.40           C  
ATOM   2864  HD2 LYS B  14      18.918   8.494   0.020  1.00 98.40           H  
ATOM   2865  HD3 LYS B  14      17.785   9.717   0.617  1.00 98.40           H  
ATOM   2866  CE  LYS B  14      17.162   7.705   0.948  1.00 98.40           C  
ATOM   2867  HE2 LYS B  14      16.606   7.834   1.877  1.00 98.40           H  
ATOM   2868  HE3 LYS B  14      16.453   7.891   0.141  1.00 98.40           H  
ATOM   2869  NZ  LYS B  14      17.697   6.332   0.807  1.00 98.40           N  
ATOM   2870  HZ1 LYS B  14      18.063   6.206  -0.125  1.00 98.40           H  
ATOM   2871  HZ2 LYS B  14      16.951   5.658   0.903  1.00 98.40           H  
ATOM   2872  HZ3 LYS B  14      18.460   6.127   1.437  1.00 98.40           H  
ATOM   2873  N   THR B  15      17.268   9.502   6.106  1.00 97.63           N  
ATOM   2874  H   THR B  15      16.998   8.694   5.565  1.00 97.63           H  
ATOM   2875  CA  THR B  15      16.371   9.846   7.215  1.00 97.63           C  
ATOM   2876  HA  THR B  15      15.753  10.694   6.921  1.00 97.63           H  
ATOM   2877  C   THR B  15      17.153  10.221   8.468  1.00 97.63           C  
ATOM   2878  CB  THR B  15      15.451   8.661   7.532  1.00 97.63           C  
ATOM   2879  HB  THR B  15      16.025   7.905   8.068  1.00 97.63           H  
ATOM   2880  O   THR B  15      16.863  11.235   9.086  1.00 97.63           O  
ATOM   2881  CG2 THR B  15      14.249   9.049   8.386  1.00 97.63           C  
ATOM   2882 HG21 THR B  15      13.662   9.812   7.876  1.00 97.63           H  
ATOM   2883 HG22 THR B  15      14.577   9.436   9.351  1.00 97.63           H  
ATOM   2884 HG23 THR B  15      13.623   8.172   8.550  1.00 97.63           H  
ATOM   2885  OG1 THR B  15      15.013   8.083   6.330  1.00 97.63           O  
ATOM   2886  HG1 THR B  15      14.410   8.705   5.916  1.00 97.63           H  
ATOM   2887  N   SER B  16      18.209   9.477   8.816  1.00 98.25           N  
ATOM   2888  H   SER B  16      18.416   8.642   8.286  1.00 98.25           H  
ATOM   2889  CA  SER B  16      19.035   9.774   9.993  1.00 98.25           C  
ATOM   2890  HA  SER B  16      18.386   9.804  10.868  1.00 98.25           H  
ATOM   2891  C   SER B  16      19.739  11.135   9.902  1.00 98.25           C  
ATOM   2892  CB  SER B  16      20.082   8.678  10.210  1.00 98.25           C  
ATOM   2893  HB2 SER B  16      20.830   8.736   9.419  1.00 98.25           H  
ATOM   2894  HB3 SER B  16      20.575   8.842  11.168  1.00 98.25           H  
ATOM   2895  O   SER B  16      19.843  11.823  10.915  1.00 98.25           O  
ATOM   2896  OG  SER B  16      19.506   7.385  10.196  1.00 98.25           O  
ATOM   2897  HG  SER B  16      18.989   7.261  10.995  1.00 98.25           H  
ATOM   2898  N   LEU B  17      20.209  11.547   8.716  1.00 98.66           N  
ATOM   2899  H   LEU B  17      20.097  10.942   7.916  1.00 98.66           H  
ATOM   2900  CA  LEU B  17      20.801  12.875   8.498  1.00 98.66           C  
ATOM   2901  HA  LEU B  17      21.574  13.047   9.247  1.00 98.66           H  
ATOM   2902  C   LEU B  17      19.766  13.987   8.686  1.00 98.66           C  
ATOM   2903  CB  LEU B  17      21.413  12.965   7.085  1.00 98.66           C  
ATOM   2904  HB2 LEU B  17      21.587  14.014   6.845  1.00 98.66           H  
ATOM   2905  HB3 LEU B  17      20.689  12.586   6.363  1.00 98.66           H  
ATOM   2906  O   LEU B  17      20.059  14.989   9.339  1.00 98.66           O  
ATOM   2907  CG  LEU B  17      22.741  12.212   6.904  1.00 98.66           C  
ATOM   2908  HG  LEU B  17      22.640  11.190   7.268  1.00 98.66           H  
ATOM   2909  CD1 LEU B  17      23.112  12.168   5.422  1.00 98.66           C  
ATOM   2910 HD11 LEU B  17      23.213  13.179   5.026  1.00 98.66           H  
ATOM   2911 HD12 LEU B  17      24.057  11.640   5.297  1.00 98.66           H  
ATOM   2912 HD13 LEU B  17      22.336  11.637   4.870  1.00 98.66           H  
ATOM   2913  CD2 LEU B  17      23.879  12.895   7.663  1.00 98.66           C  
ATOM   2914 HD21 LEU B  17      23.659  12.941   8.729  1.00 98.66           H  
ATOM   2915 HD22 LEU B  17      24.043  13.901   7.276  1.00 98.66           H  
ATOM   2916 HD23 LEU B  17      24.790  12.310   7.533  1.00 98.66           H  
ATOM   2917  N   ILE B  18      18.557  13.793   8.153  1.00 98.07           N  
ATOM   2918  H   ILE B  18      18.394  12.948   7.624  1.00 98.07           H  
ATOM   2919  CA  ILE B  18      17.448  14.739   8.309  1.00 98.07           C  
ATOM   2920  HA  ILE B  18      17.795  15.732   8.022  1.00 98.07           H  
ATOM   2921  C   ILE B  18      17.029  14.825   9.778  1.00 98.07           C  
ATOM   2922  CB  ILE B  18      16.275  14.362   7.379  1.00 98.07           C  
ATOM   2923  HB  ILE B  18      16.008  13.320   7.557  1.00 98.07           H  
ATOM   2924  O   ILE B  18      17.009  15.920  10.329  1.00 98.07           O  
ATOM   2925  CG1 ILE B  18      16.702  14.523   5.902  1.00 98.07           C  
ATOM   2926 HG12 ILE B  18      16.821  15.579   5.661  1.00 98.07           H  
ATOM   2927 HG13 ILE B  18      17.660  14.031   5.736  1.00 98.07           H  
ATOM   2928  CG2 ILE B  18      15.045  15.235   7.686  1.00 98.07           C  
ATOM   2929 HG21 ILE B  18      14.632  14.983   8.663  1.00 98.07           H  
ATOM   2930 HG22 ILE B  18      15.318  16.290   7.672  1.00 98.07           H  
ATOM   2931 HG23 ILE B  18      14.263  15.062   6.948  1.00 98.07           H  
ATOM   2932  CD1 ILE B  18      15.704  13.891   4.930  1.00 98.07           C  
ATOM   2933 HD11 ILE B  18      14.781  14.469   4.893  1.00 98.07           H  
ATOM   2934 HD12 ILE B  18      16.132  13.864   3.928  1.00 98.07           H  
ATOM   2935 HD13 ILE B  18      15.501  12.866   5.241  1.00 98.07           H  
ATOM   2936  N   THR B  19      16.787  13.698  10.451  1.00 97.13           N  
ATOM   2937  H   THR B  19      16.759  12.828   9.939  1.00 97.13           H  
ATOM   2938  CA  THR B  19      16.423  13.646  11.877  1.00 97.13           C  
ATOM   2939  HA  THR B  19      15.476  14.168  12.017  1.00 97.13           H  
ATOM   2940  C   THR B  19      17.470  14.333  12.750  1.00 97.13           C  
ATOM   2941  CB  THR B  19      16.238  12.190  12.331  1.00 97.13           C  
ATOM   2942  HB  THR B  19      17.167  11.640  12.176  1.00 97.13           H  
ATOM   2943  O   THR B  19      17.120  15.167  13.586  1.00 97.13           O  
ATOM   2944  CG2 THR B  19      15.807  12.034  13.787  1.00 97.13           C  
ATOM   2945 HG21 THR B  19      15.762  10.976  14.044  1.00 97.13           H  
ATOM   2946 HG22 THR B  19      16.526  12.511  14.452  1.00 97.13           H  
ATOM   2947 HG23 THR B  19      14.822  12.475  13.940  1.00 97.13           H  
ATOM   2948  OG1 THR B  19      15.218  11.603  11.564  1.00 97.13           O  
ATOM   2949  HG1 THR B  19      14.879  10.843  12.043  1.00 97.13           H  
ATOM   2950  N   ARG B  20      18.762  14.072  12.508  1.00 98.13           N  
ATOM   2951  H   ARG B  20      18.990  13.364  11.824  1.00 98.13           H  
ATOM   2952  CA  ARG B  20      19.857  14.728  13.233  1.00 98.13           C  
ATOM   2953  HA  ARG B  20      19.683  14.576  14.298  1.00 98.13           H  
ATOM   2954  C   ARG B  20      19.877  16.238  12.998  1.00 98.13           C  
ATOM   2955  CB  ARG B  20      21.187  14.064  12.840  1.00 98.13           C  
ATOM   2956  HB2 ARG B  20      21.139  13.006  13.100  1.00 98.13           H  
ATOM   2957  HB3 ARG B  20      21.316  14.135  11.761  1.00 98.13           H  
ATOM   2958  O   ARG B  20      20.148  16.999  13.920  1.00 98.13           O  
ATOM   2959  CG  ARG B  20      22.423  14.681  13.517  1.00 98.13           C  
ATOM   2960  HG2 ARG B  20      22.518  15.726  13.222  1.00 98.13           H  
ATOM   2961  HG3 ARG B  20      23.308  14.151  13.166  1.00 98.13           H  
ATOM   2962  CD  ARG B  20      22.402  14.608  15.043  1.00 98.13           C  
ATOM   2963  HD2 ARG B  20      23.189  15.257  15.429  1.00 98.13           H  
ATOM   2964  HD3 ARG B  20      21.453  14.986  15.423  1.00 98.13           H  
ATOM   2965  NE  ARG B  20      22.635  13.241  15.529  1.00 98.13           N  
ATOM   2966  HE  ARG B  20      22.831  12.515  14.855  1.00 98.13           H  
ATOM   2967  NH1 ARG B  20      22.333  13.745  17.741  1.00 98.13           N  
ATOM   2968 HH11 ARG B  20      22.182  14.722  17.531  1.00 98.13           H  
ATOM   2969 HH12 ARG B  20      22.206  13.481  18.708  1.00 98.13           H  
ATOM   2970  NH2 ARG B  20      22.925  11.687  17.162  1.00 98.13           N  
ATOM   2971 HH21 ARG B  20      23.403  11.081  16.511  1.00 98.13           H  
ATOM   2972 HH22 ARG B  20      22.988  11.474  18.147  1.00 98.13           H  
ATOM   2973  CZ  ARG B  20      22.615  12.893  16.798  1.00 98.13           C  
ATOM   2974  N   PHE B  21      19.588  16.698  11.786  1.00 97.51           N  
ATOM   2975  H   PHE B  21      19.382  16.039  11.049  1.00 97.51           H  
ATOM   2976  CA  PHE B  21      19.526  18.129  11.494  1.00 97.51           C  
ATOM   2977  HA  PHE B  21      20.393  18.618  11.936  1.00 97.51           H  
ATOM   2978  C   PHE B  21      18.284  18.811  12.080  1.00 97.51           C  
ATOM   2979  CB  PHE B  21      19.591  18.317   9.982  1.00 97.51           C  
ATOM   2980  HB2 PHE B  21      20.565  17.964   9.643  1.00 97.51           H  
ATOM   2981  HB3 PHE B  21      18.830  17.698   9.505  1.00 97.51           H  
ATOM   2982  O   PHE B  21      18.373  19.944  12.560  1.00 97.51           O  
ATOM   2983  CG  PHE B  21      19.407  19.754   9.545  1.00 97.51           C  
ATOM   2984  CD1 PHE B  21      18.270  20.119   8.803  1.00 97.51           C  
ATOM   2985  HD1 PHE B  21      17.538  19.372   8.533  1.00 97.51           H  
ATOM   2986  CD2 PHE B  21      20.358  20.729   9.900  1.00 97.51           C  
ATOM   2987  HD2 PHE B  21      21.234  20.447  10.466  1.00 97.51           H  
ATOM   2988  CE1 PHE B  21      18.093  21.451   8.399  1.00 97.51           C  
ATOM   2989  HE1 PHE B  21      17.229  21.727   7.813  1.00 97.51           H  
ATOM   2990  CE2 PHE B  21      20.168  22.068   9.518  1.00 97.51           C  
ATOM   2991  HE2 PHE B  21      20.895  22.822   9.783  1.00 97.51           H  
ATOM   2992  CZ  PHE B  21      19.033  22.426   8.770  1.00 97.51           C  
ATOM   2993  HZ  PHE B  21      18.877  23.452   8.472  1.00 97.51           H  
ATOM   2994  N   MET B  22      17.135  18.140  12.046  1.00 95.01           N  
ATOM   2995  H   MET B  22      17.129  17.233  11.601  1.00 95.01           H  
ATOM   2996  CA  MET B  22      15.858  18.670  12.517  1.00 95.01           C  
ATOM   2997  HA  MET B  22      15.746  19.695  12.163  1.00 95.01           H  
ATOM   2998  C   MET B  22      15.795  18.725  14.041  1.00 95.01           C  
ATOM   2999  CB  MET B  22      14.704  17.835  11.940  1.00 95.01           C  
ATOM   3000  HB2 MET B  22      14.884  16.778  12.135  1.00 95.01           H  
ATOM   3001  HB3 MET B  22      13.776  18.114  12.437  1.00 95.01           H  
ATOM   3002  O   MET B  22      15.498  19.791  14.580  1.00 95.01           O  
ATOM   3003  CG  MET B  22      14.542  18.043  10.428  1.00 95.01           C  
ATOM   3004  HG2 MET B  22      15.442  17.695   9.921  1.00 95.01           H  
ATOM   3005  HG3 MET B  22      13.712  17.427  10.081  1.00 95.01           H  
ATOM   3006  SD  MET B  22      14.252  19.744   9.892  1.00 95.01           S  
ATOM   3007  CE  MET B  22      12.639  20.076  10.658  1.00 95.01           C  
ATOM   3008  HE1 MET B  22      11.882  19.415  10.238  1.00 95.01           H  
ATOM   3009  HE2 MET B  22      12.353  21.112  10.473  1.00 95.01           H  
ATOM   3010  HE3 MET B  22      12.692  19.927  11.737  1.00 95.01           H  
ATOM   3011  N   TYR B  23      16.143  17.622  14.707  1.00 94.44           N  
ATOM   3012  H   TYR B  23      16.408  16.812  14.165  1.00 94.44           H  
ATOM   3013  CA  TYR B  23      15.855  17.377  16.125  1.00 94.44           C  
ATOM   3014  HA  TYR B  23      15.356  18.249  16.548  1.00 94.44           H  
ATOM   3015  C   TYR B  23      17.097  17.117  16.990  1.00 94.44           C  
ATOM   3016  CB  TYR B  23      14.891  16.183  16.217  1.00 94.44           C  
ATOM   3017  HB2 TYR B  23      14.553  16.079  17.248  1.00 94.44           H  
ATOM   3018  HB3 TYR B  23      15.440  15.278  15.958  1.00 94.44           H  
ATOM   3019  O   TYR B  23      16.960  16.843  18.176  1.00 94.44           O  
ATOM   3020  CG  TYR B  23      13.669  16.290  15.325  1.00 94.44           C  
ATOM   3021  CD1 TYR B  23      12.738  17.325  15.533  1.00 94.44           C  
ATOM   3022  HD1 TYR B  23      12.884  18.030  16.337  1.00 94.44           H  
ATOM   3023  CD2 TYR B  23      13.478  15.374  14.273  1.00 94.44           C  
ATOM   3024  HD2 TYR B  23      14.201  14.587  14.109  1.00 94.44           H  
ATOM   3025  CE1 TYR B  23      11.613  17.442  14.696  1.00 94.44           C  
ATOM   3026  HE1 TYR B  23      10.900  18.235  14.862  1.00 94.44           H  
ATOM   3027  CE2 TYR B  23      12.351  15.481  13.437  1.00 94.44           C  
ATOM   3028  HE2 TYR B  23      12.186  14.779  12.633  1.00 94.44           H  
ATOM   3029  OH  TYR B  23      10.328  16.621  12.847  1.00 94.44           O  
ATOM   3030  HH  TYR B  23       9.783  17.377  13.078  1.00 94.44           H  
ATOM   3031  CZ  TYR B  23      11.415  16.514  13.652  1.00 94.44           C  
ATOM   3032  N   ASP B  24      18.298  17.153  16.404  1.00 96.74           N  
ATOM   3033  H   ASP B  24      18.342  17.391  15.424  1.00 96.74           H  
ATOM   3034  CA  ASP B  24      19.558  16.770  17.062  1.00 96.74           C  
ATOM   3035  HA  ASP B  24      20.264  16.611  16.247  1.00 96.74           H  
ATOM   3036  C   ASP B  24      19.495  15.417  17.791  1.00 96.74           C  
ATOM   3037  CB  ASP B  24      20.144  17.914  17.905  1.00 96.74           C  
ATOM   3038  HB2 ASP B  24      19.672  17.929  18.888  1.00 96.74           H  
ATOM   3039  HB3 ASP B  24      19.924  18.859  17.410  1.00 96.74           H  
ATOM   3040  O   ASP B  24      20.083  15.205  18.851  1.00 96.74           O  
ATOM   3041  CG  ASP B  24      21.672  17.809  18.055  1.00 96.74           C  
ATOM   3042  OD1 ASP B  24      22.283  16.865  17.486  1.00 96.74           O  
ATOM   3043  OD2 ASP B  24      22.259  18.771  18.605  1.00 96.74           O  
ATOM   3044  N   SER B  25      18.774  14.470  17.193  1.00 97.02           N  
ATOM   3045  H   SER B  25      18.269  14.709  16.352  1.00 97.02           H  
ATOM   3046  CA  SER B  25      18.571  13.131  17.730  1.00 97.02           C  
ATOM   3047  HA  SER B  25      19.219  12.992  18.596  1.00 97.02           H  
ATOM   3048  C   SER B  25      18.952  12.060  16.711  1.00 97.02           C  
ATOM   3049  CB  SER B  25      17.130  12.985  18.230  1.00 97.02           C  
ATOM   3050  HB2 SER B  25      16.891  13.826  18.881  1.00 97.02           H  
ATOM   3051  HB3 SER B  25      17.036  12.063  18.803  1.00 97.02           H  
ATOM   3052  O   SER B  25      19.124  12.319  15.517  1.00 97.02           O  
ATOM   3053  OG  SER B  25      16.222  12.952  17.149  1.00 97.02           O  
ATOM   3054  HG  SER B  25      15.335  13.078  17.496  1.00 97.02           H  
ATOM   3055  N   PHE B  26      19.131  10.839  17.203  1.00 96.72           N  
ATOM   3056  H   PHE B  26      18.960  10.677  18.185  1.00 96.72           H  
ATOM   3057  CA  PHE B  26      19.383   9.665  16.383  1.00 96.72           C  
ATOM   3058  HA  PHE B  26      18.979   9.823  15.383  1.00 96.72           H  
ATOM   3059  C   PHE B  26      18.674   8.470  17.006  1.00 96.72           C  
ATOM   3060  CB  PHE B  26      20.892   9.438  16.268  1.00 96.72           C  
ATOM   3061  HB2 PHE B  26      21.322   9.364  17.266  1.00 96.72           H  
ATOM   3062  HB3 PHE B  26      21.312  10.310  15.766  1.00 96.72           H  
ATOM   3063  O   PHE B  26      18.876   8.178  18.184  1.00 96.72           O  
ATOM   3064  CG  PHE B  26      21.289   8.220  15.469  1.00 96.72           C  
ATOM   3065  CD1 PHE B  26      21.465   6.977  16.104  1.00 96.72           C  
ATOM   3066  HD1 PHE B  26      21.290   6.876  17.165  1.00 96.72           H  
ATOM   3067  CD2 PHE B  26      21.482   8.334  14.079  1.00 96.72           C  
ATOM   3068  HD2 PHE B  26      21.339   9.287  13.593  1.00 96.72           H  
ATOM   3069  CE1 PHE B  26      21.831   5.851  15.348  1.00 96.72           C  
ATOM   3070  HE1 PHE B  26      21.930   4.887  15.825  1.00 96.72           H  
ATOM   3071  CE2 PHE B  26      21.858   7.207  13.327  1.00 96.72           C  
ATOM   3072  HE2 PHE B  26      21.998   7.283  12.259  1.00 96.72           H  
ATOM   3073  CZ  PHE B  26      22.029   5.965  13.962  1.00 96.72           C  
ATOM   3074  HZ  PHE B  26      22.290   5.092  13.384  1.00 96.72           H  
ATOM   3075  N   ASP B  27      17.859   7.789  16.208  1.00 93.71           N  
ATOM   3076  H   ASP B  27      17.761   8.067  15.242  1.00 93.71           H  
ATOM   3077  CA  ASP B  27      17.216   6.540  16.596  1.00 93.71           C  
ATOM   3078  HA  ASP B  27      17.139   6.500  17.682  1.00 93.71           H  
ATOM   3079  C   ASP B  27      18.077   5.361  16.127  1.00 93.71           C  
ATOM   3080  CB  ASP B  27      15.785   6.491  16.040  1.00 93.71           C  
ATOM   3081  HB2 ASP B  27      15.301   7.446  16.244  1.00 93.71           H  
ATOM   3082  HB3 ASP B  27      15.821   6.354  14.959  1.00 93.71           H  
ATOM   3083  O   ASP B  27      18.502   5.303  14.971  1.00 93.71           O  
ATOM   3084  CG  ASP B  27      14.932   5.378  16.667  1.00 93.71           C  
ATOM   3085  OD1 ASP B  27      15.504   4.455  17.300  1.00 93.71           O  
ATOM   3086  OD2 ASP B  27      13.698   5.450  16.517  1.00 93.71           O  
ATOM   3087  N   ASN B  28      18.343   4.419  17.032  1.00 92.75           N  
ATOM   3088  H   ASN B  28      17.819   4.465  17.894  1.00 92.75           H  
ATOM   3089  CA  ASN B  28      19.059   3.185  16.706  1.00 92.75           C  
ATOM   3090  HA  ASN B  28      19.866   3.417  16.011  1.00 92.75           H  
ATOM   3091  C   ASN B  28      18.157   2.162  15.995  1.00 92.75           C  
ATOM   3092  CB  ASN B  28      19.668   2.597  17.988  1.00 92.75           C  
ATOM   3093  HB2 ASN B  28      20.080   1.612  17.765  1.00 92.75           H  
ATOM   3094  HB3 ASN B  28      18.888   2.469  18.738  1.00 92.75           H  
ATOM   3095  O   ASN B  28      18.657   1.192  15.423  1.00 92.75           O  
ATOM   3096  CG  ASN B  28      20.800   3.441  18.543  1.00 92.75           C  
ATOM   3097  ND2 ASN B  28      20.641   3.984  19.728  1.00 92.75           N  
ATOM   3098 HD21 ASN B  28      21.381   4.581  20.066  1.00 92.75           H  
ATOM   3099 HD22 ASN B  28      19.764   3.880  20.218  1.00 92.75           H  
ATOM   3100  OD1 ASN B  28      21.850   3.609  17.939  1.00 92.75           O  
ATOM   3101  N   THR B  29      16.842   2.365  16.029  1.00 92.29           N  
ATOM   3102  H   THR B  29      16.488   3.184  16.502  1.00 92.29           H  
ATOM   3103  CA  THR B  29      15.855   1.493  15.403  1.00 92.29           C  
ATOM   3104  HA  THR B  29      16.197   0.462  15.495  1.00 92.29           H  
ATOM   3105  C   THR B  29      15.723   1.851  13.933  1.00 92.29           C  
ATOM   3106  CB  THR B  29      14.487   1.594  16.091  1.00 92.29           C  
ATOM   3107  HB  THR B  29      13.976   2.505  15.779  1.00 92.29           H  
ATOM   3108  O   THR B  29      15.292   2.945  13.570  1.00 92.29           O  
ATOM   3109  CG2 THR B  29      13.619   0.383  15.743  1.00 92.29           C  
ATOM   3110 HG21 THR B  29      13.430   0.353  14.670  1.00 92.29           H  
ATOM   3111 HG22 THR B  29      14.117  -0.535  16.056  1.00 92.29           H  
ATOM   3112 HG23 THR B  29      12.667   0.466  16.267  1.00 92.29           H  
ATOM   3113  OG1 THR B  29      14.646   1.634  17.489  1.00 92.29           O  
ATOM   3114  HG1 THR B  29      14.787   2.563  17.688  1.00 92.29           H  
ATOM   3115  N   TYR B  30      16.077   0.915  13.054  1.00 86.17           N  
ATOM   3116  H   TYR B  30      16.438   0.033  13.389  1.00 86.17           H  
ATOM   3117  CA  TYR B  30      15.870   1.115  11.627  1.00 86.17           C  
ATOM   3118  HA  TYR B  30      16.272   2.092  11.361  1.00 86.17           H  
ATOM   3119  C   TYR B  30      14.374   1.110  11.297  1.00 86.17           C  
ATOM   3120  CB  TYR B  30      16.626   0.060  10.814  1.00 86.17           C  
ATOM   3121  HB2 TYR B  30      16.323  -0.933  11.146  1.00 86.17           H  
ATOM   3122  HB3 TYR B  30      17.695   0.166  10.997  1.00 86.17           H  
ATOM   3123  O   TYR B  30      13.676   0.125  11.536  1.00 86.17           O  
ATOM   3124  CG  TYR B  30      16.364   0.195   9.327  1.00 86.17           C  
ATOM   3125  CD1 TYR B  30      15.556  -0.747   8.660  1.00 86.17           C  
ATOM   3126  HD1 TYR B  30      15.161  -1.594   9.201  1.00 86.17           H  
ATOM   3127  CD2 TYR B  30      16.852   1.320   8.637  1.00 86.17           C  
ATOM   3128  HD2 TYR B  30      17.455   2.050   9.159  1.00 86.17           H  
ATOM   3129  CE1 TYR B  30      15.229  -0.562   7.304  1.00 86.17           C  
ATOM   3130  HE1 TYR B  30      14.593  -1.272   6.795  1.00 86.17           H  
ATOM   3131  CE2 TYR B  30      16.512   1.521   7.289  1.00 86.17           C  
ATOM   3132  HE2 TYR B  30      16.855   2.409   6.779  1.00 86.17           H  
ATOM   3133  OH  TYR B  30      15.303   0.837   5.352  1.00 86.17           O  
ATOM   3134  HH  TYR B  30      15.612   1.714   5.111  1.00 86.17           H  
ATOM   3135  CZ  TYR B  30      15.693   0.584   6.627  1.00 86.17           C  
ATOM   3136  N   GLN B  31      13.903   2.193  10.683  1.00 86.77           N  
ATOM   3137  H   GLN B  31      14.506   2.997  10.584  1.00 86.77           H  
ATOM   3138  CA  GLN B  31      12.570   2.287  10.103  1.00 86.77           C  
ATOM   3139  HA  GLN B  31      12.088   1.309  10.133  1.00 86.77           H  
ATOM   3140  C   GLN B  31      12.697   2.703   8.643  1.00 86.77           C  
ATOM   3141  CB  GLN B  31      11.696   3.263  10.897  1.00 86.77           C  
ATOM   3142  HB2 GLN B  31      10.738   3.355  10.386  1.00 86.77           H  
ATOM   3143  HB3 GLN B  31      12.171   4.244  10.922  1.00 86.77           H  
ATOM   3144  O   GLN B  31      13.362   3.684   8.310  1.00 86.77           O  
ATOM   3145  CG  GLN B  31      11.448   2.778  12.335  1.00 86.77           C  
ATOM   3146  HG2 GLN B  31      12.387   2.770  12.887  1.00 86.77           H  
ATOM   3147  HG3 GLN B  31      11.053   1.762  12.314  1.00 86.77           H  
ATOM   3148  CD  GLN B  31      10.460   3.662  13.089  1.00 86.77           C  
ATOM   3149  NE2 GLN B  31      10.183   3.364  14.338  1.00 86.77           N  
ATOM   3150 HE21 GLN B  31       9.624   4.049  14.825  1.00 86.77           H  
ATOM   3151 HE22 GLN B  31      10.738   2.682  14.835  1.00 86.77           H  
ATOM   3152  OE1 GLN B  31       9.901   4.615  12.573  1.00 86.77           O  
ATOM   3153  N   ALA B  32      12.084   1.932   7.749  1.00 87.85           N  
ATOM   3154  H   ALA B  32      11.515   1.161   8.068  1.00 87.85           H  
ATOM   3155  CA  ALA B  32      12.097   2.264   6.337  1.00 87.85           C  
ATOM   3156  HA  ALA B  32      13.105   2.572   6.058  1.00 87.85           H  
ATOM   3157  C   ALA B  32      11.143   3.428   6.050  1.00 87.85           C  
ATOM   3158  CB  ALA B  32      11.735   1.023   5.520  1.00 87.85           C  
ATOM   3159  HB1 ALA B  32      11.733   1.299   4.466  1.00 87.85           H  
ATOM   3160  HB2 ALA B  32      12.464   0.232   5.699  1.00 87.85           H  
ATOM   3161  HB3 ALA B  32      10.741   0.673   5.797  1.00 87.85           H  
ATOM   3162  O   ALA B  32       9.955   3.349   6.366  1.00 87.85           O  
ATOM   3163  N   THR B  33      11.636   4.460   5.368  1.00 89.48           N  
ATOM   3164  H   THR B  33      12.634   4.609   5.320  1.00 89.48           H  
ATOM   3165  CA  THR B  33      10.775   5.472   4.752  1.00 89.48           C  
ATOM   3166  HA  THR B  33      10.164   5.919   5.536  1.00 89.48           H  
ATOM   3167  C   THR B  33       9.866   4.802   3.725  1.00 89.48           C  
ATOM   3168  CB  THR B  33      11.595   6.596   4.099  1.00 89.48           C  
ATOM   3169  HB  THR B  33      12.096   6.215   3.209  1.00 89.48           H  
ATOM   3170  O   THR B  33      10.317   3.993   2.909  1.00 89.48           O  
ATOM   3171  CG2 THR B  33      10.735   7.793   3.715  1.00 89.48           C  
ATOM   3172 HG21 THR B  33      11.379   8.594   3.351  1.00 89.48           H  
ATOM   3173 HG22 THR B  33      10.188   8.157   4.585  1.00 89.48           H  
ATOM   3174 HG23 THR B  33      10.036   7.526   2.922  1.00 89.48           H  
ATOM   3175  OG1 THR B  33      12.570   7.025   5.012  1.00 89.48           O  
ATOM   3176  HG1 THR B  33      12.721   7.968   4.913  1.00 89.48           H  
ATOM   3177  N   ILE B  34       8.575   5.124   3.770  1.00 88.32           N  
ATOM   3178  H   ILE B  34       8.273   5.804   4.453  1.00 88.32           H  
ATOM   3179  CA  ILE B  34       7.568   4.578   2.857  1.00 88.32           C  
ATOM   3180  HA  ILE B  34       7.966   3.695   2.358  1.00 88.32           H  
ATOM   3181  C   ILE B  34       7.268   5.625   1.801  1.00 88.32           C  
ATOM   3182  CB  ILE B  34       6.303   4.144   3.618  1.00 88.32           C  
ATOM   3183  HB  ILE B  34       5.915   4.993   4.181  1.00 88.32           H  
ATOM   3184  O   ILE B  34       6.692   6.668   2.105  1.00 88.32           O  
ATOM   3185  CG1 ILE B  34       6.688   3.023   4.600  1.00 88.32           C  
ATOM   3186 HG12 ILE B  34       7.085   2.171   4.048  1.00 88.32           H  
ATOM   3187 HG13 ILE B  34       7.462   3.375   5.282  1.00 88.32           H  
ATOM   3188  CG2 ILE B  34       5.217   3.669   2.631  1.00 88.32           C  
ATOM   3189 HG21 ILE B  34       4.951   4.464   1.936  1.00 88.32           H  
ATOM   3190 HG22 ILE B  34       5.562   2.794   2.079  1.00 88.32           H  
ATOM   3191 HG23 ILE B  34       4.308   3.410   3.174  1.00 88.32           H  
ATOM   3192  CD1 ILE B  34       5.524   2.557   5.456  1.00 88.32           C  
ATOM   3193 HD11 ILE B  34       5.906   1.802   6.143  1.00 88.32           H  
ATOM   3194 HD12 ILE B  34       4.754   2.095   4.838  1.00 88.32           H  
ATOM   3195 HD13 ILE B  34       5.109   3.395   6.016  1.00 88.32           H  
ATOM   3196  N   GLY B  35       7.656   5.337   0.559  1.00 87.56           N  
ATOM   3197  H   GLY B  35       8.124   4.458   0.386  1.00 87.56           H  
ATOM   3198  CA  GLY B  35       7.553   6.290  -0.538  1.00 87.56           C  
ATOM   3199  HA2 GLY B  35       6.532   6.669  -0.593  1.00 87.56           H  
ATOM   3200  HA3 GLY B  35       7.803   5.806  -1.483  1.00 87.56           H  
ATOM   3201  C   GLY B  35       8.487   7.472  -0.338  1.00 87.56           C  
ATOM   3202  O   GLY B  35       9.645   7.431  -0.748  1.00 87.56           O  
ATOM   3203  N   ILE B  36       7.961   8.520   0.284  1.00 88.85           N  
ATOM   3204  H   ILE B  36       7.050   8.426   0.709  1.00 88.85           H  
ATOM   3205  CA  ILE B  36       8.674   9.759   0.546  1.00 88.85           C  
ATOM   3206  HA  ILE B  36       9.719   9.510   0.730  1.00 88.85           H  
ATOM   3207  C   ILE B  36       8.126  10.418   1.817  1.00 88.85           C  
ATOM   3208  CB  ILE B  36       8.607  10.654  -0.709  1.00 88.85           C  
ATOM   3209  HB  ILE B  36       8.992  10.059  -1.538  1.00 88.85           H  
ATOM   3210  O   ILE B  36       6.950  10.256   2.165  1.00 88.85           O  
ATOM   3211  CG1 ILE B  36       9.516  11.890  -0.596  1.00 88.85           C  
ATOM   3212 HG12 ILE B  36      10.466  11.601  -0.146  1.00 88.85           H  
ATOM   3213 HG13 ILE B  36       9.050  12.654   0.026  1.00 88.85           H  
ATOM   3214  CG2 ILE B  36       7.158  11.020  -1.051  1.00 88.85           C  
ATOM   3215 HG21 ILE B  36       7.123  11.836  -1.773  1.00 88.85           H  
ATOM   3216 HG22 ILE B  36       6.646  11.326  -0.139  1.00 88.85           H  
ATOM   3217 HG23 ILE B  36       6.641  10.158  -1.472  1.00 88.85           H  
ATOM   3218  CD1 ILE B  36       9.844  12.464  -1.971  1.00 88.85           C  
ATOM   3219 HD11 ILE B  36      10.162  11.668  -2.645  1.00 88.85           H  
ATOM   3220 HD12 ILE B  36      10.655  13.187  -1.888  1.00 88.85           H  
ATOM   3221 HD13 ILE B  36       8.957  12.954  -2.372  1.00 88.85           H  
ATOM   3222  N   ASP B  37       8.988  11.143   2.514  1.00 89.74           N  
ATOM   3223  H   ASP B  37       9.949  11.185   2.206  1.00 89.74           H  
ATOM   3224  CA  ASP B  37       8.605  12.030   3.603  1.00 89.74           C  
ATOM   3225  HA  ASP B  37       7.516  12.041   3.651  1.00 89.74           H  
ATOM   3226  C   ASP B  37       9.015  13.470   3.321  1.00 89.74           C  
ATOM   3227  CB  ASP B  37       9.148  11.535   4.955  1.00 89.74           C  
ATOM   3228  HB2 ASP B  37       9.527  10.519   4.850  1.00 89.74           H  
ATOM   3229  HB3 ASP B  37       9.971  12.169   5.288  1.00 89.74           H  
ATOM   3230  O   ASP B  37       9.844  13.745   2.451  1.00 89.74           O  
ATOM   3231  CG  ASP B  37       8.037  11.542   6.004  1.00 89.74           C  
ATOM   3232  OD1 ASP B  37       7.177  12.448   5.952  1.00 89.74           O  
ATOM   3233  OD2 ASP B  37       7.896  10.519   6.710  1.00 89.74           O  
ATOM   3234  N   PHE B  38       8.406  14.387   4.059  1.00 89.67           N  
ATOM   3235  H   PHE B  38       7.805  14.079   4.810  1.00 89.67           H  
ATOM   3236  CA  PHE B  38       8.590  15.813   3.868  1.00 89.67           C  
ATOM   3237  HA  PHE B  38       9.495  15.997   3.289  1.00 89.67           H  
ATOM   3238  C   PHE B  38       8.744  16.515   5.214  1.00 89.67           C  
ATOM   3239  CB  PHE B  38       7.406  16.355   3.065  1.00 89.67           C  
ATOM   3240  HB2 PHE B  38       7.409  15.902   2.074  1.00 89.67           H  
ATOM   3241  HB3 PHE B  38       6.475  16.073   3.557  1.00 89.67           H  
ATOM   3242  O   PHE B  38       7.919  16.343   6.106  1.00 89.67           O  
ATOM   3243  CG  PHE B  38       7.449  17.854   2.924  1.00 89.67           C  
ATOM   3244  CD1 PHE B  38       6.793  18.663   3.864  1.00 89.67           C  
ATOM   3245  HD1 PHE B  38       6.247  18.220   4.684  1.00 89.67           H  
ATOM   3246  CD2 PHE B  38       8.182  18.440   1.881  1.00 89.67           C  
ATOM   3247  HD2 PHE B  38       8.693  17.808   1.170  1.00 89.67           H  
ATOM   3248  CE1 PHE B  38       6.869  20.055   3.762  1.00 89.67           C  
ATOM   3249  HE1 PHE B  38       6.356  20.669   4.487  1.00 89.67           H  
ATOM   3250  CE2 PHE B  38       8.220  19.836   1.754  1.00 89.67           C  
ATOM   3251  HE2 PHE B  38       8.706  20.289   0.903  1.00 89.67           H  
ATOM   3252  CZ  PHE B  38       7.582  20.642   2.706  1.00 89.67           C  
ATOM   3253  HZ  PHE B  38       7.611  21.718   2.614  1.00 89.67           H  
ATOM   3254  N   LEU B  39       9.789  17.325   5.353  1.00 89.65           N  
ATOM   3255  H   LEU B  39      10.430  17.409   4.577  1.00 89.65           H  
ATOM   3256  CA  LEU B  39       9.999  18.204   6.501  1.00 89.65           C  
ATOM   3257  HA  LEU B  39       9.055  18.339   7.028  1.00 89.65           H  
ATOM   3258  C   LEU B  39      10.442  19.583   6.015  1.00 89.65           C  
ATOM   3259  CB  LEU B  39      11.023  17.593   7.480  1.00 89.65           C  
ATOM   3260  HB2 LEU B  39      11.227  18.345   8.242  1.00 89.65           H  
ATOM   3261  HB3 LEU B  39      11.961  17.393   6.962  1.00 89.65           H  
ATOM   3262  O   LEU B  39      11.031  19.706   4.947  1.00 89.65           O  
ATOM   3263  CG  LEU B  39      10.518  16.308   8.175  1.00 89.65           C  
ATOM   3264  HG  LEU B  39       9.429  16.291   8.170  1.00 89.65           H  
ATOM   3265  CD1 LEU B  39      11.055  15.037   7.511  1.00 89.65           C  
ATOM   3266 HD11 LEU B  39      10.809  15.034   6.449  1.00 89.65           H  
ATOM   3267 HD12 LEU B  39      10.587  14.166   7.970  1.00 89.65           H  
ATOM   3268 HD13 LEU B  39      12.136  14.970   7.632  1.00 89.65           H  
ATOM   3269  CD2 LEU B  39      10.954  16.269   9.637  1.00 89.65           C  
ATOM   3270 HD21 LEU B  39      10.614  17.168  10.150  1.00 89.65           H  
ATOM   3271 HD22 LEU B  39      12.038  16.181   9.709  1.00 89.65           H  
ATOM   3272 HD23 LEU B  39      10.498  15.407  10.125  1.00 89.65           H  
ATOM   3273  N   SER B  40      10.215  20.628   6.805  1.00 90.52           N  
ATOM   3274  H   SER B  40       9.735  20.492   7.683  1.00 90.52           H  
ATOM   3275  CA  SER B  40      10.707  21.974   6.502  1.00 90.52           C  
ATOM   3276  HA  SER B  40      11.419  21.914   5.678  1.00 90.52           H  
ATOM   3277  C   SER B  40      11.443  22.567   7.690  1.00 90.52           C  
ATOM   3278  CB  SER B  40       9.564  22.874   6.039  1.00 90.52           C  
ATOM   3279  HB2 SER B  40       9.257  22.551   5.044  1.00 90.52           H  
ATOM   3280  HB3 SER B  40       8.722  22.767   6.723  1.00 90.52           H  
ATOM   3281  O   SER B  40      11.063  22.343   8.835  1.00 90.52           O  
ATOM   3282  OG  SER B  40       9.956  24.240   6.008  1.00 90.52           O  
ATOM   3283  HG  SER B  40       9.803  24.573   6.896  1.00 90.52           H  
ATOM   3284  N   LYS B  41      12.486  23.353   7.415  1.00 88.83           N  
ATOM   3285  H   LYS B  41      12.728  23.476   6.442  1.00 88.83           H  
ATOM   3286  CA  LYS B  41      13.230  24.104   8.424  1.00 88.83           C  
ATOM   3287  HA  LYS B  41      12.579  24.251   9.286  1.00 88.83           H  
ATOM   3288  C   LYS B  41      13.635  25.472   7.909  1.00 88.83           C  
ATOM   3289  CB  LYS B  41      14.436  23.276   8.878  1.00 88.83           C  
ATOM   3290  HB2 LYS B  41      15.127  23.128   8.048  1.00 88.83           H  
ATOM   3291  HB3 LYS B  41      14.045  22.301   9.171  1.00 88.83           H  
ATOM   3292  O   LYS B  41      14.264  25.594   6.855  1.00 88.83           O  
ATOM   3293  CG  LYS B  41      15.185  23.891  10.073  1.00 88.83           C  
ATOM   3294  HG2 LYS B  41      15.938  24.590   9.710  1.00 88.83           H  
ATOM   3295  HG3 LYS B  41      14.482  24.428  10.709  1.00 88.83           H  
ATOM   3296  CD  LYS B  41      15.845  22.789  10.913  1.00 88.83           C  
ATOM   3297  HD2 LYS B  41      15.053  22.151  11.305  1.00 88.83           H  
ATOM   3298  HD3 LYS B  41      16.502  22.181  10.290  1.00 88.83           H  
ATOM   3299  CE  LYS B  41      16.633  23.360  12.091  1.00 88.83           C  
ATOM   3300  HE2 LYS B  41      17.515  23.875  11.711  1.00 88.83           H  
ATOM   3301  HE3 LYS B  41      16.004  24.093  12.596  1.00 88.83           H  
ATOM   3302  NZ  LYS B  41      17.013  22.286  13.045  1.00 88.83           N  
ATOM   3303  HZ1 LYS B  41      16.197  21.809  13.402  1.00 88.83           H  
ATOM   3304  HZ2 LYS B  41      17.584  21.573  12.615  1.00 88.83           H  
ATOM   3305  HZ3 LYS B  41      17.506  22.652  13.847  1.00 88.83           H  
ATOM   3306  N   THR B  42      13.312  26.495   8.687  1.00 89.17           N  
ATOM   3307  H   THR B  42      12.736  26.334   9.501  1.00 89.17           H  
ATOM   3308  CA  THR B  42      13.837  27.843   8.489  1.00 89.17           C  
ATOM   3309  HA  THR B  42      13.899  28.045   7.420  1.00 89.17           H  
ATOM   3310  C   THR B  42      15.250  27.920   9.070  1.00 89.17           C  
ATOM   3311  CB  THR B  42      12.881  28.891   9.078  1.00 89.17           C  
ATOM   3312  HB  THR B  42      12.779  28.742  10.153  1.00 89.17           H  
ATOM   3313  O   THR B  42      15.512  27.489  10.192  1.00 89.17           O  
ATOM   3314  CG2 THR B  42      13.352  30.313   8.789  1.00 89.17           C  
ATOM   3315 HG21 THR B  42      13.483  30.452   7.716  1.00 89.17           H  
ATOM   3316 HG22 THR B  42      12.608  31.021   9.155  1.00 89.17           H  
ATOM   3317 HG23 THR B  42      14.290  30.514   9.306  1.00 89.17           H  
ATOM   3318  OG1 THR B  42      11.624  28.735   8.451  1.00 89.17           O  
ATOM   3319  HG1 THR B  42      10.964  29.064   9.065  1.00 89.17           H  
ATOM   3320  N   MET B  43      16.185  28.424   8.272  1.00 89.99           N  
ATOM   3321  H   MET B  43      15.900  28.745   7.358  1.00 89.99           H  
ATOM   3322  CA  MET B  43      17.567  28.695   8.636  1.00 89.99           C  
ATOM   3323  HA  MET B  43      17.746  28.389   9.666  1.00 89.99           H  
ATOM   3324  C   MET B  43      17.828  30.194   8.533  1.00 89.99           C  
ATOM   3325  CB  MET B  43      18.542  27.940   7.722  1.00 89.99           C  
ATOM   3326  HB2 MET B  43      18.266  28.088   6.678  1.00 89.99           H  
ATOM   3327  HB3 MET B  43      19.534  28.365   7.872  1.00 89.99           H  
ATOM   3328  O   MET B  43      17.599  30.806   7.490  1.00 89.99           O  
ATOM   3329  CG  MET B  43      18.600  26.441   8.025  1.00 89.99           C  
ATOM   3330  HG2 MET B  43      18.721  26.303   9.100  1.00 89.99           H  
ATOM   3331  HG3 MET B  43      17.652  25.992   7.731  1.00 89.99           H  
ATOM   3332  SD  MET B  43      19.948  25.564   7.178  1.00 89.99           S  
ATOM   3333  CE  MET B  43      21.418  26.293   7.944  1.00 89.99           C  
ATOM   3334  HE1 MET B  43      21.356  26.194   9.028  1.00 89.99           H  
ATOM   3335  HE2 MET B  43      21.494  27.347   7.677  1.00 89.99           H  
ATOM   3336  HE3 MET B  43      22.305  25.775   7.579  1.00 89.99           H  
ATOM   3337  N   TYR B  44      18.363  30.755   9.608  1.00 88.26           N  
ATOM   3338  H   TYR B  44      18.496  30.201  10.441  1.00 88.26           H  
ATOM   3339  CA  TYR B  44      18.819  32.137   9.658  1.00 88.26           C  
ATOM   3340  HA  TYR B  44      18.283  32.734   8.920  1.00 88.26           H  
ATOM   3341  C   TYR B  44      20.312  32.165   9.317  1.00 88.26           C  
ATOM   3342  CB  TYR B  44      18.489  32.711  11.041  1.00 88.26           C  
ATOM   3343  HB2 TYR B  44      19.060  32.178  11.802  1.00 88.26           H  
ATOM   3344  HB3 TYR B  44      18.802  33.755  11.069  1.00 88.26           H  
ATOM   3345  O   TYR B  44      21.124  31.578  10.038  1.00 88.26           O  
ATOM   3346  CG  TYR B  44      17.008  32.632  11.379  1.00 88.26           C  
ATOM   3347  CD1 TYR B  44      16.130  33.613  10.884  1.00 88.26           C  
ATOM   3348  HD1 TYR B  44      16.504  34.432  10.288  1.00 88.26           H  
ATOM   3349  CD2 TYR B  44      16.500  31.562  12.149  1.00 88.26           C  
ATOM   3350  HD2 TYR B  44      17.170  30.811  12.541  1.00 88.26           H  
ATOM   3351  CE1 TYR B  44      14.753  33.533  11.163  1.00 88.26           C  
ATOM   3352  HE1 TYR B  44      14.073  34.284  10.791  1.00 88.26           H  
ATOM   3353  CE2 TYR B  44      15.120  31.477  12.425  1.00 88.26           C  
ATOM   3354  HE2 TYR B  44      14.725  30.666  13.019  1.00 88.26           H  
ATOM   3355  OH  TYR B  44      12.909  32.416  12.179  1.00 88.26           O  
ATOM   3356  HH  TYR B  44      12.619  31.694  12.740  1.00 88.26           H  
ATOM   3357  CZ  TYR B  44      14.243  32.470  11.934  1.00 88.26           C  
ATOM   3358  N   LEU B  45      20.655  32.774   8.183  1.00 88.22           N  
ATOM   3359  H   LEU B  45      19.940  33.260   7.660  1.00 88.22           H  
ATOM   3360  CA  LEU B  45      22.029  33.115   7.809  1.00 88.22           C  
ATOM   3361  HA  LEU B  45      22.731  32.544   8.417  1.00 88.22           H  
ATOM   3362  C   LEU B  45      22.276  34.601   8.120  1.00 88.22           C  
ATOM   3363  CB  LEU B  45      22.282  32.784   6.325  1.00 88.22           C  
ATOM   3364  HB2 LEU B  45      21.680  33.454   5.711  1.00 88.22           H  
ATOM   3365  HB3 LEU B  45      23.324  33.006   6.096  1.00 88.22           H  
ATOM   3366  O   LEU B  45      21.339  35.328   8.440  1.00 88.22           O  
ATOM   3367  CG  LEU B  45      21.988  31.334   5.900  1.00 88.22           C  
ATOM   3368  HG  LEU B  45      20.942  31.095   6.092  1.00 88.22           H  
ATOM   3369  CD1 LEU B  45      22.248  31.205   4.398  1.00 88.22           C  
ATOM   3370 HD11 LEU B  45      23.275  31.491   4.174  1.00 88.22           H  
ATOM   3371 HD12 LEU B  45      22.083  30.181   4.064  1.00 88.22           H  
ATOM   3372 HD13 LEU B  45      21.576  31.874   3.859  1.00 88.22           H  
ATOM   3373  CD2 LEU B  45      22.865  30.310   6.628  1.00 88.22           C  
ATOM   3374 HD21 LEU B  45      22.652  29.311   6.248  1.00 88.22           H  
ATOM   3375 HD22 LEU B  45      23.916  30.550   6.466  1.00 88.22           H  
ATOM   3376 HD23 LEU B  45      22.644  30.340   7.695  1.00 88.22           H  
ATOM   3377  N   GLU B  46      23.530  35.049   8.044  1.00 87.01           N  
ATOM   3378  H   GLU B  46      24.262  34.430   7.723  1.00 87.01           H  
ATOM   3379  CA  GLU B  46      23.917  36.428   8.390  1.00 87.01           C  
ATOM   3380  HA  GLU B  46      23.620  36.644   9.417  1.00 87.01           H  
ATOM   3381  C   GLU B  46      23.236  37.485   7.505  1.00 87.01           C  
ATOM   3382  CB  GLU B  46      25.445  36.578   8.275  1.00 87.01           C  
ATOM   3383  HB2 GLU B  46      25.759  36.263   7.280  1.00 87.01           H  
ATOM   3384  HB3 GLU B  46      25.702  37.629   8.405  1.00 87.01           H  
ATOM   3385  O   GLU B  46      22.859  38.549   7.986  1.00 87.01           O  
ATOM   3386  CG  GLU B  46      26.201  35.760   9.336  1.00 87.01           C  
ATOM   3387  HG2 GLU B  46      25.940  34.708   9.222  1.00 87.01           H  
ATOM   3388  HG3 GLU B  46      25.864  36.080  10.322  1.00 87.01           H  
ATOM   3389  CD  GLU B  46      27.732  35.896   9.256  1.00 87.01           C  
ATOM   3390  OE1 GLU B  46      28.392  35.323  10.155  1.00 87.01           O  
ATOM   3391  OE2 GLU B  46      28.242  36.514   8.296  1.00 87.01           O  
ATOM   3392  N   ASP B  47      23.059  37.182   6.221  1.00 88.50           N  
ATOM   3393  H   ASP B  47      23.432  36.308   5.879  1.00 88.50           H  
ATOM   3394  CA  ASP B  47      22.570  38.094   5.186  1.00 88.50           C  
ATOM   3395  HA  ASP B  47      22.615  39.118   5.555  1.00 88.50           H  
ATOM   3396  C   ASP B  47      21.117  37.824   4.764  1.00 88.50           C  
ATOM   3397  CB  ASP B  47      23.522  37.976   3.981  1.00 88.50           C  
ATOM   3398  HB2 ASP B  47      24.536  38.210   4.304  1.00 88.50           H  
ATOM   3399  HB3 ASP B  47      23.233  38.719   3.237  1.00 88.50           H  
ATOM   3400  O   ASP B  47      20.470  38.684   4.162  1.00 88.50           O  
ATOM   3401  CG  ASP B  47      23.514  36.578   3.336  1.00 88.50           C  
ATOM   3402  OD1 ASP B  47      23.621  35.569   4.079  1.00 88.50           O  
ATOM   3403  OD2 ASP B  47      23.351  36.502   2.100  1.00 88.50           O  
ATOM   3404  N   ARG B  48      20.585  36.629   5.054  1.00 88.80           N  
ATOM   3405  H   ARG B  48      21.159  35.987   5.580  1.00 88.80           H  
ATOM   3406  CA  ARG B  48      19.261  36.202   4.582  1.00 88.80           C  
ATOM   3407  HA  ARG B  48      18.605  37.070   4.653  1.00 88.80           H  
ATOM   3408  C   ARG B  48      18.644  35.095   5.428  1.00 88.80           C  
ATOM   3409  CB  ARG B  48      19.353  35.803   3.094  1.00 88.80           C  
ATOM   3410  HB2 ARG B  48      19.746  36.651   2.533  1.00 88.80           H  
ATOM   3411  HB3 ARG B  48      18.353  35.595   2.714  1.00 88.80           H  
ATOM   3412  O   ARG B  48      19.325  34.271   6.032  1.00 88.80           O  
ATOM   3413  CG  ARG B  48      20.249  34.582   2.826  1.00 88.80           C  
ATOM   3414  HG2 ARG B  48      21.204  34.703   3.336  1.00 88.80           H  
ATOM   3415  HG3 ARG B  48      19.760  33.686   3.208  1.00 88.80           H  
ATOM   3416  CD  ARG B  48      20.522  34.414   1.326  1.00 88.80           C  
ATOM   3417  HD2 ARG B  48      21.055  35.296   0.972  1.00 88.80           H  
ATOM   3418  HD3 ARG B  48      19.574  34.329   0.793  1.00 88.80           H  
ATOM   3419  NE  ARG B  48      21.349  33.220   1.076  1.00 88.80           N  
ATOM   3420  HE  ARG B  48      21.911  32.904   1.854  1.00 88.80           H  
ATOM   3421  NH1 ARG B  48      21.234  33.117  -1.238  1.00 88.80           N  
ATOM   3422 HH11 ARG B  48      20.843  34.045  -1.317  1.00 88.80           H  
ATOM   3423 HH12 ARG B  48      21.533  32.589  -2.046  1.00 88.80           H  
ATOM   3424  NH2 ARG B  48      22.332  31.575  -0.148  1.00 88.80           N  
ATOM   3425 HH21 ARG B  48      22.636  31.040   0.653  1.00 88.80           H  
ATOM   3426 HH22 ARG B  48      22.544  31.234  -1.075  1.00 88.80           H  
ATOM   3427  CZ  ARG B  48      21.629  32.660  -0.087  1.00 88.80           C  
ATOM   3428  N   THR B  49      17.318  35.017   5.386  1.00 90.90           N  
ATOM   3429  H   THR B  49      16.823  35.696   4.825  1.00 90.90           H  
ATOM   3430  CA  THR B  49      16.568  33.878   5.928  1.00 90.90           C  
ATOM   3431  HA  THR B  49      17.191  33.342   6.644  1.00 90.90           H  
ATOM   3432  C   THR B  49      16.217  32.921   4.798  1.00 90.90           C  
ATOM   3433  CB  THR B  49      15.328  34.337   6.698  1.00 90.90           C  
ATOM   3434  HB  THR B  49      14.658  34.890   6.039  1.00 90.90           H  
ATOM   3435  O   THR B  49      15.614  33.306   3.796  1.00 90.90           O  
ATOM   3436  CG2 THR B  49      14.580  33.167   7.331  1.00 90.90           C  
ATOM   3437 HG21 THR B  49      15.257  32.588   7.959  1.00 90.90           H  
ATOM   3438 HG22 THR B  49      14.152  32.528   6.558  1.00 90.90           H  
ATOM   3439 HG23 THR B  49      13.769  33.551   7.951  1.00 90.90           H  
ATOM   3440  OG1 THR B  49      15.740  35.165   7.758  1.00 90.90           O  
ATOM   3441  HG1 THR B  49      16.126  35.969   7.401  1.00 90.90           H  
ATOM   3442  N   VAL B  50      16.595  31.657   4.954  1.00 91.46           N  
ATOM   3443  H   VAL B  50      17.058  31.403   5.815  1.00 91.46           H  
ATOM   3444  CA  VAL B  50      16.375  30.602   3.966  1.00 91.46           C  
ATOM   3445  HA  VAL B  50      15.832  31.031   3.124  1.00 91.46           H  
ATOM   3446  C   VAL B  50      15.498  29.523   4.553  1.00 91.46           C  
ATOM   3447  CB  VAL B  50      17.678  29.969   3.430  1.00 91.46           C  
ATOM   3448  HB  VAL B  50      17.580  28.883   3.439  1.00 91.46           H  
ATOM   3449  O   VAL B  50      15.754  29.008   5.631  1.00 91.46           O  
ATOM   3450  CG1 VAL B  50      17.866  30.382   1.980  1.00 91.46           C  
ATOM   3451 HG11 VAL B  50      18.719  29.863   1.542  1.00 91.46           H  
ATOM   3452 HG12 VAL B  50      18.022  31.459   1.910  1.00 91.46           H  
ATOM   3453 HG13 VAL B  50      16.957  30.106   1.446  1.00 91.46           H  
ATOM   3454  CG2 VAL B  50      18.949  30.326   4.193  1.00 91.46           C  
ATOM   3455 HG21 VAL B  50      19.793  29.796   3.751  1.00 91.46           H  
ATOM   3456 HG22 VAL B  50      18.852  30.022   5.235  1.00 91.46           H  
ATOM   3457 HG23 VAL B  50      19.138  31.399   4.146  1.00 91.46           H  
ATOM   3458  N   ARG B  51      14.480  29.118   3.803  1.00 91.07           N  
ATOM   3459  H   ARG B  51      14.318  29.591   2.926  1.00 91.07           H  
ATOM   3460  CA  ARG B  51      13.632  27.998   4.188  1.00 91.07           C  
ATOM   3461  HA  ARG B  51      13.837  27.721   5.222  1.00 91.07           H  
ATOM   3462  C   ARG B  51      13.924  26.780   3.338  1.00 91.07           C  
ATOM   3463  CB  ARG B  51      12.186  28.439   4.131  1.00 91.07           C  
ATOM   3464  HB2 ARG B  51      12.053  29.282   4.809  1.00 91.07           H  
ATOM   3465  HB3 ARG B  51      11.924  28.744   3.118  1.00 91.07           H  
ATOM   3466  O   ARG B  51      13.723  26.832   2.121  1.00 91.07           O  
ATOM   3467  CG  ARG B  51      11.313  27.276   4.576  1.00 91.07           C  
ATOM   3468  HG2 ARG B  51      11.317  26.480   3.831  1.00 91.07           H  
ATOM   3469  HG3 ARG B  51      11.640  26.890   5.541  1.00 91.07           H  
ATOM   3470  CD  ARG B  51       9.930  27.846   4.704  1.00 91.07           C  
ATOM   3471  HD2 ARG B  51       9.927  28.547   5.538  1.00 91.07           H  
ATOM   3472  HD3 ARG B  51       9.652  28.369   3.789  1.00 91.07           H  
ATOM   3473  NE  ARG B  51       8.979  26.781   4.957  1.00 91.07           N  
ATOM   3474  HE  ARG B  51       9.296  25.829   5.064  1.00 91.07           H  
ATOM   3475  NH1 ARG B  51       7.288  28.228   5.235  1.00 91.07           N  
ATOM   3476 HH11 ARG B  51       6.447  28.381   5.772  1.00 91.07           H  
ATOM   3477 HH12 ARG B  51       7.948  28.994   5.229  1.00 91.07           H  
ATOM   3478  NH2 ARG B  51       7.117  26.056   5.900  1.00 91.07           N  
ATOM   3479 HH21 ARG B  51       7.372  25.119   5.624  1.00 91.07           H  
ATOM   3480 HH22 ARG B  51       6.243  26.187   6.389  1.00 91.07           H  
ATOM   3481  CZ  ARG B  51       7.771  27.024   5.357  1.00 91.07           C  
ATOM   3482  N   LEU B  52      14.359  25.712   3.994  1.00 94.80           N  
ATOM   3483  H   LEU B  52      14.425  25.766   5.000  1.00 94.80           H  
ATOM   3484  CA  LEU B  52      14.700  24.438   3.383  1.00 94.80           C  
ATOM   3485  HA  LEU B  52      14.912  24.584   2.324  1.00 94.80           H  
ATOM   3486  C   LEU B  52      13.529  23.469   3.510  1.00 94.80           C  
ATOM   3487  CB  LEU B  52      15.956  23.856   4.053  1.00 94.80           C  
ATOM   3488  HB2 LEU B  52      15.715  23.600   5.085  1.00 94.80           H  
ATOM   3489  HB3 LEU B  52      16.209  22.932   3.533  1.00 94.80           H  
ATOM   3490  O   LEU B  52      13.060  23.208   4.612  1.00 94.80           O  
ATOM   3491  CG  LEU B  52      17.192  24.772   4.065  1.00 94.80           C  
ATOM   3492  HG  LEU B  52      17.014  25.623   4.723  1.00 94.80           H  
ATOM   3493  CD1 LEU B  52      18.378  23.977   4.604  1.00 94.80           C  
ATOM   3494 HD11 LEU B  52      18.564  23.107   3.973  1.00 94.80           H  
ATOM   3495 HD12 LEU B  52      18.171  23.651   5.623  1.00 94.80           H  
ATOM   3496 HD13 LEU B  52      19.269  24.605   4.603  1.00 94.80           H  
ATOM   3497  CD2 LEU B  52      17.562  25.292   2.675  1.00 94.80           C  
ATOM   3498 HD21 LEU B  52      16.779  25.948   2.297  1.00 94.80           H  
ATOM   3499 HD22 LEU B  52      17.705  24.458   1.988  1.00 94.80           H  
ATOM   3500 HD23 LEU B  52      18.485  25.869   2.734  1.00 94.80           H  
ATOM   3501  N   GLN B  53      13.097  22.916   2.385  1.00 93.89           N  
ATOM   3502  H   GLN B  53      13.534  23.200   1.520  1.00 93.89           H  
ATOM   3503  CA  GLN B  53      12.133  21.828   2.301  1.00 93.89           C  
ATOM   3504  HA  GLN B  53      11.597  21.713   3.243  1.00 93.89           H  
ATOM   3505  C   GLN B  53      12.887  20.531   2.013  1.00 93.89           C  
ATOM   3506  CB  GLN B  53      11.123  22.148   1.200  1.00 93.89           C  
ATOM   3507  HB2 GLN B  53      10.575  21.235   0.968  1.00 93.89           H  
ATOM   3508  HB3 GLN B  53      11.644  22.466   0.296  1.00 93.89           H  
ATOM   3509  O   GLN B  53      13.489  20.385   0.951  1.00 93.89           O  
ATOM   3510  CG  GLN B  53      10.135  23.239   1.638  1.00 93.89           C  
ATOM   3511  HG2 GLN B  53      10.660  24.182   1.791  1.00 93.89           H  
ATOM   3512  HG3 GLN B  53       9.681  22.946   2.585  1.00 93.89           H  
ATOM   3513  CD  GLN B  53       9.032  23.458   0.611  1.00 93.89           C  
ATOM   3514  NE2 GLN B  53       7.856  23.866   1.039  1.00 93.89           N  
ATOM   3515 HE21 GLN B  53       7.093  23.780   0.384  1.00 93.89           H  
ATOM   3516 HE22 GLN B  53       7.638  23.834   2.025  1.00 93.89           H  
ATOM   3517  OE1 GLN B  53       9.219  23.277  -0.584  1.00 93.89           O  
ATOM   3518  N   LEU B  54      12.884  19.613   2.970  1.00 96.50           N  
ATOM   3519  H   LEU B  54      12.282  19.777   3.764  1.00 96.50           H  
ATOM   3520  CA  LEU B  54      13.633  18.365   2.980  1.00 96.50           C  
ATOM   3521  HA  LEU B  54      14.464  18.435   2.278  1.00 96.50           H  
ATOM   3522  C   LEU B  54      12.718  17.220   2.542  1.00 96.50           C  
ATOM   3523  CB  LEU B  54      14.201  18.108   4.392  1.00 96.50           C  
ATOM   3524  HB2 LEU B  54      13.382  17.801   5.043  1.00 96.50           H  
ATOM   3525  HB3 LEU B  54      14.901  17.275   4.332  1.00 96.50           H  
ATOM   3526  O   LEU B  54      11.771  16.868   3.241  1.00 96.50           O  
ATOM   3527  CG  LEU B  54      14.893  19.306   5.065  1.00 96.50           C  
ATOM   3528  HG  LEU B  54      14.166  20.098   5.245  1.00 96.50           H  
ATOM   3529  CD1 LEU B  54      15.465  18.884   6.416  1.00 96.50           C  
ATOM   3530 HD11 LEU B  54      15.885  19.756   6.916  1.00 96.50           H  
ATOM   3531 HD12 LEU B  54      14.661  18.488   7.037  1.00 96.50           H  
ATOM   3532 HD13 LEU B  54      16.236  18.125   6.281  1.00 96.50           H  
ATOM   3533  CD2 LEU B  54      16.031  19.874   4.220  1.00 96.50           C  
ATOM   3534 HD21 LEU B  54      16.549  20.653   4.778  1.00 96.50           H  
ATOM   3535 HD22 LEU B  54      16.727  19.078   3.956  1.00 96.50           H  
ATOM   3536 HD23 LEU B  54      15.621  20.315   3.312  1.00 96.50           H  
ATOM   3537  N   TRP B  55      13.019  16.636   1.390  1.00 95.53           N  
ATOM   3538  H   TRP B  55      13.795  17.003   0.859  1.00 95.53           H  
ATOM   3539  CA  TRP B  55      12.281  15.526   0.801  1.00 95.53           C  
ATOM   3540  HA  TRP B  55      11.317  15.413   1.298  1.00 95.53           H  
ATOM   3541  C   TRP B  55      13.072  14.230   0.999  1.00 95.53           C  
ATOM   3542  CB  TRP B  55      12.009  15.853  -0.670  1.00 95.53           C  
ATOM   3543  HB2 TRP B  55      11.598  14.964  -1.149  1.00 95.53           H  
ATOM   3544  HB3 TRP B  55      12.947  16.085  -1.175  1.00 95.53           H  
ATOM   3545  O   TRP B  55      14.063  13.986   0.303  1.00 95.53           O  
ATOM   3546  CG  TRP B  55      11.060  16.988  -0.904  1.00 95.53           C  
ATOM   3547  CD1 TRP B  55      11.336  18.299  -0.757  1.00 95.53           C  
ATOM   3548  HD1 TRP B  55      12.295  18.683  -0.441  1.00 95.53           H  
ATOM   3549  CD2 TRP B  55       9.656  16.930  -1.271  1.00 95.53           C  
ATOM   3550  CE2 TRP B  55       9.154  18.257  -1.411  1.00 95.53           C  
ATOM   3551  CE3 TRP B  55       8.749  15.879  -1.463  1.00 95.53           C  
ATOM   3552  HE3 TRP B  55       9.078  14.867  -1.281  1.00 95.53           H  
ATOM   3553  NE1 TRP B  55      10.217  19.054  -1.060  1.00 95.53           N  
ATOM   3554  HE1 TRP B  55      10.176  20.058  -0.955  1.00 95.53           H  
ATOM   3555  CH2 TRP B  55       6.955  17.449  -1.995  1.00 95.53           C  
ATOM   3556  HH2 TRP B  55       5.923  17.642  -2.248  1.00 95.53           H  
ATOM   3557  CZ2 TRP B  55       7.829  18.526  -1.778  1.00 95.53           C  
ATOM   3558  HZ2 TRP B  55       7.469  19.543  -1.839  1.00 95.53           H  
ATOM   3559  CZ3 TRP B  55       7.421  16.131  -1.829  1.00 95.53           C  
ATOM   3560  HZ3 TRP B  55       6.763  15.285  -1.961  1.00 95.53           H  
ATOM   3561  N   ASP B  56      12.655  13.412   1.967  1.00 96.19           N  
ATOM   3562  H   ASP B  56      11.790  13.641   2.436  1.00 96.19           H  
ATOM   3563  CA  ASP B  56      13.300  12.141   2.319  1.00 96.19           C  
ATOM   3564  HA  ASP B  56      14.373  12.228   2.146  1.00 96.19           H  
ATOM   3565  C   ASP B  56      12.756  11.001   1.459  1.00 96.19           C  
ATOM   3566  CB  ASP B  56      13.091  11.802   3.806  1.00 96.19           C  
ATOM   3567  HB2 ASP B  56      12.030  11.639   3.995  1.00 96.19           H  
ATOM   3568  HB3 ASP B  56      13.396  12.646   4.424  1.00 96.19           H  
ATOM   3569  O   ASP B  56      11.642  10.531   1.681  1.00 96.19           O  
ATOM   3570  CG  ASP B  56      13.881  10.545   4.215  1.00 96.19           C  
ATOM   3571  OD1 ASP B  56      14.954  10.280   3.623  1.00 96.19           O  
ATOM   3572  OD2 ASP B  56      13.439   9.819   5.136  1.00 96.19           O  
ATOM   3573  N   THR B  57      13.514  10.537   0.467  1.00 95.77           N  
ATOM   3574  H   THR B  57      14.436  10.924   0.329  1.00 95.77           H  
ATOM   3575  CA  THR B  57      13.052   9.442  -0.399  1.00 95.77           C  
ATOM   3576  HA  THR B  57      11.972   9.536  -0.515  1.00 95.77           H  
ATOM   3577  C   THR B  57      13.311   8.069   0.218  1.00 95.77           C  
ATOM   3578  CB  THR B  57      13.635   9.506  -1.816  1.00 95.77           C  
ATOM   3579  HB  THR B  57      13.125   8.754  -2.419  1.00 95.77           H  
ATOM   3580  O   THR B  57      14.310   7.828   0.901  1.00 95.77           O  
ATOM   3581  CG2 THR B  57      13.425  10.868  -2.475  1.00 95.77           C  
ATOM   3582 HG21 THR B  57      13.949  11.650  -1.925  1.00 95.77           H  
ATOM   3583 HG22 THR B  57      13.800  10.839  -3.499  1.00 95.77           H  
ATOM   3584 HG23 THR B  57      12.360  11.101  -2.498  1.00 95.77           H  
ATOM   3585  OG1 THR B  57      15.007   9.201  -1.822  1.00 95.77           O  
ATOM   3586  HG1 THR B  57      15.479   9.997  -1.569  1.00 95.77           H  
ATOM   3587  N   ALA B  58      12.442   7.103  -0.068  1.00 93.62           N  
ATOM   3588  H   ALA B  58      11.594   7.324  -0.570  1.00 93.62           H  
ATOM   3589  CA  ALA B  58      12.719   5.714   0.254  1.00 93.62           C  
ATOM   3590  HA  ALA B  58      13.060   5.663   1.288  1.00 93.62           H  
ATOM   3591  C   ALA B  58      13.820   5.148  -0.657  1.00 93.62           C  
ATOM   3592  CB  ALA B  58      11.425   4.916   0.147  1.00 93.62           C  
ATOM   3593  HB1 ALA B  58      10.661   5.377   0.773  1.00 93.62           H  
ATOM   3594  HB2 ALA B  58      11.598   3.894   0.483  1.00 93.62           H  
ATOM   3595  HB3 ALA B  58      11.080   4.923  -0.887  1.00 93.62           H  
ATOM   3596  O   ALA B  58      13.750   5.246  -1.876  1.00 93.62           O  
ATOM   3597  N   GLY B  59      14.806   4.467  -0.065  1.00 90.41           N  
ATOM   3598  H   GLY B  59      14.788   4.396   0.942  1.00 90.41           H  
ATOM   3599  CA  GLY B  59      15.853   3.767  -0.827  1.00 90.41           C  
ATOM   3600  HA2 GLY B  59      16.147   4.376  -1.682  1.00 90.41           H  
ATOM   3601  HA3 GLY B  59      16.731   3.628  -0.197  1.00 90.41           H  
ATOM   3602  C   GLY B  59      15.437   2.392  -1.364  1.00 90.41           C  
ATOM   3603  O   GLY B  59      16.283   1.674  -1.878  1.00 90.41           O  
ATOM   3604  N   GLN B  60      14.177   1.981  -1.180  1.00 90.88           N  
ATOM   3605  H   GLN B  60      13.496   2.667  -0.886  1.00 90.88           H  
ATOM   3606  CA  GLN B  60      13.696   0.694  -1.684  1.00 90.88           C  
ATOM   3607  HA  GLN B  60      14.505  -0.034  -1.627  1.00 90.88           H  
ATOM   3608  C   GLN B  60      13.266   0.817  -3.145  1.00 90.88           C  
ATOM   3609  CB  GLN B  60      12.516   0.155  -0.868  1.00 90.88           C  
ATOM   3610  HB2 GLN B  60      12.213  -0.788  -1.324  1.00 90.88           H  
ATOM   3611  HB3 GLN B  60      11.677   0.846  -0.946  1.00 90.88           H  
ATOM   3612  O   GLN B  60      12.482   1.704  -3.489  1.00 90.88           O  
ATOM   3613  CG  GLN B  60      12.809  -0.098   0.614  1.00 90.88           C  
ATOM   3614  HG2 GLN B  60      13.665  -0.768   0.706  1.00 90.88           H  
ATOM   3615  HG3 GLN B  60      13.049   0.845   1.104  1.00 90.88           H  
ATOM   3616  CD  GLN B  60      11.612  -0.738   1.316  1.00 90.88           C  
ATOM   3617  NE2 GLN B  60      11.473  -0.565   2.608  1.00 90.88           N  
ATOM   3618 HE21 GLN B  60      12.158  -0.040   3.133  1.00 90.88           H  
ATOM   3619 HE22 GLN B  60      10.669  -0.994   3.044  1.00 90.88           H  
ATOM   3620  OE1 GLN B  60      10.778  -1.406   0.719  1.00 90.88           O  
ATOM   3621  N   GLU B  61      13.674  -0.148  -3.968  1.00 88.06           N  
ATOM   3622  H   GLU B  61      14.377  -0.791  -3.635  1.00 88.06           H  
ATOM   3623  CA  GLU B  61      13.438  -0.140  -5.418  1.00 88.06           C  
ATOM   3624  HA  GLU B  61      13.957   0.722  -5.836  1.00 88.06           H  
ATOM   3625  C   GLU B  61      11.952  -0.007  -5.795  1.00 88.06           C  
ATOM   3626  CB  GLU B  61      14.048  -1.425  -6.006  1.00 88.06           C  
ATOM   3627  HB2 GLU B  61      13.429  -2.273  -5.716  1.00 88.06           H  
ATOM   3628  HB3 GLU B  61      15.039  -1.581  -5.578  1.00 88.06           H  
ATOM   3629  O   GLU B  61      11.604   0.702  -6.737  1.00 88.06           O  
ATOM   3630  CG  GLU B  61      14.179  -1.405  -7.537  1.00 88.06           C  
ATOM   3631  HG2 GLU B  61      13.188  -1.285  -7.974  1.00 88.06           H  
ATOM   3632  HG3 GLU B  61      14.561  -2.375  -7.854  1.00 88.06           H  
ATOM   3633  CD  GLU B  61      15.118  -0.306  -8.075  1.00 88.06           C  
ATOM   3634  OE1 GLU B  61      15.094  -0.046  -9.296  1.00 88.06           O  
ATOM   3635  OE2 GLU B  61      15.855   0.331  -7.284  1.00 88.06           O  
ATOM   3636  N   ARG B  62      11.043  -0.581  -4.992  1.00 85.86           N  
ATOM   3637  H   ARG B  62      11.397  -1.156  -4.242  1.00 85.86           H  
ATOM   3638  CA  ARG B  62       9.584  -0.479  -5.198  1.00 85.86           C  
ATOM   3639  HA  ARG B  62       9.349  -0.924  -6.165  1.00 85.86           H  
ATOM   3640  C   ARG B  62       9.064   0.964  -5.261  1.00 85.86           C  
ATOM   3641  CB  ARG B  62       8.854  -1.282  -4.106  1.00 85.86           C  
ATOM   3642  HB2 ARG B  62       9.295  -2.277  -4.037  1.00 85.86           H  
ATOM   3643  HB3 ARG B  62       7.811  -1.397  -4.402  1.00 85.86           H  
ATOM   3644  O   ARG B  62       8.052   1.237  -5.902  1.00 85.86           O  
ATOM   3645  CG  ARG B  62       8.900  -0.592  -2.732  1.00 85.86           C  
ATOM   3646  HG2 ARG B  62       9.931  -0.387  -2.444  1.00 85.86           H  
ATOM   3647  HG3 ARG B  62       8.363   0.354  -2.796  1.00 85.86           H  
ATOM   3648  CD  ARG B  62       8.219  -1.404  -1.637  1.00 85.86           C  
ATOM   3649  HD2 ARG B  62       8.099  -0.739  -0.781  1.00 85.86           H  
ATOM   3650  HD3 ARG B  62       7.230  -1.706  -1.982  1.00 85.86           H  
ATOM   3651  NE  ARG B  62       9.032  -2.551  -1.199  1.00 85.86           N  
ATOM   3652  HE  ARG B  62       9.936  -2.318  -0.813  1.00 85.86           H  
ATOM   3653  NH1 ARG B  62       7.398  -4.160  -1.156  1.00 85.86           N  
ATOM   3654 HH11 ARG B  62       6.738  -3.485  -1.516  1.00 85.86           H  
ATOM   3655 HH12 ARG B  62       7.159  -5.141  -1.140  1.00 85.86           H  
ATOM   3656  NH2 ARG B  62       9.499  -4.702  -0.648  1.00 85.86           N  
ATOM   3657 HH21 ARG B  62      10.472  -4.455  -0.535  1.00 85.86           H  
ATOM   3658 HH22 ARG B  62       9.213  -5.664  -0.535  1.00 85.86           H  
ATOM   3659  CZ  ARG B  62       8.637  -3.793  -1.001  1.00 85.86           C  
ATOM   3660  N   PHE B  63       9.745   1.895  -4.593  1.00 88.92           N  
ATOM   3661  H   PHE B  63      10.608   1.626  -4.143  1.00 88.92           H  
ATOM   3662  CA  PHE B  63       9.367   3.307  -4.557  1.00 88.92           C  
ATOM   3663  HA  PHE B  63       8.311   3.401  -4.809  1.00 88.92           H  
ATOM   3664  C   PHE B  63      10.116   4.145  -5.592  1.00 88.92           C  
ATOM   3665  CB  PHE B  63       9.553   3.854  -3.139  1.00 88.92           C  
ATOM   3666  HB2 PHE B  63       9.293   4.912  -3.132  1.00 88.92           H  
ATOM   3667  HB3 PHE B  63      10.608   3.776  -2.877  1.00 88.92           H  
ATOM   3668  O   PHE B  63       9.781   5.314  -5.763  1.00 88.92           O  
ATOM   3669  CG  PHE B  63       8.708   3.154  -2.092  1.00 88.92           C  
ATOM   3670  CD1 PHE B  63       7.307   3.128  -2.211  1.00 88.92           C  
ATOM   3671  HD1 PHE B  63       6.821   3.609  -3.047  1.00 88.92           H  
ATOM   3672  CD2 PHE B  63       9.321   2.529  -0.993  1.00 88.92           C  
ATOM   3673  HD2 PHE B  63      10.396   2.556  -0.899  1.00 88.92           H  
ATOM   3674  CE1 PHE B  63       6.531   2.480  -1.237  1.00 88.92           C  
ATOM   3675  HE1 PHE B  63       5.456   2.471  -1.335  1.00 88.92           H  
ATOM   3676  CE2 PHE B  63       8.547   1.886  -0.012  1.00 88.92           C  
ATOM   3677  HE2 PHE B  63       9.025   1.419   0.836  1.00 88.92           H  
ATOM   3678  CZ  PHE B  63       7.148   1.860  -0.138  1.00 88.92           C  
ATOM   3679  HZ  PHE B  63       6.547   1.369   0.614  1.00 88.92           H  
ATOM   3680  N   ARG B  64      11.066   3.565  -6.337  1.00 90.03           N  
ATOM   3681  H   ARG B  64      11.268   2.586  -6.189  1.00 90.03           H  
ATOM   3682  CA  ARG B  64      11.927   4.298  -7.274  1.00 90.03           C  
ATOM   3683  HA  ARG B  64      12.475   5.048  -6.705  1.00 90.03           H  
ATOM   3684  C   ARG B  64      11.142   5.057  -8.337  1.00 90.03           C  
ATOM   3685  CB  ARG B  64      12.938   3.323  -7.886  1.00 90.03           C  
ATOM   3686  HB2 ARG B  64      13.343   2.708  -7.082  1.00 90.03           H  
ATOM   3687  HB3 ARG B  64      12.447   2.669  -8.607  1.00 90.03           H  
ATOM   3688  O   ARG B  64      11.477   6.189  -8.648  1.00 90.03           O  
ATOM   3689  CG  ARG B  64      14.108   4.056  -8.554  1.00 90.03           C  
ATOM   3690  HG2 ARG B  64      13.772   4.585  -9.445  1.00 90.03           H  
ATOM   3691  HG3 ARG B  64      14.533   4.770  -7.849  1.00 90.03           H  
ATOM   3692  CD  ARG B  64      15.178   3.034  -8.928  1.00 90.03           C  
ATOM   3693  HD2 ARG B  64      15.317   2.404  -8.050  1.00 90.03           H  
ATOM   3694  HD3 ARG B  64      14.828   2.417  -9.756  1.00 90.03           H  
ATOM   3695  NE  ARG B  64      16.457   3.676  -9.271  1.00 90.03           N  
ATOM   3696  HE  ARG B  64      16.420   4.530  -9.810  1.00 90.03           H  
ATOM   3697  NH1 ARG B  64      17.829   2.308  -8.005  1.00 90.03           N  
ATOM   3698 HH11 ARG B  64      18.663   2.205  -7.444  1.00 90.03           H  
ATOM   3699 HH12 ARG B  64      17.067   1.671  -7.819  1.00 90.03           H  
ATOM   3700  NH2 ARG B  64      18.633   4.163  -8.997  1.00 90.03           N  
ATOM   3701 HH21 ARG B  64      19.470   4.080  -8.437  1.00 90.03           H  
ATOM   3702 HH22 ARG B  64      18.468   5.048  -9.454  1.00 90.03           H  
ATOM   3703  CZ  ARG B  64      17.629   3.370  -8.748  1.00 90.03           C  
ATOM   3704  N   SER B  65      10.033   4.489  -8.807  1.00 85.51           N  
ATOM   3705  H   SER B  65       9.878   3.527  -8.540  1.00 85.51           H  
ATOM   3706  CA  SER B  65       9.113   5.148  -9.751  1.00 85.51           C  
ATOM   3707  HA  SER B  65       9.671   5.402 -10.652  1.00 85.51           H  
ATOM   3708  C   SER B  65       8.479   6.453  -9.245  1.00 85.51           C  
ATOM   3709  CB  SER B  65       7.997   4.177 -10.144  1.00 85.51           C  
ATOM   3710  HB2 SER B  65       7.332   4.666 -10.856  1.00 85.51           H  
ATOM   3711  HB3 SER B  65       8.438   3.306 -10.628  1.00 85.51           H  
ATOM   3712  O   SER B  65       8.018   7.249 -10.057  1.00 85.51           O  
ATOM   3713  OG  SER B  65       7.247   3.755  -9.008  1.00 85.51           O  
ATOM   3714  HG  SER B  65       7.849   3.356  -8.376  1.00 85.51           H  
ATOM   3715  N   LEU B  66       8.438   6.681  -7.928  1.00 85.28           N  
ATOM   3716  H   LEU B  66       8.878   6.019  -7.304  1.00 85.28           H  
ATOM   3717  CA  LEU B  66       7.924   7.917  -7.335  1.00 85.28           C  
ATOM   3718  HA  LEU B  66       7.125   8.319  -7.959  1.00 85.28           H  
ATOM   3719  C   LEU B  66       8.996   9.010  -7.266  1.00 85.28           C  
ATOM   3720  CB  LEU B  66       7.365   7.617  -5.930  1.00 85.28           C  
ATOM   3721  HB2 LEU B  66       7.014   8.554  -5.497  1.00 85.28           H  
ATOM   3722  HB3 LEU B  66       8.173   7.251  -5.298  1.00 85.28           H  
ATOM   3723  O   LEU B  66       8.664  10.183  -7.188  1.00 85.28           O  
ATOM   3724  CG  LEU B  66       6.194   6.623  -5.884  1.00 85.28           C  
ATOM   3725  HG  LEU B  66       6.490   5.673  -6.330  1.00 85.28           H  
ATOM   3726  CD1 LEU B  66       5.795   6.362  -4.430  1.00 85.28           C  
ATOM   3727 HD11 LEU B  66       4.992   5.626  -4.389  1.00 85.28           H  
ATOM   3728 HD12 LEU B  66       6.656   5.985  -3.879  1.00 85.28           H  
ATOM   3729 HD13 LEU B  66       5.456   7.290  -3.968  1.00 85.28           H  
ATOM   3730  CD2 LEU B  66       4.980   7.174  -6.636  1.00 85.28           C  
ATOM   3731 HD21 LEU B  66       4.114   6.527  -6.495  1.00 85.28           H  
ATOM   3732 HD22 LEU B  66       4.737   8.171  -6.268  1.00 85.28           H  
ATOM   3733 HD23 LEU B  66       5.199   7.232  -7.702  1.00 85.28           H  
ATOM   3734  N   ILE B  67      10.278   8.646  -7.292  1.00 89.83           N  
ATOM   3735  H   ILE B  67      10.501   7.675  -7.462  1.00 89.83           H  
ATOM   3736  CA  ILE B  67      11.390   9.561  -7.018  1.00 89.83           C  
ATOM   3737  HA  ILE B  67      11.167  10.071  -6.080  1.00 89.83           H  
ATOM   3738  C   ILE B  67      11.538  10.683  -8.070  1.00 89.83           C  
ATOM   3739  CB  ILE B  67      12.691   8.762  -6.773  1.00 89.83           C  
ATOM   3740  HB  ILE B  67      12.905   8.132  -7.636  1.00 89.83           H  
ATOM   3741  O   ILE B  67      11.671  11.836  -7.651  1.00 89.83           O  
ATOM   3742  CG1 ILE B  67      12.517   7.849  -5.535  1.00 89.83           C  
ATOM   3743 HG12 ILE B  67      11.671   7.181  -5.698  1.00 89.83           H  
ATOM   3744 HG13 ILE B  67      12.297   8.459  -4.659  1.00 89.83           H  
ATOM   3745  CG2 ILE B  67      13.875   9.720  -6.596  1.00 89.83           C  
ATOM   3746 HG21 ILE B  67      13.673  10.430  -5.793  1.00 89.83           H  
ATOM   3747 HG22 ILE B  67      14.052  10.266  -7.523  1.00 89.83           H  
ATOM   3748 HG23 ILE B  67      14.787   9.167  -6.372  1.00 89.83           H  
ATOM   3749  CD1 ILE B  67      13.728   6.964  -5.227  1.00 89.83           C  
ATOM   3750 HD11 ILE B  67      13.441   6.196  -4.509  1.00 89.83           H  
ATOM   3751 HD12 ILE B  67      14.077   6.489  -6.144  1.00 89.83           H  
ATOM   3752 HD13 ILE B  67      14.531   7.559  -4.792  1.00 89.83           H  
ATOM   3753  N   PRO B  68      11.466  10.429  -9.396  1.00 91.52           N  
ATOM   3754  CA  PRO B  68      11.767  11.448 -10.407  1.00 91.52           C  
ATOM   3755  HA  PRO B  68      12.811  11.741 -10.302  1.00 91.52           H  
ATOM   3756  C   PRO B  68      10.902  12.711 -10.318  1.00 91.52           C  
ATOM   3757  CB  PRO B  68      11.595  10.747 -11.755  1.00 91.52           C  
ATOM   3758  HB2 PRO B  68      12.324  11.120 -12.474  1.00 91.52           H  
ATOM   3759  HB3 PRO B  68      10.577  10.861 -12.129  1.00 91.52           H  
ATOM   3760  O   PRO B  68      11.411  13.825 -10.434  1.00 91.52           O  
ATOM   3761  CG  PRO B  68      11.872   9.282 -11.450  1.00 91.52           C  
ATOM   3762  HG2 PRO B  68      12.947   9.106 -11.451  1.00 91.52           H  
ATOM   3763  HG3 PRO B  68      11.372   8.617 -12.154  1.00 91.52           H  
ATOM   3764  CD  PRO B  68      11.329   9.127 -10.038  1.00 91.52           C  
ATOM   3765  HD2 PRO B  68      11.918   8.366  -9.525  1.00 91.52           H  
ATOM   3766  HD3 PRO B  68      10.277   8.843 -10.075  1.00 91.52           H  
ATOM   3767  N   SER B  69       9.608  12.573  -9.999  1.00 86.00           N  
ATOM   3768  H   SER B  69       9.232  11.649  -9.843  1.00 86.00           H  
ATOM   3769  CA  SER B  69       8.716  13.728  -9.808  1.00 86.00           C  
ATOM   3770  HA  SER B  69       8.730  14.330 -10.717  1.00 86.00           H  
ATOM   3771  C   SER B  69       9.154  14.646  -8.669  1.00 86.00           C  
ATOM   3772  CB  SER B  69       7.273  13.277  -9.560  1.00 86.00           C  
ATOM   3773  HB2 SER B  69       6.682  14.123  -9.208  1.00 86.00           H  
ATOM   3774  HB3 SER B  69       6.850  12.943 -10.507  1.00 86.00           H  
ATOM   3775  O   SER B  69       8.881  15.841  -8.700  1.00 86.00           O  
ATOM   3776  OG  SER B  69       7.172  12.209  -8.635  1.00 86.00           O  
ATOM   3777  HG  SER B  69       7.642  12.390  -7.818  1.00 86.00           H  
ATOM   3778  N   TYR B  70       9.853  14.118  -7.665  1.00 88.59           N  
ATOM   3779  H   TYR B  70      10.124  13.146  -7.706  1.00 88.59           H  
ATOM   3780  CA  TYR B  70      10.364  14.935  -6.570  1.00 88.59           C  
ATOM   3781  HA  TYR B  70       9.658  15.747  -6.398  1.00 88.59           H  
ATOM   3782  C   TYR B  70      11.703  15.579  -6.912  1.00 88.59           C  
ATOM   3783  CB  TYR B  70      10.416  14.114  -5.285  1.00 88.59           C  
ATOM   3784  HB2 TYR B  70      11.154  13.318  -5.393  1.00 88.59           H  
ATOM   3785  HB3 TYR B  70      10.736  14.754  -4.463  1.00 88.59           H  
ATOM   3786  O   TYR B  70      11.985  16.662  -6.406  1.00 88.59           O  
ATOM   3787  CG  TYR B  70       9.065  13.523  -4.946  1.00 88.59           C  
ATOM   3788  CD1 TYR B  70       7.998  14.353  -4.554  1.00 88.59           C  
ATOM   3789  HD1 TYR B  70       8.141  15.421  -4.474  1.00 88.59           H  
ATOM   3790  CD2 TYR B  70       8.867  12.139  -5.043  1.00 88.59           C  
ATOM   3791  HD2 TYR B  70       9.686  11.500  -5.338  1.00 88.59           H  
ATOM   3792  CE1 TYR B  70       6.737  13.797  -4.263  1.00 88.59           C  
ATOM   3793  HE1 TYR B  70       5.919  14.444  -3.984  1.00 88.59           H  
ATOM   3794  CE2 TYR B  70       7.616  11.578  -4.733  1.00 88.59           C  
ATOM   3795  HE2 TYR B  70       7.470  10.510  -4.785  1.00 88.59           H  
ATOM   3796  OH  TYR B  70       5.341  11.850  -4.043  1.00 88.59           O  
ATOM   3797  HH  TYR B  70       4.704  12.523  -3.789  1.00 88.59           H  
ATOM   3798  CZ  TYR B  70       6.545  12.402  -4.347  1.00 88.59           C  
ATOM   3799  N   ILE B  71      12.480  14.983  -7.818  1.00 93.50           N  
ATOM   3800  H   ILE B  71      12.171  14.109  -8.219  1.00 93.50           H  
ATOM   3801  CA  ILE B  71      13.719  15.571  -8.325  1.00 93.50           C  
ATOM   3802  HA  ILE B  71      14.319  15.900  -7.476  1.00 93.50           H  
ATOM   3803  C   ILE B  71      13.435  16.820  -9.178  1.00 93.50           C  
ATOM   3804  CB  ILE B  71      14.541  14.506  -9.082  1.00 93.50           C  
ATOM   3805  HB  ILE B  71      13.935  14.105  -9.894  1.00 93.50           H  
ATOM   3806  O   ILE B  71      14.119  17.819  -8.982  1.00 93.50           O  
ATOM   3807  CG1 ILE B  71      14.956  13.343  -8.147  1.00 93.50           C  
ATOM   3808 HG12 ILE B  71      14.064  12.897  -7.706  1.00 93.50           H  
ATOM   3809 HG13 ILE B  71      15.565  13.737  -7.333  1.00 93.50           H  
ATOM   3810  CG2 ILE B  71      15.793  15.136  -9.698  1.00 93.50           C  
ATOM   3811 HG21 ILE B  71      16.502  15.442  -8.928  1.00 93.50           H  
ATOM   3812 HG22 ILE B  71      16.240  14.399 -10.365  1.00 93.50           H  
ATOM   3813 HG23 ILE B  71      15.544  15.991 -10.326  1.00 93.50           H  
ATOM   3814  CD1 ILE B  71      15.739  12.215  -8.837  1.00 93.50           C  
ATOM   3815 HD11 ILE B  71      15.168  11.822  -9.678  1.00 93.50           H  
ATOM   3816 HD12 ILE B  71      16.706  12.573  -9.190  1.00 93.50           H  
ATOM   3817 HD13 ILE B  71      15.927  11.413  -8.123  1.00 93.50           H  
ATOM   3818  N   ARG B  72      12.411  16.815 -10.050  1.00 91.04           N  
ATOM   3819  H   ARG B  72      11.923  15.939 -10.171  1.00 91.04           H  
ATOM   3820  CA  ARG B  72      12.118  17.903 -11.023  1.00 91.04           C  
ATOM   3821  HA  ARG B  72      12.902  17.923 -11.781  1.00 91.04           H  
ATOM   3822  C   ARG B  72      12.069  19.323 -10.465  1.00 91.04           C  
ATOM   3823  CB  ARG B  72      10.777  17.654 -11.722  1.00 91.04           C  
ATOM   3824  HB2 ARG B  72      10.025  17.349 -10.994  1.00 91.04           H  
ATOM   3825  HB3 ARG B  72      10.442  18.575 -12.199  1.00 91.04           H  
ATOM   3826  O   ARG B  72      12.518  20.248 -11.132  1.00 91.04           O  
ATOM   3827  CG  ARG B  72      10.929  16.599 -12.806  1.00 91.04           C  
ATOM   3828  HG2 ARG B  72      11.215  15.654 -12.343  1.00 91.04           H  
ATOM   3829  HG3 ARG B  72      11.709  16.898 -13.506  1.00 91.04           H  
ATOM   3830  CD  ARG B  72       9.622  16.417 -13.572  1.00 91.04           C  
ATOM   3831  HD2 ARG B  72       9.424  17.307 -14.170  1.00 91.04           H  
ATOM   3832  HD3 ARG B  72       8.811  16.265 -12.860  1.00 91.04           H  
ATOM   3833  NE  ARG B  72       9.784  15.254 -14.439  1.00 91.04           N  
ATOM   3834  HE  ARG B  72      10.742  15.066 -14.696  1.00 91.04           H  
ATOM   3835  NH1 ARG B  72       7.719  14.293 -14.285  1.00 91.04           N  
ATOM   3836 HH11 ARG B  72       7.367  15.190 -13.981  1.00 91.04           H  
ATOM   3837 HH12 ARG B  72       7.112  13.510 -14.480  1.00 91.04           H  
ATOM   3838  NH2 ARG B  72       9.484  13.137 -15.093  1.00 91.04           N  
ATOM   3839 HH21 ARG B  72      10.491  13.088 -15.149  1.00 91.04           H  
ATOM   3840 HH22 ARG B  72       8.943  12.295 -15.235  1.00 91.04           H  
ATOM   3841  CZ  ARG B  72       8.983  14.235 -14.609  1.00 91.04           C  
ATOM   3842  N   ASP B  73      11.592  19.500  -9.239  1.00 86.97           N  
ATOM   3843  H   ASP B  73      11.165  18.700  -8.795  1.00 86.97           H  
ATOM   3844  CA  ASP B  73      11.488  20.830  -8.613  1.00 86.97           C  
ATOM   3845  HA  ASP B  73      11.645  21.596  -9.373  1.00 86.97           H  
ATOM   3846  C   ASP B  73      12.556  21.071  -7.538  1.00 86.97           C  
ATOM   3847  CB  ASP B  73      10.072  21.056  -8.081  1.00 86.97           C  
ATOM   3848  HB2 ASP B  73       9.888  20.363  -7.260  1.00 86.97           H  
ATOM   3849  HB3 ASP B  73       9.987  22.072  -7.694  1.00 86.97           H  
ATOM   3850  O   ASP B  73      12.475  22.029  -6.771  1.00 86.97           O  
ATOM   3851  CG  ASP B  73       9.015  20.863  -9.165  1.00 86.97           C  
ATOM   3852  OD1 ASP B  73       9.221  21.372 -10.285  1.00 86.97           O  
ATOM   3853  OD2 ASP B  73       8.038  20.156  -8.837  1.00 86.97           O  
ATOM   3854  N   SER B  74      13.540  20.178  -7.429  1.00 94.52           N  
ATOM   3855  H   SER B  74      13.617  19.448  -8.123  1.00 94.52           H  
ATOM   3856  CA  SER B  74      14.585  20.272  -6.414  1.00 94.52           C  
ATOM   3857  HA  SER B  74      14.145  20.653  -5.492  1.00 94.52           H  
ATOM   3858  C   SER B  74      15.680  21.242  -6.826  1.00 94.52           C  
ATOM   3859  CB  SER B  74      15.173  18.903  -6.088  1.00 94.52           C  
ATOM   3860  HB2 SER B  74      15.974  19.027  -5.358  1.00 94.52           H  
ATOM   3861  HB3 SER B  74      15.582  18.439  -6.985  1.00 94.52           H  
ATOM   3862  O   SER B  74      16.310  21.078  -7.864  1.00 94.52           O  
ATOM   3863  OG  SER B  74      14.162  18.096  -5.520  1.00 94.52           O  
ATOM   3864  HG  SER B  74      13.596  17.759  -6.218  1.00 94.52           H  
ATOM   3865  N   THR B  75      15.955  22.221  -5.967  1.00 95.94           N  
ATOM   3866  H   THR B  75      15.410  22.292  -5.120  1.00 95.94           H  
ATOM   3867  CA  THR B  75      17.121  23.103  -6.103  1.00 95.94           C  
ATOM   3868  HA  THR B  75      17.192  23.447  -7.135  1.00 95.94           H  
ATOM   3869  C   THR B  75      18.414  22.358  -5.768  1.00 95.94           C  
ATOM   3870  CB  THR B  75      17.011  24.320  -5.167  1.00 95.94           C  
ATOM   3871  HB  THR B  75      17.366  24.042  -4.175  1.00 95.94           H  
ATOM   3872  O   THR B  75      19.476  22.652  -6.314  1.00 95.94           O  
ATOM   3873  CG2 THR B  75      17.864  25.469  -5.705  1.00 95.94           C  
ATOM   3874 HG21 THR B  75      17.445  25.852  -6.635  1.00 95.94           H  
ATOM   3875 HG22 THR B  75      18.882  25.131  -5.897  1.00 95.94           H  
ATOM   3876 HG23 THR B  75      17.933  26.279  -4.979  1.00 95.94           H  
ATOM   3877  OG1 THR B  75      15.672  24.767  -5.032  1.00 95.94           O  
ATOM   3878  HG1 THR B  75      15.405  25.084  -5.897  1.00 95.94           H  
ATOM   3879  N   VAL B  76      18.326  21.378  -4.865  1.00 97.91           N  
ATOM   3880  H   VAL B  76      17.424  21.185  -4.453  1.00 97.91           H  
ATOM   3881  CA  VAL B  76      19.476  20.623  -4.370  1.00 97.91           C  
ATOM   3882  HA  VAL B  76      20.313  20.783  -5.049  1.00 97.91           H  
ATOM   3883  C   VAL B  76      19.148  19.136  -4.322  1.00 97.91           C  
ATOM   3884  CB  VAL B  76      19.890  21.108  -2.973  1.00 97.91           C  
ATOM   3885  HB  VAL B  76      19.084  20.818  -2.299  1.00 97.91           H  
ATOM   3886  O   VAL B  76      18.091  18.745  -3.827  1.00 97.91           O  
ATOM   3887  CG1 VAL B  76      21.194  20.456  -2.489  1.00 97.91           C  
ATOM   3888 HG11 VAL B  76      21.439  20.810  -1.487  1.00 97.91           H  
ATOM   3889 HG12 VAL B  76      21.093  19.372  -2.446  1.00 97.91           H  
ATOM   3890 HG13 VAL B  76      22.010  20.715  -3.164  1.00 97.91           H  
ATOM   3891  CG2 VAL B  76      20.033  22.631  -2.874  1.00 97.91           C  
ATOM   3892 HG21 VAL B  76      19.081  23.114  -3.093  1.00 97.91           H  
ATOM   3893 HG22 VAL B  76      20.788  22.996  -3.570  1.00 97.91           H  
ATOM   3894 HG23 VAL B  76      20.301  22.916  -1.857  1.00 97.91           H  
ATOM   3895  N   ALA B  77      20.081  18.301  -4.764  1.00 98.40           N  
ATOM   3896  H   ALA B  77      20.925  18.700  -5.150  1.00 98.40           H  
ATOM   3897  CA  ALA B  77      20.047  16.860  -4.567  1.00 98.40           C  
ATOM   3898  HA  ALA B  77      19.105  16.575  -4.098  1.00 98.40           H  
ATOM   3899  C   ALA B  77      21.185  16.429  -3.635  1.00 98.40           C  
ATOM   3900  CB  ALA B  77      20.106  16.166  -5.926  1.00 98.40           C  
ATOM   3901  HB1 ALA B  77      21.050  16.399  -6.419  1.00 98.40           H  
ATOM   3902  HB2 ALA B  77      19.277  16.500  -6.551  1.00 98.40           H  
ATOM   3903  HB3 ALA B  77      20.032  15.088  -5.783  1.00 98.40           H  
ATOM   3904  O   ALA B  77      22.363  16.647  -3.918  1.00 98.40           O  
ATOM   3905  N   VAL B  78      20.838  15.799  -2.518  1.00 98.76           N  
ATOM   3906  H   VAL B  78      19.855  15.629  -2.359  1.00 98.76           H  
ATOM   3907  CA  VAL B  78      21.786  15.228  -1.560  1.00 98.76           C  
ATOM   3908  HA  VAL B  78      22.778  15.646  -1.736  1.00 98.76           H  
ATOM   3909  C   VAL B  78      21.851  13.725  -1.805  1.00 98.76           C  
ATOM   3910  CB  VAL B  78      21.392  15.569  -0.111  1.00 98.76           C  
ATOM   3911  HB  VAL B  78      20.443  15.094   0.135  1.00 98.76           H  
ATOM   3912  O   VAL B  78      20.938  12.989  -1.433  1.00 98.76           O  
ATOM   3913  CG1 VAL B  78      22.470  15.070   0.857  1.00 98.76           C  
ATOM   3914 HG11 VAL B  78      22.187  15.311   1.882  1.00 98.76           H  
ATOM   3915 HG12 VAL B  78      23.420  15.549   0.622  1.00 98.76           H  
ATOM   3916 HG13 VAL B  78      22.581  13.989   0.774  1.00 98.76           H  
ATOM   3917  CG2 VAL B  78      21.246  17.083   0.102  1.00 98.76           C  
ATOM   3918 HG21 VAL B  78      20.427  17.468  -0.506  1.00 98.76           H  
ATOM   3919 HG22 VAL B  78      22.169  17.594  -0.173  1.00 98.76           H  
ATOM   3920 HG23 VAL B  78      21.014  17.287   1.148  1.00 98.76           H  
ATOM   3921  N   VAL B  79      22.915  13.262  -2.454  1.00 98.88           N  
ATOM   3922  H   VAL B  79      23.666  13.908  -2.653  1.00 98.88           H  
ATOM   3923  CA  VAL B  79      23.116  11.851  -2.805  1.00 98.88           C  
ATOM   3924  HA  VAL B  79      22.152  11.343  -2.799  1.00 98.88           H  
ATOM   3925  C   VAL B  79      24.002  11.205  -1.748  1.00 98.88           C  
ATOM   3926  CB  VAL B  79      23.698  11.698  -4.222  1.00 98.88           C  
ATOM   3927  HB  VAL B  79      24.687  12.154  -4.265  1.00 98.88           H  
ATOM   3928  O   VAL B  79      25.178  11.533  -1.624  1.00 98.88           O  
ATOM   3929  CG1 VAL B  79      23.816  10.214  -4.594  1.00 98.88           C  
ATOM   3930 HG11 VAL B  79      24.518   9.718  -3.925  1.00 98.88           H  
ATOM   3931 HG12 VAL B  79      22.842   9.730  -4.523  1.00 98.88           H  
ATOM   3932 HG13 VAL B  79      24.188  10.123  -5.615  1.00 98.88           H  
ATOM   3933  CG2 VAL B  79      22.802  12.380  -5.267  1.00 98.88           C  
ATOM   3934 HG21 VAL B  79      21.795  11.963  -5.236  1.00 98.88           H  
ATOM   3935 HG22 VAL B  79      23.210  12.228  -6.266  1.00 98.88           H  
ATOM   3936 HG23 VAL B  79      22.753  13.454  -5.083  1.00 98.88           H  
ATOM   3937  N   VAL B  80      23.435  10.293  -0.964  1.00 98.94           N  
ATOM   3938  H   VAL B  80      22.470  10.052  -1.141  1.00 98.94           H  
ATOM   3939  CA  VAL B  80      24.078   9.702   0.214  1.00 98.94           C  
ATOM   3940  HA  VAL B  80      24.967  10.285   0.455  1.00 98.94           H  
ATOM   3941  C   VAL B  80      24.516   8.269  -0.079  1.00 98.94           C  
ATOM   3942  CB  VAL B  80      23.145   9.755   1.442  1.00 98.94           C  
ATOM   3943  HB  VAL B  80      22.329   9.049   1.293  1.00 98.94           H  
ATOM   3944  O   VAL B  80      23.739   7.473  -0.608  1.00 98.94           O  
ATOM   3945  CG1 VAL B  80      23.890   9.379   2.731  1.00 98.94           C  
ATOM   3946 HG11 VAL B  80      24.727  10.060   2.886  1.00 98.94           H  
ATOM   3947 HG12 VAL B  80      24.275   8.362   2.668  1.00 98.94           H  
ATOM   3948 HG13 VAL B  80      23.216   9.437   3.586  1.00 98.94           H  
ATOM   3949  CG2 VAL B  80      22.522  11.142   1.664  1.00 98.94           C  
ATOM   3950 HG21 VAL B  80      23.304  11.890   1.794  1.00 98.94           H  
ATOM   3951 HG22 VAL B  80      21.887  11.128   2.550  1.00 98.94           H  
ATOM   3952 HG23 VAL B  80      21.900  11.419   0.812  1.00 98.94           H  
ATOM   3953  N   TYR B  81      25.730   7.917   0.335  1.00 98.93           N  
ATOM   3954  H   TYR B  81      26.317   8.622   0.759  1.00 98.93           H  
ATOM   3955  CA  TYR B  81      26.208   6.537   0.409  1.00 98.93           C  
ATOM   3956  HA  TYR B  81      25.378   5.863   0.199  1.00 98.93           H  
ATOM   3957  C   TYR B  81      26.703   6.202   1.818  1.00 98.93           C  
ATOM   3958  CB  TYR B  81      27.275   6.269  -0.656  1.00 98.93           C  
ATOM   3959  HB2 TYR B  81      26.879   6.571  -1.626  1.00 98.93           H  
ATOM   3960  HB3 TYR B  81      27.444   5.193  -0.709  1.00 98.93           H  
ATOM   3961  O   TYR B  81      26.917   7.079   2.655  1.00 98.93           O  
ATOM   3962  CG  TYR B  81      28.611   6.944  -0.427  1.00 98.93           C  
ATOM   3963  CD1 TYR B  81      28.807   8.277  -0.832  1.00 98.93           C  
ATOM   3964  HD1 TYR B  81      27.996   8.835  -1.277  1.00 98.93           H  
ATOM   3965  CD2 TYR B  81      29.664   6.233   0.183  1.00 98.93           C  
ATOM   3966  HD2 TYR B  81      29.522   5.205   0.484  1.00 98.93           H  
ATOM   3967  CE1 TYR B  81      30.055   8.895  -0.628  1.00 98.93           C  
ATOM   3968  HE1 TYR B  81      30.212   9.924  -0.917  1.00 98.93           H  
ATOM   3969  CE2 TYR B  81      30.910   6.853   0.396  1.00 98.93           C  
ATOM   3970  HE2 TYR B  81      31.719   6.308   0.858  1.00 98.93           H  
ATOM   3971  OH  TYR B  81      32.290   8.820   0.210  1.00 98.93           O  
ATOM   3972  HH  TYR B  81      32.949   8.284   0.658  1.00 98.93           H  
ATOM   3973  CZ  TYR B  81      31.107   8.190  -0.007  1.00 98.93           C  
ATOM   3974  N   ASP B  82      26.855   4.912   2.086  1.00 98.91           N  
ATOM   3975  H   ASP B  82      26.741   4.252   1.329  1.00 98.91           H  
ATOM   3976  CA  ASP B  82      27.439   4.376   3.309  1.00 98.91           C  
ATOM   3977  HA  ASP B  82      27.390   5.110   4.114  1.00 98.91           H  
ATOM   3978  C   ASP B  82      28.910   4.042   3.047  1.00 98.91           C  
ATOM   3979  CB  ASP B  82      26.603   3.155   3.709  1.00 98.91           C  
ATOM   3980  HB2 ASP B  82      26.535   2.470   2.863  1.00 98.91           H  
ATOM   3981  HB3 ASP B  82      25.592   3.500   3.924  1.00 98.91           H  
ATOM   3982  O   ASP B  82      29.214   3.223   2.177  1.00 98.91           O  
ATOM   3983  CG  ASP B  82      27.099   2.379   4.924  1.00 98.91           C  
ATOM   3984  OD1 ASP B  82      28.228   2.604   5.404  1.00 98.91           O  
ATOM   3985  OD2 ASP B  82      26.286   1.581   5.441  1.00 98.91           O  
ATOM   3986  N   ILE B  83      29.827   4.650   3.806  1.00 98.88           N  
ATOM   3987  H   ILE B  83      29.522   5.295   4.521  1.00 98.88           H  
ATOM   3988  CA  ILE B  83      31.271   4.429   3.632  1.00 98.88           C  
ATOM   3989  HA  ILE B  83      31.522   4.660   2.596  1.00 98.88           H  
ATOM   3990  C   ILE B  83      31.697   2.969   3.861  1.00 98.88           C  
ATOM   3991  CB  ILE B  83      32.099   5.367   4.536  1.00 98.88           C  
ATOM   3992  HB  ILE B  83      33.146   5.183   4.299  1.00 98.88           H  
ATOM   3993  O   ILE B  83      32.793   2.581   3.466  1.00 98.88           O  
ATOM   3994  CG1 ILE B  83      31.894   5.059   6.038  1.00 98.88           C  
ATOM   3995 HG12 ILE B  83      31.862   3.982   6.208  1.00 98.88           H  
ATOM   3996 HG13 ILE B  83      30.950   5.478   6.386  1.00 98.88           H  
ATOM   3997  CG2 ILE B  83      31.818   6.845   4.206  1.00 98.88           C  
ATOM   3998 HG21 ILE B  83      32.010   7.031   3.149  1.00 98.88           H  
ATOM   3999 HG22 ILE B  83      30.786   7.110   4.435  1.00 98.88           H  
ATOM   4000 HG23 ILE B  83      32.483   7.494   4.776  1.00 98.88           H  
ATOM   4001  CD1 ILE B  83      33.035   5.588   6.904  1.00 98.88           C  
ATOM   4002 HD11 ILE B  83      33.979   5.159   6.567  1.00 98.88           H  
ATOM   4003 HD12 ILE B  83      32.873   5.286   7.939  1.00 98.88           H  
ATOM   4004 HD13 ILE B  83      33.085   6.675   6.838  1.00 98.88           H  
ATOM   4005  N   THR B  84      30.855   2.158   4.509  1.00 98.81           N  
ATOM   4006  H   THR B  84      29.975   2.549   4.813  1.00 98.81           H  
ATOM   4007  CA  THR B  84      31.079   0.729   4.778  1.00 98.81           C  
ATOM   4008  HA  THR B  84      32.152   0.537   4.780  1.00 98.81           H  
ATOM   4009  C   THR B  84      30.485  -0.182   3.699  1.00 98.81           C  
ATOM   4010  CB  THR B  84      30.557   0.323   6.170  1.00 98.81           C  
ATOM   4011  HB  THR B  84      30.941  -0.671   6.400  1.00 98.81           H  
ATOM   4012  O   THR B  84      30.647  -1.398   3.765  1.00 98.81           O  
ATOM   4013  CG2 THR B  84      30.990   1.275   7.286  1.00 98.81           C  
ATOM   4014 HG21 THR B  84      30.717   0.839   8.246  1.00 98.81           H  
ATOM   4015 HG22 THR B  84      30.492   2.239   7.183  1.00 98.81           H  
ATOM   4016 HG23 THR B  84      32.070   1.421   7.255  1.00 98.81           H  
ATOM   4017  OG1 THR B  84      29.149   0.271   6.224  1.00 98.81           O  
ATOM   4018  HG1 THR B  84      28.810   1.135   5.978  1.00 98.81           H  
ATOM   4019  N   ASN B  85      29.803   0.381   2.693  1.00 98.68           N  
ATOM   4020  H   ASN B  85      29.727   1.388   2.672  1.00 98.68           H  
ATOM   4021  CA  ASN B  85      29.120  -0.368   1.644  1.00 98.68           C  
ATOM   4022  HA  ASN B  85      29.436  -1.411   1.685  1.00 98.68           H  
ATOM   4023  C   ASN B  85      29.482   0.162   0.248  1.00 98.68           C  
ATOM   4024  CB  ASN B  85      27.611  -0.327   1.937  1.00 98.68           C  
ATOM   4025  HB2 ASN B  85      27.446  -0.681   2.954  1.00 98.68           H  
ATOM   4026  HB3 ASN B  85      27.260   0.703   1.870  1.00 98.68           H  
ATOM   4027  O   ASN B  85      28.895   1.130  -0.246  1.00 98.68           O  
ATOM   4028  CG  ASN B  85      26.777  -1.160   0.979  1.00 98.68           C  
ATOM   4029  ND2 ASN B  85      25.694  -1.729   1.451  1.00 98.68           N  
ATOM   4030 HD21 ASN B  85      25.166  -2.310   0.815  1.00 98.68           H  
ATOM   4031 HD22 ASN B  85      25.473  -1.643   2.433  1.00 98.68           H  
ATOM   4032  OD1 ASN B  85      27.053  -1.294  -0.201  1.00 98.68           O  
ATOM   4033  N   VAL B  86      30.400  -0.541  -0.419  1.00 98.62           N  
ATOM   4034  H   VAL B  86      30.862  -1.295   0.068  1.00 98.62           H  
ATOM   4035  CA  VAL B  86      30.884  -0.212  -1.773  1.00 98.62           C  
ATOM   4036  HA  VAL B  86      31.353   0.772  -1.750  1.00 98.62           H  
ATOM   4037  C   VAL B  86      29.757  -0.149  -2.801  1.00 98.62           C  
ATOM   4038  CB  VAL B  86      31.941  -1.239  -2.222  1.00 98.62           C  
ATOM   4039  HB  VAL B  86      31.531  -2.242  -2.104  1.00 98.62           H  
ATOM   4040  O   VAL B  86      29.750   0.748  -3.641  1.00 98.62           O  
ATOM   4041  CG1 VAL B  86      32.378  -1.068  -3.680  1.00 98.62           C  
ATOM   4042 HG11 VAL B  86      33.207  -1.742  -3.897  1.00 98.62           H  
ATOM   4043 HG12 VAL B  86      31.557  -1.323  -4.349  1.00 98.62           H  
ATOM   4044 HG13 VAL B  86      32.698  -0.041  -3.860  1.00 98.62           H  
ATOM   4045  CG2 VAL B  86      33.185  -1.121  -1.346  1.00 98.62           C  
ATOM   4046 HG21 VAL B  86      32.904  -1.258  -0.302  1.00 98.62           H  
ATOM   4047 HG22 VAL B  86      33.653  -0.144  -1.470  1.00 98.62           H  
ATOM   4048 HG23 VAL B  86      33.908  -1.894  -1.609  1.00 98.62           H  
ATOM   4049  N   ASN B  87      28.767  -1.041  -2.724  1.00 98.51           N  
ATOM   4050  H   ASN B  87      28.767  -1.712  -1.969  1.00 98.51           H  
ATOM   4051  CA  ASN B  87      27.641  -1.025  -3.657  1.00 98.51           C  
ATOM   4052  HA  ASN B  87      28.026  -1.066  -4.676  1.00 98.51           H  
ATOM   4053  C   ASN B  87      26.836   0.279  -3.529  1.00 98.51           C  
ATOM   4054  CB  ASN B  87      26.777  -2.273  -3.426  1.00 98.51           C  
ATOM   4055  HB2 ASN B  87      26.410  -2.298  -2.399  1.00 98.51           H  
ATOM   4056  HB3 ASN B  87      27.376  -3.166  -3.604  1.00 98.51           H  
ATOM   4057  O   ASN B  87      26.491   0.899  -4.532  1.00 98.51           O  
ATOM   4058  CG  ASN B  87      25.601  -2.308  -4.382  1.00 98.51           C  
ATOM   4059  ND2 ASN B  87      24.386  -2.257  -3.888  1.00 98.51           N  
ATOM   4060 HD21 ASN B  87      24.223  -2.195  -2.893  1.00 98.51           H  
ATOM   4061 HD22 ASN B  87      23.638  -2.261  -4.567  1.00 98.51           H  
ATOM   4062  OD1 ASN B  87      25.754  -2.361  -5.585  1.00 98.51           O  
ATOM   4063  N   SER B  88      26.609   0.761  -2.302  1.00 98.66           N  
ATOM   4064  H   SER B  88      26.953   0.236  -1.510  1.00 98.66           H  
ATOM   4065  CA  SER B  88      25.927   2.044  -2.089  1.00 98.66           C  
ATOM   4066  HA  SER B  88      24.965   1.994  -2.599  1.00 98.66           H  
ATOM   4067  C   SER B  88      26.686   3.225  -2.706  1.00 98.66           C  
ATOM   4068  CB  SER B  88      25.648   2.279  -0.603  1.00 98.66           C  
ATOM   4069  HB2 SER B  88      24.861   3.029  -0.524  1.00 98.66           H  
ATOM   4070  HB3 SER B  88      25.284   1.357  -0.150  1.00 98.66           H  
ATOM   4071  O   SER B  88      26.061   4.150  -3.221  1.00 98.66           O  
ATOM   4072  OG  SER B  88      26.775   2.750   0.107  1.00 98.66           O  
ATOM   4073  HG  SER B  88      27.527   2.162  -0.003  1.00 98.66           H  
ATOM   4074  N   PHE B  89      28.022   3.166  -2.719  1.00 98.85           N  
ATOM   4075  H   PHE B  89      28.470   2.370  -2.286  1.00 98.85           H  
ATOM   4076  CA  PHE B  89      28.875   4.159  -3.366  1.00 98.85           C  
ATOM   4077  HA  PHE B  89      28.513   5.156  -3.115  1.00 98.85           H  
ATOM   4078  C   PHE B  89      28.862   4.042  -4.891  1.00 98.85           C  
ATOM   4079  CB  PHE B  89      30.295   4.028  -2.822  1.00 98.85           C  
ATOM   4080  HB2 PHE B  89      30.625   2.991  -2.889  1.00 98.85           H  
ATOM   4081  HB3 PHE B  89      30.273   4.305  -1.768  1.00 98.85           H  
ATOM   4082  O   PHE B  89      28.783   5.055  -5.582  1.00 98.85           O  
ATOM   4083  CG  PHE B  89      31.302   4.908  -3.532  1.00 98.85           C  
ATOM   4084  CD1 PHE B  89      32.277   4.343  -4.376  1.00 98.85           C  
ATOM   4085  HD1 PHE B  89      32.327   3.273  -4.511  1.00 98.85           H  
ATOM   4086  CD2 PHE B  89      31.261   6.300  -3.340  1.00 98.85           C  
ATOM   4087  HD2 PHE B  89      30.526   6.735  -2.679  1.00 98.85           H  
ATOM   4088  CE1 PHE B  89      33.224   5.169  -5.006  1.00 98.85           C  
ATOM   4089  HE1 PHE B  89      34.004   4.732  -5.612  1.00 98.85           H  
ATOM   4090  CE2 PHE B  89      32.207   7.124  -3.969  1.00 98.85           C  
ATOM   4091  HE2 PHE B  89      32.196   8.190  -3.793  1.00 98.85           H  
ATOM   4092  CZ  PHE B  89      33.196   6.558  -4.792  1.00 98.85           C  
ATOM   4093  HZ  PHE B  89      33.950   7.188  -5.239  1.00 98.85           H  
ATOM   4094  N   GLN B  90      28.898   2.831  -5.445  1.00 98.52           N  
ATOM   4095  H   GLN B  90      28.988   2.026  -4.842  1.00 98.52           H  
ATOM   4096  CA  GLN B  90      28.804   2.617  -6.892  1.00 98.52           C  
ATOM   4097  HA  GLN B  90      29.607   3.161  -7.389  1.00 98.52           H  
ATOM   4098  C   GLN B  90      27.478   3.161  -7.443  1.00 98.52           C  
ATOM   4099  CB  GLN B  90      28.972   1.123  -7.194  1.00 98.52           C  
ATOM   4100  HB2 GLN B  90      28.305   0.550  -6.550  1.00 98.52           H  
ATOM   4101  HB3 GLN B  90      28.695   0.932  -8.231  1.00 98.52           H  
ATOM   4102  O   GLN B  90      27.477   3.915  -8.419  1.00 98.52           O  
ATOM   4103  CG  GLN B  90      30.427   0.669  -6.987  1.00 98.52           C  
ATOM   4104  HG2 GLN B  90      31.056   1.149  -7.737  1.00 98.52           H  
ATOM   4105  HG3 GLN B  90      30.786   0.974  -6.004  1.00 98.52           H  
ATOM   4106  CD  GLN B  90      30.603  -0.842  -7.099  1.00 98.52           C  
ATOM   4107  NE2 GLN B  90      31.822  -1.325  -7.198  1.00 98.52           N  
ATOM   4108 HE21 GLN B  90      31.888  -2.331  -7.270  1.00 98.52           H  
ATOM   4109 HE22 GLN B  90      32.630  -0.720  -7.181  1.00 98.52           H  
ATOM   4110  OE1 GLN B  90      29.668  -1.621  -7.083  1.00 98.52           O  
ATOM   4111  N   GLN B  91      26.373   2.904  -6.738  1.00 98.28           N  
ATOM   4112  H   GLN B  91      26.449   2.276  -5.951  1.00 98.28           H  
ATOM   4113  CA  GLN B  91      25.035   3.345  -7.134  1.00 98.28           C  
ATOM   4114  HA  GLN B  91      24.878   3.046  -8.171  1.00 98.28           H  
ATOM   4115  C   GLN B  91      24.840   4.866  -7.121  1.00 98.28           C  
ATOM   4116  CB  GLN B  91      23.985   2.654  -6.248  1.00 98.28           C  
ATOM   4117  HB2 GLN B  91      24.225   2.845  -5.202  1.00 98.28           H  
ATOM   4118  HB3 GLN B  91      23.003   3.080  -6.452  1.00 98.28           H  
ATOM   4119  O   GLN B  91      23.913   5.354  -7.769  1.00 98.28           O  
ATOM   4120  CG  GLN B  91      23.907   1.135  -6.473  1.00 98.28           C  
ATOM   4121  HG2 GLN B  91      23.284   0.703  -5.690  1.00 98.28           H  
ATOM   4122  HG3 GLN B  91      24.894   0.679  -6.395  1.00 98.28           H  
ATOM   4123  CD  GLN B  91      23.335   0.757  -7.832  1.00 98.28           C  
ATOM   4124  NE2 GLN B  91      22.165   0.159  -7.875  1.00 98.28           N  
ATOM   4125 HE21 GLN B  91      21.671  -0.032  -7.015  1.00 98.28           H  
ATOM   4126 HE22 GLN B  91      21.889  -0.209  -8.774  1.00 98.28           H  
ATOM   4127  OE1 GLN B  91      23.907   0.996  -8.883  1.00 98.28           O  
ATOM   4128  N   THR B  92      25.704   5.648  -6.459  1.00 98.63           N  
ATOM   4129  H   THR B  92      26.462   5.226  -5.941  1.00 98.63           H  
ATOM   4130  CA  THR B  92      25.586   7.118  -6.492  1.00 98.63           C  
ATOM   4131  HA  THR B  92      24.579   7.381  -6.168  1.00 98.63           H  
ATOM   4132  C   THR B  92      25.745   7.696  -7.890  1.00 98.63           C  
ATOM   4133  CB  THR B  92      26.551   7.851  -5.554  1.00 98.63           C  
ATOM   4134  HB  THR B  92      26.333   8.919  -5.594  1.00 98.63           H  
ATOM   4135  O   THR B  92      25.165   8.742  -8.151  1.00 98.63           O  
ATOM   4136  CG2 THR B  92      26.405   7.388  -4.114  1.00 98.63           C  
ATOM   4137 HG21 THR B  92      26.829   6.390  -4.002  1.00 98.63           H  
ATOM   4138 HG22 THR B  92      25.351   7.359  -3.834  1.00 98.63           H  
ATOM   4139 HG23 THR B  92      26.921   8.080  -3.449  1.00 98.63           H  
ATOM   4140  OG1 THR B  92      27.895   7.658  -5.914  1.00 98.63           O  
ATOM   4141  HG1 THR B  92      28.397   7.757  -5.102  1.00 98.63           H  
ATOM   4142  N   THR B  93      26.447   7.012  -8.805  1.00 98.02           N  
ATOM   4143  H   THR B  93      26.826   6.109  -8.557  1.00 98.02           H  
ATOM   4144  CA  THR B  93      26.538   7.453 -10.208  1.00 98.02           C  
ATOM   4145  HA  THR B  93      26.930   8.470 -10.244  1.00 98.02           H  
ATOM   4146  C   THR B  93      25.150   7.479 -10.835  1.00 98.02           C  
ATOM   4147  CB  THR B  93      27.454   6.550 -11.045  1.00 98.02           C  
ATOM   4148  HB  THR B  93      27.014   5.557 -11.132  1.00 98.02           H  
ATOM   4149  O   THR B  93      24.708   8.526 -11.285  1.00 98.02           O  
ATOM   4150  CG2 THR B  93      27.706   7.111 -12.440  1.00 98.02           C  
ATOM   4151 HG21 THR B  93      28.136   8.110 -12.378  1.00 98.02           H  
ATOM   4152 HG22 THR B  93      26.769   7.177 -12.994  1.00 98.02           H  
ATOM   4153 HG23 THR B  93      28.377   6.458 -12.999  1.00 98.02           H  
ATOM   4154  OG1 THR B  93      28.725   6.429 -10.450  1.00 98.02           O  
ATOM   4155  HG1 THR B  93      29.305   6.198 -11.179  1.00 98.02           H  
ATOM   4156  N   LYS B  94      24.406   6.371 -10.727  1.00 97.11           N  
ATOM   4157  H   LYS B  94      24.808   5.562 -10.273  1.00 97.11           H  
ATOM   4158  CA  LYS B  94      23.040   6.272 -11.248  1.00 97.11           C  
ATOM   4159  HA  LYS B  94      23.063   6.505 -12.312  1.00 97.11           H  
ATOM   4160  C   LYS B  94      22.108   7.303 -10.608  1.00 97.11           C  
ATOM   4161  CB  LYS B  94      22.536   4.835 -11.057  1.00 97.11           C  
ATOM   4162  HB2 LYS B  94      22.496   4.598  -9.994  1.00 97.11           H  
ATOM   4163  HB3 LYS B  94      23.235   4.152 -11.540  1.00 97.11           H  
ATOM   4164  O   LYS B  94      21.321   7.923 -11.304  1.00 97.11           O  
ATOM   4165  CG  LYS B  94      21.145   4.637 -11.673  1.00 97.11           C  
ATOM   4166  HG2 LYS B  94      20.426   5.272 -11.155  1.00 97.11           H  
ATOM   4167  HG3 LYS B  94      21.169   4.922 -12.725  1.00 97.11           H  
ATOM   4168  CD  LYS B  94      20.690   3.179 -11.556  1.00 97.11           C  
ATOM   4169  HD2 LYS B  94      20.763   2.861 -10.516  1.00 97.11           H  
ATOM   4170  HD3 LYS B  94      21.334   2.550 -12.171  1.00 97.11           H  
ATOM   4171  CE  LYS B  94      19.239   3.076 -12.037  1.00 97.11           C  
ATOM   4172  HE2 LYS B  94      18.647   3.807 -11.486  1.00 97.11           H  
ATOM   4173  HE3 LYS B  94      19.195   3.367 -13.087  1.00 97.11           H  
ATOM   4174  NZ  LYS B  94      18.684   1.713 -11.842  1.00 97.11           N  
ATOM   4175  HZ1 LYS B  94      18.792   1.414 -10.883  1.00 97.11           H  
ATOM   4176  HZ2 LYS B  94      17.697   1.700 -12.057  1.00 97.11           H  
ATOM   4177  HZ3 LYS B  94      19.151   1.053 -12.447  1.00 97.11           H  
ATOM   4178  N   TRP B  95      22.213   7.526  -9.295  1.00 97.48           N  
ATOM   4179  H   TRP B  95      22.864   6.967  -8.763  1.00 97.48           H  
ATOM   4180  CA  TRP B  95      21.420   8.562  -8.621  1.00 97.48           C  
ATOM   4181  HA  TRP B  95      20.366   8.388  -8.838  1.00 97.48           H  
ATOM   4182  C   TRP B  95      21.733   9.976  -9.131  1.00 97.48           C  
ATOM   4183  CB  TRP B  95      21.636   8.482  -7.103  1.00 97.48           C  
ATOM   4184  HB2 TRP B  95      21.210   9.378  -6.651  1.00 97.48           H  
ATOM   4185  HB3 TRP B  95      22.706   8.489  -6.893  1.00 97.48           H  
ATOM   4186  O   TRP B  95      20.822  10.787  -9.268  1.00 97.48           O  
ATOM   4187  CG  TRP B  95      20.999   7.302  -6.435  1.00 97.48           C  
ATOM   4188  CD1 TRP B  95      21.631   6.265  -5.835  1.00 97.48           C  
ATOM   4189  HD1 TRP B  95      22.703   6.152  -5.764  1.00 97.48           H  
ATOM   4190  CD2 TRP B  95      19.576   7.006  -6.332  1.00 97.48           C  
ATOM   4191  CE2 TRP B  95      19.424   5.770  -5.636  1.00 97.48           C  
ATOM   4192  CE3 TRP B  95      18.398   7.640  -6.784  1.00 97.48           C  
ATOM   4193  HE3 TRP B  95      18.471   8.553  -7.355  1.00 97.48           H  
ATOM   4194  NE1 TRP B  95      20.704   5.338  -5.394  1.00 97.48           N  
ATOM   4195  HE1 TRP B  95      20.923   4.404  -5.077  1.00 97.48           H  
ATOM   4196  CH2 TRP B  95      17.021   5.862  -5.823  1.00 97.48           C  
ATOM   4197  HH2 TRP B  95      16.052   5.421  -5.640  1.00 97.48           H  
ATOM   4198  CZ2 TRP B  95      18.174   5.203  -5.371  1.00 97.48           C  
ATOM   4199  HZ2 TRP B  95      18.110   4.259  -4.850  1.00 97.48           H  
ATOM   4200  CZ3 TRP B  95      17.135   7.068  -6.538  1.00 97.48           C  
ATOM   4201  HZ3 TRP B  95      16.251   7.551  -6.927  1.00 97.48           H  
ATOM   4202  N   ILE B  96      23.002  10.281  -9.411  1.00 97.74           N  
ATOM   4203  H   ILE B  96      23.710   9.568  -9.303  1.00 97.74           H  
ATOM   4204  CA  ILE B  96      23.416  11.570  -9.979  1.00 97.74           C  
ATOM   4205  HA  ILE B  96      22.925  12.369  -9.424  1.00 97.74           H  
ATOM   4206  C   ILE B  96      22.929  11.698 -11.428  1.00 97.74           C  
ATOM   4207  CB  ILE B  96      24.945  11.751  -9.826  1.00 97.74           C  
ATOM   4208  HB  ILE B  96      25.447  10.847 -10.171  1.00 97.74           H  
ATOM   4209  O   ILE B  96      22.426  12.757 -11.796  1.00 97.74           O  
ATOM   4210  CG1 ILE B  96      25.265  11.965  -8.328  1.00 97.74           C  
ATOM   4211 HG12 ILE B  96      24.765  11.199  -7.735  1.00 97.74           H  
ATOM   4212 HG13 ILE B  96      24.852  12.924  -8.014  1.00 97.74           H  
ATOM   4213  CG2 ILE B  96      25.465  12.935 -10.664  1.00 97.74           C  
ATOM   4214 HG21 ILE B  96      24.926  13.847 -10.406  1.00 97.74           H  
ATOM   4215 HG22 ILE B  96      26.533  13.085 -10.503  1.00 97.74           H  
ATOM   4216 HG23 ILE B  96      25.330  12.726 -11.725  1.00 97.74           H  
ATOM   4217  CD1 ILE B  96      26.749  11.915  -7.953  1.00 97.74           C  
ATOM   4218 HD11 ILE B  96      27.299  12.723  -8.436  1.00 97.74           H  
ATOM   4219 HD12 ILE B  96      27.165  10.949  -8.239  1.00 97.74           H  
ATOM   4220 HD13 ILE B  96      26.847  12.031  -6.874  1.00 97.74           H  
ATOM   4221  N   ASP B  97      22.997  10.628 -12.217  1.00 96.70           N  
ATOM   4222  H   ASP B  97      23.502   9.815 -11.894  1.00 96.70           H  
ATOM   4223  CA  ASP B  97      22.476  10.594 -13.586  1.00 96.70           C  
ATOM   4224  HA  ASP B  97      22.927  11.407 -14.156  1.00 96.70           H  
ATOM   4225  C   ASP B  97      20.952  10.793 -13.616  1.00 96.70           C  
ATOM   4226  CB  ASP B  97      22.855   9.270 -14.267  1.00 96.70           C  
ATOM   4227  HB2 ASP B  97      22.390   9.244 -15.253  1.00 96.70           H  
ATOM   4228  HB3 ASP B  97      22.450   8.440 -13.688  1.00 96.70           H  
ATOM   4229  O   ASP B  97      20.451  11.581 -14.420  1.00 96.70           O  
ATOM   4230  CG  ASP B  97      24.364   9.069 -14.451  1.00 96.70           C  
ATOM   4231  OD1 ASP B  97      25.099  10.082 -14.508  1.00 96.70           O  
ATOM   4232  OD2 ASP B  97      24.769   7.886 -14.539  1.00 96.70           O  
ATOM   4233  N   ASP B  98      20.215  10.165 -12.692  1.00 95.61           N  
ATOM   4234  H   ASP B  98      20.672   9.458 -12.133  1.00 95.61           H  
ATOM   4235  CA  ASP B  98      18.771  10.362 -12.509  1.00 95.61           C  
ATOM   4236  HA  ASP B  98      18.258  10.106 -13.436  1.00 95.61           H  
ATOM   4237  C   ASP B  98      18.469  11.847 -12.198  1.00 95.61           C  
ATOM   4238  CB  ASP B  98      18.232   9.439 -11.380  1.00 95.61           C  
ATOM   4239  HB2 ASP B  98      17.212   9.752 -11.156  1.00 95.61           H  
ATOM   4240  HB3 ASP B  98      18.820   9.604 -10.478  1.00 95.61           H  
ATOM   4241  O   ASP B  98      17.543  12.441 -12.757  1.00 95.61           O  
ATOM   4242  CG  ASP B  98      18.188   7.918 -11.673  1.00 95.61           C  
ATOM   4243  OD1 ASP B  98      18.189   7.526 -12.859  1.00 95.61           O  
ATOM   4244  OD2 ASP B  98      18.066   7.116 -10.702  1.00 95.61           O  
ATOM   4245  N   VAL B  99      19.295  12.494 -11.363  1.00 97.34           N  
ATOM   4246  H   VAL B  99      20.044  11.962 -10.945  1.00 97.34           H  
ATOM   4247  CA  VAL B  99      19.182  13.933 -11.063  1.00 97.34           C  
ATOM   4248  HA  VAL B  99      18.151  14.135 -10.774  1.00 97.34           H  
ATOM   4249  C   VAL B  99      19.448  14.798 -12.291  1.00 97.34           C  
ATOM   4250  CB  VAL B  99      20.078  14.342  -9.880  1.00 97.34           C  
ATOM   4251  HB  VAL B  99      21.093  13.976 -10.040  1.00 97.34           H  
ATOM   4252  O   VAL B  99      18.670  15.707 -12.582  1.00 97.34           O  
ATOM   4253  CG1 VAL B  99      20.145  15.859  -9.684  1.00 97.34           C  
ATOM   4254 HG11 VAL B  99      20.690  16.094  -8.770  1.00 97.34           H  
ATOM   4255 HG12 VAL B  99      20.687  16.300 -10.520  1.00 97.34           H  
ATOM   4256 HG13 VAL B  99      19.141  16.279  -9.631  1.00 97.34           H  
ATOM   4257  CG2 VAL B  99      19.552  13.753  -8.572  1.00 97.34           C  
ATOM   4258 HG21 VAL B  99      19.343  12.691  -8.695  1.00 97.34           H  
ATOM   4259 HG22 VAL B  99      18.632  14.256  -8.275  1.00 97.34           H  
ATOM   4260 HG23 VAL B  99      20.310  13.869  -7.797  1.00 97.34           H  
ATOM   4261  N   ARG B 100      20.526  14.524 -13.031  1.00 96.27           N  
ATOM   4262  H   ARG B 100      21.101  13.743 -12.750  1.00 96.27           H  
ATOM   4263  CA  ARG B 100      20.880  15.269 -14.248  1.00 96.27           C  
ATOM   4264  HA  ARG B 100      20.859  16.338 -14.036  1.00 96.27           H  
ATOM   4265  C   ARG B 100      19.856  15.071 -15.362  1.00 96.27           C  
ATOM   4266  CB  ARG B 100      22.283  14.854 -14.727  1.00 96.27           C  
ATOM   4267  HB2 ARG B 100      22.457  15.293 -15.709  1.00 96.27           H  
ATOM   4268  HB3 ARG B 100      22.314  13.771 -14.843  1.00 96.27           H  
ATOM   4269  O   ARG B 100      19.610  16.008 -16.112  1.00 96.27           O  
ATOM   4270  CG  ARG B 100      23.437  15.284 -13.805  1.00 96.27           C  
ATOM   4271  HG2 ARG B 100      23.338  14.811 -12.828  1.00 96.27           H  
ATOM   4272  HG3 ARG B 100      24.373  14.951 -14.252  1.00 96.27           H  
ATOM   4273  CD  ARG B 100      23.483  16.801 -13.610  1.00 96.27           C  
ATOM   4274  HD2 ARG B 100      23.451  17.286 -14.586  1.00 96.27           H  
ATOM   4275  HD3 ARG B 100      22.601  17.091 -13.038  1.00 96.27           H  
ATOM   4276  NE  ARG B 100      24.689  17.243 -12.885  1.00 96.27           N  
ATOM   4277  HE  ARG B 100      25.452  16.584 -12.817  1.00 96.27           H  
ATOM   4278  NH1 ARG B 100      23.912  19.329 -12.330  1.00 96.27           N  
ATOM   4279 HH11 ARG B 100      23.056  19.129 -12.827  1.00 96.27           H  
ATOM   4280 HH12 ARG B 100      23.970  20.160 -11.758  1.00 96.27           H  
ATOM   4281  NH2 ARG B 100      25.943  18.696 -11.652  1.00 96.27           N  
ATOM   4282 HH21 ARG B 100      26.050  19.599 -11.211  1.00 96.27           H  
ATOM   4283 HH22 ARG B 100      26.709  18.039 -11.619  1.00 96.27           H  
ATOM   4284  CZ  ARG B 100      24.844  18.417 -12.298  1.00 96.27           C  
ATOM   4285  N   THR B 101      19.219  13.909 -15.434  1.00 95.53           N  
ATOM   4286  H   THR B 101      19.515  13.167 -14.816  1.00 95.53           H  
ATOM   4287  CA  THR B 101      18.149  13.632 -16.401  1.00 95.53           C  
ATOM   4288  HA  THR B 101      18.505  13.867 -17.403  1.00 95.53           H  
ATOM   4289  C   THR B 101      16.917  14.501 -16.139  1.00 95.53           C  
ATOM   4290  CB  THR B 101      17.781  12.141 -16.369  1.00 95.53           C  
ATOM   4291  HB  THR B 101      17.443  11.863 -15.371  1.00 95.53           H  
ATOM   4292  O   THR B 101      16.324  15.021 -17.079  1.00 95.53           O  
ATOM   4293  CG2 THR B 101      16.695  11.778 -17.381  1.00 95.53           C  
ATOM   4294 HG21 THR B 101      16.978  12.130 -18.373  1.00 95.53           H  
ATOM   4295 HG22 THR B 101      15.746  12.228 -17.090  1.00 95.53           H  
ATOM   4296 HG23 THR B 101      16.572  10.695 -17.405  1.00 95.53           H  
ATOM   4297  OG1 THR B 101      18.918  11.376 -16.699  1.00 95.53           O  
ATOM   4298  HG1 THR B 101      19.493  11.361 -15.931  1.00 95.53           H  
ATOM   4299  N   GLU B 102      16.552  14.710 -14.872  1.00 94.32           N  
ATOM   4300  H   GLU B 102      17.042  14.211 -14.144  1.00 94.32           H  
ATOM   4301  CA  GLU B 102      15.354  15.479 -14.500  1.00 94.32           C  
ATOM   4302  HA  GLU B 102      14.594  15.366 -15.273  1.00 94.32           H  
ATOM   4303  C   GLU B 102      15.599  16.995 -14.363  1.00 94.32           C  
ATOM   4304  CB  GLU B 102      14.796  14.902 -13.190  1.00 94.32           C  
ATOM   4305  HB2 GLU B 102      15.609  14.885 -12.464  1.00 94.32           H  
ATOM   4306  HB3 GLU B 102      14.020  15.560 -12.798  1.00 94.32           H  
ATOM   4307  O   GLU B 102      14.670  17.782 -14.541  1.00 94.32           O  
ATOM   4308  CG  GLU B 102      14.226  13.473 -13.318  1.00 94.32           C  
ATOM   4309  HG2 GLU B 102      14.992  12.809 -13.718  1.00 94.32           H  
ATOM   4310  HG3 GLU B 102      13.976  13.122 -12.317  1.00 94.32           H  
ATOM   4311  CD  GLU B 102      12.963  13.379 -14.196  1.00 94.32           C  
ATOM   4312  OE1 GLU B 102      12.517  12.269 -14.557  1.00 94.32           O  
ATOM   4313  OE2 GLU B 102      12.323  14.414 -14.469  1.00 94.32           O  
ATOM   4314  N   ARG B 103      16.824  17.428 -14.026  1.00 94.33           N  
ATOM   4315  H   ARG B 103      17.513  16.718 -13.824  1.00 94.33           H  
ATOM   4316  CA  ARG B 103      17.159  18.840 -13.723  1.00 94.33           C  
ATOM   4317  HA  ARG B 103      16.287  19.472 -13.896  1.00 94.33           H  
ATOM   4318  C   ARG B 103      18.263  19.450 -14.588  1.00 94.33           C  
ATOM   4319  CB  ARG B 103      17.576  18.949 -12.248  1.00 94.33           C  
ATOM   4320  HB2 ARG B 103      18.331  18.189 -12.050  1.00 94.33           H  
ATOM   4321  HB3 ARG B 103      18.047  19.918 -12.080  1.00 94.33           H  
ATOM   4322  O   ARG B 103      18.510  20.652 -14.504  1.00 94.33           O  
ATOM   4323  CG  ARG B 103      16.438  18.777 -11.237  1.00 94.33           C  
ATOM   4324  HG2 ARG B 103      16.871  18.675 -10.241  1.00 94.33           H  
ATOM   4325  HG3 ARG B 103      15.891  17.863 -11.466  1.00 94.33           H  
ATOM   4326  CD  ARG B 103      15.449  19.942 -11.216  1.00 94.33           C  
ATOM   4327  HD2 ARG B 103      14.733  19.722 -10.424  1.00 94.33           H  
ATOM   4328  HD3 ARG B 103      14.926  19.996 -12.171  1.00 94.33           H  
ATOM   4329  NE  ARG B 103      16.075  21.240 -10.909  1.00 94.33           N  
ATOM   4330  HE  ARG B 103      17.079  21.320 -10.992  1.00 94.33           H  
ATOM   4331  NH1 ARG B 103      14.153  22.393 -10.397  1.00 94.33           N  
ATOM   4332 HH11 ARG B 103      13.613  21.606 -10.727  1.00 94.33           H  
ATOM   4333 HH12 ARG B 103      13.699  23.270 -10.183  1.00 94.33           H  
ATOM   4334  NH2 ARG B 103      16.138  23.422 -10.308  1.00 94.33           N  
ATOM   4335 HH21 ARG B 103      17.126  23.416 -10.518  1.00 94.33           H  
ATOM   4336 HH22 ARG B 103      15.690  24.327 -10.284  1.00 94.33           H  
ATOM   4337  CZ  ARG B 103      15.451  22.337 -10.526  1.00 94.33           C  
ATOM   4338  N   GLY B 104      18.977  18.654 -15.376  1.00 91.01           N  
ATOM   4339  H   GLY B 104      18.727  17.678 -15.447  1.00 91.01           H  
ATOM   4340  CA  GLY B 104      20.159  19.110 -16.104  1.00 91.01           C  
ATOM   4341  HA2 GLY B 104      20.576  18.287 -16.684  1.00 91.01           H  
ATOM   4342  HA3 GLY B 104      19.858  19.893 -16.799  1.00 91.01           H  
ATOM   4343  C   GLY B 104      21.251  19.652 -15.175  1.00 91.01           C  
ATOM   4344  O   GLY B 104      21.567  19.081 -14.125  1.00 91.01           O  
ATOM   4345  N   SER B 105      21.855  20.771 -15.570  1.00 87.49           N  
ATOM   4346  H   SER B 105      21.578  21.199 -16.443  1.00 87.49           H  
ATOM   4347  CA  SER B 105      22.902  21.456 -14.806  1.00 87.49           C  
ATOM   4348  HA  SER B 105      23.508  20.701 -14.304  1.00 87.49           H  
ATOM   4349  C   SER B 105      22.376  22.398 -13.714  1.00 87.49           C  
ATOM   4350  CB  SER B 105      23.860  22.174 -15.760  1.00 87.49           C  
ATOM   4351  HB2 SER B 105      24.534  22.823 -15.201  1.00 87.49           H  
ATOM   4352  HB3 SER B 105      24.454  21.425 -16.282  1.00 87.49           H  
ATOM   4353  O   SER B 105      23.164  22.814 -12.870  1.00 87.49           O  
ATOM   4354  OG  SER B 105      23.145  22.923 -16.722  1.00 87.49           O  
ATOM   4355  HG  SER B 105      22.893  23.766 -16.339  1.00 87.49           H  
ATOM   4356  N   ASP B 106      21.072  22.695 -13.683  1.00 86.22           N  
ATOM   4357  H   ASP B 106      20.458  22.243 -14.346  1.00 86.22           H  
ATOM   4358  CA  ASP B 106      20.436  23.682 -12.789  1.00 86.22           C  
ATOM   4359  HA  ASP B 106      21.171  24.458 -12.575  1.00 86.22           H  
ATOM   4360  C   ASP B 106      20.028  23.083 -11.426  1.00 86.22           C  
ATOM   4361  CB  ASP B 106      19.269  24.351 -13.533  1.00 86.22           C  
ATOM   4362  HB2 ASP B 106      19.606  24.642 -14.528  1.00 86.22           H  
ATOM   4363  HB3 ASP B 106      18.457  23.634 -13.648  1.00 86.22           H  
ATOM   4364  O   ASP B 106      18.906  23.222 -10.929  1.00 86.22           O  
ATOM   4365  CG  ASP B 106      18.764  25.610 -12.820  1.00 86.22           C  
ATOM   4366  OD1 ASP B 106      19.605  26.300 -12.205  1.00 86.22           O  
ATOM   4367  OD2 ASP B 106      17.543  25.869 -12.907  1.00 86.22           O  
ATOM   4368  N   VAL B 107      20.933  22.296 -10.848  1.00 94.87           N  
ATOM   4369  H   VAL B 107      21.841  22.247 -11.287  1.00 94.87           H  
ATOM   4370  CA  VAL B 107      20.752  21.649  -9.547  1.00 94.87           C  
ATOM   4371  HA  VAL B 107      20.130  22.300  -8.932  1.00 94.87           H  
ATOM   4372  C   VAL B 107      22.098  21.509  -8.859  1.00 94.87           C  
ATOM   4373  CB  VAL B 107      20.015  20.301  -9.675  1.00 94.87           C  
ATOM   4374  HB  VAL B 107      19.058  20.503 -10.157  1.00 94.87           H  
ATOM   4375  O   VAL B 107      23.080  21.041  -9.448  1.00 94.87           O  
ATOM   4376  CG1 VAL B 107      20.763  19.277 -10.536  1.00 94.87           C  
ATOM   4377 HG11 VAL B 107      21.006  19.712 -11.506  1.00 94.87           H  
ATOM   4378 HG12 VAL B 107      21.675  18.943 -10.041  1.00 94.87           H  
ATOM   4379 HG13 VAL B 107      20.111  18.420 -10.707  1.00 94.87           H  
ATOM   4380  CG2 VAL B 107      19.694  19.666  -8.317  1.00 94.87           C  
ATOM   4381 HG21 VAL B 107      19.121  20.371  -7.714  1.00 94.87           H  
ATOM   4382 HG22 VAL B 107      20.610  19.393  -7.793  1.00 94.87           H  
ATOM   4383 HG23 VAL B 107      19.089  18.773  -8.467  1.00 94.87           H  
ATOM   4384  N   ILE B 108      22.134  21.901  -7.590  1.00 97.04           N  
ATOM   4385  H   ILE B 108      21.293  22.279  -7.177  1.00 97.04           H  
ATOM   4386  CA  ILE B 108      23.299  21.697  -6.734  1.00 97.04           C  
ATOM   4387  HA  ILE B 108      24.206  21.874  -7.313  1.00 97.04           H  
ATOM   4388  C   ILE B 108      23.271  20.246  -6.279  1.00 97.04           C  
ATOM   4389  CB  ILE B 108      23.286  22.675  -5.548  1.00 97.04           C  
ATOM   4390  HB  ILE B 108      22.354  22.517  -5.004  1.00 97.04           H  
ATOM   4391  O   ILE B 108      22.302  19.794  -5.673  1.00 97.04           O  
ATOM   4392  CG1 ILE B 108      23.332  24.136  -6.045  1.00 97.04           C  
ATOM   4393 HG12 ILE B 108      24.346  24.396  -6.350  1.00 97.04           H  
ATOM   4394 HG13 ILE B 108      22.682  24.268  -6.910  1.00 97.04           H  
ATOM   4395  CG2 ILE B 108      24.462  22.395  -4.591  1.00 97.04           C  
ATOM   4396 HG21 ILE B 108      25.410  22.510  -5.118  1.00 97.04           H  
ATOM   4397 HG22 ILE B 108      24.442  23.097  -3.758  1.00 97.04           H  
ATOM   4398 HG23 ILE B 108      24.398  21.389  -4.178  1.00 97.04           H  
ATOM   4399  CD1 ILE B 108      22.847  25.126  -4.987  1.00 97.04           C  
ATOM   4400 HD11 ILE B 108      23.520  25.145  -4.131  1.00 97.04           H  
ATOM   4401 HD12 ILE B 108      21.845  24.847  -4.659  1.00 97.04           H  
ATOM   4402 HD13 ILE B 108      22.795  26.119  -5.434  1.00 97.04           H  
ATOM   4403  N   ILE B 109      24.335  19.503  -6.553  1.00 98.39           N  
ATOM   4404  H   ILE B 109      25.115  19.924  -7.036  1.00 98.39           H  
ATOM   4405  CA  ILE B 109      24.449  18.115  -6.112  1.00 98.39           C  
ATOM   4406  HA  ILE B 109      23.500  17.796  -5.681  1.00 98.39           H  
ATOM   4407  C   ILE B 109      25.500  18.045  -5.012  1.00 98.39           C  
ATOM   4408  CB  ILE B 109      24.716  17.166  -7.290  1.00 98.39           C  
ATOM   4409  HB  ILE B 109      25.684  17.430  -7.714  1.00 98.39           H  
ATOM   4410  O   ILE B 109      26.615  18.542  -5.171  1.00 98.39           O  
ATOM   4411  CG1 ILE B 109      23.648  17.343  -8.396  1.00 98.39           C  
ATOM   4412 HG12 ILE B 109      23.719  18.355  -8.794  1.00 98.39           H  
ATOM   4413 HG13 ILE B 109      22.654  17.222  -7.965  1.00 98.39           H  
ATOM   4414  CG2 ILE B 109      24.767  15.714  -6.781  1.00 98.39           C  
ATOM   4415 HG21 ILE B 109      25.543  15.592  -6.024  1.00 98.39           H  
ATOM   4416 HG22 ILE B 109      25.016  15.046  -7.605  1.00 98.39           H  
ATOM   4417 HG23 ILE B 109      23.802  15.427  -6.362  1.00 98.39           H  
ATOM   4418  CD1 ILE B 109      23.789  16.388  -9.586  1.00 98.39           C  
ATOM   4419 HD11 ILE B 109      24.818  16.389  -9.946  1.00 98.39           H  
ATOM   4420 HD12 ILE B 109      23.498  15.379  -9.294  1.00 98.39           H  
ATOM   4421 HD13 ILE B 109      23.128  16.714 -10.389  1.00 98.39           H  
ATOM   4422  N   MET B 110      25.136  17.420  -3.898  1.00 98.70           N  
ATOM   4423  H   MET B 110      24.193  17.061  -3.853  1.00 98.70           H  
ATOM   4424  CA  MET B 110      26.021  17.143  -2.775  1.00 98.70           C  
ATOM   4425  HA  MET B 110      27.016  17.540  -2.973  1.00 98.70           H  
ATOM   4426  C   MET B 110      26.137  15.631  -2.597  1.00 98.70           C  
ATOM   4427  CB  MET B 110      25.466  17.835  -1.526  1.00 98.70           C  
ATOM   4428  HB2 MET B 110      25.410  18.910  -1.700  1.00 98.70           H  
ATOM   4429  HB3 MET B 110      24.456  17.471  -1.338  1.00 98.70           H  
ATOM   4430  O   MET B 110      25.169  14.972  -2.219  1.00 98.70           O  
ATOM   4431  CG  MET B 110      26.314  17.566  -0.282  1.00 98.70           C  
ATOM   4432  HG2 MET B 110      25.731  17.910   0.572  1.00 98.70           H  
ATOM   4433  HG3 MET B 110      26.459  16.491  -0.171  1.00 98.70           H  
ATOM   4434  SD  MET B 110      27.938  18.366  -0.192  1.00 98.70           S  
ATOM   4435  CE  MET B 110      27.420  20.062   0.181  1.00 98.70           C  
ATOM   4436  HE1 MET B 110      26.809  20.073   1.083  1.00 98.70           H  
ATOM   4437  HE2 MET B 110      26.845  20.465  -0.653  1.00 98.70           H  
ATOM   4438  HE3 MET B 110      28.304  20.680   0.340  1.00 98.70           H  
ATOM   4439  N   LEU B 111      27.325  15.090  -2.849  1.00 98.91           N  
ATOM   4440  H   LEU B 111      28.079  15.701  -3.130  1.00 98.91           H  
ATOM   4441  CA  LEU B 111      27.675  13.709  -2.549  1.00 98.91           C  
ATOM   4442  HA  LEU B 111      26.798  13.088  -2.728  1.00 98.91           H  
ATOM   4443  C   LEU B 111      28.071  13.595  -1.072  1.00 98.91           C  
ATOM   4444  CB  LEU B 111      28.796  13.267  -3.506  1.00 98.91           C  
ATOM   4445  HB2 LEU B 111      28.455  13.420  -4.530  1.00 98.91           H  
ATOM   4446  HB3 LEU B 111      29.663  13.907  -3.347  1.00 98.91           H  
ATOM   4447  O   LEU B 111      28.948  14.320  -0.599  1.00 98.91           O  
ATOM   4448  CG  LEU B 111      29.229  11.798  -3.348  1.00 98.91           C  
ATOM   4449  HG  LEU B 111      29.532  11.615  -2.317  1.00 98.91           H  
ATOM   4450  CD1 LEU B 111      28.103  10.822  -3.697  1.00 98.91           C  
ATOM   4451 HD11 LEU B 111      27.275  10.936  -2.997  1.00 98.91           H  
ATOM   4452 HD12 LEU B 111      28.478   9.802  -3.615  1.00 98.91           H  
ATOM   4453 HD13 LEU B 111      27.751  11.003  -4.713  1.00 98.91           H  
ATOM   4454  CD2 LEU B 111      30.427  11.505  -4.256  1.00 98.91           C  
ATOM   4455 HD21 LEU B 111      31.346  11.801  -3.749  1.00 98.91           H  
ATOM   4456 HD22 LEU B 111      30.349  12.064  -5.189  1.00 98.91           H  
ATOM   4457 HD23 LEU B 111      30.499  10.442  -4.485  1.00 98.91           H  
ATOM   4458  N   VAL B 112      27.428  12.684  -0.344  1.00 98.96           N  
ATOM   4459  H   VAL B 112      26.698  12.148  -0.791  1.00 98.96           H  
ATOM   4460  CA  VAL B 112      27.611  12.529   1.103  1.00 98.96           C  
ATOM   4461  HA  VAL B 112      28.400  13.210   1.421  1.00 98.96           H  
ATOM   4462  C   VAL B 112      28.047  11.113   1.456  1.00 98.96           C  
ATOM   4463  CB  VAL B 112      26.349  12.932   1.887  1.00 98.96           C  
ATOM   4464  HB  VAL B 112      25.534  12.254   1.635  1.00 98.96           H  
ATOM   4465  O   VAL B 112      27.260  10.175   1.330  1.00 98.96           O  
ATOM   4466  CG1 VAL B 112      26.598  12.863   3.399  1.00 98.96           C  
ATOM   4467 HG11 VAL B 112      27.451  13.488   3.662  1.00 98.96           H  
ATOM   4468 HG12 VAL B 112      25.717  13.208   3.940  1.00 98.96           H  
ATOM   4469 HG13 VAL B 112      26.797  11.833   3.698  1.00 98.96           H  
ATOM   4470  CG2 VAL B 112      25.907  14.361   1.558  1.00 98.96           C  
ATOM   4471 HG21 VAL B 112      25.072  14.651   2.196  1.00 98.96           H  
ATOM   4472 HG22 VAL B 112      26.740  15.048   1.711  1.00 98.96           H  
ATOM   4473 HG23 VAL B 112      25.585  14.413   0.518  1.00 98.96           H  
ATOM   4474  N   GLY B 113      29.270  10.967   1.967  1.00 98.93           N  
ATOM   4475  H   GLY B 113      29.858  11.785   2.039  1.00 98.93           H  
ATOM   4476  CA  GLY B 113      29.725   9.731   2.608  1.00 98.93           C  
ATOM   4477  HA2 GLY B 113      29.318   8.861   2.093  1.00 98.93           H  
ATOM   4478  HA3 GLY B 113      30.813   9.676   2.573  1.00 98.93           H  
ATOM   4479  C   GLY B 113      29.282   9.702   4.065  1.00 98.93           C  
ATOM   4480  O   GLY B 113      29.851  10.403   4.896  1.00 98.93           O  
ATOM   4481  N   ASN B 114      28.235   8.952   4.394  1.00 98.94           N  
ATOM   4482  H   ASN B 114      27.816   8.367   3.685  1.00 98.94           H  
ATOM   4483  CA  ASN B 114      27.705   8.882   5.757  1.00 98.94           C  
ATOM   4484  HA  ASN B 114      28.025   9.774   6.296  1.00 98.94           H  
ATOM   4485  C   ASN B 114      28.253   7.665   6.524  1.00 98.94           C  
ATOM   4486  CB  ASN B 114      26.171   8.944   5.697  1.00 98.94           C  
ATOM   4487  HB2 ASN B 114      25.871   9.821   5.124  1.00 98.94           H  
ATOM   4488  HB3 ASN B 114      25.808   8.059   5.175  1.00 98.94           H  
ATOM   4489  O   ASN B 114      28.778   6.724   5.932  1.00 98.94           O  
ATOM   4490  CG  ASN B 114      25.508   9.042   7.065  1.00 98.94           C  
ATOM   4491  ND2 ASN B 114      24.448   8.304   7.268  1.00 98.94           N  
ATOM   4492 HD21 ASN B 114      24.136   7.698   6.524  1.00 98.94           H  
ATOM   4493 HD22 ASN B 114      23.988   8.383   8.164  1.00 98.94           H  
ATOM   4494  OD1 ASN B 114      25.934   9.719   7.991  1.00 98.94           O  
ATOM   4495  N   LYS B 115      28.042   7.660   7.846  1.00 98.79           N  
ATOM   4496  H   LYS B 115      27.631   8.505   8.215  1.00 98.79           H  
ATOM   4497  CA  LYS B 115      28.470   6.629   8.809  1.00 98.79           C  
ATOM   4498  HA  LYS B 115      28.019   6.890   9.766  1.00 98.79           H  
ATOM   4499  C   LYS B 115      29.971   6.616   9.094  1.00 98.79           C  
ATOM   4500  CB  LYS B 115      27.939   5.228   8.462  1.00 98.79           C  
ATOM   4501  HB2 LYS B 115      28.093   4.594   9.336  1.00 98.79           H  
ATOM   4502  HB3 LYS B 115      28.523   4.806   7.644  1.00 98.79           H  
ATOM   4503  O   LYS B 115      30.554   5.559   9.327  1.00 98.79           O  
ATOM   4504  CG  LYS B 115      26.457   5.189   8.083  1.00 98.79           C  
ATOM   4505  HG2 LYS B 115      25.863   5.728   8.822  1.00 98.79           H  
ATOM   4506  HG3 LYS B 115      26.316   5.640   7.100  1.00 98.79           H  
ATOM   4507  CD  LYS B 115      26.025   3.727   8.042  1.00 98.79           C  
ATOM   4508  HD2 LYS B 115      25.996   3.330   9.057  1.00 98.79           H  
ATOM   4509  HD3 LYS B 115      26.760   3.156   7.475  1.00 98.79           H  
ATOM   4510  CE  LYS B 115      24.655   3.594   7.393  1.00 98.79           C  
ATOM   4511  HE2 LYS B 115      24.679   4.104   6.430  1.00 98.79           H  
ATOM   4512  HE3 LYS B 115      23.903   4.073   8.020  1.00 98.79           H  
ATOM   4513  NZ  LYS B 115      24.338   2.168   7.184  1.00 98.79           N  
ATOM   4514  HZ1 LYS B 115      25.044   1.776   6.577  1.00 98.79           H  
ATOM   4515  HZ2 LYS B 115      24.346   1.643   8.046  1.00 98.79           H  
ATOM   4516  HZ3 LYS B 115      23.453   2.085   6.703  1.00 98.79           H  
ATOM   4517  N   THR B 116      30.598   7.793   9.147  1.00 98.77           N  
ATOM   4518  H   THR B 116      30.100   8.635   8.898  1.00 98.77           H  
ATOM   4519  CA  THR B 116      32.010   7.915   9.557  1.00 98.77           C  
ATOM   4520  HA  THR B 116      32.612   7.278   8.909  1.00 98.77           H  
ATOM   4521  C   THR B 116      32.300   7.434  10.980  1.00 98.77           C  
ATOM   4522  CB  THR B 116      32.543   9.340   9.396  1.00 98.77           C  
ATOM   4523  HB  THR B 116      33.572   9.366   9.756  1.00 98.77           H  
ATOM   4524  O   THR B 116      33.450   7.152  11.297  1.00 98.77           O  
ATOM   4525  CG2 THR B 116      32.544   9.790   7.943  1.00 98.77           C  
ATOM   4526 HG21 THR B 116      33.009  10.774   7.883  1.00 98.77           H  
ATOM   4527 HG22 THR B 116      31.532   9.832   7.539  1.00 98.77           H  
ATOM   4528 HG23 THR B 116      33.133   9.097   7.341  1.00 98.77           H  
ATOM   4529  OG1 THR B 116      31.788  10.275  10.134  1.00 98.77           O  
ATOM   4530  HG1 THR B 116      32.352  11.047  10.217  1.00 98.77           H  
ATOM   4531  N   ASP B 117      31.276   7.257  11.822  1.00 98.58           N  
ATOM   4532  H   ASP B 117      30.342   7.449  11.489  1.00 98.58           H  
ATOM   4533  CA  ASP B 117      31.386   6.588  13.125  1.00 98.58           C  
ATOM   4534  HA  ASP B 117      32.185   7.065  13.694  1.00 98.58           H  
ATOM   4535  C   ASP B 117      31.751   5.097  13.023  1.00 98.58           C  
ATOM   4536  CB  ASP B 117      30.073   6.762  13.905  1.00 98.58           C  
ATOM   4537  HB2 ASP B 117      29.919   7.824  14.096  1.00 98.58           H  
ATOM   4538  HB3 ASP B 117      30.165   6.271  14.874  1.00 98.58           H  
ATOM   4539  O   ASP B 117      32.173   4.505  14.011  1.00 98.58           O  
ATOM   4540  CG  ASP B 117      28.852   6.205  13.163  1.00 98.58           C  
ATOM   4541  OD1 ASP B 117      28.444   6.865  12.173  1.00 98.58           O  
ATOM   4542  OD2 ASP B 117      28.267   5.203  13.627  1.00 98.58           O  
ATOM   4543  N   LEU B 118      31.622   4.494  11.837  1.00 98.42           N  
ATOM   4544  H   LEU B 118      31.263   5.040  11.067  1.00 98.42           H  
ATOM   4545  CA  LEU B 118      32.014   3.117  11.539  1.00 98.42           C  
ATOM   4546  HA  LEU B 118      32.200   2.593  12.477  1.00 98.42           H  
ATOM   4547  C   LEU B 118      33.339   3.053  10.762  1.00 98.42           C  
ATOM   4548  CB  LEU B 118      30.870   2.396  10.802  1.00 98.42           C  
ATOM   4549  HB2 LEU B 118      31.178   1.367  10.616  1.00 98.42           H  
ATOM   4550  HB3 LEU B 118      30.729   2.882   9.837  1.00 98.42           H  
ATOM   4551  O   LEU B 118      33.503   2.186   9.903  1.00 98.42           O  
ATOM   4552  CG  LEU B 118      29.519   2.364  11.532  1.00 98.42           C  
ATOM   4553  HG  LEU B 118      29.151   3.380  11.676  1.00 98.42           H  
ATOM   4554  CD1 LEU B 118      28.506   1.606  10.668  1.00 98.42           C  
ATOM   4555 HD11 LEU B 118      27.528   1.630  11.147  1.00 98.42           H  
ATOM   4556 HD12 LEU B 118      28.828   0.575  10.526  1.00 98.42           H  
ATOM   4557 HD13 LEU B 118      28.435   2.089   9.693  1.00 98.42           H  
ATOM   4558  CD2 LEU B 118      29.607   1.658  12.888  1.00 98.42           C  
ATOM   4559 HD21 LEU B 118      28.612   1.592  13.329  1.00 98.42           H  
ATOM   4560 HD22 LEU B 118      30.233   2.248  13.557  1.00 98.42           H  
ATOM   4561 HD23 LEU B 118      30.037   0.663  12.771  1.00 98.42           H  
ATOM   4562  N   ALA B 119      34.278   3.965  11.042  1.00 96.91           N  
ATOM   4563  H   ALA B 119      34.067   4.665  11.738  1.00 96.91           H  
ATOM   4564  CA  ALA B 119      35.567   4.058  10.349  1.00 96.91           C  
ATOM   4565  HA  ALA B 119      35.380   4.377   9.323  1.00 96.91           H  
ATOM   4566  C   ALA B 119      36.325   2.717  10.275  1.00 96.91           C  
ATOM   4567  CB  ALA B 119      36.413   5.131  11.044  1.00 96.91           C  
ATOM   4568  HB1 ALA B 119      35.894   6.089  11.026  1.00 96.91           H  
ATOM   4569  HB2 ALA B 119      36.603   4.843  12.078  1.00 96.91           H  
ATOM   4570  HB3 ALA B 119      37.368   5.233  10.528  1.00 96.91           H  
ATOM   4571  O   ALA B 119      36.908   2.411   9.239  1.00 96.91           O  
ATOM   4572  N   ASP B 120      36.229   1.876  11.309  1.00 97.93           N  
ATOM   4573  H   ASP B 120      35.846   2.233  12.173  1.00 97.93           H  
ATOM   4574  CA  ASP B 120      36.861   0.547  11.357  1.00 97.93           C  
ATOM   4575  HA  ASP B 120      37.935   0.659  11.210  1.00 97.93           H  
ATOM   4576  C   ASP B 120      36.332  -0.432  10.293  1.00 97.93           C  
ATOM   4577  CB  ASP B 120      36.620  -0.077  12.740  1.00 97.93           C  
ATOM   4578  HB2 ASP B 120      37.127  -1.041  12.784  1.00 97.93           H  
ATOM   4579  HB3 ASP B 120      35.551  -0.258  12.858  1.00 97.93           H  
ATOM   4580  O   ASP B 120      36.993  -1.411   9.952  1.00 97.93           O  
ATOM   4581  CG  ASP B 120      37.113   0.777  13.909  1.00 97.93           C  
ATOM   4582  OD1 ASP B 120      38.089   1.534  13.720  1.00 97.93           O  
ATOM   4583  OD2 ASP B 120      36.463   0.685  14.973  1.00 97.93           O  
ATOM   4584  N   LYS B 121      35.124  -0.192   9.769  1.00 98.41           N  
ATOM   4585  H   LYS B 121      34.669   0.662  10.058  1.00 98.41           H  
ATOM   4586  CA  LYS B 121      34.473  -0.993   8.718  1.00 98.41           C  
ATOM   4587  HA  LYS B 121      35.055  -1.900   8.555  1.00 98.41           H  
ATOM   4588  C   LYS B 121      34.455  -0.277   7.366  1.00 98.41           C  
ATOM   4589  CB  LYS B 121      33.055  -1.390   9.152  1.00 98.41           C  
ATOM   4590  HB2 LYS B 121      32.474  -0.486   9.336  1.00 98.41           H  
ATOM   4591  HB3 LYS B 121      32.579  -1.946   8.344  1.00 98.41           H  
ATOM   4592  O   LYS B 121      33.715  -0.690   6.471  1.00 98.41           O  
ATOM   4593  CG  LYS B 121      33.044  -2.266  10.407  1.00 98.41           C  
ATOM   4594  HG2 LYS B 121      33.442  -1.704  11.253  1.00 98.41           H  
ATOM   4595  HG3 LYS B 121      33.663  -3.147  10.240  1.00 98.41           H  
ATOM   4596  CD  LYS B 121      31.610  -2.699  10.717  1.00 98.41           C  
ATOM   4597  HD2 LYS B 121      30.992  -1.812  10.861  1.00 98.41           H  
ATOM   4598  HD3 LYS B 121      31.222  -3.278   9.879  1.00 98.41           H  
ATOM   4599  CE  LYS B 121      31.607  -3.549  11.988  1.00 98.41           C  
ATOM   4600  HE2 LYS B 121      32.012  -2.950  12.804  1.00 98.41           H  
ATOM   4601  HE3 LYS B 121      32.278  -4.395  11.837  1.00 98.41           H  
ATOM   4602  NZ  LYS B 121      30.242  -4.021  12.315  1.00 98.41           N  
ATOM   4603  HZ1 LYS B 121      29.882  -4.584  11.558  1.00 98.41           H  
ATOM   4604  HZ2 LYS B 121      29.628  -3.232  12.458  1.00 98.41           H  
ATOM   4605  HZ3 LYS B 121      30.261  -4.580  13.156  1.00 98.41           H  
ATOM   4606  N   ARG B 122      35.207   0.817   7.219  1.00 98.52           N  
ATOM   4607  H   ARG B 122      35.808   1.085   7.985  1.00 98.52           H  
ATOM   4608  CA  ARG B 122      35.269   1.597   5.979  1.00 98.52           C  
ATOM   4609  HA  ARG B 122      34.275   1.991   5.767  1.00 98.52           H  
ATOM   4610  C   ARG B 122      35.687   0.700   4.811  1.00 98.52           C  
ATOM   4611  CB  ARG B 122      36.236   2.773   6.178  1.00 98.52           C  
ATOM   4612  HB2 ARG B 122      37.217   2.387   6.456  1.00 98.52           H  
ATOM   4613  HB3 ARG B 122      35.863   3.398   6.989  1.00 98.52           H  
ATOM   4614  O   ARG B 122      36.679  -0.015   4.891  1.00 98.52           O  
ATOM   4615  CG  ARG B 122      36.378   3.630   4.915  1.00 98.52           C  
ATOM   4616  HG2 ARG B 122      36.774   3.019   4.105  1.00 98.52           H  
ATOM   4617  HG3 ARG B 122      35.399   4.008   4.620  1.00 98.52           H  
ATOM   4618  CD  ARG B 122      37.347   4.799   5.123  1.00 98.52           C  
ATOM   4619  HD2 ARG B 122      37.620   5.201   4.148  1.00 98.52           H  
ATOM   4620  HD3 ARG B 122      38.260   4.426   5.586  1.00 98.52           H  
ATOM   4621  NE  ARG B 122      36.773   5.877   5.952  1.00 98.52           N  
ATOM   4622  HE  ARG B 122      37.013   5.868   6.933  1.00 98.52           H  
ATOM   4623  NH1 ARG B 122      35.684   7.046   4.281  1.00 98.52           N  
ATOM   4624 HH11 ARG B 122      35.809   6.311   3.600  1.00 98.52           H  
ATOM   4625 HH12 ARG B 122      35.209   7.890   3.996  1.00 98.52           H  
ATOM   4626  NH2 ARG B 122      35.776   7.877   6.331  1.00 98.52           N  
ATOM   4627 HH21 ARG B 122      36.141   7.910   7.272  1.00 98.52           H  
ATOM   4628 HH22 ARG B 122      35.354   8.708   5.942  1.00 98.52           H  
ATOM   4629  CZ  ARG B 122      36.082   6.917   5.513  1.00 98.52           C  
ATOM   4630  N   GLN B 123      34.938   0.783   3.717  1.00 98.74           N  
ATOM   4631  H   GLN B 123      34.114   1.366   3.752  1.00 98.74           H  
ATOM   4632  CA  GLN B 123      35.258   0.138   2.442  1.00 98.74           C  
ATOM   4633  HA  GLN B 123      36.212  -0.383   2.523  1.00 98.74           H  
ATOM   4634  C   GLN B 123      35.413   1.127   1.283  1.00 98.74           C  
ATOM   4635  CB  GLN B 123      34.187  -0.890   2.082  1.00 98.74           C  
ATOM   4636  HB2 GLN B 123      34.513  -1.344   1.145  1.00 98.74           H  
ATOM   4637  HB3 GLN B 123      33.226  -0.398   1.930  1.00 98.74           H  
ATOM   4638  O   GLN B 123      35.882   0.739   0.221  1.00 98.74           O  
ATOM   4639  CG  GLN B 123      34.033  -2.023   3.097  1.00 98.74           C  
ATOM   4640  HG2 GLN B 123      35.016  -2.283   3.488  1.00 98.74           H  
ATOM   4641  HG3 GLN B 123      33.406  -1.703   3.930  1.00 98.74           H  
ATOM   4642  CD  GLN B 123      33.426  -3.266   2.452  1.00 98.74           C  
ATOM   4643  NE2 GLN B 123      33.762  -4.438   2.944  1.00 98.74           N  
ATOM   4644 HE21 GLN B 123      34.404  -4.495   3.721  1.00 98.74           H  
ATOM   4645 HE22 GLN B 123      33.375  -5.242   2.470  1.00 98.74           H  
ATOM   4646  OE1 GLN B 123      32.676  -3.226   1.486  1.00 98.74           O  
ATOM   4647  N   VAL B 124      35.017   2.385   1.481  1.00 98.65           N  
ATOM   4648  H   VAL B 124      34.566   2.616   2.355  1.00 98.65           H  
ATOM   4649  CA  VAL B 124      35.188   3.471   0.512  1.00 98.65           C  
ATOM   4650  HA  VAL B 124      35.715   3.107  -0.370  1.00 98.65           H  
ATOM   4651  C   VAL B 124      36.034   4.554   1.162  1.00 98.65           C  
ATOM   4652  CB  VAL B 124      33.827   4.024   0.064  1.00 98.65           C  
ATOM   4653  HB  VAL B 124      33.313   4.450   0.926  1.00 98.65           H  
ATOM   4654  O   VAL B 124      35.690   5.055   2.239  1.00 98.65           O  
ATOM   4655  CG1 VAL B 124      33.992   5.120  -0.995  1.00 98.65           C  
ATOM   4656 HG11 VAL B 124      33.014   5.481  -1.313  1.00 98.65           H  
ATOM   4657 HG12 VAL B 124      34.529   4.727  -1.858  1.00 98.65           H  
ATOM   4658 HG13 VAL B 124      34.550   5.963  -0.588  1.00 98.65           H  
ATOM   4659  CG2 VAL B 124      32.938   2.914  -0.515  1.00 98.65           C  
ATOM   4660 HG21 VAL B 124      31.970   3.333  -0.786  1.00 98.65           H  
ATOM   4661 HG22 VAL B 124      32.763   2.136   0.228  1.00 98.65           H  
ATOM   4662 HG23 VAL B 124      33.417   2.478  -1.392  1.00 98.65           H  
ATOM   4663  N   SER B 125      37.158   4.897   0.543  1.00 98.62           N  
ATOM   4664  H   SER B 125      37.378   4.471  -0.347  1.00 98.62           H  
ATOM   4665  CA  SER B 125      38.067   5.908   1.077  1.00 98.62           C  
ATOM   4666  HA  SER B 125      38.151   5.736   2.150  1.00 98.62           H  
ATOM   4667  C   SER B 125      37.509   7.327   0.904  1.00 98.62           C  
ATOM   4668  CB  SER B 125      39.481   5.711   0.514  1.00 98.62           C  
ATOM   4669  HB2 SER B 125      40.198   5.835   1.325  1.00 98.62           H  
ATOM   4670  HB3 SER B 125      39.589   4.700   0.122  1.00 98.62           H  
ATOM   4671  O   SER B 125      36.621   7.575   0.081  1.00 98.62           O  
ATOM   4672  OG  SER B 125      39.797   6.641  -0.491  1.00 98.62           O  
ATOM   4673  HG  SER B 125      40.446   7.231  -0.100  1.00 98.62           H  
ATOM   4674  N   ILE B 126      38.028   8.270   1.696  1.00 98.43           N  
ATOM   4675  H   ILE B 126      38.829   8.038   2.265  1.00 98.43           H  
ATOM   4676  CA  ILE B 126      37.677   9.692   1.557  1.00 98.43           C  
ATOM   4677  HA  ILE B 126      36.595   9.805   1.633  1.00 98.43           H  
ATOM   4678  C   ILE B 126      38.098  10.175   0.165  1.00 98.43           C  
ATOM   4679  CB  ILE B 126      38.343  10.534   2.672  1.00 98.43           C  
ATOM   4680  HB  ILE B 126      39.422  10.381   2.633  1.00 98.43           H  
ATOM   4681  O   ILE B 126      37.320  10.819  -0.533  1.00 98.43           O  
ATOM   4682  CG1 ILE B 126      37.826  10.073   4.052  1.00 98.43           C  
ATOM   4683 HG12 ILE B 126      38.005   9.005   4.173  1.00 98.43           H  
ATOM   4684 HG13 ILE B 126      36.749  10.242   4.069  1.00 98.43           H  
ATOM   4685  CG2 ILE B 126      38.055  12.033   2.466  1.00 98.43           C  
ATOM   4686 HG21 ILE B 126      38.441  12.373   1.504  1.00 98.43           H  
ATOM   4687 HG22 ILE B 126      38.562  12.631   3.223  1.00 98.43           H  
ATOM   4688 HG23 ILE B 126      36.982  12.222   2.508  1.00 98.43           H  
ATOM   4689  CD1 ILE B 126      38.436  10.776   5.269  1.00 98.43           C  
ATOM   4690 HD11 ILE B 126      39.521  10.675   5.244  1.00 98.43           H  
ATOM   4691 HD12 ILE B 126      38.164  11.832   5.281  1.00 98.43           H  
ATOM   4692 HD13 ILE B 126      38.054  10.312   6.178  1.00 98.43           H  
ATOM   4693  N   GLU B 127      39.294   9.780  -0.271  1.00 98.56           N  
ATOM   4694  H   GLU B 127      39.866   9.231   0.356  1.00 98.56           H  
ATOM   4695  CA  GLU B 127      39.879  10.118  -1.567  1.00 98.56           C  
ATOM   4696  HA  GLU B 127      39.916  11.203  -1.662  1.00 98.56           H  
ATOM   4697  C   GLU B 127      39.051   9.570  -2.735  1.00 98.56           C  
ATOM   4698  CB  GLU B 127      41.314   9.565  -1.685  1.00 98.56           C  
ATOM   4699  HB2 GLU B 127      41.298   8.477  -1.744  1.00 98.56           H  
ATOM   4700  HB3 GLU B 127      41.715   9.921  -2.634  1.00 98.56           H  
ATOM   4701  O   GLU B 127      38.903  10.240  -3.754  1.00 98.56           O  
ATOM   4702  CG  GLU B 127      42.293  10.009  -0.583  1.00 98.56           C  
ATOM   4703  HG2 GLU B 127      43.303   9.872  -0.968  1.00 98.56           H  
ATOM   4704  HG3 GLU B 127      42.154  11.075  -0.401  1.00 98.56           H  
ATOM   4705  CD  GLU B 127      42.182   9.234   0.744  1.00 98.56           C  
ATOM   4706  OE1 GLU B 127      42.942   9.573   1.673  1.00 98.56           O  
ATOM   4707  OE2 GLU B 127      41.336   8.305   0.842  1.00 98.56           O  
ATOM   4708  N   GLU B 128      38.479   8.370  -2.608  1.00 98.55           N  
ATOM   4709  H   GLU B 128      38.660   7.832  -1.773  1.00 98.55           H  
ATOM   4710  CA  GLU B 128      37.572   7.824  -3.621  1.00 98.55           C  
ATOM   4711  HA  GLU B 128      38.068   7.854  -4.592  1.00 98.55           H  
ATOM   4712  C   GLU B 128      36.293   8.658  -3.743  1.00 98.55           C  
ATOM   4713  CB  GLU B 128      37.205   6.373  -3.297  1.00 98.55           C  
ATOM   4714  HB2 GLU B 128      36.831   6.309  -2.275  1.00 98.55           H  
ATOM   4715  HB3 GLU B 128      36.410   6.058  -3.973  1.00 98.55           H  
ATOM   4716  O   GLU B 128      35.844   8.937  -4.860  1.00 98.55           O  
ATOM   4717  CG  GLU B 128      38.388   5.421  -3.478  1.00 98.55           C  
ATOM   4718  HG2 GLU B 128      38.757   5.503  -4.501  1.00 98.55           H  
ATOM   4719  HG3 GLU B 128      39.206   5.694  -2.811  1.00 98.55           H  
ATOM   4720  CD  GLU B 128      37.942   3.989  -3.194  1.00 98.55           C  
ATOM   4721  OE1 GLU B 128      37.805   3.246  -4.195  1.00 98.55           O  
ATOM   4722  OE2 GLU B 128      37.696   3.682  -2.004  1.00 98.55           O  
ATOM   4723  N   GLY B 129      35.737   9.088  -2.606  1.00 98.66           N  
ATOM   4724  H   GLY B 129      36.188   8.837  -1.737  1.00 98.66           H  
ATOM   4725  CA  GLY B 129      34.590   9.992  -2.548  1.00 98.66           C  
ATOM   4726  HA2 GLY B 129      34.329  10.154  -1.502  1.00 98.66           H  
ATOM   4727  HA3 GLY B 129      33.741   9.542  -3.062  1.00 98.66           H  
ATOM   4728  C   GLY B 129      34.886  11.351  -3.185  1.00 98.66           C  
ATOM   4729  O   GLY B 129      34.141  11.797  -4.060  1.00 98.66           O  
ATOM   4730  N   GLU B 130      36.006  11.970  -2.812  1.00 98.71           N  
ATOM   4731  H   GLU B 130      36.552  11.552  -2.072  1.00 98.71           H  
ATOM   4732  CA  GLU B 130      36.468  13.252  -3.356  1.00 98.71           C  
ATOM   4733  HA  GLU B 130      35.695  14.005  -3.211  1.00 98.71           H  
ATOM   4734  C   GLU B 130      36.759  13.174  -4.857  1.00 98.71           C  
ATOM   4735  CB  GLU B 130      37.743  13.703  -2.630  1.00 98.71           C  
ATOM   4736  HB2 GLU B 130      38.457  12.880  -2.612  1.00 98.71           H  
ATOM   4737  HB3 GLU B 130      38.183  14.534  -3.182  1.00 98.71           H  
ATOM   4738  O   GLU B 130      36.335  14.048  -5.618  1.00 98.71           O  
ATOM   4739  CG  GLU B 130      37.455  14.180  -1.202  1.00 98.71           C  
ATOM   4740  HG2 GLU B 130      36.999  13.369  -0.633  1.00 98.71           H  
ATOM   4741  HG3 GLU B 130      36.740  15.000  -1.266  1.00 98.71           H  
ATOM   4742  CD  GLU B 130      38.701  14.671  -0.455  1.00 98.71           C  
ATOM   4743  OE1 GLU B 130      38.498  15.365   0.569  1.00 98.71           O  
ATOM   4744  OE2 GLU B 130      39.829  14.396  -0.924  1.00 98.71           O  
ATOM   4745  N   ARG B 131      37.436  12.111  -5.309  1.00 98.65           N  
ATOM   4746  H   ARG B 131      37.783  11.451  -4.628  1.00 98.65           H  
ATOM   4747  CA  ARG B 131      37.729  11.879  -6.728  1.00 98.65           C  
ATOM   4748  HA  ARG B 131      38.275  12.738  -7.119  1.00 98.65           H  
ATOM   4749  C   ARG B 131      36.442  11.778  -7.535  1.00 98.65           C  
ATOM   4750  CB  ARG B 131      38.599  10.622  -6.879  1.00 98.65           C  
ATOM   4751  HB2 ARG B 131      38.072   9.776  -6.439  1.00 98.65           H  
ATOM   4752  HB3 ARG B 131      39.531  10.769  -6.334  1.00 98.65           H  
ATOM   4753  O   ARG B 131      36.297  12.495  -8.521  1.00 98.65           O  
ATOM   4754  CG  ARG B 131      38.928  10.321  -8.352  1.00 98.65           C  
ATOM   4755  HG2 ARG B 131      38.004  10.194  -8.916  1.00 98.65           H  
ATOM   4756  HG3 ARG B 131      39.478  11.161  -8.778  1.00 98.65           H  
ATOM   4757  CD  ARG B 131      39.761   9.046  -8.518  1.00 98.65           C  
ATOM   4758  HD2 ARG B 131      39.981   8.924  -9.579  1.00 98.65           H  
ATOM   4759  HD3 ARG B 131      40.694   9.163  -7.968  1.00 98.65           H  
ATOM   4760  NE  ARG B 131      39.024   7.861  -8.037  1.00 98.65           N  
ATOM   4761  HE  ARG B 131      38.023   7.968  -7.964  1.00 98.65           H  
ATOM   4762  NH1 ARG B 131      40.781   6.393  -7.927  1.00 98.65           N  
ATOM   4763 HH11 ARG B 131      41.142   5.490  -7.655  1.00 98.65           H  
ATOM   4764 HH12 ARG B 131      41.367   7.094  -8.357  1.00 98.65           H  
ATOM   4765  NH2 ARG B 131      38.766   5.761  -7.200  1.00 98.65           N  
ATOM   4766 HH21 ARG B 131      37.800   5.966  -6.988  1.00 98.65           H  
ATOM   4767 HH22 ARG B 131      39.151   4.899  -6.844  1.00 98.65           H  
ATOM   4768  CZ  ARG B 131      39.525   6.680  -7.728  1.00 98.65           C  
ATOM   4769  N   LYS B 132      35.490  10.952  -7.090  1.00 98.52           N  
ATOM   4770  H   LYS B 132      35.673  10.425  -6.248  1.00 98.52           H  
ATOM   4771  CA  LYS B 132      34.195  10.799  -7.765  1.00 98.52           C  
ATOM   4772  HA  LYS B 132      34.374  10.510  -8.800  1.00 98.52           H  
ATOM   4773  C   LYS B 132      33.420  12.114  -7.802  1.00 98.52           C  
ATOM   4774  CB  LYS B 132      33.397   9.691  -7.066  1.00 98.52           C  
ATOM   4775  HB2 LYS B 132      34.000   8.783  -7.075  1.00 98.52           H  
ATOM   4776  HB3 LYS B 132      33.197   9.967  -6.031  1.00 98.52           H  
ATOM   4777  O   LYS B 132      32.838  12.460  -8.826  1.00 98.52           O  
ATOM   4778  CG  LYS B 132      32.074   9.419  -7.794  1.00 98.52           C  
ATOM   4779  HG2 LYS B 132      31.407  10.274  -7.686  1.00 98.52           H  
ATOM   4780  HG3 LYS B 132      32.282   9.263  -8.853  1.00 98.52           H  
ATOM   4781  CD  LYS B 132      31.384   8.174  -7.233  1.00 98.52           C  
ATOM   4782  HD2 LYS B 132      31.033   8.369  -6.219  1.00 98.52           H  
ATOM   4783  HD3 LYS B 132      32.096   7.349  -7.223  1.00 98.52           H  
ATOM   4784  CE  LYS B 132      30.208   7.808  -8.134  1.00 98.52           C  
ATOM   4785  HE2 LYS B 132      29.431   8.567  -8.050  1.00 98.52           H  
ATOM   4786  HE3 LYS B 132      30.557   7.806  -9.167  1.00 98.52           H  
ATOM   4787  NZ  LYS B 132      29.658   6.474  -7.806  1.00 98.52           N  
ATOM   4788  HZ1 LYS B 132      29.034   6.189  -8.547  1.00 98.52           H  
ATOM   4789  HZ2 LYS B 132      30.388   5.781  -7.720  1.00 98.52           H  
ATOM   4790  HZ3 LYS B 132      29.135   6.489  -6.943  1.00 98.52           H  
ATOM   4791  N   ALA B 133      33.430  12.869  -6.705  1.00 98.50           N  
ATOM   4792  H   ALA B 133      33.897  12.527  -5.876  1.00 98.50           H  
ATOM   4793  CA  ALA B 133      32.766  14.163  -6.654  1.00 98.50           C  
ATOM   4794  HA  ALA B 133      31.724  14.012  -6.936  1.00 98.50           H  
ATOM   4795  C   ALA B 133      33.381  15.172  -7.635  1.00 98.50           C  
ATOM   4796  CB  ALA B 133      32.809  14.673  -5.219  1.00 98.50           C  
ATOM   4797  HB1 ALA B 133      33.841  14.830  -4.904  1.00 98.50           H  
ATOM   4798  HB2 ALA B 133      32.269  15.618  -5.157  1.00 98.50           H  
ATOM   4799  HB3 ALA B 133      32.337  13.948  -4.557  1.00 98.50           H  
ATOM   4800  O   ALA B 133      32.654  15.879  -8.331  1.00 98.50           O  
ATOM   4801  N   LYS B 134      34.714  15.188  -7.749  1.00 98.03           N  
ATOM   4802  H   LYS B 134      35.247  14.603  -7.121  1.00 98.03           H  
ATOM   4803  CA  LYS B 134      35.440  16.019  -8.714  1.00 98.03           C  
ATOM   4804  HA  LYS B 134      35.100  17.049  -8.603  1.00 98.03           H  
ATOM   4805  C   LYS B 134      35.142  15.616 -10.159  1.00 98.03           C  
ATOM   4806  CB  LYS B 134      36.937  15.945  -8.390  1.00 98.03           C  
ATOM   4807  HB2 LYS B 134      37.298  14.931  -8.559  1.00 98.03           H  
ATOM   4808  HB3 LYS B 134      37.080  16.189  -7.337  1.00 98.03           H  
ATOM   4809  O   LYS B 134      34.878  16.488 -10.978  1.00 98.03           O  
ATOM   4810  CG  LYS B 134      37.756  16.925  -9.239  1.00 98.03           C  
ATOM   4811  HG2 LYS B 134      37.399  17.940  -9.063  1.00 98.03           H  
ATOM   4812  HG3 LYS B 134      37.642  16.685 -10.296  1.00 98.03           H  
ATOM   4813  CD  LYS B 134      39.236  16.829  -8.863  1.00 98.03           C  
ATOM   4814  HD2 LYS B 134      39.352  17.058  -7.804  1.00 98.03           H  
ATOM   4815  HD3 LYS B 134      39.583  15.813  -9.049  1.00 98.03           H  
ATOM   4816  CE  LYS B 134      40.047  17.819  -9.702  1.00 98.03           C  
ATOM   4817  HE2 LYS B 134      39.883  17.594 -10.756  1.00 98.03           H  
ATOM   4818  HE3 LYS B 134      39.670  18.824  -9.512  1.00 98.03           H  
ATOM   4819  NZ  LYS B 134      41.490  17.734  -9.373  1.00 98.03           N  
ATOM   4820  HZ1 LYS B 134      41.635  17.934  -8.394  1.00 98.03           H  
ATOM   4821  HZ2 LYS B 134      42.020  18.394  -9.924  1.00 98.03           H  
ATOM   4822  HZ3 LYS B 134      41.834  16.803  -9.559  1.00 98.03           H  
ATOM   4823  N   GLU B 135      35.154  14.319 -10.461  1.00 97.79           N  
ATOM   4824  H   GLU B 135      35.410  13.662  -9.737  1.00 97.79           H  
ATOM   4825  CA  GLU B 135      34.830  13.780 -11.791  1.00 97.79           C  
ATOM   4826  HA  GLU B 135      35.500  14.209 -12.536  1.00 97.79           H  
ATOM   4827  C   GLU B 135      33.401  14.131 -12.227  1.00 97.79           C  
ATOM   4828  CB  GLU B 135      35.014  12.252 -11.785  1.00 97.79           C  
ATOM   4829  HB2 GLU B 135      34.528  11.832 -12.666  1.00 97.79           H  
ATOM   4830  HB3 GLU B 135      34.527  11.845 -10.899  1.00 97.79           H  
ATOM   4831  O   GLU B 135      33.180  14.477 -13.385  1.00 97.79           O  
ATOM   4832  CG  GLU B 135      36.494  11.833 -11.811  1.00 97.79           C  
ATOM   4833  HG2 GLU B 135      36.914  12.111 -12.777  1.00 97.79           H  
ATOM   4834  HG3 GLU B 135      37.040  12.390 -11.049  1.00 97.79           H  
ATOM   4835  CD  GLU B 135      36.715  10.326 -11.575  1.00 97.79           C  
ATOM   4836  OE1 GLU B 135      37.903   9.931 -11.499  1.00 97.79           O  
ATOM   4837  OE2 GLU B 135      35.723   9.578 -11.414  1.00 97.79           O  
ATOM   4838  N   LEU B 136      32.440  14.102 -11.298  1.00 96.04           N  
ATOM   4839  H   LEU B 136      32.684  13.757 -10.381  1.00 96.04           H  
ATOM   4840  CA  LEU B 136      31.034  14.431 -11.563  1.00 96.04           C  
ATOM   4841  HA  LEU B 136      30.821  14.214 -12.609  1.00 96.04           H  
ATOM   4842  C   LEU B 136      30.703  15.926 -11.395  1.00 96.04           C  
ATOM   4843  CB  LEU B 136      30.140  13.524 -10.694  1.00 96.04           C  
ATOM   4844  HB2 LEU B 136      29.098  13.809 -10.840  1.00 96.04           H  
ATOM   4845  HB3 LEU B 136      30.391  13.695  -9.647  1.00 96.04           H  
ATOM   4846  O   LEU B 136      29.554  16.324 -11.604  1.00 96.04           O  
ATOM   4847  CG  LEU B 136      30.280  12.020 -11.005  1.00 96.04           C  
ATOM   4848  HG  LEU B 136      31.318  11.708 -10.889  1.00 96.04           H  
ATOM   4849  CD1 LEU B 136      29.431  11.203 -10.032  1.00 96.04           C  
ATOM   4850 HD11 LEU B 136      29.690  11.469  -9.008  1.00 96.04           H  
ATOM   4851 HD12 LEU B 136      28.376  11.404 -10.219  1.00 96.04           H  
ATOM   4852 HD13 LEU B 136      29.624  10.142 -10.192  1.00 96.04           H  
ATOM   4853  CD2 LEU B 136      29.818  11.669 -12.421  1.00 96.04           C  
ATOM   4854 HD21 LEU B 136      28.798  12.015 -12.587  1.00 96.04           H  
ATOM   4855 HD22 LEU B 136      29.856  10.590 -12.568  1.00 96.04           H  
ATOM   4856 HD23 LEU B 136      30.480  12.128 -13.155  1.00 96.04           H  
ATOM   4857  N   ASN B 137      31.689  16.754 -11.031  1.00 95.57           N  
ATOM   4858  H   ASN B 137      32.609  16.353 -10.916  1.00 95.57           H  
ATOM   4859  CA  ASN B 137      31.535  18.178 -10.727  1.00 95.57           C  
ATOM   4860  HA  ASN B 137      32.459  18.495 -10.244  1.00 95.57           H  
ATOM   4861  C   ASN B 137      30.408  18.455  -9.706  1.00 95.57           C  
ATOM   4862  CB  ASN B 137      31.412  18.961 -12.045  1.00 95.57           C  
ATOM   4863  HB2 ASN B 137      30.452  18.733 -12.508  1.00 95.57           H  
ATOM   4864  HB3 ASN B 137      32.207  18.657 -12.726  1.00 95.57           H  
ATOM   4865  O   ASN B 137      29.477  19.226  -9.958  1.00 95.57           O  
ATOM   4866  CG  ASN B 137      31.530  20.459 -11.836  1.00 95.57           C  
ATOM   4867  ND2 ASN B 137      30.802  21.247 -12.592  1.00 95.57           N  
ATOM   4868 HD21 ASN B 137      30.889  22.237 -12.410  1.00 95.57           H  
ATOM   4869 HD22 ASN B 137      30.155  20.852 -13.259  1.00 95.57           H  
ATOM   4870  OD1 ASN B 137      32.294  20.947 -11.020  1.00 95.57           O  
ATOM   4871  N   VAL B 138      30.466  17.771  -8.560  1.00 97.81           N  
ATOM   4872  H   VAL B 138      31.259  17.160  -8.424  1.00 97.81           H  
ATOM   4873  CA  VAL B 138      29.507  17.889  -7.451  1.00 97.81           C  
ATOM   4874  HA  VAL B 138      28.842  18.728  -7.654  1.00 97.81           H  
ATOM   4875  C   VAL B 138      30.227  18.218  -6.141  1.00 97.81           C  
ATOM   4876  CB  VAL B 138      28.615  16.634  -7.322  1.00 97.81           C  
ATOM   4877  HB  VAL B 138      27.854  16.828  -6.567  1.00 97.81           H  
ATOM   4878  O   VAL B 138      31.422  17.967  -5.991  1.00 97.81           O  
ATOM   4879  CG1 VAL B 138      27.900  16.311  -8.640  1.00 97.81           C  
ATOM   4880 HG11 VAL B 138      28.615  15.905  -9.357  1.00 97.81           H  
ATOM   4881 HG12 VAL B 138      27.461  17.214  -9.063  1.00 97.81           H  
ATOM   4882 HG13 VAL B 138      27.129  15.559  -8.474  1.00 97.81           H  
ATOM   4883  CG2 VAL B 138      29.369  15.373  -6.901  1.00 97.81           C  
ATOM   4884 HG21 VAL B 138      28.672  14.541  -6.801  1.00 97.81           H  
ATOM   4885 HG22 VAL B 138      30.105  15.131  -7.668  1.00 97.81           H  
ATOM   4886 HG23 VAL B 138      29.868  15.531  -5.945  1.00 97.81           H  
ATOM   4887  N   MET B 139      29.511  18.784  -5.168  1.00 98.34           N  
ATOM   4888  H   MET B 139      28.515  18.890  -5.299  1.00 98.34           H  
ATOM   4889  CA  MET B 139      30.068  19.033  -3.835  1.00 98.34           C  
ATOM   4890  HA  MET B 139      31.044  19.505  -3.948  1.00 98.34           H  
ATOM   4891  C   MET B 139      30.261  17.712  -3.081  1.00 98.34           C  
ATOM   4892  CB  MET B 139      29.160  19.972  -3.032  1.00 98.34           C  
ATOM   4893  HB2 MET B 139      28.185  19.501  -2.910  1.00 98.34           H  
ATOM   4894  HB3 MET B 139      29.599  20.123  -2.045  1.00 98.34           H  
ATOM   4895  O   MET B 139      29.533  16.750  -3.318  1.00 98.34           O  
ATOM   4896  CG  MET B 139      28.949  21.341  -3.683  1.00 98.34           C  
ATOM   4897  HG2 MET B 139      29.908  21.845  -3.802  1.00 98.34           H  
ATOM   4898  HG3 MET B 139      28.517  21.192  -4.673  1.00 98.34           H  
ATOM   4899  SD  MET B 139      27.818  22.405  -2.745  1.00 98.34           S  
ATOM   4900  CE  MET B 139      28.916  23.018  -1.444  1.00 98.34           C  
ATOM   4901  HE1 MET B 139      29.725  23.590  -1.900  1.00 98.34           H  
ATOM   4902  HE2 MET B 139      28.351  23.676  -0.784  1.00 98.34           H  
ATOM   4903  HE3 MET B 139      29.335  22.185  -0.879  1.00 98.34           H  
ATOM   4904  N   PHE B 140      31.200  17.681  -2.135  1.00 98.80           N  
ATOM   4905  H   PHE B 140      31.781  18.494  -1.990  1.00 98.80           H  
ATOM   4906  CA  PHE B 140      31.465  16.506  -1.306  1.00 98.80           C  
ATOM   4907  HA  PHE B 140      30.644  15.799  -1.418  1.00 98.80           H  
ATOM   4908  C   PHE B 140      31.571  16.856   0.177  1.00 98.80           C  
ATOM   4909  CB  PHE B 140      32.737  15.810  -1.792  1.00 98.80           C  
ATOM   4910  HB2 PHE B 140      32.604  15.561  -2.845  1.00 98.80           H  
ATOM   4911  HB3 PHE B 140      33.575  16.503  -1.721  1.00 98.80           H  
ATOM   4912  O   PHE B 140      32.107  17.907   0.557  1.00 98.80           O  
ATOM   4913  CG  PHE B 140      33.073  14.536  -1.044  1.00 98.80           C  
ATOM   4914  CD1 PHE B 140      34.184  14.500  -0.184  1.00 98.80           C  
ATOM   4915  HD1 PHE B 140      34.814  15.369  -0.065  1.00 98.80           H  
ATOM   4916  CD2 PHE B 140      32.265  13.392  -1.185  1.00 98.80           C  
ATOM   4917  HD2 PHE B 140      31.406  13.415  -1.840  1.00 98.80           H  
ATOM   4918  CE1 PHE B 140      34.501  13.323   0.512  1.00 98.80           C  
ATOM   4919  HE1 PHE B 140      35.376  13.290   1.144  1.00 98.80           H  
ATOM   4920  CE2 PHE B 140      32.579  12.217  -0.480  1.00 98.80           C  
ATOM   4921  HE2 PHE B 140      31.971  11.332  -0.598  1.00 98.80           H  
ATOM   4922  CZ  PHE B 140      33.702  12.178   0.363  1.00 98.80           C  
ATOM   4923  HZ  PHE B 140      33.959  11.269   0.886  1.00 98.80           H  
ATOM   4924  N   ILE B 141      31.071  15.956   1.021  1.00 98.86           N  
ATOM   4925  H   ILE B 141      30.600  15.151   0.634  1.00 98.86           H  
ATOM   4926  CA  ILE B 141      31.286  15.978   2.465  1.00 98.86           C  
ATOM   4927  HA  ILE B 141      32.321  16.272   2.641  1.00 98.86           H  
ATOM   4928  C   ILE B 141      31.096  14.577   3.047  1.00 98.86           C  
ATOM   4929  CB  ILE B 141      30.357  17.025   3.127  1.00 98.86           C  
ATOM   4930  HB  ILE B 141      30.496  17.966   2.595  1.00 98.86           H  
ATOM   4931  O   ILE B 141      30.194  13.844   2.648  1.00 98.86           O  
ATOM   4932  CG1 ILE B 141      30.762  17.281   4.591  1.00 98.86           C  
ATOM   4933 HG12 ILE B 141      31.840  17.437   4.641  1.00 98.86           H  
ATOM   4934 HG13 ILE B 141      30.510  16.411   5.197  1.00 98.86           H  
ATOM   4935  CG2 ILE B 141      28.867  16.659   3.011  1.00 98.86           C  
ATOM   4936 HG21 ILE B 141      28.631  16.402   1.979  1.00 98.86           H  
ATOM   4937 HG22 ILE B 141      28.629  15.807   3.648  1.00 98.86           H
[truncated: 266,825 more chars]
