# Supplementary material for: Molecular mechanism for recognition of the cargo adapter Rab6GTP by the dynein adapter BicD2
Source: Life Sci Alliance. 2024 May 7;7(7):e202302430. doi: 10.26508/lsa.202302430 (PMC11077774; doi:10.26508/lsa.202302430)
Supplement: Supplementary file 3 [file LSA-2023-02430_SdataF2.xlsx]

## Sheet: Fig 2C Pulldown quantification
Mutant	BicD2/Rab6	BicD2/Rab6	BicD2/Rab6	BicD2/Rab6	BicD2/Rab6
	Trial 1	Trial 2	Trial 3	Trial 4	Average	Standard Deviation
Rab6 WT	1	1	1		1	0
Q22A	0.920666	0.992702	0.989346		0.967572	0.0406558
S23A	0.98256	0.940501	0.968592		0.963884	0.021421
skip					0
Y35A	0.482519	0.529623	0.457349	0.151	0.405	0.127
skip						]
F38A	0.000941982	0.00120972	0.0015		0.01	0.000279084
D39
N40
T41
Y42A	0.267893	0.450872	0.433525		0.384097	0.101008
Q43A	1.06154	1.05068	1.02748		1.04657	0.0173965
A44
T45A	0.0102044	0.0101581	0.0128656		0.011076	0.00154997
I46A	0.0862774	0.0660537	0.0742721		0.0755344	0.0101708
G47
I48A	1.55161	1.1458	1.24562		1.31434	0.211452
D49A	0.0498562	0.0452456	0.0311502		0.042084	0.00974555
F50A	0.365541	0.435134	0.309499		0.370058	0.0629393
L51A	1.05241	1.13845	1.06484		1.08523	0.0465049
S52A	1.06279	1.01572	1.00072		1.02641	0.0323853
K53A	0.0155296	0.0144385	0.00104576		0.010338	0.00806576
T54A	0.795947	0.691789	0.88295	0.808	0.795	0.051
R63A	0.0709185	0.070687	0.0762397		0.0726151	0.00314114
L64
Q65A	0.460259	0.485181	0.531869		0.492436	0.0363521
L66
W67A	0.102129	0.0921914	0.103253		0.0991911	0.00608788
D68A
T69A	0.08402	0.0858918	0.0493649		0.0730923	0.0205698
R74A	0.976642	0.967892	0.959204		0.967913	0.00871905
F75A	0.00300981	0.00358057	0.0346616		0.0137507	0.0181117
R76
S77A	0.846065	0.882659	0.882731		0.870485	0.0211485
L78	0.466281	0.46723	0.675892	0.673	0.571	0.105
I79A	0.139182	0.0438449	0.108452		0.0971599	0.0486616
P80A	0.766905	0.760813	0.771039		0.766253	0.00514408
S81A	1.03135	1.08429	0.94892		1.02152	0.0682201
Y82A	0.33095	0.0761467	0.103122		0.170073	0.139975
I83A	0.0311154	0.0137767	0.0110368		0.018643	0.0108879
R84A	0.992035	1.06197	1.02662		1.02687	0.0349673
D85A	0.947651	1.08747	0.98859		1.0079	0.0718831
K158A	0.986189	1.09534	1.01289		1.03147	0.0568993

## Sheet: numbering scheme of mutants CD
Numbering scheme of the mutants
606	Hs Rab6a Q72L pGEX6P1			WT
607	Hs Rab6a Q72L R74A pGEX6P1
608	Hs Rab6a Q72L F75A pGEX6P1
609	Hs Rab6a Q72L Y82A pGEX6P1
610	Hs Rab6a Q72L N85A pGEX6P1
611	Hs Rab6a Q72L S77A pGEX6P1
612	Hs Rab6a Q72L I79A pGEX6P1
613	Hs Rab6a Q72L P80A pGEX6P1
614	Hs Rab6a Q72L S81A pGEX6P1
615	Hs Rab6a Q72L I83A pGEX6P1
616	Hs Rab6a Q72L R84A pGEX6P1
617	Hs Rab6A Q72L Y42A pGEX6p1
618	Hs Rab6A Q72L I46A pGEX6p1
619	Hs Rab6A Q72L I48A pGEX6p1
620	Hs Rab6A Q72L D49A pGEX6p1
621	Hs Rab6A Q72L F50A pGEX6p1
622	Hs Rab6A Q72L Q22A pGEX6p1
623	Hs Rab6A Q72L S23A pGEX6p1
624	Hs Rab6A Q72L F38A pGEX6p1
625	Hs Rab6A Q72L T45A pGEX6p1
626	Hs Rab6A Q72L K158A pGEX6p1
627	Hs Rab6A Q72L Q43A pGEX6p1
628	Hs Rab6A Q72L L51A pGEX6p1
629	Hs Rab6A Q72L S52A pGEX6p1
630	Hs Rab6A Q72L K53A pGEX6p1
631	Hs_Rab6A_R63A_Q72L_pGEX-6P-1
632	Hs_Rab6A_Q65A_Q72L_pGEX-6P-1
633	Hs_Rab6A_W67A_Q72L_pGEX-6P-1
634	Hs_Rab6A_69A_Q72L_pGEX-6P-1
656	Hs_Rab6a_Q72L_Y35A_pGEX6P1
657	Hs_Rab6a_Q72L_T54A_pGEX6P1
658	Hs_Rab6a_Q72L_L78A_pGEX6P1

## Sheet: Fig 2D Fig S8 606_WT
TITLE	606_march_03				TITLE	buffermarch1_march9real4cuvb
DATA TYPE					DATA TYPE					path	0.1
ORIGIN	JASCO				ORIGIN	JASCO				size	23981.3
OWNER					OWNER					peptides	213
DATE	23/07/25				DATE	23/07/25				concentration	0.3
TIME	20:32:35				TIME	19:32:07								Concentration from absorbance
SPECTROMETER/DATA SYSTEM					SPECTROMETER/DATA SYSTEM
LOCALE	1033				LOCALE	1033
RESOLUTION					RESOLUTION
DELTAX	-0.1				DELTAX	-0.1								concentration from 214 nm (Extinction coefficient from Bestsel 214 nm: J. Agric. Food Chem. 2007, 55, 5445-545)
XUNITS	NANOMETERS				XUNITS	NANOMETERS								371769
YUNITS	CD [mdeg]				YUNITS	CD [mdeg]
Y2UNITS	HT [V]				Y2UNITS	HT [V]				YELLOW HIGHLIGHT =			concentration	0.273801
Y3UNITS	ABSORBANCE				Y3UNITS	ABSORBANCE				PLOTTED DATA
FIRSTX	250				FIRSTX	250
LASTX	190				LASTX	190
NPOINTS	601				NPOINTS	601			Molar ellipticity conversion factor			375.294
FIRSTY	-0.07593				FIRSTY	1.02445			to multiply the ellipticity with				Molar ellipticity conversion 214 nm	411.205
MAXY	19.329				MAXY	7.5583
MINY	-25.5944				MINY	-2.82087
XYDATA					XYDATA						Wavelength WL (nm)	Background subtracted ellipticity	molar ellipticity	molar ellipticity, concentration corrected (214nm)
250	-0.0759294	256.646	0.782089		250	1.02445	253.925	0.749174			250	-1.10038	-412.965	-452.481
249.9	-0.0634082	256.656	0.78221		249.9	1.01424	253.998	0.750063			249.9	-1.07765	-404.434	-443.134
249.8	-0.0396341	256.721	0.782992		249.8	1.03655	253.969	0.749713			249.8	-1.07618	-403.885	-442.532
249.7	-0.0827134	256.747	0.783313		249.7	1.04418	254.02	0.750327			249.7	-1.12689	-422.916	-463.384
249.6	-0.0883874	256.807	0.784034		249.6	1.04329	254.008	0.750193			249.6	-1.13168	-424.711	-465.351
249.5	-0.139673	256.89	0.785036		249.5	1.04855	254.061	0.750837			249.5	-1.18822	-445.932	-488.603
249.4	-0.146545	256.924	0.785444		249.4	1.06025	254.129	0.751662			249.4	-1.20679	-452.902	-496.24
249.3	-0.176853	256.974	0.786038		249.3	1.06252	254.2	0.752525			249.3	-1.23937	-465.129	-509.636
249.2	-0.209114	257.011	0.786491		249.2	1.06629	254.225	0.752827			249.2	-1.2754	-478.651	-524.452
249.1	-0.214301	257.068	0.787177		249.1	1.07642	254.304	0.753784			249.1	-1.29072	-484.399	-530.751
249	-0.204714	257.104	0.787605		249	1.05672	254.356	0.754414			249	-1.26143	-473.408	-518.708
248.9	-0.185487	257.122	0.787819		248.9	1.04588	254.417	0.755147			248.9	-1.23137	-462.124	-506.344
248.8	-0.189284	257.176	0.788469		248.8	1.06245	254.483	0.755948			248.8	-1.25173	-469.768	-514.719
248.7	-0.144685	257.241	0.789258		248.7	1.06103	254.517	0.756361			248.7	-1.20571	-452.497	-495.796
248.6	-0.156672	257.268	0.789575		248.6	1.06676	254.55	0.756768			248.6	-1.22343	-459.146	-503.081
248.5	-0.190495	257.288	0.789811		248.5	1.09702	254.635	0.757793			248.5	-1.28752	-483.196	-529.432
248.4	-0.230124	257.282	0.789741		248.4	1.11445	254.663	0.758133			248.4	-1.34457	-504.61	-552.895
248.3	-0.277217	257.302	0.789992		248.3	1.12785	254.73	0.758951			248.3	-1.40507	-527.313	-577.77
248.2	-0.281036	257.316	0.790151		248.2	1.09738	254.783	0.759585			248.2	-1.37842	-517.311	-566.811
248.1	-0.286569	257.325	0.790262		248.1	1.1093	254.835	0.760225			248.1	-1.39587	-523.861	-573.988
248	-0.292805	257.355	0.790628		248	1.09892	254.906	0.761079			248	-1.39172	-522.305	-572.284
247.9	-0.297208	257.369	0.790796		247.9	1.12566	254.959	0.761725			247.9	-1.42287	-533.993	-585.09
247.8	-0.281689	257.44	0.791647		247.8	1.10645	254.995	0.762153			247.8	-1.38814	-520.96	-570.809
247.7	-0.31508	257.495	0.792305		247.7	1.10348	255.018	0.762438			247.7	-1.41856	-532.376	-583.319
247.6	-0.334226	257.561	0.793094		247.6	1.12254	255.058	0.762922			247.6	-1.45677	-546.715	-599.029
247.5	-0.341044	257.601	0.793582		247.5	1.10111	255.118	0.763645			247.5	-1.44215	-541.231	-593.021
247.4	-0.387687	257.638	0.794025		247.4	1.1095	255.173	0.764306			247.4	-1.49719	-561.885	-615.65
247.3	-0.397131	257.708	0.794861		247.3	1.12624	255.216	0.764829			247.3	-1.52337	-571.711	-626.417
247.2	-0.386472	257.72	0.79501		247.2	1.14143	255.319	0.766072			247.2	-1.5279	-573.412	-628.281
247.1	-0.423921	257.745	0.795304		247.1	1.1126	255.39	0.76693			247.1	-1.53652	-576.646	-631.825
247	-0.448967	257.833	0.796367		247	1.11007	255.437	0.767499			247	-1.55904	-585.097	-641.083
246.9	-0.470052	257.89	0.79705		246.9	1.05335	255.429	0.767413			246.9	-1.5234	-571.723	-626.43
246.8	-0.455669	257.96	0.79788		246.8	1.06067	255.485	0.768083			246.8	-1.51634	-569.072	-623.526
246.7	-0.435589	258.004	0.798418		246.7	1.06465	255.524	0.768557			246.7	-1.50024	-563.03	-616.905
246.6	-0.446137	258.04	0.798841		246.6	1.10025	255.586	0.76931			246.6	-1.54639	-580.349	-635.882
246.5	-0.441285	258.119	0.79979		246.5	1.1053	255.629	0.769819			246.5	-1.54658	-580.423	-635.963
246.4	-0.432526	258.142	0.800071		246.4	1.09896	255.651	0.770089			246.4	-1.53149	-574.757	-629.754
246.3	-0.443209	258.19	0.800643		246.3	1.10516	255.692	0.770592			246.3	-1.54837	-581.093	-636.697
246.2	-0.46041	258.202	0.800785		246.2	1.1215	255.742	0.771194			246.2	-1.58191	-593.681	-650.489
246.1	-0.467264	258.226	0.801068		246.1	1.15491	255.815	0.772072			246.1	-1.62217	-608.791	-667.046
246	-0.462324	258.201	0.800773		246	1.14535	255.876	0.772814			246	-1.60767	-603.35	-661.083
245.9	-0.482751	258.246	0.801308		245.9	1.14024	255.928	0.773435			245.9	-1.62299	-609.098	-667.382
245.8	-0.473187	258.226	0.801069		245.8	1.17487	255.94	0.773583			245.8	-1.64806	-618.505	-677.689
245.7	-0.46437	258.274	0.801654		245.7	1.18382	255.922	0.773364			245.7	-1.64819	-618.555	-677.744
245.6	-0.468752	258.347	0.802521		245.6	1.17606	255.962	0.773844			245.6	-1.64481	-617.287	-676.354
245.5	-0.485823	258.405	0.803214		245.5	1.15219	255.957	0.773785			245.5	-1.63801	-614.736	-673.559
245.4	-0.502265	258.463	0.803907		245.4	1.17123	255.971	0.773956			245.4	-1.67349	-628.052	-688.149
245.3	-0.510973	258.492	0.804262		245.3	1.18532	256.018	0.774519			245.3	-1.69629	-636.608	-697.524
245.2	-0.5582	258.565	0.805134		245.2	1.22144	256.098	0.775488			245.2	-1.77964	-667.887	-731.796
245.1	-0.595323	258.635	0.805969		245.1	1.22781	256.139	0.775978			245.1	-1.82313	-684.21	-749.681
245	-0.631241	258.689	0.806623		245	1.22869	256.176	0.776429			245	-1.85993	-698.02	-764.812
244.9	-0.669335	258.739	0.807213		244.9	1.21527	256.201	0.776734			244.9	-1.88461	-707.28	-774.959
244.8	-0.696353	258.769	0.807573		244.8	1.19939	256.249	0.777312			244.8	-1.89574	-711.46	-779.539
244.7	-0.721044	258.794	0.807878		244.7	1.19744	256.287	0.777769			244.7	-1.91848	-719.995	-788.89
244.6	-0.770376	258.822	0.808214		244.6	1.19252	256.313	0.778079			244.6	-1.9629	-736.662	-807.152
244.5	-0.784673	258.884	0.808947		244.5	1.18179	256.345	0.778462			244.5	-1.96646	-738.001	-808.619
244.4	-0.831053	258.905	0.809206		244.4	1.2049	256.362	0.778667			244.4	-2.03595	-764.08	-837.194
244.3	-0.890196	258.966	0.809926		244.3	1.18657	256.357	0.778617			244.3	-2.07677	-779.397	-853.976
244.2	-0.925894	259.007	0.810419		244.2	1.22405	256.41	0.779245			244.2	-2.14994	-806.86	-884.067
244.1	-0.963048	259.065	0.811111		244.1	1.24285	256.453	0.779767			244.1	-2.2059	-827.859	-907.076
244	-1.00018	259.146	0.812081		244	1.22146	256.491	0.780222			244	-2.22164	-833.767	-913.549
243.9	-1.03601	259.146	0.812082		243.9	1.22134	256.555	0.780999			243.9	-2.25735	-847.169	-928.233
243.8	-1.12131	259.179	0.812481		243.8	1.21766	256.597	0.781509			243.8	-2.33897	-877.8	-961.796
243.7	-1.15719	259.215	0.812908		243.7	1.21016	256.649	0.782128			243.7	-2.36735	-888.451	-973.466
243.6	-1.1888	259.244	0.81325		243.6	1.21159	256.685	0.782568			243.6	-2.40039	-900.851	-987.052
243.5	-1.24637	259.264	0.813489		243.5	1.20275	256.722	0.783008			243.5	-2.44912	-919.139	-1007.09
243.4	-1.29868	259.298	0.813898		243.4	1.19263	256.729	0.78309			243.4	-2.49131	-934.973	-1024.44
243.3	-1.31793	259.299	0.813906		243.3	1.18702	256.784	0.783752			243.3	-2.50495	-940.092	-1030.05
243.2	-1.3435	259.341	0.814414		243.2	1.16814	256.817	0.784156			243.2	-2.51164	-942.602	-1032.8
243.1	-1.39027	259.383	0.814915		243.1	1.20872	256.839	0.784416			243.1	-2.59899	-975.384	-1068.72
243	-1.40528	259.412	0.815254		243	1.21065	256.865	0.784733			243	-2.61593	-981.742	-1075.68
242.9	-1.43452	259.457	0.8158		242.9	1.18485	256.907	0.785234			242.9	-2.61937	-983.033	-1077.1
242.8	-1.45653	259.52	0.816552		242.8	1.21514	256.986	0.786189			242.8	-2.67167	-1002.66	-1098.6
242.7	-1.48539	259.55	0.816909		242.7	1.22944	257.04	0.786839			242.7	-2.71483	-1018.86	-1116.35
242.6	-1.48142	259.581	0.817272		242.6	1.18346	257.07	0.787199			242.6	-2.66488	-1000.11	-1095.81
242.5	-1.52415	259.643	0.818011		242.5	1.1999	257.152	0.788181			242.5	-2.72405	-1022.32	-1120.14
242.4	-1.56433	259.695	0.818631		242.4	1.17187	257.174	0.788449			242.4	-2.7362	-1026.88	-1125.14
242.3	-1.56807	259.723	0.818963		242.3	1.18659	257.229	0.78911			242.3	-2.75466	-1033.81	-1132.73
242.2	-1.62484	259.821	0.820133		242.2	1.21216	257.293	0.789874			242.2	-2.837	-1064.71	-1166.59
242.1	-1.66019	259.939	0.821544		242.1	1.20873	257.379	0.790906			242.1	-2.86892	-1076.69	-1179.71
242	-1.65174	260.021	0.82252		242	1.22614	257.439	0.791629			242	-2.87788	-1080.05	-1183.4
241.9	-1.70258	260.026	0.822578		241.9	1.24749	257.466	0.791956			241.9	-2.95007	-1107.14	-1213.08
241.8	-1.76038	260.135	0.823882		241.8	1.26332	257.577	0.793293			241.8	-3.0237	-1134.78	-1243.36
241.7	-1.83777	260.228	0.824989		241.7	1.29493	257.667	0.794368			241.7	-3.1327	-1175.68	-1288.18
241.6	-1.91554	260.281	0.825616		241.6	1.30052	257.736	0.795203			241.6	-3.21606	-1206.97	-1322.46
241.5	-1.94594	260.339	0.826303		241.5	1.29178	257.795	0.795907			241.5	-3.23772	-1215.1	-1331.37
241.4	-2.03098	260.416	0.82722		241.4	1.32731	257.887	0.797004			241.4	-3.35829	-1260.34	-1380.94
241.3	-2.11506	260.469	0.827853		241.3	1.30541	257.918	0.797382			241.3	-3.42047	-1283.68	-1406.51
241.2	-2.16296	260.538	0.828679		241.2	1.30555	257.94	0.797645			241.2	-3.46851	-1301.71	-1426.27
241.1	-2.22842	260.614	0.829581		241.1	1.30354	258.024	0.798653			241.1	-3.53196	-1325.52	-1452.36
241	-2.28764	260.738	0.831049		241	1.32686	258.099	0.799555			241	-3.6145	-1356.5	-1486.3
240.9	-2.33397	260.808	0.831883		240.9	1.31743	258.148	0.800141			240.9	-3.6514	-1370.35	-1501.47
240.8	-2.39464	260.869	0.832609		240.8	1.33015	258.178	0.800501			240.8	-3.72479	-1397.89	-1531.65
240.7	-2.4688	260.956	0.833645		240.7	1.31842	258.241	0.801259			240.7	-3.78722	-1421.32	-1557.32
240.6	-2.52524	261.022	0.834422		240.6	1.31092	258.278	0.801701			240.6	-3.83616	-1439.69	-1577.45
240.5	-2.59038	261.093	0.835267		240.5	1.2997	258.302	0.801987			240.5	-3.89008	-1459.92	-1599.62
240.4	-2.66472	261.138	0.8358		240.4	1.28262	258.336	0.802387			240.4	-3.94734	-1481.41	-1623.16
240.3	-2.74047	261.209	0.836644		240.3	1.27465	258.404	0.803203			240.3	-4.01512	-1506.85	-1651.04
240.2	-2.82706	261.3	0.837722		240.2	1.27051	258.444	0.803683			240.2	-4.09757	-1537.79	-1684.94
240.1	-2.88287	261.385	0.838735		240.1	1.26817	258.47	0.803994			240.1	-4.15104	-1557.86	-1706.93
240	-2.97854	261.489	0.83997		240	1.27697	258.485	0.804177			240	-4.25551	-1597.07	-1749.89
239.9	-3.03829	261.535	0.840514		239.9	1.27631	258.569	0.805184			239.9	-4.3146	-1619.24	-1774.18
239.8	-3.11711	261.615	0.841465		239.8	1.25619	258.599	0.805541			239.8	-4.3733	-1641.27	-1798.32
239.7	-3.2083	261.708	0.84256		239.7	1.30908	258.655	0.806211			239.7	-4.51738	-1695.34	-1857.57
239.6	-3.29896	261.792	0.843555		239.6	1.30955	258.692	0.806651			239.6	-4.60851	-1729.54	-1895.04
239.5	-3.38939	261.899	0.844824		239.5	1.30652	258.706	0.80682			239.5	-4.69591	-1762.34	-1930.98
239.4	-3.46913	261.994	0.845947		239.4	1.31849	258.765	0.807523			239.4	-4.78762	-1796.76	-1968.69
239.3	-3.55442	262.03	0.846378		239.3	1.32291	258.805	0.808007			239.3	-4.87733	-1830.43	-2005.58
239.2	-3.62876	262.14	0.847677		239.2	1.34369	258.865	0.808727			239.2	-4.97245	-1866.13	-2044.7
239.1	-3.73179	262.254	0.849027		239.1	1.36133	258.935	0.809565			239.1	-5.09312	-1911.42	-2094.32
239	-3.79752	262.324	0.849856		239	1.33424	258.998	0.810308			239	-5.13176	-1925.92	-2110.2
238.9	-3.85025	262.362	0.8503		238.9	1.34842	259.091	0.811425			238.9	-5.19867	-1951.03	-2137.72
238.8	-3.94998	262.487	0.85178		238.8	1.36155	259.141	0.81202			238.8	-5.31153	-1993.38	-2184.13
238.7	-4.00555	262.559	0.852636		238.7	1.38135	259.145	0.81207			238.7	-5.3869	-2021.67	-2215.12
238.6	-4.10036	262.664	0.85387		238.6	1.37619	259.2	0.812721			238.6	-5.47655	-2055.31	-2251.98
238.5	-4.1668	262.757	0.854979		238.5	1.36005	259.26	0.813443			238.5	-5.52685	-2074.19	-2272.67
238.4	-4.25881	262.841	0.855961		238.4	1.36459	259.283	0.813722			238.4	-5.6234	-2110.43	-2312.37
238.3	-4.31638	262.902	0.856681		238.3	1.3686	259.312	0.814059			238.3	-5.68498	-2133.54	-2337.69
238.2	-4.36971	262.986	0.857681		238.2	1.35074	259.369	0.81474			238.2	-5.72045	-2146.85	-2352.28
238.1	-4.44267	263.09	0.858908		238.1	1.37641	259.397	0.815082			238.1	-5.81908	-2183.86	-2392.83
238	-4.53582	263.17	0.859846		238	1.36913	259.425	0.81541			238	-5.90495	-2216.09	-2428.14
237.9	-4.63089	263.269	0.86101		237.9	1.34557	259.475	0.816009			237.9	-5.97646	-2242.93	-2457.55
237.8	-4.68408	263.38	0.862321		237.8	1.34561	259.548	0.816878			237.8	-6.02969	-2262.9	-2479.44
237.7	-4.78394	263.466	0.863337		237.7	1.34407	259.609	0.817614			237.7	-6.12801	-2299.8	-2519.87
237.6	-4.87788	263.584	0.864733		237.6	1.31822	259.65	0.818097			237.6	-6.1961	-2325.36	-2547.87
237.5	-5.00205	263.722	0.866358		237.5	1.29761	259.709	0.818806			237.5	-6.29966	-2364.22	-2590.45
237.4	-5.09383	263.833	0.867656		237.4	1.29012	259.751	0.819307			237.4	-6.38395	-2395.86	-2625.11
237.3	-5.22141	263.941	0.868932		237.3	1.30629	259.756	0.819358			237.3	-6.5277	-2449.8	-2684.22
237.2	-5.38802	264.116	0.870984		237.2	1.33384	259.807	0.81997			237.2	-6.72186	-2522.67	-2764.06
237.1	-5.51787	264.24	0.872451		237.1	1.32586	259.838	0.820339			237.1	-6.84373	-2568.41	-2814.17
237	-5.68036	264.379	0.874076		237	1.3215	259.92	0.821319			237	-7.00186	-2627.75	-2879.2
236.9	-5.7385	264.459	0.875016		236.9	1.31176	259.968	0.82189			236.9	-7.05026	-2645.92	-2899.1
236.8	-5.8579	264.582	0.876471		236.8	1.32289	260.028	0.822605			236.8	-7.18079	-2694.9	-2952.77
236.7	-5.96841	264.716	0.878034		236.7	1.33027	260.102	0.823479			236.7	-7.29868	-2739.15	-3001.25
236.6	-6.04816	264.796	0.878976		236.6	1.33071	260.15	0.82406			236.6	-7.37887	-2769.24	-3034.23
236.5	-6.18938	264.902	0.880224		236.5	1.34159	260.175	0.824351			236.5	-7.53097	-2826.32	-3096.77
236.4	-6.26573	265.058	0.882051		236.4	1.336	260.223	0.824929			236.4	-7.60173	-2852.88	-3125.87
236.3	-6.36292	265.156	0.883203		236.3	1.33426	260.26	0.825365			236.3	-7.69718	-2888.7	-3165.12
236.2	-6.47381	265.269	0.884527		236.2	1.36151	260.358	0.826533			236.2	-7.83532	-2940.55	-3221.92
236.1	-6.60992	265.363	0.885631		236.1	1.37634	260.4	0.827036			236.1	-7.98626	-2997.19	-3283.99
236	-6.67897	265.477	0.886956		236	1.3904	260.47	0.827865			236	-8.06937	-3028.38	-3318.16
235.9	-6.77495	265.564	0.887985		235.9	1.39145	260.512	0.82836			235.9	-8.1664	-3064.8	-3358.06
235.8	-6.89896	265.711	0.889706		235.8	1.43041	260.574	0.829108			235.8	-8.32937	-3125.96	-3425.08
235.7	-6.97803	265.863	0.891476		235.7	1.46176	260.622	0.829675			235.7	-8.43979	-3167.4	-3470.48
235.6	-7.14772	265.994	0.89301		235.6	1.44134	260.656	0.830075			235.6	-8.58906	-3223.42	-3531.86
235.5	-7.24868	266.094	0.894177		235.5	1.42064	260.757	0.831278			235.5	-8.66932	-3253.54	-3564.87
235.4	-7.35922	266.242	0.895906		235.4	1.41739	260.802	0.831818			235.4	-8.77661	-3293.81	-3608.98
235.3	-7.50451	266.379	0.89751		235.3	1.43465	260.815	0.831969			235.3	-8.93916	-3354.81	-3675.82
235.2	-7.62905	266.53	0.899274		235.2	1.44633	260.863	0.832536			235.2	-9.07538	-3405.93	-3731.84
235.1	-7.79476	266.729	0.901588		235.1	1.45365	260.902	0.833003			235.1	-9.24841	-3470.87	-3802.99
235	-7.90605	266.848	0.902976		235	1.44399	260.947	0.833534			235	-9.35004	-3509.01	-3844.78
234.9	-7.99063	266.978	0.904496		234.9	1.4536	261.01	0.83428			234.9	-9.44423	-3544.36	-3883.51
234.8	-8.1578	267.207	0.907164		234.8	1.47363	261.083	0.83515			234.8	-9.63143	-3614.61	-3960.49
234.7	-8.30959	267.406	0.909483		234.7	1.49796	261.153	0.835986			234.7	-9.80755	-3680.71	-4032.91
234.6	-8.41496	267.542	0.911069		234.6	1.50748	261.204	0.836582			234.6	-9.92244	-3723.83	-4080.15
234.5	-8.59099	267.691	0.912793		234.5	1.50522	261.232	0.836917			234.5	-10.0962	-3789.04	-4151.61
234.4	-8.71068	267.928	0.915553		234.4	1.55624	261.281	0.837503			234.4	-10.2669	-3853.11	-4221.81
234.3	-8.84864	268.136	0.917966		234.3	1.58828	261.349	0.838309			234.3	-10.4369	-3916.91	-4291.71
234.2	-8.95978	268.31	0.919991		234.2	1.55572	261.381	0.83869			234.2	-10.5155	-3946.4	-4324.02
234.1	-9.1112	268.469	0.921832		234.1	1.50999	261.44	0.839392			234.1	-10.6212	-3986.06	-4367.48
234	-9.26073	268.633	0.923735		234	1.51914	261.521	0.840347			234	-10.7799	-4045.62	-4432.73
233.9	-9.3464	268.775	0.925388		233.9	1.55751	261.562	0.840834			233.9	-10.9039	-4092.17	-4483.74
233.8	-9.48574	268.969	0.927628		233.8	1.57553	261.607	0.841367			233.8	-11.0613	-4151.22	-4548.45
233.7	-9.59089	269.158	0.929816		233.7	1.59855	261.693	0.842389			233.7	-11.1894	-4199.33	-4601.15
233.6	-9.7055	269.341	0.931935		233.6	1.59734	261.832	0.844032			233.6	-11.3028	-4241.88	-4647.78
233.5	-9.84249	269.49	0.933664		233.5	1.60373	261.886	0.844667			233.5	-11.4462	-4295.69	-4706.74
233.4	-10.0132	269.69	0.935971		233.4	1.60199	261.947	0.845396			233.4	-11.6152	-4359.11	-4776.22
233.3	-10.2324	269.971	0.939223		233.3	1.60858	262.008	0.846112			233.3	-11.841	-4443.84	-4869.07
233.2	-10.3932	270.145	0.941225		233.2	1.57434	262.085	0.847035			233.2	-11.9675	-4491.34	-4921.11
233.1	-10.5321	270.371	0.94383		233.1	1.56389	262.165	0.847974			233.1	-12.096	-4539.55	-4973.93
233	-10.6932	270.54	0.94579		233	1.59361	262.194	0.848314			233	-12.2868	-4611.16	-5052.39
232.9	-10.8885	270.808	0.948875		232.9	1.564	262.306	0.849641			232.9	-12.4525	-4673.34	-5120.53
232.8	-11.0564	271.028	0.951407		232.8	1.51358	262.363	0.850317			232.8	-12.57	-4717.43	-5168.84
232.7	-11.2784	271.28	0.954308		232.7	1.48551	262.476	0.851658			232.7	-12.7639	-4790.21	-5248.58
232.6	-11.4273	271.481	0.956612		232.6	1.49694	262.548	0.8525			232.6	-12.9242	-4850.38	-5314.51
232.5	-11.6456	271.796	0.960234		232.5	1.50563	262.649	0.853702			232.5	-13.1512	-4935.57	-5407.85
232.4	-11.8857	272.105	0.96378		232.4	1.51402	262.77	0.855128			232.4	-13.3997	-5028.83	-5510.03
232.3	-12.088	272.329	0.966355		232.3	1.49723	262.869	0.856295			232.3	-13.5852	-5098.45	-5586.31
232.2	-12.2385	272.5	0.968315		232.2	1.49103	262.928	0.856988			232.2	-13.7295	-5152.6	-5645.65
232.1	-12.4279	272.735	0.971008		232.1	1.50178	262.988	0.857695			232.1	-13.9297	-5227.72	-5727.95
232	-12.5817	272.976	0.973765		232	1.50015	262.997	0.857802			232	-14.0818	-5284.83	-5790.52
231.9	-12.7212	273.133	0.975563		231.9	1.49835	263.034	0.858243			231.9	-14.2195	-5336.51	-5847.15
231.8	-12.853	273.354	0.978086		231.8	1.50098	263.153	0.859652			231.8	-14.354	-5386.96	-5902.42
231.7	-12.9633	273.529	0.980082		231.7	1.48084	263.202	0.86023			231.7	-14.4441	-5420.79	-5939.5
231.6	-13.1211	273.769	0.982822		231.6	1.47336	263.28	0.86114			231.6	-14.5945	-5477.21	-6001.31
231.5	-13.2386	273.945	0.984831		231.5	1.49641	263.341	0.861867			231.5	-14.735	-5529.95	-6059.11
231.4	-13.3788	274.085	0.986427		231.4	1.50841	263.409	0.86267			231.4	-14.8872	-5587.07	-6121.69
231.3	-13.4912	274.278	0.988626		231.3	1.50676	263.506	0.863814			231.3	-14.998	-5628.64	-6167.23
231.2	-13.6156	274.43	0.990359		231.2	1.52632	263.573	0.864604			231.2	-15.1419	-5682.67	-6226.43
231.1	-13.7879	274.613	0.992442		231.1	1.54565	263.605	0.864976			231.1	-15.3336	-5754.58	-6305.23
231	-13.9444	274.853	0.995174		231	1.5698	263.691	0.865983			231	-15.5142	-5822.38	-6379.51
230.9	-14.0629	275.035	0.997245		230.9	1.61322	263.738	0.866538			230.9	-15.6761	-5883.15	-6446.09
230.8	-14.2587	275.216	0.999306		230.8	1.61538	263.804	0.867318			230.8	-15.8741	-5957.44	-6527.5
230.7	-14.4654	275.416	1.00158		230.7	1.58994	263.906	0.868515			230.7	-16.0553	-6025.47	-6602.03
230.6	-14.5991	275.566	1.00328		230.6	1.60781	263.933	0.86884			230.6	-16.2069	-6082.35	-6664.36
230.5	-14.7631	275.817	1.00613		230.5	1.63829	263.969	0.86926			230.5	-16.4014	-6155.34	-6744.33
230.4	-14.9109	276.035	1.0086		230.4	1.64299	264.022	0.869881			230.4	-16.5539	-6212.57	-6807.04
230.3	-15.0639	276.235	1.01087		230.3	1.65093	264.094	0.87073			230.3	-16.7148	-6272.97	-6873.22
230.2	-15.2242	276.468	1.01351		230.2	1.62657	264.182	0.87177			230.2	-16.8508	-6323.99	-6929.12
230.1	-15.4339	276.687	1.01598		230.1	1.60709	264.298	0.873136			230.1	-17.041	-6395.37	-7007.34
230	-15.5859	276.906	1.01846		230	1.63672	264.391	0.874218			230	-17.2226	-6463.54	-7082.02
229.9	-15.7344	277.138	1.02108		229.9	1.63654	264.43	0.874675			229.9	-17.3709	-6519.2	-7143.01
229.8	-15.9635	277.407	1.02412		229.8	1.67013	264.507	0.875584			229.8	-17.6336	-6617.79	-7251.03
229.7	-16.1157	277.617	1.0265		229.7	1.6432	264.585	0.8765			229.7	-17.7589	-6664.8	-7302.54
229.6	-16.246	277.844	1.02905		229.6	1.66183	264.67	0.877495			229.6	-17.9078	-6720.69	-7363.78
229.5	-16.3751	278.083	1.03174		229.5	1.67653	264.723	0.878126			229.5	-18.0516	-6774.66	-7422.92
229.4	-16.528	278.302	1.03422		229.4	1.71036	264.815	0.879203			229.4	-18.2384	-6844.74	-7499.7
229.3	-16.6945	278.525	1.03672		229.3	1.7276	264.895	0.880139			229.3	-18.4221	-6913.7	-7575.25
229.2	-16.7971	278.767	1.03945		229.2	1.71548	264.96	0.880906			229.2	-18.5126	-6947.65	-7612.46
229.1	-16.9747	279.027	1.04236		229.1	1.71099	265.029	0.881705			229.1	-18.6857	-7012.62	-7683.64
229	-17.1147	279.273	1.04513		229	1.73158	265.135	0.88295			229	-18.8463	-7072.89	-7749.68
228.9	-17.2741	279.482	1.04748		228.9	1.68702	265.212	0.88386			228.9	-18.9611	-7115.99	-7796.9
228.8	-17.3848	279.703	1.04996		228.8	1.70612	265.325	0.885186			228.8	-19.0909	-7164.7	-7850.28
228.7	-17.4944	279.94	1.05261		228.7	1.70773	265.427	0.886375			228.7	-19.2021	-7206.44	-7896.01
228.6	-17.6155	280.187	1.05538		228.6	1.72329	265.536	0.887655			228.6	-19.3388	-7257.72	-7952.2
228.5	-17.7963	280.531	1.05922		228.5	1.79592	265.676	0.889293			228.5	-19.5922	-7352.83	-8056.41
228.4	-17.9661	280.783	1.06204		228.4	1.77849	265.764	0.890315			228.4	-19.7446	-7410.02	-8119.07
228.3	-18.1125	281.027	1.06477		228.3	1.79863	265.89	0.891797			228.3	-19.9111	-7472.52	-8187.55
228.2	-18.2422	281.333	1.06819		228.2	1.80791	266.015	0.893255			228.2	-20.0501	-7524.68	-8244.7
228.1	-18.3581	281.597	1.07113		228.1	1.8079	266.093	0.894166			228.1	-20.166	-7568.17	-8292.35
228	-18.5436	281.836	1.07379		228	1.81365	266.183	0.895222			228	-20.3573	-7639.95	-8371
227.9	-18.6403	282.107	1.07682		227.9	1.80618	266.277	0.896316			227.9	-20.4465	-7673.43	-8407.69
227.8	-18.7955	282.336	1.07936		227.8	1.76455	266.397	0.897719			227.8	-20.5601	-7716.05	-8454.39
227.7	-18.8642	282.614	1.08245		227.7	1.78617	266.479	0.898674			227.7	-20.6504	-7749.95	-8491.53
227.6	-19.0042	282.821	1.08476		227.6	1.77501	266.59	0.899969			227.6	-20.7792	-7798.3	-8544.51
227.5	-19.1188	282.994	1.08668		227.5	1.80025	266.66	0.900786			227.5	-20.919	-7850.79	-8602.01
227.4	-19.2084	283.244	1.08945		227.4	1.84106	266.767	0.902039			227.4	-21.0495	-7899.73	-8655.64
227.3	-19.3108	283.476	1.09203		227.3	1.84683	266.887	0.903438			227.3	-21.1576	-7940.32	-8700.12
227.2	-19.4344	283.712	1.09465		227.2	1.85247	267.01	0.904869			227.2	-21.2869	-7988.83	-8753.26
227.1	-19.5166	283.93	1.09706		227.1	1.85306	267.097	0.905883			227.1	-21.3697	-8019.9	-8787.31
227	-19.6206	284.165	1.09966		227	1.86093	267.177	0.906809			227	-21.4815	-8061.88	-8833.31
226.9	-19.767	284.401	1.10227		226.9	1.83878	267.292	0.908159			226.9	-21.6058	-8108.51	-8884.4
226.8	-19.8913	284.612	1.1046		226.8	1.82239	267.4	0.909412			226.8	-21.7137	-8149.01	-8928.77
226.7	-19.958	284.758	1.10622		226.7	1.83903	267.452	0.910016			226.7	-21.797	-8180.29	-8963.04
226.6	-20.0586	284.966	1.10851		226.6	1.82394	267.531	0.910941			226.6	-21.8825	-8212.38	-8998.2
226.5	-20.154	285.201	1.11111		226.5	1.83815	267.627	0.912052			226.5	-21.9921	-8253.51	-9043.28
226.4	-20.2728	285.442	1.11377		226.4	1.86904	267.742	0.913394			226.4	-22.1418	-8309.69	-9104.83
226.3	-20.3733	285.688	1.11648		226.3	1.86956	267.865	0.914824			226.3	-22.2429	-8347.6	-9146.37
226.2	-20.4663	285.921	1.11904		226.2	1.87916	267.98	0.916158			226.2	-22.3455	-8386.11	-9188.56
226.1	-20.5779	286.131	1.12135		226.1	1.90975	268.075	0.917256			226.1	-22.4876	-8439.47	-9247.03
226	-20.6776	286.414	1.12446		226	1.86225	268.185	0.918533			226	-22.5399	-8459.06	-9268.49
225.9	-20.8042	286.618	1.12671		225.9	1.87121	268.282	0.919665			225.9	-22.6754	-8509.94	-9324.24
225.8	-20.8839	286.903	1.12984		225.8	1.86958	268.41	0.921148			225.8	-22.7535	-8539.24	-9356.34
225.7	-20.9847	287.126	1.13228		225.7	1.84915	268.53	0.922547			225.7	-22.8339	-8569.4	-9389.39
225.6	-21.0665	287.387	1.13515		225.6	1.83837	268.638	0.923792			225.6	-22.9049	-8596.05	-9418.59
225.5	-21.1002	287.638	1.1379		225.5	1.84479	268.724	0.924793			225.5	-22.945	-8611.11	-9435.09
225.4	-21.1907	287.88	1.14055		225.4	1.83112	268.802	0.925695			225.4	-23.0218	-8639.94	-9466.68
225.3	-21.268	288.139	1.14339		225.3	1.8576	268.902	0.92686			225.3	-23.1256	-8678.89	-9509.36
225.2	-21.2964	288.437	1.14664		225.2	1.8559	268.987	0.927841			225.2	-23.1523	-8688.91	-9520.34
225.1	-21.3377	288.72	1.14974		225.1	1.83876	269.064	0.928727			225.1	-23.1765	-8697.98	-9530.27
225	-21.3756	288.997	1.15275		225	1.86218	269.229	0.930638			225	-23.2378	-8720.99	-9555.49
224.9	-21.3977	289.209	1.15508		224.9	1.87129	269.323	0.931723			224.9	-23.269	-8732.7	-9568.32
224.8	-21.4318	289.47	1.15792		224.8	1.89098	269.431	0.932975			224.8	-23.3228	-8752.89	-9590.44
224.7	-21.5016	289.743	1.16089		224.7	1.82399	269.585	0.934756			224.7	-23.3256	-8753.94	-9591.59
224.6	-21.5165	289.989	1.16357		224.6	1.81856	269.678	0.935833			224.6	-23.3351	-8757.5	-9595.49
224.5	-21.5244	290.328	1.16726		224.5	1.82475	269.866	0.938007			224.5	-23.3492	-8762.79	-9601.28
224.4	-21.5633	290.638	1.17062		224.4	1.81683	270.032	0.939924			224.4	-23.3801	-8774.41	-9614.02
224.3	-21.6039	290.945	1.17396		224.3	1.83068	270.139	0.94116			224.3	-23.4346	-8794.85	-9636.41
224.2	-21.6081	291.247	1.17724		224.2	1.83434	270.263	0.942595			224.2	-23.4424	-8797.8	-9639.64
224.1	-21.6805	291.502	1.17999		224.1	1.82144	270.412	0.944305			224.1	-23.5019	-8820.13	-9664.11
224	-21.6846	291.845	1.18371		224	1.85184	270.56	0.946013			224	-23.5364	-8833.07	-9678.3
223.9	-21.7451	292.146	1.18696		223.9	1.8793	270.719	0.94785			223.9	-23.6244	-8866.09	-9714.47
223.8	-21.8478	292.428	1.19002		223.8	1.86241	270.862	0.949497			223.8	-23.7102	-8898.29	-9749.75
223.7	-21.887	292.724	1.19322		223.7	1.88033	270.992	0.950989			223.7	-23.7673	-8919.73	-9773.24
223.6	-21.9615	292.977	1.19594		223.6	1.88921	271.125	0.952527			223.6	-23.8507	-8951.02	-9807.52
223.5	-22.0366	293.252	1.1989		223.5	1.87669	271.289	0.954412			223.5	-23.9133	-8974.5	-9833.26
223.4	-22.0753	293.554	1.20216		223.4	1.92159	271.421	0.955925			223.4	-23.9969	-9005.88	-9867.63
223.3	-22.1149	293.854	1.2054		223.3	1.91674	271.543	0.95733			223.3	-24.0316	-9018.92	-9881.92
223.2	-22.2142	294.133	1.2084		223.2	1.92834	271.638	0.95842			223.2	-24.1425	-9060.54	-9927.53
223.1	-22.2485	294.357	1.2108		223.1	1.96133	271.754	0.959756			223.1	-24.2098	-9085.79	-9955.2
223	-22.2855	294.645	1.21389		223	1.97672	271.901	0.961438			223	-24.2622	-9105.46	-9976.74
222.9	-22.3425	294.923	1.21688		222.9	1.98349	272.043	0.96307			222.9	-24.326	-9129.39	-10003
222.8	-22.3624	295.228	1.22015		222.8	2.00325	272.172	0.964551			222.8	-24.3657	-9144.27	-10019.3
222.7	-22.4383	295.499	1.22306		222.7	1.98674	272.297	0.965982			222.7	-24.425	-9166.56	-10043.7
222.6	-22.4786	295.807	1.22635		222.6	1.99955	272.426	0.967461			222.6	-24.4781	-9186.49	-10065.5
222.5	-22.4816	296.092	1.2294		222.5	2.01259	272.539	0.968757			222.5	-24.4942	-9192.51	-10072.1
222.4	-22.4699	296.393	1.23262		222.4	2.01142	272.684	0.970417			222.4	-24.4813	-9187.68	-10066.8
222.3	-22.5589	296.673	1.23561		222.3	1.99663	272.809	0.971848			222.3	-24.5555	-9215.53	-10097.4
222.2	-22.6112	296.978	1.23887		222.2	2.01512	272.932	0.973263			222.2	-24.6263	-9242.1	-10126.5
222.1	-22.6117	297.325	1.24256		222.1	2.03829	273.081	0.974966			222.1	-24.65	-9250.98	-10136.2
222	-22.6577	297.639	1.24592		222	2.02358	273.259	0.976997			222	-24.6813	-9262.73	-10149.1
221.9	-22.6387	297.932	1.24903		221.9	2.03742	273.42	0.978843			221.9	-24.6761	-9260.79	-10146.9
221.8	-22.6185	298.214	1.25203		221.8	2.07953	273.563	0.980467			221.8	-24.698	-9269.01	-10155.9
221.7	-22.6696	298.533	1.25541		221.7	2.05006	273.701	0.982046			221.7	-24.7197	-9277.13	-10164.8
221.6	-22.6937	298.835	1.25862		221.6	2.02507	273.848	0.98373			221.6	-24.7188	-9276.8	-10164.5
221.5	-22.7223	299.082	1.26124		221.5	2.00327	274.045	0.985971			221.5	-24.7256	-9279.35	-10167.3
221.4	-22.7134	299.409	1.26471		221.4	1.98199	274.17	0.987393			221.4	-24.6954	-9268.02	-10154.9
221.3	-22.73	299.799	1.26884		221.3	1.9545	274.357	0.989526			221.3	-24.6845	-9263.93	-10150.4
221.2	-22.7894	300.085	1.27186		221.2	2.00009	274.512	0.991299			221.2	-24.7895	-9303.34	-10193.6
221.1	-22.8428	300.409	1.27529		221.1	2.00689	274.692	0.993343			221.1	-24.8497	-9325.93	-10218.3
221	-22.8899	300.718	1.27855		221	1.98021	274.869	0.995363			221	-24.8701	-9333.59	-10226.7
220.9	-22.9029	300.981	1.28133		220.9	1.9697	275.018	0.997051			220.9	-24.8726	-9334.53	-10227.7
220.8	-22.9896	301.307	1.28477		220.8	1.97031	275.181	0.998904			220.8	-24.9599	-9367.29	-10263.6
220.7	-23.0064	301.636	1.28823		220.7	2.00716	275.337	1.00068			220.7	-25.0136	-9387.43	-10285.7
220.6	-23.0119	301.962	1.29166		220.6	2.01444	275.532	1.0029			220.6	-25.0263	-9392.22	-10290.9
220.5	-23.0445	302.269	1.29489		220.5	2.00195	275.682	1.0046			220.5	-25.0465	-9399.77	-10299.2
220.4	-23.0561	302.593	1.2983		220.4	2.00772	275.826	1.00624			220.4	-25.0638	-9406.29	-10306.4
220.3	-23.0409	302.876	1.30126		220.3	2.03249	275.981	1.00799			220.3	-25.0734	-9409.88	-10310.3
220.2	-23.082	303.216	1.30483		220.2	2.0328	276.129	1.00967			220.2	-25.1148	-9425.42	-10327.3
220.1	-23.1296	303.527	1.3081		220.1	2.04559	276.324	1.01188			220.1	-25.1752	-9448.09	-10352.2
220	-23.1257	303.867	1.31166		220	2.04332	276.479	1.01364			220	-25.169	-9445.77	-10349.6
219.9	-23.1761	304.229	1.31544		219.9	2.06177	276.618	1.0152			219.9	-25.2379	-9471.61	-10377.9
219.8	-23.2066	304.661	1.31996		219.8	2.06209	276.857	1.0179			219.8	-25.2687	-9483.18	-10390.6
219.7	-23.2247	304.981	1.32329		219.7	2.10026	277.006	1.01959			219.7	-25.325	-9504.29	-10413.7
219.6	-23.2156	305.306	1.32668		219.6	2.07776	277.169	1.02144			219.6	-25.2934	-9492.44	-10400.7
219.5	-23.1857	305.68	1.33058		219.5	2.04132	277.317	1.02311			219.5	-25.227	-9467.54	-10373.5
219.4	-23.1356	306.051	1.33445		219.4	2.08074	277.501	1.02518			219.4	-25.2163	-9463.53	-10369.1
219.3	-23.1156	306.387	1.33793		219.3	2.12472	277.668	1.02707			219.3	-25.2403	-9472.53	-10378.9
219.2	-23.0723	306.775	1.34196		219.2	2.05924	277.878	1.02944			219.2	-25.1315	-9431.71	-10334.2
219.1	-23.0524	307.122	1.34557		219.1	2.07108	278.045	1.03132			219.1	-25.1235	-9428.68	-10330.9
219	-23.0778	307.466	1.34914		219	2.08378	278.21	1.03318			219	-25.1616	-9442.98	-10346.6
218.9	-23.1161	307.821	1.35281		218.9	2.04388	278.403	1.03536			218.9	-25.16	-9442.38	-10345.9
218.8	-23.0981	308.167	1.3564		218.8	2.03875	278.542	1.03692			218.8	-25.1368	-9433.7	-10336.4
218.7	-23.0559	308.526	1.3601		218.7	2.04242	278.722	1.03894			218.7	-25.0983	-9419.24	-10320.5
218.6	-23.0997	308.9	1.36396		218.6	2.01546	278.912	1.04108			218.6	-25.1152	-9425.56	-10327.5
218.5	-23.0297	309.171	1.36677		218.5	2.00825	279.063	1.04277			218.5	-25.0379	-9396.58	-10295.7
218.4	-23.011	309.584	1.37102		218.4	2.04424	279.198	1.04429			218.4	-25.0552	-9403.07	-10302.8
218.3	-23.0923	310.022	1.37553		218.3	2.03449	279.44	1.04701			218.3	-25.1268	-9429.92	-10332.3
218.2	-23.0812	310.474	1.38018		218.2	2.0443	279.65	1.04937			218.2	-25.1255	-9429.44	-10331.7
218.1	-23.0529	310.927	1.38484		218.1	2.05759	279.875	1.05188			218.1	-25.1105	-9423.81	-10325.6
218	-23.1516	311.427	1.38997		218	2.0368	280.122	1.05465			218	-25.1884	-9453.04	-10357.6
217.9	-23.185	311.872	1.39452		217.9	2.05576	280.385	1.05759			217.9	-25.2408	-9472.7	-10379.1
217.8	-23.2324	312.341	1.39933		217.8	2.06013	280.629	1.06033			217.8	-25.2925	-9492.12	-10400.4
217.7	-23.2717	312.736	1.40336		217.7	2.07693	280.791	1.06214			217.7	-25.3486	-9513.18	-10423.5
217.6	-23.295	313.227	1.40838		217.6	2.09768	281.033	1.06484			217.6	-25.3927	-9529.71	-10441.6
217.5	-23.2537	313.621	1.4124		217.5	2.09083	281.224	1.06697			217.5	-25.3445	-9511.64	-10421.8
217.4	-23.2884	314.014	1.4164		217.4	2.14731	281.374	1.06865			217.4	-25.4357	-9545.86	-10459.3
217.3	-23.3021	314.299	1.4193		217.3	2.16869	281.507	1.07013			217.3	-25.4708	-9559.02	-10473.7
217.2	-23.4209	314.721	1.42359		217.2	2.16383	281.702	1.07231			217.2	-25.5847	-9601.79	-10520.6
217.1	-23.3712	315.104	1.42748		217.1	2.15385	281.906	1.07458			217.1	-25.5251	-9579.39	-10496
217	-23.3366	315.499	1.43149		217	2.1686	282.1	1.07674			217	-25.5052	-9571.94	-10487.9
216.9	-23.385	315.888	1.43544		216.9	2.12393	282.326	1.07925			216.9	-25.5089	-9573.34	-10489.4
216.8	-23.3959	316.183	1.43842		216.8	2.14228	282.471	1.08087			216.8	-25.5382	-9584.32	-10501.4
216.7	-23.4571	316.737	1.44402		216.7	2.15719	282.748	1.08394			216.7	-25.6143	-9612.88	-10532.7
216.6	-23.4855	317.142	1.44812		216.6	2.19756	282.969	1.0864			216.6	-25.6831	-9638.69	-10561
216.5	-23.5956	317.577	1.45251		216.5	2.21803	283.166	1.08859			216.5	-25.8136	-9687.69	-10614.7
216.4	-23.5568	318.035	1.45713		216.4	2.20195	283.343	1.09055			216.4	-25.7587	-9667.09	-10592.1
216.3	-23.5468	318.465	1.46146		216.3	2.23652	283.523	1.09255			216.3	-25.7833	-9676.31	-10602.2
216.2	-23.5353	318.898	1.46581		216.2	2.22891	283.738	1.09493			216.2	-25.7642	-9669.14	-10594.4
216.1	-23.5137	319.347	1.47032		216.1	2.21381	283.946	1.09724			216.1	-25.7275	-9655.37	-10579.3
216	-23.4862	319.677	1.47363		216	2.25085	284.07	1.09861			216	-25.737	-9658.95	-10583.2
215.9	-23.507	320.111	1.47799		215.9	2.25814	284.291	1.10105			215.9	-25.7651	-9669.49	-10594.7
215.8	-23.5379	320.437	1.48125		215.8	2.26162	284.419	1.10247			215.8	-25.7995	-9682.39	-10608.9
215.7	-23.5505	320.773	1.48462		215.7	2.27691	284.56	1.10403			215.7	-25.8274	-9692.86	-10620.4
215.6	-23.515	321.264	1.48952		215.6	2.27482	284.783	1.1065			215.6	-25.7898	-9678.75	-10604.9
215.5	-23.5664	321.677	1.49365		215.5	2.27804	284.988	1.10875			215.5	-25.8444	-9699.25	-10627.4
215.4	-23.5072	321.999	1.49686		215.4	2.2453	285.13	1.11033			215.4	-25.7525	-9664.75	-10589.6
215.3	-23.5353	322.425	1.5011		215.3	2.21811	285.312	1.11233			215.3	-25.7534	-9665.09	-10589.9
215.2	-23.5404	322.791	1.50475		215.2	2.2111	285.438	1.11372			215.2	-25.7515	-9664.37	-10589.1
215.1	-23.5552	323.214	1.50896		215.1	2.22373	285.614	1.11566			215.1	-25.7789	-9674.67	-10600.4
215	-23.5197	323.661	1.5134		215	2.23286	285.752	1.11718			215	-25.7526	-9664.77	-10589.6
214.9	-23.4896	324.134	1.51809		214.9	2.23327	285.893	1.11874			214.9	-25.7229	-9653.63	-10577.4
214.8	-23.4394	324.651	1.52322		214.8	2.2165	286.084	1.12083			214.8	-25.6559	-9628.49	-10549.8
214.7	-23.4065	325.087	1.52753		214.7	2.24195	286.25	1.12266			214.7	-25.6485	-9625.7	-10546.8
214.6	-23.3614	325.573	1.53234		214.6	2.25212	286.446	1.12482			214.6	-25.6135	-9612.59	-10532.4
214.5	-23.3545	326.053	1.53707		214.5	2.25542	286.62	1.12673			214.5	-25.6099	-9611.24	-10530.9
214.4	-23.3492	326.524	1.54171		214.4	2.24837	286.795	1.12865			214.4	-25.5976	-9606.6	-10525.8
214.3	-23.3859	327.017	1.54657		214.3	2.27661	286.95	1.13035			214.3	-25.6625	-9630.98	-10552.5
214.2	-23.3395	327.376	1.5501		214.2	2.27603	287.065	1.13162			214.2	-25.6155	-9613.34	-10533.2
214.1	-23.3774	327.863	1.55489		214.1	2.2672	287.244	1.13358			214.1	-25.6446	-9624.25	-10545.2
214	-23.2875	328.352	1.55969		214	2.28144	287.407	1.13537			214	-25.5689	-9595.86	-10514.1
213.9	-23.381	328.845	1.56453		213.9	2.23306	287.569	1.13714			213.9	-25.6141	-9612.79	-10532.6
213.8	-23.2636	329.303	1.56901		213.8	2.22096	287.746	1.13908			213.8	-25.4846	-9564.19	-10479.4
213.7	-23.2635	329.831	1.57417		213.7	2.22618	287.905	1.14082			213.7	-25.4897	-9566.11	-10481.5
213.6	-23.3166	330.228	1.57805		213.6	2.25706	288.02	1.14209			213.6	-25.5737	-9597.63	-10516
213.5	-23.3765	330.763	1.58327		213.5	2.27982	288.188	1.14392			213.5	-25.6563	-9628.65	-10550
213.4	-23.3947	331.271	1.58822		213.4	2.27917	288.354	1.14574			213.4	-25.6739	-9635.24	-10557.2
213.3	-23.397	331.83	1.59366		213.3	2.27299	288.556	1.14794			213.3	-25.67	-9633.78	-10555.6
213.2	-23.3749	332.352	1.59873		213.2	2.27601	288.76	1.15017			213.2	-25.6509	-9626.62	-10547.8
213.1	-23.3252	332.892	1.60397		213.1	2.2592	288.942	1.15216			213.1	-25.5844	-9601.66	-10520.4
213	-23.3823	333.427	1.60916		213	2.24857	289.112	1.15401			213	-25.6309	-9619.1	-10539.5
212.9	-23.4197	333.978	1.61449		212.9	2.26183	289.313	1.1562			212.9	-25.6815	-9638.11	-10560.4
212.8	-23.4714	334.534	1.61987		212.8	2.24879	289.498	1.15823			212.8	-25.7202	-9652.62	-10576.3
212.7	-23.4753	335.118	1.6255		212.7	2.25586	289.693	1.16035			212.7	-25.7312	-9656.74	-10580.8
212.6	-23.5046	335.697	1.63108		212.6	2.24778	289.863	1.1622			212.6	-25.7524	-9664.7	-10589.5
212.5	-23.5092	336.118	1.63513		212.5	2.24927	289.999	1.16368			212.5	-25.7585	-9666.99	-10592
212.4	-23.5244	336.653	1.64028		212.4	2.22321	290.153	1.16535			212.4	-25.7476	-9662.91	-10587.5
212.3	-23.5449	337.23	1.64582		212.3	2.17845	290.364	1.16765			212.3	-25.7233	-9653.81	-10577.6
212.2	-23.56	337.801	1.65129		212.2	2.24055	290.537	1.16953			212.2	-25.8005	-9682.78	-10609.3
212.1	-23.6354	338.389	1.65692		212.1	2.2468	290.713	1.17144			212.1	-25.8822	-9713.42	-10642.9
212	-23.7607	338.997	1.66273		212	2.26755	290.88	1.17325			212	-26.0282	-9768.24	-10702.9
211.9	-23.8298	339.612	1.6686		211.9	2.33904	291.07	1.17531			211.9	-26.1688	-9821	-10760.8
211.8	-23.8194	340.384	1.67596		211.8	2.3718	291.304	1.17785			211.8	-26.1912	-9829.39	-10769.9
211.7	-23.8558	341.026	1.68206		211.7	2.33925	291.526	1.18025			211.7	-26.195	-9830.83	-10771.5
211.6	-23.9818	341.656	1.68805		211.6	2.34986	291.699	1.18213			211.6	-26.3317	-9882.1	-10827.7
211.5	-24.0861	342.288	1.69403		211.5	2.33224	291.869	1.18397			211.5	-26.4183	-9914.63	-10863.3
211.4	-24.1938	343.068	1.70142		211.4	2.34972	292.127	1.18676			211.4	-26.5435	-9961.61	-10914.8
211.3	-24.2401	343.709	1.70748		211.3	2.31544	292.342	1.18908			211.3	-26.5555	-9966.12	-10919.8
211.2	-24.2135	344.358	1.7136		211.2	2.26537	292.508	1.19088			211.2	-26.4789	-9937.35	-10888.2
211.1	-24.3158	344.98	1.71946		211.1	2.29882	292.662	1.19254			211.1	-26.6146	-9988.3	-10944.1
211	-24.4036	345.617	1.72545		211	2.29196	292.83	1.19436			211	-26.6956	-10018.7	-10977.3
210.9	-24.4426	346.242	1.73132		210.9	2.29009	293.019	1.1964			210.9	-26.7327	-10032.6	-10992.6
210.8	-24.3904	346.912	1.7376		210.8	2.33529	293.211	1.19847			210.8	-26.7257	-10030	-10989.7
210.7	-24.442	347.594	1.74399		210.7	2.35365	293.402	1.20053			210.7	-26.7957	-10056.2	-11018.5
210.6	-24.533	348.263	1.75024		210.6	2.3008	293.595	1.2026			210.6	-26.8338	-10070.6	-11034.2
210.5	-24.7009	348.954	1.75669		210.5	2.31092	293.783	1.20463			210.5	-27.0118	-10137.4	-11107.4
210.4	-24.6813	349.647	1.76314		210.4	2.30703	293.933	1.20624			210.4	-26.9883	-10128.5	-11097.7
210.3	-24.7077	350.351	1.76969		210.3	2.27039	294.101	1.20805			210.3	-26.9781	-10124.7	-11093.5
210.2	-24.7114	351.025	1.77595		210.2	2.21004	294.29	1.21008			210.2	-26.9214	-10103.4	-11070.2
210.1	-24.7854	351.575	1.78105		210.1	2.21888	294.389	1.21115			210.1	-27.0043	-10134.5	-11104.3
210	-24.7957	352.267	1.78745		210	2.26912	294.543	1.2128			210	-27.0648	-10157.3	-11129.2
209.9	-24.8054	352.989	1.79412		209.9	2.30545	294.693	1.21442			209.9	-27.1108	-10174.5	-11148.1
209.8	-24.9131	353.735	1.801		209.8	2.33355	294.852	1.21612			209.8	-27.2466	-10225.5	-11204
209.7	-24.9932	354.466	1.80774		209.7	2.32115	294.966	1.21735			209.7	-27.3144	-10250.9	-11231.8
209.6	-25.0148	355.25	1.81495		209.6	2.31729	295.07	1.21846			209.6	-27.3321	-10257.6	-11239.1
209.5	-25.1517	356.027	1.82207		209.5	2.33497	295.22	1.22007			209.5	-27.4867	-10315.6	-11302.6
209.4	-25.1903	356.795	1.82911		209.4	2.39246	295.42	1.22221			209.4	-27.5828	-10351.6	-11342.2
209.3	-25.1884	357.585	1.83634		209.3	2.42049	295.608	1.22422			209.3	-27.6089	-10361.4	-11352.9
209.2	-25.3448	358.577	1.84538		209.2	2.42804	295.796	1.22623			209.2	-27.7728	-10423	-11420.3
209.1	-25.4295	359.384	1.85273		209.1	2.35485	295.942	1.2278			209.1	-27.7843	-10427.3	-11425.1
209	-25.5689	360.211	1.86024		209	2.41185	296.099	1.22947			209	-27.9808	-10501	-11505.8
208.9	-25.5573	361.045	1.86781		208.9	2.38773	296.226	1.23084			208.9	-27.945	-10487.6	-11491.1
208.8	-25.5173	362.092	1.87729		208.8	2.43914	296.479	1.23353			208.8	-27.9564	-10491.9	-11495.8
208.7	-25.5017	362.951	1.88505		208.7	2.49839	296.687	1.23576			208.7	-28.0001	-10508.3	-11513.8
208.6	-25.5944	363.809	1.89278		208.6	2.5162	296.887	1.23789			208.6	-28.1106	-10549.7	-11559.2
208.5	-25.4887	364.923	1.90279		208.5	2.59125	297.15	1.2407			208.5	-28.08	-10538.2	-11546.6
208.4	-25.4208	365.819	1.91082		208.4	2.57635	297.325	1.24256			208.4	-27.9972	-10507.2	-11512.6
208.3	-25.3066	366.717	1.91887		208.3	2.56818	297.48	1.24421			208.3	-27.8748	-10461.2	-11462.2
208.2	-25.2147	367.647	1.92718		208.2	2.56028	297.684	1.24639			208.2	-27.775	-10423.8	-11421.2
208.1	-25.2314	368.557	1.93529		208.1	2.61344	297.908	1.24878			208.1	-27.8448	-10450	-11449.9
208	-25.1959	369.462	1.94334		208	2.59515	298.111	1.25093			208	-27.7911	-10429.8	-11427.8
207.9	-25.1149	370.404	1.9517		207.9	2.55566	298.267	1.25259			207.9	-27.6706	-10384.6	-11378.3
207.8	-25.1272	371.368	1.96024		207.8	2.52207	298.467	1.25472			207.8	-27.6493	-10376.6	-11369.5
207.7	-25.1552	372.368	1.96908		207.7	2.52287	298.611	1.25625			207.7	-27.6781	-10387.4	-11381.4
207.6	-25.0361	373.35	1.97775		207.6	2.54071	298.815	1.25841			207.6	-27.5768	-10349.4	-11339.7
207.5	-24.8864	374.344	1.98648		207.5	2.55451	299.009	1.26047			207.5	-27.4409	-10298.4	-11283.8
207.4	-24.7092	375.376	1.99555		207.4	2.5692	299.18	1.26228			207.4	-27.2784	-10237.4	-11217
207.3	-24.7387	376.39	2.00443		207.3	2.59149	299.421	1.26483			207.3	-27.3302	-10256.8	-11238.3
207.2	-24.4984	377.411	2.01336		207.2	2.59557	299.578	1.2665			207.2	-27.094	-10168.2	-11141.2
207.1	-24.3597	378.494	2.0228		207.1	2.5311	299.74	1.26822			207.1	-26.8908	-10091.9	-11057.6
207	-24.2393	379.544	2.03193		207	2.54552	299.867	1.26956			207	-26.7848	-10052.2	-11014
206.9	-24.1518	380.634	2.04139		206.9	2.50256	299.999	1.27095			206.9	-26.6544	-10003.2	-10960.4
206.8	-23.9881	381.709	2.0507		206.8	2.51515	300.143	1.27247			206.8	-26.5033	-9946.5	-10898.3
206.7	-23.9495	382.857	2.06061		206.7	2.49009	300.358	1.27475			206.7	-26.4396	-9922.61	-10872.1
206.6	-23.7859	384.007	2.07051		206.6	2.49176	300.548	1.27676			206.6	-26.2777	-9861.84	-10805.5
206.5	-23.6196	385.427	2.08272		206.5	2.50793	300.748	1.27887			206.5	-26.1275	-9805.49	-10743.8
206.4	-23.3844	386.577	2.09257		206.4	2.50703	300.922	1.28071			206.4	-25.8914	-9716.89	-10646.7
206.3	-23.282	387.759	2.10267		206.3	2.58662	301.105	1.28263			206.3	-25.8686	-9708.33	-10637.3
206.2	-23.0906	388.947	2.11279		206.2	2.63034	301.29	1.28459			206.2	-25.7209	-9652.9	-10576.6
206.1	-22.7396	390.12	2.12276		206.1	2.63682	301.46	1.28637			206.1	-25.3764	-9523.61	-10434.9
206	-22.5784	391.376	2.13341		206	2.6639	301.671	1.28861			206	-25.2423	-9473.27	-10379.8
205.9	-22.3243	392.626	2.14399		205.9	2.62989	301.817	1.29013			205.9	-24.9542	-9365.15	-10261.3
205.8	-22.1256	394.238	2.15757		205.8	2.58997	302.035	1.29243			205.8	-24.7156	-9275.59	-10163.2
205.7	-21.8949	395.56	2.16869		205.7	2.63605	302.231	1.2945			205.7	-24.531	-9206.31	-10087.2
205.6	-21.7032	396.883	2.17977		205.6	2.65351	302.428	1.29656			205.6	-24.3567	-9140.92	-10015.6
205.5	-21.554	398.203	2.1908		205.5	2.68062	302.607	1.29844			205.5	-24.2346	-9095.1	-9965.39
205.4	-21.2199	399.514	2.20173		205.4	2.64617	302.804	1.30051			205.4	-23.8661	-8956.78	-9813.84
205.3	-20.8365	400.891	2.21317		205.3	2.63228	303.051	1.3031			205.3	-23.4688	-8807.68	-9650.47
205.2	-20.6807	402.279	2.22467		205.2	2.63184	303.28	1.3055			205.2	-23.3125	-8749.05	-9586.23
205.1	-20.1559	403.699	2.23641		205.1	2.65564	303.508	1.30789			205.1	-22.8115	-8561.02	-9380.21
205	-19.7119	405.447	2.2508		205	2.63337	303.726	1.31018			205	-22.3453	-8386.04	-9188.48
204.9	-19.3617	406.898	2.26271		204.9	2.59093	303.935	1.31236			204.9	-21.9526	-8238.68	-9027.03
204.8	-19.0358	408.384	2.27486		204.8	2.60658	304.135	1.31446			204.8	-21.6424	-8122.25	-8899.45
204.7	-18.4529	410.271	2.29025		204.7	2.59881	304.412	1.31736			204.7	-21.0517	-7900.57	-8656.56
204.6	-17.8346	411.802	2.30269		204.6	2.56925	304.613	1.31945			204.6	-20.4038	-7657.43	-8390.16
204.5	-17.481	413.373	2.31542		204.5	2.54621	304.85	1.32193			204.5	-20.0272	-7516.08	-8235.28
204.4	-17.323	414.528	2.32475		204.4	2.52705	305.002	1.32351			204.4	-19.85	-7449.6	-8162.43
204.3	-16.9069	416.14	2.33774		204.3	2.47486	305.28	1.32641			204.3	-19.3818	-7273.85	-7969.87
204.2	-16.4063	417.69	2.35018		204.2	2.50249	305.546	1.32918			204.2	-18.9088	-7096.35	-7775.38
204.1	-15.8664	419.287	2.36296		204.1	2.52939	305.791	1.33174			204.1	-18.3958	-6903.82	-7564.44
204	-15.1195	420.927	2.37604		204	2.50879	306.02	1.33411			204	-17.6283	-6615.78	-7248.84
203.9	-14.8803	422.547	2.38892		203.9	2.43893	306.278	1.3368			203.9	-17.3192	-6499.8	-7121.75
203.8	-14.3939	424.216	2.40215		203.8	2.40382	306.504	1.33916			203.8	-16.7977	-6304.08	-6907.3
203.7	-13.7711	425.939	2.41576		203.7	2.42818	306.729	1.34149			203.7	-16.1993	-6079.49	-6661.22
203.6	-13.2007	427.643	2.42918		203.6	2.48484	306.97	1.34399			203.6	-15.6855	-5886.68	-6449.97
203.5	-12.7487	429.389	2.44287		203.5	2.46594	307.24	1.34679			203.5	-15.2146	-5709.96	-6256.33
203.4	-12.2223	431.548	2.45975		203.4	2.42075	307.534	1.34983			203.4	-14.6431	-5495.44	-6021.29
203.3	-11.6611	433.333	2.47364		203.3	2.45319	307.804	1.35263			203.3	-14.1143	-5297	-5803.86
203.2	-11.1482	435.11	2.48743		203.2	2.43412	308.081	1.35551			203.2	-13.5823	-5097.36	-5585.11
203.1	-10.6165	437.371	2.50491		203.1	2.4799	308.382	1.35861			203.1	-13.0964	-4914.99	-5385.3
203	-10.1539	439.235	2.51925		203	2.42188	308.655	1.36143			203	-12.5758	-4719.61	-5171.22
202.9	-10.1625	441.096	2.53353		202.9	2.448	308.927	1.36424			202.9	-12.6105	-4732.64	-5185.5
202.8	-9.40645	443.476	2.55171		202.8	2.42649	309.323	1.36833			202.8	-11.8329	-4440.83	-4865.76
202.7	-8.9652	445.425	2.56653		202.7	2.4606	309.63	1.37149			202.7	-11.4258	-4288.03	-4698.34
202.6	-8.69183	447.405	2.58154		202.6	2.45701	309.929	1.37458			202.6	-11.1488	-4184.09	-4584.46
202.5	-8.26116	449.434	2.59686		202.5	2.41594	310.243	1.3778			202.5	-10.6771	-4007.05	-4390.47
202.4	-7.87217	451.497	2.61238		202.4	2.41801	310.594	1.38142			202.4	-10.2902	-3861.84	-4231.37
202.3	-7.15989	453.622	2.6283		202.3	2.4473	310.932	1.38488			202.3	-9.60719	-3605.52	-3950.52
202.2	-6.9852	455.796	2.64453		202.2	2.44578	311.333	1.389			202.2	-9.43098	-3539.39	-3878.06
202.1	-6.4069	457.98	2.66076		202.1	2.47552	311.734	1.39311			202.1	-8.88242	-3333.52	-3652.49
202	-6.17523	460.2	2.67719		202	2.42667	312.065	1.3965			202	-8.6019	-3228.24	-3537.14
201.9	-6.07319	462.459	2.69385		201.9	2.45087	312.481	1.40075			201.9	-8.52406	-3199.03	-3505.13
201.8	-5.53958	464.717	2.71042		201.8	2.51778	312.915	1.40519			201.8	-8.05736	-3023.88	-3313.22
201.7	-5.26558	467.646	2.73183		201.7	2.56415	313.462	1.41078			201.7	-7.82973	-2938.45	-3219.62
201.6	-4.54644	470.025	2.74913		201.6	2.52934	313.949	1.41574			201.6	-7.07578	-2655.49	-2909.59
201.5	-4.29573	472.473	2.76685		201.5	2.42195	314.477	1.42111			201.5	-6.71768	-2521.1	-2762.34
201.4	-4.4365	475.507	2.78871		201.4	2.4387	315.115	1.42759			201.4	-6.8752	-2580.22	-2827.11
201.3	-3.74973	477.989	2.80651		201.3	2.49497	315.646	1.43298			201.3	-6.2447	-2343.6	-2567.85
201.2	-3.39168	480.484	2.82432		201.2	2.53842	316.13	1.43789			201.2	-5.9301	-2225.53	-2438.49
201.1	-2.60762	483.026	2.84239		201.1	2.55347	316.674	1.44339			201.1	-5.16109	-1936.92	-2122.26
201	-1.9339	485.63	2.86081		201	2.54757	317.226	1.44897			201	-4.48147	-1681.87	-1842.8
200.9	-1.71719	488.25	2.87926		200.9	2.54905	317.774	1.45449			200.9	-4.26624	-1601.09	-1754.3
200.8	-1.78491	490.947	2.89817		200.8	2.49255	318.381	1.46061			200.8	-4.27746	-1605.3	-1758.91
200.7	-1.11273	494.308	2.92161		200.7	2.49514	319.159	1.46843			200.7	-3.60787	-1354.01	-1483.57
200.6	-0.401869	497.019	2.94042		200.6	2.49849	319.764	1.47451			200.6	-2.90036	-1088.49	-1192.64
200.5	0.0111277	499.787	2.95953		200.5	2.57295	320.445	1.48133			200.5	-2.56182	-961.435	-1053.43
200.4	0.574249	502.586	2.97877		200.4	2.55385	321.111	1.488			200.4	-1.9796	-742.932	-814.021
200.3	1.4945	506.136	3.00304		200.3	2.52874	321.974	1.4966			200.3	-1.03424	-388.144	-425.284
200.2	2.31322	509.032	3.02273		200.2	2.48881	322.685	1.50369			200.2	-0.17559	-65.8978	-72.2034
200.1	2.94361	512.632	3.04708		200.1	2.51413	323.62	1.51299			200.1	0.42948	161.181	176.604
200	3.06235	515.59	3.06698		200	2.52887	324.36	1.52033			200	0.53348	200.212	219.37
199.9	4.35058	518.569	3.08692		199.9	2.60591	325.146	1.52811
199.8	5.0476	521.632	3.10732		199.8	2.61002	325.956	1.53611
199.7	5.13361	524.717	3.12777		199.7	2.58638	326.757	1.54401
199.6	6.1123	527.875	3.1486		199.6	2.51894	327.649	1.55279
199.5	5.95566	531.084	3.16965		199.5	2.48497	328.528	1.56141
199.4	6.80394	534.331	3.19084		199.4	2.44662	329.436	1.57031
199.3	7.24551	537.672	3.21254		199.3	2.52413	330.408	1.5798
199.2	8.42065	541.872	3.23964		199.2	2.53637	331.628	1.59169
199.1	8.23042	546.227	3.26757		199.1	2.57147	332.936	1.60439
199	8.48635	549.809	3.29039		199	2.5841	334.036	1.61505
198.9	8.49223	554.298	3.31882		198.9	2.56587	335.403	1.62825
198.8	8.51306	558.037	3.34235		198.8	2.57486	336.569	1.63946
198.7	8.60998	562.78	3.372		198.7	2.53229	338.079	1.65395
198.6	8.46483	566.659	3.3961		198.6	2.45053	339.325	1.66587
198.5	8.69689	571.678	3.42707		198.5	2.28738	340.966	1.68149
198.4	9.1063	575.768	3.45213		198.4	2.32419	342.351	1.69464
198.3	9.66594	579.963	3.47769		198.3	2.32889	343.728	1.70766
198.2	10.6665	585.284	3.50988		198.2	2.24491	345.573	1.72504
198.1	11.469	589.633	3.536		198.1	2.25399	347.102	1.73938
198	11.7058	594.051	3.56237		198	2.26834	348.652	1.75387
197.9	12.4843	599.693	3.5958		197.9	2.34182	350.755	1.77345
197.8	12.7548	604.269	3.62273		197.8	2.22603	352.469	1.78932
197.7	13.3855	610.204	3.65739		197.7	2.23685	354.706	1.80995
197.6	15.0407	615.061	3.68554		197.6	2.19715	356.559	1.82695
197.5	15.0718	621.211	3.72092		197.5	2.19245	358.934	1.84863
197.4	15.8637	626.251	3.74969		197.4	2.24145	360.968	1.86712
197.3	16.8401	632.698	3.78621		197.3	2.24791	363.606	1.89095
197.2	16.9426	639.266	3.82308		197.2	2.18969	366.4	1.91603
197.1	17.4537	646.035	3.86075		197.1	2.15104	369.283	1.94174
197	18.5737	652.905	3.89864		197	2.24906	372.317	1.96863
196.9	19.329	658.496	3.92922		196.9	2.03262	374.878	1.99118
196.8	17.9282	665.636	3.96796		196.8	2.10551	378.216	2.02037
196.7	17.4251	672.831	4.00664		196.7	2.11046	381.708	2.05069
196.6	17.0523	678.697	4.03791		196.6	2.22778	384.636	2.07593
196.5	18.3537	684.64	4.06936		196.5	2.12889	387.653	2.10177
196.4	15.7722	692.042	4.10821		196.4	2.00876	391.573	2.13508
196.3	15.2677	698.101	4.13975		196.3	2.00694	394.89	2.16306
196.2	13.3015	705.651	4.17872		196.2	1.8825	399.175	2.19891
196.1	11.6035	711.669	4.20953		196.1	1.77126	402.801	2.22899
196	10.3944	719.187	4.2477		196	1.89752	407.514	2.26776
195.9	10.0479	725.227	4.27813		195.9	1.95587	411.466	2.29996
195.8	8.16968	732.784	4.31589		195.8	1.81578	416.64	2.34175
195.7	7.63103	738.693	4.34519		195.7	1.78294	421.007	2.37668
195.6	6.07104	745.958	4.38094		195.6	1.91323	426.649	2.42136
195.5	3.01442	753.04	4.4155		195.5	2.00667	432.572	2.46772
195.4	1.12235	759.968	4.44904		195.4	2.13123	438.804	2.51594
195.3	-1.17242	766.647	4.48113		195.3	1.9687	445.383	2.56622
195.2	-1.94708	773.012	4.51148		195.2	2.12251	452.237	2.61793
195.1	-3.77581	779.052	4.54009		195.1	2.00328	459.474	2.67183
195	-4.17249	783.738	4.56216		195	1.97868	465.561	2.7166
194.9	-4.72949	789.202	4.58775		194.9	1.89961	473.39	2.77347
194.8	-4.6993	793.29	4.60679		194.8	1.69433	480.02	2.82101
194.7	-4.61258	798.146	4.62931		194.7	2.15367	488.698	2.88241
194.6	-5.14783	802.624	4.64997		194.6	1.71783	497.733	2.94536
194.5	-5.62258	805.88	4.66492		194.5	1.54061	505.28	2.9972
194.4	-5.27166	809.694	4.68238		194.4	1.30175	515.233	3.06459
194.3	-6.02304	813.866	4.7014		194.3	1.43952	527.939	3.14902
194.2	-5.59373	816.998	4.71562		194.2	0.987157	539.177	3.22227
194.1	-4.90978	819.824	4.72841		194.1	1.29068	550.982	3.29784
194	-3.72411	822.81	4.74188		194	0.916628	565.967	3.39181
193.9	-1.66884	825.021	4.75183		193.9	0.7281	579.235	3.47327
193.8	-1.08642	827.125	4.76128		193.8	0.0573303	593.242	3.55755
193.7	-2.78387	829.3	4.77102		193.7	0.0441711	610.851	3.66115
193.6	-2.24191	830.924	4.77828		193.6	0.259887	626.394	3.7505
193.5	-2.42117	832.677	4.78611		193.5	1.79712	645.965	3.86036
193.4	-2.59608	834.003	4.79202		193.4	1.06961	663.21	3.95484
193.3	-1.65524	835.238	4.79751		193.3	0.231903	681.244	4.05142
193.2	-1.98139	836.39	4.80263		193.2	0.97199	699.873	4.14892
193.1	-2.05975	837.239	4.8064		193.1	1.59207	715.13	4.22714
193	-0.568167	838.299	4.81111		193	2.17241	734.529	4.32457
192.9	-0.584527	839.269	4.81541		192.9	4.46812	754.102	4.42066
192.8	-1.40011	840.174	4.81941		192.8	3.51754	773.65	4.51451
192.7	-1.38016	841.037	4.82323		192.7	3.42087	792.847	4.60473
192.6	-1.96029	841.967	4.82734		192.6	4.55075	811.671	4.6914
192.5	-1.75568	842.785	4.83095		192.5	4.24135	829.601	4.77237
192.4	0.175009	843.562	4.83438		192.4	6.51489	846.578	4.84766
192.3	0.0595523	844.388	4.83802		192.3	7.5583	862.155	4.91561
192.2	-1.35793	845.113	4.84121		192.2	5.76792	876.375	4.97672
192.1	-0.657112	845.887	4.84462		192.1	5.23341	889.137	5.03085
192	0.112527	846.46	4.84714		192	6.1254	898.249	5.06909
191.9	0.540163	847.235	4.85054		191.9	6.75911	908.229	5.1106
191.8	-0.831952	848.132	4.85448		191.8	6.57018	918.256	5.15191
191.7	-0.402729	848.874	4.85774		191.7	5.45192	924.93	5.17918
191.6	-1.41471	849.565	4.86077		191.6	3.38317	930.155	5.20042
191.5	0.413578	850.334	4.86414		191.5	3.9254	934.181	5.21672
191.4	0.0796273	850.919	4.8667		191.4	4.22689	936.621	5.22656
191.3	0.299483	851.646	4.86988		191.3	3.84189	938.82	5.23542
191.2	0.0679032	852.308	4.87278		191.2	3.28704	940.207	5.24099
191.1	-0.632456	852.951	4.87558		191.1	2.06172	941.057	5.24441
191	-0.336364	853.625	4.87853		191	0.103649	941.436	5.24593
190.9	1.44176	854.279	4.88138		190.9	-0.490924	941.447	5.24597
190.8	0.119143	854.814	4.88372		190.8	0.757748	941.326	5.24549
190.7	0.0770498	855.432	4.88641		190.7	-0.429006	940.983	5.24411
190.6	-0.131761	856.025	4.88899		190.6	-1.27587	940.522	5.24226
190.5	0.575938	856.705	4.89195		190.5	-2.54704	939.821	5.23944
190.4	0.218415	857.235	4.89426		190.4	-2.82087	939.147	5.23673
190.3	-1.32865	857.752	4.89651		190.3	-0.798298	938.43	5.23385
190.2	-2.5298	858.218	4.89853		190.2	-0.508531	937.7	5.23091
190.1	-1.83572	858.675	4.90052		190.1	-0.0024691	936.895	5.22767
190	-2.47	859.153	4.90259		190	-0.219347	936.115	5.22452
##### Extended Information					##### Extended Information
[Comments]					[Comments]
Sample name	606_march_03				Sample name	buffermarch1_march9real4cuvb
Comment	water				Comment	water
User					User
Division					Division
Company	SUNY Binghamton				Company	SUNY Binghamton
[Detailed Information]					[Detailed Information]
Creation date	2023-07-25 19:32:00				Creation date	##########
Data array type	Linear data array * 3				Data array type	Linear data array * 3
Horizontal axis	Wavelength [nm]				Horizontal axis	Wavelength [nm]
Vertical axis(1)	CD [mdeg]				Vertical axis(1)	CD [mdeg]
Vertical axis(2)	HT [V]				Vertical axis(2)	HT [V]
Vertical axis(3)	Abs				Vertical axis(3)	Abs
Start	250 nm				Start	250 nm
End	190 nm				End	190 nm
Data interval	0.1 nm				Data interval	0.1 nm
Data points	601				Data points	601
[Measurement Information]					[Measurement Information]
Instrument name	J-1100				Instrument name	J-1100
Model name	J-1100				Model name	J-1100
Serial No.	C007061635				Serial No.	C007061635
Detector	PM-539				Detector	PM-539
Lock-in amp.	X mode				Lock-in amp.	X mode
HT volt	Auto				HT volt	Auto
Accessory	PTC-514				Accessory	PTC-514
Accessory S/N	B005961648				Accessory S/N	B005961648
Temperature	10.02 C				Temperature	10.00 C
Control sensor	Holder				Control sensor	Holder
Monitor sensor	Holder				Monitor sensor	Holder
Start Mode	Keep target temperature +/-1.00 deg C while 5 seconds				Start Mode	Keep target temperature +/-1.00 deg C while 5 seconds
Measurement date	2023-07-25 19:32:00				Measurement date	##########
Parameter file	C:\Users\Jasco J1100\Desktop\SolmazLab\Sozanne\March9newparam\march9new.cdsp				Parameter file	C:\Users\Jasco J1100\Desktop\SolmazLab\Sozanne\March9newparam\march9new.cdsp
CD Overload detect	492				CD Overload detect	552
Photometric mode	CD	HT	Abs		Photometric mode	CD	HT	Abs
Measure range	250 - 190 nm				Measure range	250 - 190 nm
Data pitch	0.1 nm				Data pitch	0.1 nm
CD scale	200 mdeg/1.0 dOD				CD scale	200 mdeg/1.0 dOD
FL scale	200 mdeg/1.0 dOD				FL scale	200 mdeg/1.0 dOD
D.I.T.	2 sec				D.I.T.	2 sec
Bandwidth	1.00 nm				Bandwidth	1.00 nm
Start mode	Immediately				Start mode	Immediately
Scanning mode	Continuous				Scanning mode	Continuous
Scanning speed	50 nm/min				Scanning speed	50 nm/min
Baseline correction	None				Baseline correction	None
Shutter control	Auto				Shutter control	Auto
Accumulations	8				Accumulations	8
N2 Flowmeter	Manual				N2 Flowmeter	Manual
Solvent	ITC buffer pH 7.4				Solvent	ITC buffer pH 7.4

## Sheet: 608
TITLE	608_march_03				TITLE	buffermarch1_march9real4cuvb
DATA TYPE					DATA TYPE					path	0.1
ORIGIN	JASCO				ORIGIN	JASCO				size	23981.3
OWNER					OWNER					peptides	213												Yellow=plotted data
DATE	23/07/25				DATE	23/07/25				concentration	0.3
TIME	20:50:07				TIME	19:32:07								Concentration from absorbance
SPECTROMETER/DATA SYSTEM					SPECTROMETER/DATA SYSTEM									peptide bond
LOCALE	1033				LOCALE	1033								0.283726
RESOLUTION					RESOLUTION
DELTAX	-0.1				DELTAX	-0.1								concentration from 214 nm (Extinction coefficient from Bestsel 214 nm: J. Agric. Food Chem. 2007, 55, 5445-545)
XUNITS	NANOMETERS				XUNITS	NANOMETERS								371769
YUNITS	CD [mdeg]				YUNITS	CD [mdeg]
Y2UNITS	HT [V]				Y2UNITS	HT [V]								0.275123
Y3UNITS	ABSORBANCE				Y3UNITS	ABSORBANCE
FIRSTX	250				FIRSTX	250
LASTX	190				LASTX	190
NPOINTS	601				NPOINTS	601			Molar ellipticity conversion factor			375.294	Molar ellipticity con 228	396.82
FIRSTY	0.04152				FIRSTY	1.02445			to multiply the ellipticity with				Molar ellipticity con 214	409.228
MAXY	14.9649				MAXY	7.5583
MINY	-26.9018				MINY	-2.82087
XYDATA					XYDATA						Wavelength WL (nm)	Background subtracted ellipticity	molar ellipticity	molar ellipticity, concentration corrected (214nm)	molar elipticity concentration corrected 228 nm				Yellow=plotted data
250	0.0415231	256.721	0.782992		250	1.02445	253.925	0.749174			250	-0.982927	-368.886	-402.241	-390.045
249.9	0.0712397	256.756	0.783418		249.9	1.01424	253.998	0.750063			249.9	-0.943	-353.902	-385.902	-374.201
249.8	0.0337377	256.768	0.78356		249.8	1.03655	253.969	0.749713			249.8	-1.00281	-376.349	-410.379	-397.936
249.7	-0.0217114	256.826	0.784258		249.7	1.04418	254.02	0.750327			249.7	-1.06589	-400.022	-436.192	-422.967
249.6	-0.0534778	256.845	0.784485		249.6	1.04329	254.008	0.750193			249.6	-1.09677	-411.61	-448.828	-435.219
249.5	-0.0676427	256.853	0.784581		249.5	1.04855	254.061	0.750837			249.5	-1.11619	-418.9	-456.777	-442.927
249.4	-0.0606089	256.841	0.784436		249.4	1.06025	254.129	0.751662			249.4	-1.12086	-420.651	-458.686	-444.779
249.3	-0.0410916	256.88	0.784915		249.3	1.06252	254.2	0.752525			249.3	-1.10361	-414.178	-451.628	-437.935
249.2	-0.0571614	256.922	0.785414		249.2	1.06629	254.225	0.752827			249.2	-1.12345	-421.624	-459.747	-445.808
249.1	-0.0586315	256.948	0.785725		249.1	1.07642	254.304	0.753784			249.1	-1.13505	-425.978	-464.494	-450.411
249	-0.0914947	257.002	0.786384		249	1.05672	254.356	0.754414			249	-1.14821	-430.918	-469.881	-455.634
248.9	-0.0652427	257.07	0.787192		248.9	1.04588	254.417	0.755147			248.9	-1.11112	-416.997	-454.702	-440.915
248.8	-0.0805331	257.093	0.787476		248.8	1.06245	254.483	0.755948			248.8	-1.14298	-428.954	-467.74	-453.558
248.7	-0.131602	257.092	0.787465		248.7	1.06103	254.517	0.756361			248.7	-1.19263	-447.587	-488.058	-473.26
248.6	-0.112176	257.118	0.787777		248.6	1.06676	254.55	0.756768			248.6	-1.17894	-442.447	-482.453	-467.825
248.5	-0.102644	257.086	0.787386		248.5	1.09702	254.635	0.757793			248.5	-1.19966	-450.226	-490.936	-476.05
248.4	-0.13184	257.126	0.787865		248.4	1.11445	254.663	0.758133			248.4	-1.24629	-467.725	-510.016	-494.552
248.3	-0.133929	257.134	0.787968		248.3	1.12785	254.73	0.758951			248.3	-1.26178	-473.538	-516.355	-500.699
248.2	-0.149711	257.211	0.788898		248.2	1.09738	254.783	0.759585			248.2	-1.24709	-468.025	-510.344	-494.87
248.1	-0.117976	257.195	0.788699		248.1	1.1093	254.835	0.760225			248.1	-1.22728	-460.589	-502.235	-487.007
248	-0.125413	257.266	0.78955		248	1.09892	254.906	0.761079			248	-1.22433	-459.484	-501.031	-485.839
247.9	-0.145756	257.359	0.790672		247.9	1.12566	254.959	0.761725			247.9	-1.27142	-477.154	-520.299	-504.523
247.8	-0.178404	257.423	0.791436		247.8	1.10645	254.995	0.762153			247.8	-1.28485	-482.197	-525.798	-509.855
247.7	-0.172344	257.464	0.791932		247.7	1.10348	255.018	0.762438			247.7	-1.27582	-478.809	-522.102	-506.272
247.6	-0.197489	257.499	0.792357		247.6	1.12254	255.058	0.762922			247.6	-1.32003	-495.398	-540.192	-523.813
247.5	-0.21349	257.5	0.792369		247.5	1.10111	255.118	0.763645			247.5	-1.3146	-493.361	-537.971	-521.659
247.4	-0.209862	257.537	0.792812		247.4	1.1095	255.173	0.764306			247.4	-1.31936	-495.148	-539.919	-523.549
247.3	-0.237568	257.554	0.793009		247.3	1.12624	255.216	0.764829			247.3	-1.36381	-511.828	-558.108	-541.186
247.2	-0.247377	257.607	0.793648		247.2	1.14143	255.319	0.766072			247.2	-1.38881	-521.21	-568.338	-551.106
247.1	-0.262708	257.658	0.794265		247.1	1.1126	255.39	0.76693			247.1	-1.37531	-516.144	-562.814	-545.749
247	-0.264218	257.689	0.794636		247	1.11007	255.437	0.767499			247	-1.37429	-515.761	-562.397	-545.344
246.9	-0.29982	257.736	0.795198		246.9	1.05335	255.429	0.767413			246.9	-1.35317	-507.836	-553.755	-536.964
246.8	-0.311104	257.79	0.795851		246.8	1.06067	255.485	0.768083			246.8	-1.37177	-514.818	-561.368	-544.347
246.7	-0.339431	257.853	0.796604		246.7	1.06465	255.524	0.768557			246.7	-1.40408	-526.943	-574.589	-557.167
246.6	-0.369983	257.877	0.796891		246.6	1.10025	255.586	0.76931			246.6	-1.47023	-551.769	-601.66	-583.417
246.5	-0.376215	257.926	0.797476		246.5	1.1053	255.629	0.769819			246.5	-1.48151	-556.003	-606.277	-587.894
246.4	-0.398786	257.984	0.798171		246.4	1.09896	255.651	0.770089			246.4	-1.49775	-562.094	-612.919	-594.335
246.3	-0.404589	257.958	0.797865		246.3	1.10516	255.692	0.770592			246.3	-1.50975	-566.599	-617.831	-599.098
246.2	-0.400487	257.972	0.798032		246.2	1.1215	255.742	0.771194			246.2	-1.52199	-571.192	-622.839	-603.954
246.1	-0.415044	258.003	0.798401		246.1	1.15491	255.815	0.772072			246.1	-1.56995	-589.194	-642.469	-622.988
246	-0.422977	258.055	0.799025		246	1.14535	255.876	0.772814			246	-1.56833	-588.583	-641.803	-622.343
245.9	-0.416112	258.115	0.799742		245.9	1.14024	255.928	0.773435			245.9	-1.55635	-584.089	-636.902	-617.591
245.8	-0.431142	258.147	0.800128		245.8	1.17487	255.94	0.773583			245.8	-1.60601	-602.726	-657.225	-637.297
245.7	-0.450504	258.219	0.800988		245.7	1.18382	255.922	0.773364			245.7	-1.63432	-613.351	-668.811	-648.532
245.6	-0.451754	258.254	0.801404		245.6	1.17606	255.962	0.773844			245.6	-1.62781	-610.908	-666.147	-645.948
245.5	-0.446834	258.318	0.802173		245.5	1.15219	255.957	0.773785			245.5	-1.59902	-600.103	-654.365	-634.524
245.4	-0.472024	258.358	0.802654		245.4	1.17123	255.971	0.773956			245.4	-1.64325	-616.703	-672.465	-652.075
245.3	-0.535264	258.418	0.803373		245.3	1.18532	256.018	0.774519			245.3	-1.72058	-645.724	-704.111	-682.761
245.2	-0.553415	258.438	0.803615		245.2	1.22144	256.098	0.775488			245.2	-1.77486	-666.092	-726.32	-704.297
245.1	-0.594249	258.524	0.804636		245.1	1.22781	256.139	0.775978			245.1	-1.82206	-683.807	-745.637	-723.029
245	-0.603062	258.562	0.805092		245	1.22869	256.176	0.776429			245	-1.83175	-687.445	-749.604	-726.875
244.9	-0.602076	258.62	0.805793		244.9	1.21527	256.201	0.776734			244.9	-1.81735	-682.038	-743.708	-721.158
244.8	-0.636822	258.63	0.805907		244.8	1.19939	256.249	0.777312			244.8	-1.83621	-689.119	-751.429	-728.645
244.7	-0.678318	258.692	0.806654		244.7	1.19744	256.287	0.777769			244.7	-1.87576	-703.96	-767.612	-744.337
244.6	-0.695175	258.693	0.806669		244.6	1.19252	256.313	0.778079			244.6	-1.88769	-708.44	-772.497	-749.074
244.5	-0.738019	258.739	0.807218		244.5	1.18179	256.345	0.778462			244.5	-1.91981	-720.492	-785.639	-761.818
244.4	-0.754351	258.759	0.807452		244.4	1.2049	256.362	0.778667			244.4	-1.95925	-735.294	-801.78	-777.469
244.3	-0.789189	258.783	0.807743		244.3	1.18657	256.357	0.778617			244.3	-1.97576	-741.49	-808.535	-784.02
244.2	-0.783242	258.825	0.808241		244.2	1.22405	256.41	0.779245			244.2	-2.00729	-753.324	-821.439	-796.533
244.1	-0.805495	258.903	0.809172		244.1	1.24285	256.453	0.779767			244.1	-2.04834	-768.731	-838.239	-812.823
244	-0.818998	258.926	0.809446		244	1.22146	256.491	0.780222			244	-2.04046	-765.771	-835.012	-809.694
243.9	-0.884016	258.967	0.80994		243.9	1.22134	256.555	0.780999			243.9	-2.10536	-790.127	-861.57	-835.446
243.8	-0.927885	259.002	0.810362		243.8	1.21766	256.597	0.781509			243.8	-2.14554	-805.209	-878.016	-851.394
243.7	-0.976875	259.054	0.810976		243.7	1.21016	256.649	0.782128			243.7	-2.18703	-820.78	-894.995	-867.858
243.6	-0.973051	259.102	0.81155		243.6	1.21159	256.685	0.782568			243.6	-2.18464	-819.882	-894.016	-866.908
243.5	-0.966911	259.156	0.812205		243.5	1.20275	256.722	0.783008			243.5	-2.16966	-814.26	-887.885	-860.964
243.4	-1.00968	259.167	0.812337		243.4	1.19263	256.729	0.78309			243.4	-2.20231	-826.513	-901.246	-873.92
243.3	-1.04575	259.185	0.812548		243.3	1.18702	256.784	0.783752			243.3	-2.23277	-837.944	-913.711	-886.007
243.2	-1.04895	259.215	0.812903		243.2	1.16814	256.817	0.784156			243.2	-2.21709	-832.06	-907.295	-879.785
243.1	-1.12215	259.255	0.813378		243.1	1.20872	256.839	0.784416			243.1	-2.33087	-874.761	-953.856	-924.935
243	-1.10884	259.32	0.814159		243	1.21065	256.865	0.784733			243	-2.31949	-870.49	-949.199	-920.419
242.9	-1.14402	259.358	0.814614		242.9	1.18485	256.907	0.785234			242.9	-2.32887	-874.01	-953.038	-924.141
242.8	-1.22066	259.405	0.815168		242.8	1.21514	256.986	0.786189			242.8	-2.4358	-914.14	-996.797	-966.573
242.7	-1.26574	259.435	0.815533		242.7	1.22944	257.04	0.786839			242.7	-2.49518	-936.425	-1021.1	-990.136
242.6	-1.34123	259.503	0.816344		242.6	1.18346	257.07	0.787199			242.6	-2.52469	-947.5	-1033.17	-1001.85
242.5	-1.37701	259.554	0.816953		242.5	1.1999	257.152	0.788181			242.5	-2.57691	-967.098	-1054.54	-1022.57
242.4	-1.43828	259.592	0.817411		242.4	1.17187	257.174	0.788449			242.4	-2.61015	-979.573	-1068.15	-1035.76
242.3	-1.5156	259.614	0.817668		242.3	1.18659	257.229	0.78911			242.3	-2.70219	-1014.11	-1105.81	-1072.28
242.2	-1.56505	259.683	0.81849		242.2	1.21216	257.293	0.789874			242.2	-2.77721	-1042.27	-1136.51	-1102.05
242.1	-1.63254	259.772	0.819553		242.1	1.20873	257.379	0.790906			242.1	-2.84127	-1066.31	-1162.73	-1127.47
242	-1.68501	259.814	0.820048		242	1.22614	257.439	0.791629			242	-2.91115	-1092.54	-1191.32	-1155.2
241.9	-1.77848	259.841	0.82038		241.9	1.24749	257.466	0.791956			241.9	-3.02597	-1135.63	-1238.31	-1200.76
241.8	-1.84561	259.949	0.821667		241.8	1.26332	257.577	0.793293			241.8	-3.10893	-1166.76	-1272.26	-1233.68
241.7	-1.88283	260.038	0.822718		241.7	1.29493	257.667	0.794368			241.7	-3.17776	-1192.59	-1300.43	-1261
241.6	-1.93309	260.123	0.823737		241.6	1.30052	257.736	0.795203			241.6	-3.23361	-1213.55	-1323.28	-1283.16
241.5	-1.99482	260.168	0.824266		241.5	1.29178	257.795	0.795907			241.5	-3.2866	-1233.44	-1344.97	-1304.19
241.4	-2.07567	260.235	0.825065		241.4	1.32731	257.887	0.797004			241.4	-3.40298	-1277.12	-1392.59	-1350.37
241.3	-2.13806	260.311	0.825968		241.3	1.30541	257.918	0.797382			241.3	-3.44347	-1292.31	-1409.16	-1366.44
241.2	-2.17012	260.376	0.826749		241.2	1.30555	257.94	0.797645			241.2	-3.47567	-1304.4	-1422.34	-1379.21
241.1	-2.22764	260.454	0.827678		241.1	1.30354	258.024	0.798653			241.1	-3.53118	-1325.23	-1445.06	-1401.24
241	-2.28696	260.555	0.828874		241	1.32686	258.099	0.799555			241	-3.61382	-1356.24	-1478.88	-1434.03
240.9	-2.33997	260.685	0.830416		240.9	1.31743	258.148	0.800141			240.9	-3.6574	-1372.6	-1496.71	-1451.33
240.8	-2.38714	260.728	0.830934		240.8	1.33015	258.178	0.800501			240.8	-3.71729	-1395.08	-1521.22	-1475.09
240.7	-2.39921	260.811	0.831925		240.7	1.31842	258.241	0.801259			240.7	-3.71763	-1395.2	-1521.36	-1475.23
240.6	-2.48943	260.879	0.832722		240.6	1.31092	258.278	0.801701			240.6	-3.80035	-1426.25	-1555.21	-1508.05
240.5	-2.53901	260.96	0.833685		240.5	1.2997	258.302	0.801987			240.5	-3.83871	-1440.64	-1570.91	-1523.28
240.4	-2.59329	260.987	0.834008		240.4	1.28262	258.336	0.802387			240.4	-3.87591	-1454.6	-1586.13	-1538.04
240.3	-2.65273	261.081	0.835126		240.3	1.27465	258.404	0.803203			240.3	-3.92738	-1473.92	-1607.19	-1558.46
240.2	-2.69642	261.15	0.83594		240.2	1.27051	258.444	0.803683			240.2	-3.96693	-1488.76	-1623.38	-1574.16
240.1	-2.73791	261.239	0.837006		240.1	1.26817	258.47	0.803994			240.1	-4.00608	-1503.46	-1639.4	-1589.69
240	-2.82573	261.32	0.837964		240	1.27697	258.485	0.804177			240	-4.1027	-1539.72	-1678.94	-1628.03
239.9	-2.94676	261.405	0.838971		239.9	1.27631	258.569	0.805184			239.9	-4.22307	-1584.89	-1728.2	-1675.8
239.8	-3.00365	261.496	0.840054		239.8	1.25619	258.599	0.805541			239.8	-4.25984	-1598.69	-1743.24	-1690.39
239.7	-3.05823	261.588	0.841138		239.7	1.30908	258.655	0.806211			239.7	-4.36731	-1639.02	-1787.22	-1733.03
239.6	-3.12592	261.687	0.842312		239.6	1.30955	258.692	0.806651			239.6	-4.43547	-1664.6	-1815.12	-1760.08
239.5	-3.21186	261.783	0.843452		239.5	1.30652	258.706	0.80682			239.5	-4.51838	-1695.72	-1849.05	-1792.98
239.4	-3.28375	261.874	0.844532		239.4	1.31849	258.765	0.807523			239.4	-4.60224	-1727.19	-1883.36	-1826.26
239.3	-3.39145	261.934	0.845235		239.3	1.32291	258.805	0.808007			239.3	-4.71436	-1769.27	-1929.25	-1870.75
239.2	-3.46383	262.014	0.846186		239.2	1.34369	258.865	0.808727			239.2	-4.80752	-1804.23	-1967.37	-1907.72
239.1	-3.61724	262.136	0.847636		239.1	1.36133	258.935	0.809565			239.1	-4.97857	-1868.43	-2037.37	-1975.59
239	-3.66511	262.184	0.848197		239	1.33424	258.998	0.810308			239	-4.99935	-1876.22	-2045.87	-1983.84
238.9	-3.76073	262.289	0.849436		238.9	1.34842	259.091	0.811425			238.9	-5.10915	-1917.43	-2090.81	-2027.41
238.8	-3.87686	262.412	0.850893		238.8	1.36155	259.141	0.81202			238.8	-5.23841	-1965.94	-2143.7	-2078.7
238.7	-3.97568	262.488	0.851797		238.7	1.38135	259.145	0.81207			238.7	-5.35703	-2010.46	-2192.24	-2125.77
238.6	-4.08048	262.611	0.853253		238.6	1.37619	259.2	0.812721			238.6	-5.45667	-2047.85	-2233.02	-2165.31
238.5	-4.22634	262.69	0.854181		238.5	1.36005	259.26	0.813443			238.5	-5.58639	-2096.54	-2286.11	-2216.79
238.4	-4.31469	262.803	0.855522		238.4	1.36459	259.283	0.813722			238.4	-5.67928	-2131.4	-2324.12	-2253.65
238.3	-4.39765	262.864	0.856242		238.3	1.3686	259.312	0.814059			238.3	-5.76625	-2164.04	-2359.71	-2288.16
238.2	-4.45973	262.954	0.857297		238.2	1.35074	259.369	0.81474			238.2	-5.81047	-2180.63	-2377.81	-2305.71
238.1	-4.54711	263.012	0.857986		238.1	1.37641	259.397	0.815082			238.1	-5.92352	-2223.06	-2424.07	-2350.57
238	-4.65579	263.14	0.85949		238	1.36913	259.425	0.81541			238	-6.02492	-2261.11	-2465.56	-2390.81
237.9	-4.77166	263.216	0.860391		237.9	1.34557	259.475	0.816009			237.9	-6.11723	-2295.76	-2503.34	-2427.44
237.8	-4.88735	263.313	0.861538		237.8	1.34561	259.548	0.816878			237.8	-6.23296	-2339.19	-2550.7	-2473.36
237.7	-4.98644	263.402	0.862582		237.7	1.34407	259.609	0.817614			237.7	-6.33051	-2375.8	-2590.62	-2512.07
237.6	-5.08961	263.521	0.863991		237.6	1.31822	259.65	0.818097			237.6	-6.40783	-2404.82	-2622.26	-2542.75
237.5	-5.20903	263.634	0.865321		237.5	1.29761	259.709	0.818806			237.5	-6.50664	-2441.9	-2662.7	-2581.96
237.4	-5.29063	263.727	0.866407		237.4	1.29012	259.751	0.819307			237.4	-6.58075	-2469.71	-2693.02	-2611.37
237.3	-5.43423	263.846	0.867818		237.3	1.30629	259.756	0.819358			237.3	-6.74052	-2529.67	-2758.41	-2674.77
237.2	-5.54011	263.993	0.869548		237.2	1.33384	259.807	0.81997			237.2	-6.87395	-2579.75	-2813.01	-2727.72
237.1	-5.6403	264.141	0.871279		237.1	1.32586	259.838	0.820339			237.1	-6.96616	-2614.36	-2850.75	-2764.31
237	-5.77495	264.278	0.872895		237	1.3215	259.92	0.821319			237	-7.09645	-2663.25	-2904.06	-2816.01
236.9	-5.84513	264.351	0.873746		236.9	1.31176	259.968	0.82189			236.9	-7.15689	-2685.93	-2928.8	-2839.99
236.8	-5.92268	264.476	0.875222		236.8	1.32289	260.028	0.822605			236.8	-7.24557	-2719.22	-2965.09	-2875.18
236.7	-6.00603	264.58	0.876446		236.7	1.33027	260.102	0.823479			236.7	-7.3363	-2753.27	-3002.22	-2911.19
236.6	-6.05797	264.696	0.877805		236.6	1.33071	260.15	0.82406			236.6	-7.38868	-2772.92	-3023.65	-2931.97
236.5	-6.1983	264.851	0.879626		236.5	1.34159	260.175	0.824351			236.5	-7.53989	-2829.67	-3085.53	-2991.98
236.4	-6.33208	264.974	0.881062		236.4	1.336	260.223	0.824929			236.4	-7.66808	-2877.78	-3137.99	-3042.84
236.3	-6.39939	265.038	0.881812		236.3	1.33426	260.26	0.825365			236.3	-7.73365	-2902.39	-3164.82	-3068.86
236.2	-6.50569	265.154	0.883176		236.2	1.36151	260.358	0.826533			236.2	-7.8672	-2952.51	-3219.48	-3121.86
236.1	-6.63515	265.296	0.884847		236.1	1.37634	260.4	0.827036			236.1	-8.01149	-3006.66	-3278.52	-3179.12
236	-6.7146	265.403	0.886094		236	1.3904	260.47	0.827865			236	-8.105	-3041.75	-3316.79	-3216.22
235.9	-6.81338	265.479	0.886986		235.9	1.39145	260.512	0.82836			235.9	-8.20483	-3079.22	-3357.64	-3255.84
235.8	-6.94657	265.62	0.88864		235.8	1.43041	260.574	0.829108			235.8	-8.37698	-3143.83	-3428.09	-3324.15
235.7	-7.10921	265.763	0.890314		235.7	1.46176	260.622	0.829675			235.7	-8.57097	-3216.63	-3507.48	-3401.13
235.6	-7.21326	265.911	0.892036		235.6	1.44134	260.656	0.830075			235.6	-8.6546	-3248.02	-3541.7	-3434.31
235.5	-7.33101	266.033	0.893469		235.5	1.42064	260.757	0.831278			235.5	-8.75165	-3284.44	-3581.42	-3472.83
235.4	-7.4479	266.179	0.895174		235.4	1.41739	260.802	0.831818			235.4	-8.86529	-3327.09	-3627.92	-3517.92
235.3	-7.57157	266.32	0.89682		235.3	1.43465	260.815	0.831969			235.3	-9.00622	-3379.98	-3685.59	-3573.84
235.2	-7.70666	266.476	0.898641		235.2	1.44633	260.863	0.832536			235.2	-9.15299	-3435.06	-3745.66	-3632.09
235.1	-7.93064	266.648	0.900652		235.1	1.45365	260.902	0.833003			235.1	-9.38429	-3521.86	-3840.31	-3723.87
235	-8.0883	266.809	0.902525		235	1.44399	260.947	0.833534			235	-9.53229	-3577.41	-3900.88	-3782.6
234.9	-8.19721	266.927	0.903898		234.9	1.4536	261.01	0.83428			234.9	-9.65081	-3621.89	-3949.38	-3829.63
234.8	-8.36702	267.076	0.905643		234.8	1.47363	261.083	0.83515			234.8	-9.84065	-3693.13	-4027.07	-3904.96
234.7	-8.50147	267.206	0.907152		234.7	1.49796	261.153	0.835986			234.7	-9.99943	-3752.72	-4092.04	-3967.97
234.6	-8.65298	267.422	0.909667		234.6	1.50748	261.204	0.836582			234.6	-10.1605	-3813.16	-4157.94	-4031.87
234.5	-8.79355	267.623	0.91201		234.5	1.50522	261.232	0.836917			234.5	-10.2988	-3865.06	-4214.54	-4086.75
234.4	-8.98126	267.836	0.914482		234.4	1.55624	261.281	0.837503			234.4	-10.5375	-3954.66	-4312.24	-4181.49
234.3	-9.13922	268.01	0.916511		234.3	1.58828	261.349	0.838309			234.3	-10.7275	-4025.96	-4389.99	-4256.88
234.2	-9.29479	268.21	0.918823		234.2	1.55572	261.381	0.83869			234.2	-10.8505	-4072.13	-4440.33	-4305.69
234.1	-9.4131	268.404	0.921081		234.1	1.50999	261.44	0.839392			234.1	-10.9231	-4099.37	-4470.03	-4334.5
234	-9.58858	268.593	0.923274		234	1.51914	261.521	0.840347			234	-11.1077	-4168.66	-4545.59	-4407.76
233.9	-9.73269	268.75	0.925097		233.9	1.55751	261.562	0.840834			233.9	-11.2902	-4237.14	-4620.26	-4480.17
233.8	-9.87087	268.952	0.927428		233.8	1.57553	261.607	0.841367			233.8	-11.4464	-4295.76	-4684.18	-4542.16
233.7	-10.0189	269.146	0.929675		233.7	1.59855	261.693	0.842389			233.7	-11.6174	-4359.95	-4754.18	-4610.03
233.6	-10.1629	269.334	0.931855		233.6	1.59734	261.832	0.844032			233.6	-11.7602	-4413.54	-4812.62	-4666.69
233.5	-10.2813	269.51	0.93389		233.5	1.60373	261.886	0.844667			233.5	-11.885	-4460.38	-4863.68	-4716.21
233.4	-10.4259	269.714	0.936246		233.4	1.60199	261.947	0.845396			233.4	-12.0279	-4513.99	-4922.15	-4772.9
233.3	-10.7035	269.933	0.938779		233.3	1.60858	262.008	0.846112			233.3	-12.3121	-4620.64	-5038.44	-4885.67
233.2	-10.8495	270.185	0.94169		233.2	1.57434	262.085	0.847035			233.2	-12.4238	-4662.59	-5084.18	-4930.02
233.1	-11.0368	270.409	0.944275		233.1	1.56389	262.165	0.847974			233.1	-12.6007	-4728.96	-5156.55	-5000.2
233	-11.1898	270.67	0.947285		233	1.59361	262.194	0.848314			233	-12.7834	-4797.53	-5231.32	-5072.71
232.9	-11.405	270.9	0.949934		232.9	1.564	262.306	0.849641			232.9	-12.969	-4867.18	-5307.27	-5146.35
232.8	-11.6188	271.085	0.952061		232.8	1.51358	262.363	0.850317			232.8	-13.1324	-4928.5	-5374.13	-5211.19
232.7	-11.8647	271.403	0.955717		232.7	1.48551	262.476	0.851658			232.7	-13.3502	-5010.25	-5463.28	-5297.62
232.6	-12.0155	271.577	0.957717		232.6	1.49694	262.548	0.8525			232.6	-13.5124	-5071.13	-5529.66	-5362
232.5	-12.2224	271.855	0.960914		232.5	1.50563	262.649	0.853702			232.5	-13.728	-5152.04	-5617.89	-5447.55
232.4	-12.436	272.164	0.964456		232.4	1.51402	262.77	0.855128			232.4	-13.95	-5235.35	-5708.73	-5535.64
232.3	-12.6283	272.393	0.967088		232.3	1.49723	262.869	0.856295			232.3	-14.1255	-5301.22	-5780.56	-5605.29
232.2	-12.7848	272.581	0.969242		232.2	1.49103	262.928	0.856988			232.2	-14.2758	-5357.63	-5842.06	-5664.93
232.1	-12.9895	272.791	0.971648		232.1	1.50178	262.988	0.857695			232.1	-14.4913	-5438.48	-5930.23	-5750.42
232	-13.1755	273.045	0.974551		232	1.50015	262.997	0.857802			232	-14.6756	-5507.68	-6005.68	-5823.59
231.9	-13.2953	273.232	0.976687		231.9	1.49835	263.034	0.858243			231.9	-14.7936	-5551.96	-6053.97	-5870.41
231.8	-13.4971	273.455	0.979238		231.8	1.50098	263.153	0.859652			231.8	-14.9981	-5628.68	-6137.63	-5951.53
231.7	-13.6171	273.666	0.981645		231.7	1.48084	263.202	0.86023			231.7	-15.0979	-5666.16	-6178.49	-5991.16
231.6	-13.7778	273.964	0.985046		231.6	1.47336	263.28	0.86114			231.6	-15.2512	-5723.66	-6241.2	-6051.96
231.5	-13.8996	274.112	0.986738		231.5	1.49641	263.341	0.861867			231.5	-15.396	-5778.02	-6300.47	-6109.44
231.4	-14.0303	274.268	0.988521		231.4	1.50841	263.409	0.86267			231.4	-15.5387	-5831.58	-6358.87	-6166.06
231.3	-14.1844	274.416	0.990206		231.3	1.50676	263.506	0.863814			231.3	-15.6912	-5888.79	-6421.26	-6226.56
231.2	-14.3053	274.584	0.992113		231.2	1.52632	263.573	0.864604			231.2	-15.8316	-5941.51	-6478.74	-6282.3
231.1	-14.4304	274.744	0.993936		231.1	1.54565	263.605	0.864976			231.1	-15.9761	-5995.71	-6537.84	-6339.61
231	-14.5737	274.981	0.996629		231	1.5698	263.691	0.865983			231	-16.1435	-6058.55	-6606.37	-6406.06
230.9	-14.6869	275.148	0.998529		230.9	1.61322	263.738	0.866538			230.9	-16.3001	-6117.33	-6670.46	-6468.21
230.8	-14.8745	275.365	1.001		230.8	1.61538	263.804	0.867318			230.8	-16.4899	-6188.55	-6748.11	-6543.51
230.7	-15.0573	275.648	1.00421		230.7	1.58994	263.906	0.868515			230.7	-16.6472	-6247.6	-6812.51	-6605.95
230.6	-15.1721	275.814	1.00609		230.6	1.60781	263.933	0.86884			230.6	-16.7799	-6297.39	-6866.8	-6658.6
230.5	-15.3766	275.985	1.00804		230.5	1.63829	263.969	0.86926			230.5	-17.0149	-6385.58	-6962.96	-6751.84
230.4	-15.5693	276.244	1.01097		230.4	1.64299	264.022	0.869881			230.4	-17.2123	-6459.66	-7043.75	-6830.17
230.3	-15.7363	276.416	1.01291		230.3	1.65093	264.094	0.87073			230.3	-17.3872	-6525.32	-7115.34	-6899.59
230.2	-15.8875	276.675	1.01585		230.2	1.62657	264.182	0.87177			230.2	-17.5141	-6572.92	-7167.24	-6949.93
230.1	-16.1046	276.943	1.01889		230.1	1.60709	264.298	0.873136			230.1	-17.7117	-6647.08	-7248.11	-7028.35
230	-16.2722	277.13	1.021		230	1.63672	264.391	0.874218			230	-17.9089	-6721.1	-7328.83	-7106.61
229.9	-16.4203	277.375	1.02377		229.9	1.63654	264.43	0.874675			229.9	-18.0568	-6776.62	-7389.36	-7165.31
229.8	-16.5871	277.584	1.02613		229.8	1.67013	264.507	0.875584			229.8	-18.2572	-6851.82	-7471.36	-7244.83
229.7	-16.7774	277.819	1.02877		229.7	1.6432	264.585	0.8765			229.7	-18.4206	-6913.13	-7538.22	-7309.65
229.6	-16.9434	278.036	1.03122		229.6	1.66183	264.67	0.877495			229.6	-18.6052	-6982.42	-7613.77	-7382.92
229.5	-17.0992	278.244	1.03356		229.5	1.67653	264.723	0.878126			229.5	-18.7757	-7046.41	-7683.55	-7450.58
229.4	-17.2625	278.481	1.03623		229.4	1.71036	264.815	0.879203			229.4	-18.9729	-7120.39	-7764.22	-7528.8
229.3	-17.4307	278.721	1.03893		229.3	1.7276	264.895	0.880139			229.3	-19.1583	-7189.99	-7840.11	-7602.39
229.2	-17.5742	278.991	1.04196		229.2	1.71548	264.96	0.880906			229.2	-19.2897	-7239.29	-7893.87	-7654.52
229.1	-17.7171	279.227	1.04461		229.1	1.71099	265.029	0.881705			229.1	-19.4281	-7291.24	-7950.51	-7709.45
229	-17.8995	279.449	1.04711		229	1.73158	265.135	0.88295			229	-19.6311	-7367.42	-8033.58	-7790
228.9	-18.056	279.691	1.04982		228.9	1.68702	265.212	0.88386			228.9	-19.743	-7409.43	-8079.39	-7834.42
228.8	-18.2078	279.935	1.05256		228.8	1.70612	265.325	0.885186			228.8	-19.9139	-7473.57	-8149.33	-7902.23
228.7	-18.3461	280.166	1.05514		228.7	1.70773	265.427	0.886375			228.7	-20.0538	-7526.07	-8206.58	-7957.75
228.6	-18.5248	280.409	1.05787		228.6	1.72329	265.536	0.887655			228.6	-20.2481	-7598.98	-8286.08	-8034.84
228.5	-18.676	280.717	1.06131		228.5	1.79592	265.676	0.889293			228.5	-20.4719	-7682.98	-8377.68	-8123.66
228.4	-18.8313	280.977	1.06421		228.4	1.77849	265.764	0.890315			228.4	-20.6098	-7734.72	-8434.1	-8178.37
228.3	-18.9956	281.229	1.06703		228.3	1.79863	265.89	0.891797			228.3	-20.7942	-7803.94	-8509.57	-8251.56
228.2	-19.1942	281.541	1.07051		228.2	1.80791	266.015	0.893255			228.2	-21.0021	-7881.96	-8594.64	-8334.05
228.1	-19.3071	281.778	1.07315		228.1	1.8079	266.093	0.894166			228.1	-21.115	-7924.32	-8640.84	-8378.85
228	-19.4508	282.032	1.07599		228	1.81365	266.183	0.895222			228	-21.2645	-7980.41	-8702	-8438.15
227.9	-19.5898	282.346	1.07948		227.9	1.80618	266.277	0.896316			227.9	-21.396	-8029.77	-8755.83	-8490.34
227.8	-19.7501	282.608	1.08239		227.8	1.76455	266.397	0.897719			227.8	-21.5146	-8074.31	-8804.39	-8537.43
227.7	-19.8807	282.861	1.0852		227.7	1.78617	266.479	0.898674			227.7	-21.6669	-8131.44	-8866.68	-8597.84
227.6	-20.0127	283.098	1.08783		227.6	1.77501	266.59	0.899969			227.6	-21.7877	-8176.79	-8916.13	-8645.79
227.5	-20.0957	283.303	1.0901		227.5	1.80025	266.66	0.900786			227.5	-21.8959	-8217.41	-8960.43	-8688.74
227.4	-20.2237	283.558	1.09294		227.4	1.84106	266.767	0.902039			227.4	-22.0648	-8280.76	-9029.51	-8755.73
227.3	-20.3888	283.802	1.09564		227.3	1.84683	266.887	0.903438			227.3	-22.2356	-8344.89	-9099.43	-8823.53
227.2	-20.4657	284.07	1.09861		227.2	1.85247	267.01	0.904869			227.2	-22.3182	-8375.87	-9133.21	-8856.29
227.1	-20.5692	284.222	1.10029		227.1	1.85306	267.097	0.905883			227.1	-22.4223	-8414.93	-9175.81	-8897.59
227	-20.6754	284.469	1.10302		227	1.86093	267.177	0.906809			227	-22.5363	-8457.74	-9222.49	-8942.86
226.9	-20.7813	284.747	1.1061		226.9	1.83878	267.292	0.908159			226.9	-22.6201	-8489.17	-9256.76	-8976.09
226.8	-20.9312	284.998	1.10887		226.8	1.82239	267.4	0.909412			226.8	-22.7536	-8539.28	-9311.4	-9029.07
226.7	-20.9992	285.18	1.11088		226.7	1.83903	267.452	0.910016			226.7	-22.8382	-8571.04	-9346.04	-9062.66
226.6	-21.1117	285.428	1.11361		226.6	1.82394	267.531	0.910941			226.6	-22.9356	-8607.6	-9385.9	-9101.31
226.5	-21.1959	285.668	1.11625		226.5	1.83815	267.627	0.912052			226.5	-23.0341	-8644.53	-9426.17	-9140.36
226.4	-21.2828	285.944	1.1193		226.4	1.86904	267.742	0.913394			226.4	-23.1518	-8688.74	-9474.37	-9187.1
226.3	-21.3906	286.188	1.12198		226.3	1.86956	267.865	0.914824			226.3	-23.2602	-8729.39	-9518.7	-9230.09
226.2	-21.4749	286.411	1.12443		226.2	1.87916	267.98	0.916158			226.2	-23.3541	-8764.63	-9557.13	-9267.35
226.1	-21.5914	286.612	1.12664		226.1	1.90975	268.075	0.917256			226.1	-23.5011	-8819.83	-9617.32	-9325.72
226	-21.711	286.921	1.13004		226	1.86225	268.185	0.918533			226	-23.5732	-8846.89	-9646.83	-9354.33
225.9	-21.7856	287.172	1.1328		225.9	1.87121	268.282	0.919665			225.9	-23.6568	-8878.25	-9681.02	-9387.49
225.8	-21.8693	287.407	1.13536		225.8	1.86958	268.41	0.921148			225.8	-23.7389	-8909.05	-9714.61	-9420.05
225.7	-21.9055	287.626	1.13777		225.7	1.84915	268.53	0.922547			225.7	-23.7547	-8914.97	-9721.06	-9426.31
225.6	-21.963	287.883	1.14058		225.6	1.83837	268.638	0.923792			225.6	-23.8014	-8932.5	-9740.18	-9444.85
225.5	-22.0049	288.162	1.14364		225.5	1.84479	268.724	0.924793			225.5	-23.8497	-8950.64	-9759.95	-9464.02
225.4	-22.1005	288.433	1.1466		225.4	1.83112	268.802	0.925695			225.4	-23.9316	-8981.38	-9793.48	-9496.54
225.3	-22.1393	288.704	1.14956		225.3	1.8576	268.902	0.92686			225.3	-23.9969	-9005.88	-9820.2	-9522.44
225.2	-22.2342	288.939	1.15212		225.2	1.8559	268.987	0.927841			225.2	-24.0901	-9040.86	-9858.34	-9559.42
225.1	-22.2471	289.217	1.15515		225.1	1.83876	269.064	0.928727			225.1	-24.0859	-9039.27	-9856.6	-9557.74
225	-22.3001	289.484	1.15807		225	1.86218	269.229	0.930638			225	-24.1623	-9067.95	-9887.87	-9588.07
224.9	-22.3454	289.659	1.15998		224.9	1.87129	269.323	0.931723			224.9	-24.2167	-9088.37	-9910.14	-9609.66
224.8	-22.384	289.909	1.1627		224.8	1.89098	269.431	0.932975			224.8	-24.275	-9110.24	-9933.99	-9632.79
224.7	-22.4359	290.166	1.16549		224.7	1.82399	269.585	0.934756			224.7	-24.2599	-9104.58	-9927.82	-9626.8
224.6	-22.4216	290.425	1.16831		224.6	1.81856	269.678	0.935833			224.6	-24.2402	-9097.18	-9919.74	-9618.97
224.5	-22.5192	290.777	1.17214		224.5	1.82475	269.866	0.938007			224.5	-24.344	-9136.13	-9962.22	-9660.16
224.4	-22.5097	291.059	1.1752		224.4	1.81683	270.032	0.939924			224.4	-24.3265	-9129.59	-9955.09	-9653.24
224.3	-22.5232	291.348	1.17833		224.3	1.83068	270.139	0.94116			224.3	-24.3539	-9139.85	-9966.28	-9664.1
224.2	-22.577	291.63	1.18138		224.2	1.83434	270.263	0.942595			224.2	-24.4113	-9161.42	-9989.8	-9686.9
224.1	-22.6384	291.912	1.18444		224.1	1.82144	270.412	0.944305			224.1	-24.4598	-9179.62	-10009.6	-9706.14
224	-22.7196	292.303	1.18866		224	1.85184	270.56	0.946013			224	-24.5714	-9221.5	-10055.3	-9750.43
223.9	-22.7703	292.561	1.19145		223.9	1.8793	270.719	0.94785			223.9	-24.6496	-9250.84	-10087.3	-9781.44
223.8	-22.8224	292.839	1.19446		223.8	1.86241	270.862	0.949497			223.8	-24.6848	-9264.05	-10101.7	-9795.42
223.7	-22.887	293.11	1.19738		223.7	1.88033	270.992	0.950989			223.7	-24.7673	-9295.02	-10135.5	-9828.16
223.6	-22.8872	293.426	1.20078		223.6	1.88921	271.125	0.952527			223.6	-24.7764	-9298.43	-10139.2	-9831.76
223.5	-22.9176	293.721	1.20396		223.5	1.87669	271.289	0.954412			223.5	-24.7943	-9305.14	-10146.5	-9838.86
223.4	-22.9739	294.01	1.20707		223.4	1.92159	271.421	0.955925			223.4	-24.8955	-9343.12	-10187.9	-9879.02
223.3	-22.9502	294.284	1.21002		223.3	1.91674	271.543	0.95733			223.3	-24.8669	-9332.4	-10176.2	-9867.69
223.2	-23.01	294.578	1.21317		223.2	1.92834	271.638	0.95842			223.2	-24.9383	-9359.2	-10205.5	-9896.02
223.1	-23.0498	294.812	1.21569		223.1	1.96133	271.754	0.959756			223.1	-25.0111	-9386.52	-10235.2	-9924.91
223	-23.1394	295.104	1.21882		223	1.97672	271.901	0.961438			223	-25.1161	-9425.92	-10278.2	-9966.57
222.9	-23.1569	295.406	1.22206		222.9	1.98349	272.043	0.96307			222.9	-25.1404	-9435.03	-10288.1	-9976.2
222.8	-23.2069	295.677	1.22496		222.8	2.00325	272.172	0.964551			222.8	-25.2102	-9461.21	-10316.7	-10003.9
222.7	-23.2991	295.971	1.22811		222.7	1.98674	272.297	0.965982			222.7	-25.2858	-9489.61	-10347.7	-10033.9
222.6	-23.317	296.24	1.23098		222.6	1.99955	272.426	0.967461			222.6	-25.3165	-9501.14	-10360.2	-10046.1
222.5	-23.3777	296.542	1.23421		222.5	2.01259	272.539	0.968757			222.5	-25.3903	-9528.81	-10390.4	-10075.4
222.4	-23.3283	296.799	1.23696		222.4	2.01142	272.684	0.970417			222.4	-25.3397	-9509.83	-10369.7	-10055.3
222.3	-23.3558	297.086	1.24001		222.3	1.99663	272.809	0.971848			222.3	-25.3524	-9514.6	-10374.9	-10060.3
222.2	-23.4134	297.384	1.2432		222.2	2.01512	272.932	0.973263			222.2	-25.4285	-9543.16	-10406.1	-10090.5
222.1	-23.4469	297.692	1.24647		222.1	2.03829	273.081	0.974966			222.1	-25.4852	-9564.43	-10429.2	-10113
222	-23.4994	297.975	1.24948		222	2.02358	273.259	0.976997			222	-25.523	-9578.61	-10444.7	-10128
221.9	-23.5648	298.264	1.25256		221.9	2.03742	273.42	0.978843			221.9	-25.6022	-9608.35	-10477.1	-10159.5
221.8	-23.6029	298.575	1.25586		221.8	2.07953	273.563	0.980467			221.8	-25.6824	-9638.45	-10510	-10191.3
221.7	-23.5871	298.831	1.25859		221.7	2.05006	273.701	0.982046			221.7	-25.6372	-9621.46	-10491.4	-10173.3
221.6	-23.6584	299.132	1.26177		221.6	2.02507	273.848	0.98373			221.6	-25.6835	-9638.84	-10510.4	-10191.7
221.5	-23.7032	299.45	1.26515		221.5	2.00327	274.045	0.985971			221.5	-25.7065	-9647.47	-10519.8	-10200.8
221.4	-23.7463	299.728	1.26809		221.4	1.98199	274.17	0.987393			221.4	-25.7283	-9655.66	-10528.7	-10209.5
221.3	-23.7748	300.068	1.27169		221.3	1.9545	274.357	0.989526			221.3	-25.7293	-9656.04	-10529.1	-10209.9
221.2	-23.7995	300.375	1.27493		221.2	2.00009	274.512	0.991299			221.2	-25.7996	-9682.42	-10557.9	-10237.8
221.1	-23.7986	300.684	1.2782		221.1	2.00689	274.692	0.993343			221.1	-25.8055	-9684.63	-10560.3	-10240.1
221	-23.7889	301.002	1.28155		221	1.98021	274.869	0.995363			221	-25.7691	-9670.98	-10545.4	-10225.7
220.9	-23.8188	301.316	1.28486		220.9	1.9697	275.018	0.997051			220.9	-25.7885	-9678.26	-10553.4	-10233.4
220.8	-23.8312	301.65	1.28838		220.8	1.97031	275.181	0.998904			220.8	-25.8015	-9683.14	-10558.7	-10238.5
220.7	-23.9213	301.976	1.29181		220.7	2.00716	275.337	1.00068			220.7	-25.9285	-9730.78	-10610.6	-10288.9
220.6	-23.912	302.283	1.29504		220.6	2.01444	275.532	1.0029			220.6	-25.9264	-9730.03	-10609.8	-10288.1
220.5	-23.9221	302.618	1.29855		220.5	2.00195	275.682	1.0046			220.5	-25.9241	-9729.13	-10608.8	-10287.2
220.4	-23.866	302.922	1.30175		220.4	2.00772	275.826	1.00624			220.4	-25.8737	-9710.24	-10588.2	-10267.2
220.3	-23.843	303.281	1.30551		220.3	2.03249	275.981	1.00799			220.3	-25.8755	-9710.91	-10589	-10267.9
220.2	-23.8404	303.602	1.30888		220.2	2.0328	276.129	1.00967			220.2	-25.8732	-9710.05	-10588	-10267
220.1	-23.8827	303.919	1.31219		220.1	2.04559	276.324	1.01188			220.1	-25.9283	-9730.72	-10610.6	-10288.9
220	-23.8854	304.269	1.31586		220	2.04332	276.479	1.01364			220	-25.9287	-9730.88	-10610.7	-10289
219.9	-23.8755	304.611	1.31943		219.9	2.06177	276.618	1.0152			219.9	-25.9373	-9734.09	-10614.2	-10292.4
219.8	-23.841	305.031	1.32382		219.8	2.06209	276.857	1.0179			219.8	-25.9031	-9721.26	-10600.3	-10278.9
219.7	-23.8269	305.397	1.32763		219.7	2.10026	277.006	1.01959			219.7	-25.9272	-9730.3	-10610.1	-10288.4
219.6	-23.8382	305.766	1.33148		219.6	2.07776	277.169	1.02144			219.6	-25.916	-9726.09	-10605.5	-10284
219.5	-23.8142	306.139	1.33536		219.5	2.04132	277.317	1.02311			219.5	-25.8555	-9703.41	-10580.8	-10260
219.4	-23.7999	306.477	1.33887		219.4	2.08074	277.501	1.02518			219.4	-25.8806	-9712.84	-10591.1	-10269.9
219.3	-23.8132	306.802	1.34225		219.3	2.12472	277.668	1.02707			219.3	-25.9379	-9734.33	-10614.5	-10292.7
219.2	-23.7998	307.146	1.34581		219.2	2.05924	277.878	1.02944			219.2	-25.859	-9704.73	-10582.2	-10261.4
219.1	-23.8245	307.497	1.34945		219.1	2.07108	278.045	1.03132			219.1	-25.8956	-9718.45	-10597.2	-10275.9
219	-23.7842	307.824	1.35284		219	2.08378	278.21	1.03318			219	-25.868	-9708.09	-10585.9	-10264.9
218.9	-23.7757	308.192	1.35665		218.9	2.04388	278.403	1.03536			218.9	-25.8196	-9689.92	-10566.1	-10245.7
218.8	-23.795	308.522	1.36007		218.8	2.03875	278.542	1.03692			218.8	-25.8338	-9695.24	-10571.9	-10251.3
218.7	-23.7876	308.825	1.3632		218.7	2.04242	278.722	1.03894			218.7	-25.83	-9693.84	-10570.4	-10249.9
218.6	-23.7736	309.217	1.36723		218.6	2.01546	278.912	1.04108			218.6	-25.7891	-9678.47	-10553.6	-10233.6
218.5	-23.8269	309.489	1.37005		218.5	2.00825	279.063	1.04277			218.5	-25.8351	-9695.77	-10572.5	-10251.9
218.4	-23.7648	309.86	1.37386		218.4	2.04424	279.198	1.04429			218.4	-25.809	-9685.97	-10561.8	-10241.5
218.3	-23.7742	310.294	1.37833		218.3	2.03449	279.44	1.04701			218.3	-25.8087	-9685.84	-10561.6	-10241.4
218.2	-23.7638	310.747	1.38299		218.2	2.0443	279.65	1.04937			218.2	-25.8081	-9685.61	-10561.4	-10241.2
218.1	-23.772	311.246	1.38811		218.1	2.05759	279.875	1.05188			218.1	-25.8296	-9693.68	-10570.2	-10249.7
218	-23.7522	311.726	1.39303		218	2.0368	280.122	1.05465			218	-25.789	-9678.45	-10553.6	-10233.6
217.9	-23.7892	312.176	1.39764		217.9	2.05576	280.385	1.05759			217.9	-25.845	-9699.45	-10576.5	-10255.8
217.8	-23.7908	312.624	1.40222		217.8	2.06013	280.629	1.06033			217.8	-25.8509	-9701.69	-10578.9	-10258.2
217.7	-23.7586	313.037	1.40644		217.7	2.07693	280.791	1.06214			217.7	-25.8355	-9695.91	-10572.6	-10252
217.6	-23.7086	313.516	1.41133		217.6	2.09768	281.033	1.06484			217.6	-25.8063	-9684.93	-10560.6	-10240.4
217.5	-23.6791	313.915	1.41539		217.5	2.09083	281.224	1.06697			217.5	-25.7699	-9671.29	-10545.8	-10226
217.4	-23.737	314.317	1.41949		217.4	2.14731	281.374	1.06865			217.4	-25.8843	-9714.22	-10592.6	-10271.4
217.3	-23.7909	314.624	1.4226		217.3	2.16869	281.507	1.07013			217.3	-25.9596	-9742.47	-10623.4	-10301.3
217.2	-23.7691	315.032	1.42675		217.2	2.16383	281.702	1.07231			217.2	-25.9329	-9732.46	-10612.5	-10290.7
217.1	-23.7761	315.465	1.43115		217.1	2.15385	281.906	1.07458			217.1	-25.9299	-9731.34	-10611.3	-10289.5
217	-23.7657	315.851	1.43506		217	2.1686	282.1	1.07674			217	-25.9343	-9732.98	-10613	-10291.2
216.9	-23.8242	316.252	1.43912		216.9	2.12393	282.326	1.07925			216.9	-25.9481	-9738.17	-10618.7	-10296.7
216.8	-23.8199	316.564	1.44228		216.8	2.14228	282.471	1.08087			216.8	-25.9622	-9743.44	-10624.4	-10302.3
216.7	-23.8405	317.08	1.4475		216.7	2.15719	282.748	1.08394			216.7	-25.9977	-9756.77	-10639	-10316.4
216.6	-23.8071	317.465	1.45138		216.6	2.19756	282.969	1.0864			216.6	-26.0047	-9759.38	-10641.8	-10319.2
216.5	-23.8158	317.886	1.45563		216.5	2.21803	283.166	1.08859			216.5	-26.0338	-9770.33	-10653.8	-10330.7
216.4	-23.7621	318.303	1.45982		216.4	2.20195	283.343	1.09055			216.4	-25.9641	-9744.14	-10625.2	-10303
216.3	-23.7046	318.734	1.46416		216.3	2.23652	283.523	1.09255			216.3	-25.9411	-9735.54	-10615.8	-10293.9
216.2	-23.7479	319.171	1.46855		216.2	2.22891	283.738	1.09493			216.2	-25.9768	-9748.93	-10630.4	-10308.1
216.1	-23.7029	319.655	1.47341		216.1	2.21381	283.946	1.09724			216.1	-25.9167	-9726.37	-10605.8	-10284.3
216	-23.6649	319.946	1.47633		216	2.25085	284.07	1.09861			216	-25.9157	-9726.01	-10605.4	-10283.9
215.9	-23.7041	320.413	1.48101		215.9	2.25814	284.291	1.10105			215.9	-25.9622	-9743.46	-10624.5	-10302.3
215.8	-23.669	320.711	1.48399		215.8	2.26162	284.419	1.10247			215.8	-25.9306	-9731.6	-10611.5	-10289.8
215.7	-23.7086	321.041	1.4873		215.7	2.27691	284.56	1.10403			215.7	-25.9855	-9752.2	-10634	-10311.6
215.6	-23.6772	321.52	1.49208		215.6	2.27482	284.783	1.1065			215.6	-25.952	-9739.63	-10620.3	-10298.3
215.5	-23.7188	321.961	1.49647		215.5	2.27804	284.988	1.10875			215.5	-25.9968	-9756.45	-10638.6	-10316.1
215.4	-23.7276	322.326	1.50012		215.4	2.2453	285.13	1.11033			215.4	-25.9729	-9747.46	-10628.8	-10306.6
215.3	-23.6845	322.788	1.50472		215.3	2.21811	285.312	1.11233			215.3	-25.9026	-9721.08	-10600.1	-10278.7
215.2	-23.7097	323.131	1.50813		215.2	2.2111	285.438	1.11372			215.2	-25.9208	-9727.91	-10607.5	-10285.9
215.1	-23.6706	323.562	1.51242		215.1	2.22373	285.614	1.11566			215.1	-25.8943	-9717.98	-10596.7	-10275.4
215	-23.7404	324.011	1.51687		215	2.23286	285.752	1.11718			215	-25.9733	-9747.6	-10629	-10306.7
214.9	-23.6359	324.467	1.52139		214.9	2.23327	285.893	1.11874			214.9	-25.8692	-9708.53	-10586.4	-10265.4
214.8	-23.647	324.931	1.52598		214.8	2.2165	286.084	1.12083			214.8	-25.8635	-9706.41	-10584.1	-10263.1
214.7	-23.6771	325.366	1.53028		214.7	2.24195	286.25	1.12266			214.7	-25.919	-9727.25	-10606.8	-10285.2
214.6	-23.7103	325.817	1.53474		214.6	2.25212	286.446	1.12482			214.6	-25.9624	-9743.53	-10624.5	-10302.4
214.5	-23.7059	326.295	1.53945		214.5	2.25542	286.62	1.12673			214.5	-25.9613	-9743.12	-10624.1	-10302
214.4	-23.6634	326.75	1.54395		214.4	2.24837	286.795	1.12865			214.4	-25.9118	-9724.52	-10603.8	-10282.3
214.3	-23.7088	327.227	1.54863		214.3	2.27661	286.95	1.13035			214.3	-25.9854	-9752.16	-10633.9	-10311.5
214.2	-23.831	327.614	1.55244		214.2	2.27603	287.065	1.13162			214.2	-26.107	-9797.8	-10683.7	-10359.8
214.1	-23.9079	328.057	1.5568		214.1	2.2672	287.244	1.13358			214.1	-26.1751	-9823.35	-10711.6	-10386.8
214	-23.9555	328.561	1.56174		214	2.28144	287.407	1.13537			214	-26.2369	-9846.56	-10736.9	-10411.3
213.9	-23.9392	329.098	1.567		213.9	2.23306	287.569	1.13714			213.9	-26.1723	-9822.28	-10710.4	-10385.7
213.8	-23.9425	329.591	1.57183		213.8	2.22096	287.746	1.13908			213.8	-26.1635	-9818.98	-10706.8	-10382.2
213.7	-23.9572	330.116	1.57695		213.7	2.22618	287.905	1.14082			213.7	-26.1834	-9826.45	-10715	-10390.1
213.6	-23.9696	330.528	1.58098		213.6	2.25706	288.02	1.14209			213.6	-26.2267	-9842.7	-10732.7	-10407.3
213.5	-23.9847	331.029	1.58586		213.5	2.27982	288.188	1.14392			213.5	-26.2645	-9856.91	-10748.2	-10422.3
213.4	-23.9677	331.585	1.59127		213.4	2.27917	288.354	1.14574			213.4	-26.2469	-9850.28	-10740.9	-10415.3
213.3	-23.9357	332.164	1.59691		213.3	2.27299	288.556	1.14794			213.3	-26.2087	-9835.95	-10725.3	-10400.1
213.2	-23.9484	332.706	1.60216		213.2	2.27601	288.76	1.15017			213.2	-26.2244	-9841.85	-10731.8	-10406.4
213.1	-24.0823	333.282	1.60776		213.1	2.2592	288.942	1.15216			213.1	-26.3415	-9885.8	-10779.7	-10452.8
213	-24.0322	333.833	1.61309		213	2.24857	289.112	1.15401			213	-26.2808	-9863	-10754.8	-10428.7
212.9	-24.023	334.421	1.61878		212.9	2.26183	289.313	1.1562			212.9	-26.2848	-9864.53	-10756.5	-10430.3
212.8	-24.0705	334.977	1.62414		212.8	2.24879	289.498	1.15823			212.8	-26.3193	-9877.46	-10770.6	-10444
212.7	-24.1502	335.556	1.62972		212.7	2.25586	289.693	1.16035			212.7	-26.4061	-9910.02	-10806.1	-10478.4
212.6	-24.2331	336.139	1.63533		212.6	2.24778	289.863	1.1622			212.6	-26.4809	-9938.1	-10836.7	-10508.1
212.5	-24.1463	336.587	1.63964		212.5	2.24927	289.999	1.16368			212.5	-26.3956	-9906.09	-10801.8	-10474.3
212.4	-24.1527	337.202	1.64555		212.4	2.22321	290.153	1.16535			212.4	-26.3759	-9898.71	-10793.8	-10466.5
212.3	-24.1111	337.795	1.65124		212.3	2.17845	290.364	1.16765			212.3	-26.2896	-9866.3	-10758.4	-10432.2
212.2	-24.1053	338.377	1.6568		212.2	2.24055	290.537	1.16953			212.2	-26.3458	-9887.43	-10781.5	-10454.5
212.1	-24.1245	338.978	1.66255		212.1	2.2468	290.713	1.17144			212.1	-26.3713	-9896.98	-10791.9	-10464.6
212	-24.115	339.575	1.66825		212	2.26755	290.88	1.17325			212	-26.3825	-9901.2	-10796.5	-10469.1
211.9	-24.2187	340.148	1.6737		211.9	2.33904	291.07	1.17531			211.9	-26.5577	-9966.95	-10868.2	-10538.6
211.8	-24.2901	340.916	1.68102		211.8	2.3718	291.304	1.17785			211.8	-26.6619	-10006	-10910.8	-10580
211.7	-24.3979	341.531	1.68685		211.7	2.33925	291.526	1.18025			211.7	-26.7371	-10034.3	-10941.6	-10609.8
211.6	-24.4074	342.145	1.69269		211.6	2.34986	291.699	1.18213			211.6	-26.7573	-10041.8	-10949.8	-10617.8
211.5	-24.4535	342.753	1.69844		211.5	2.33224	291.869	1.18397			211.5	-26.7857	-10052.5	-10961.5	-10629.1
211.4	-24.4198	343.5	1.7055		211.4	2.34972	292.127	1.18676			211.4	-26.7695	-10046.4	-10954.8	-10622.7
211.3	-24.5498	344.124	1.71139		211.3	2.31544	292.342	1.18908			211.3	-26.8652	-10082.4	-10994	-10660.7
211.2	-24.5844	344.754	1.71733		211.2	2.26537	292.508	1.19088			211.2	-26.8498	-10076.5	-10987.7	-10654.5
211.1	-24.665	345.393	1.72335		211.1	2.29882	292.662	1.19254			211.1	-26.9638	-10119.3	-11034.3	-10699.8
211	-24.6944	346.018	1.72922		211	2.29196	292.83	1.19436			211	-26.9864	-10127.8	-11043.6	-10708.7
210.9	-24.6601	346.664	1.73528		210.9	2.29009	293.019	1.1964			210.9	-26.9502	-10114.2	-11028.8	-10694.4
210.8	-24.828	347.303	1.74127		210.8	2.33529	293.211	1.19847			210.8	-27.1633	-10194.2	-11116	-10778.9
210.7	-24.9942	348.049	1.74824		210.7	2.35365	293.402	1.20053			210.7	-27.3479	-10263.5	-11191.5	-10852.2
210.6	-25.0919	348.68	1.75413		210.6	2.3008	293.595	1.2026			210.6	-27.3927	-10280.3	-11209.9	-10870
210.5	-25.1503	349.375	1.76061		210.5	2.31092	293.783	1.20463			210.5	-27.4612	-10306	-11237.9	-10897.1
210.4	-25.1486	350.055	1.76694		210.4	2.30703	293.933	1.20624			210.4	-27.4556	-10303.9	-11235.6	-10894.9
210.3	-25.1939	350.784	1.77371		210.3	2.27039	294.101	1.20805			210.3	-27.4643	-10307.2	-11239.1	-10898.4
210.2	-25.2787	351.517	1.78051		210.2	2.21004	294.29	1.21008			210.2	-27.4887	-10316.3	-11249.2	-10908.1
210.1	-25.3008	352.072	1.78565		210.1	2.21888	294.389	1.21115			210.1	-27.5197	-10328	-11261.8	-10920.3
210	-25.2527	352.788	1.79227		210	2.26912	294.543	1.2128			210	-27.5218	-10328.8	-11262.7	-10921.2
209.9	-25.2941	353.531	1.79912		209.9	2.30545	294.693	1.21442			209.9	-27.5996	-10357.9	-11294.5	-10952
209.8	-25.4054	354.326	1.80645		209.8	2.33355	294.852	1.21612			209.8	-27.7389	-10410.2	-11351.5	-11007.4
209.7	-25.4749	355.074	1.81333		209.7	2.32115	294.966	1.21735			209.7	-27.7961	-10431.7	-11374.9	-11030
209.6	-25.5438	355.862	1.82056		209.6	2.31729	295.07	1.21846			209.6	-27.8611	-10456.1	-11401.5	-11055.8
209.5	-25.718	356.633	1.82763		209.5	2.33497	295.22	1.22007			209.5	-28.053	-10528.1	-11480.1	-11132
209.4	-25.8825	357.44	1.83501		209.4	2.39246	295.42	1.22221			209.4	-28.275	-10611.4	-11570.9	-11220.1
209.3	-25.9616	358.257	1.84247		209.3	2.42049	295.608	1.22422			209.3	-28.3821	-10651.6	-11614.7	-11262.6
209.2	-26.1591	359.274	1.85173		209.2	2.42804	295.796	1.22623			209.2	-28.5871	-10728.6	-11698.6	-11343.9
209.1	-26.1751	360.115	1.85937		209.1	2.35485	295.942	1.2278			209.1	-28.5299	-10707.1	-11675.2	-11321.2
209	-26.1596	360.916	1.86664		209	2.41185	296.099	1.22947			209	-28.5715	-10722.7	-11692.2	-11337.7
208.9	-26.2647	361.769	1.87437		208.9	2.38773	296.226	1.23084			208.9	-28.6524	-10753.1	-11725.4	-11369.8
208.8	-26.3564	362.867	1.88428		208.8	2.43914	296.479	1.23353			208.8	-28.7955	-10806.8	-11783.9	-11426.6
208.7	-26.5112	363.734	1.8921		208.7	2.49839	296.687	1.23576			208.7	-29.0096	-10887.1	-11871.5	-11511.6
208.6	-26.5784	364.585	1.89976		208.6	2.5162	296.887	1.23789			208.6	-29.0946	-10919	-11906.3	-11545.3
208.5	-26.7067	365.646	1.90928		208.5	2.59125	297.15	1.2407			208.5	-29.298	-10995.3	-11989.5	-11626
208.4	-26.8246	366.563	1.91749		208.4	2.57635	297.325	1.24256			208.4	-29.401	-11034	-12031.7	-11666.9
208.3	-26.8891	367.476	1.92565		208.3	2.56818	297.48	1.24421			208.3	-29.4573	-11055.1	-12054.7	-11689.2
208.2	-26.8689	368.363	1.93356		208.2	2.56028	297.684	1.24639			208.2	-29.4292	-11044.6	-12043.2	-11678.1
208.1	-26.9018	369.308	1.94197		208.1	2.61344	297.908	1.24878			208.1	-29.5152	-11076.9	-12078.5	-11712.2
208	-26.8945	370.258	1.9504		208	2.59515	298.111	1.25093			208	-29.4897	-11067.3	-12068	-11702.1
207.9	-26.7147	371.23	1.95902		207.9	2.55566	298.267	1.25259			207.9	-29.2704	-10985	-11978.2	-11615.1
207.8	-26.6694	372.216	1.96773		207.8	2.52207	298.467	1.25472			207.8	-29.1915	-10955.4	-11946	-11583.7
207.7	-26.4687	373.198	1.97641		207.7	2.52287	298.611	1.25625			207.7	-28.9916	-10880.4	-11864.2	-11504.4
207.6	-26.2509	374.22	1.98539		207.6	2.54071	298.815	1.25841			207.6	-28.7916	-10805.3	-11782.3	-11425.1
207.5	-26.1459	375.235	1.99432		207.5	2.55451	299.009	1.26047			207.5	-28.7004	-10771.1	-11745	-11388.9
207.4	-26.042	376.243	2.00315		207.4	2.5692	299.18	1.26228			207.4	-28.6112	-10737.6	-11708.5	-11353.5
207.3	-25.9076	377.316	2.01253		207.3	2.59149	299.421	1.26483			207.3	-28.4991	-10695.5	-11662.6	-11309
207.2	-25.6904	378.366	2.02168		207.2	2.59557	299.578	1.2665			207.2	-28.286	-10615.5	-11575.4	-11224.4
207.1	-25.6818	379.435	2.03099		207.1	2.5311	299.74	1.26822			207.1	-28.2129	-10588.1	-11545.5	-11195.4
207	-25.3396	380.522	2.04042		207	2.54552	299.867	1.26956			207	-27.8851	-10465.1	-11411.4	-11065.4
206.9	-25.222	381.648	2.05017		206.9	2.50256	299.999	1.27095			206.9	-27.7246	-10404.8	-11345.7	-11001.6
206.8	-24.8857	382.78	2.05995		206.8	2.51515	300.143	1.27247			206.8	-27.4008	-10283.4	-11213.2	-10873.2
206.7	-24.7823	383.919	2.06976		206.7	2.49009	300.358	1.27475			206.7	-27.2724	-10235.2	-11160.6	-10822.2
206.6	-24.6266	385.039	2.07939		206.6	2.49176	300.548	1.27676			206.6	-27.1184	-10177.3	-11097.6	-10761.1
206.5	-24.4063	386.526	2.09213		206.5	2.50793	300.748	1.27887			206.5	-26.9142	-10100.7	-11014	-10680.1
206.4	-24.1651	387.745	2.10255		206.4	2.50703	300.922	1.28071			206.4	-26.6721	-10009.9	-10915	-10584
206.3	-23.9892	388.964	2.11294		206.3	2.58662	301.105	1.28263			206.3	-26.5758	-9973.73	-10875.6	-10545.8
206.2	-23.837	390.21	2.12353		206.2	2.63034	301.29	1.28459			206.2	-26.4673	-9933.02	-10831.2	-10502.8
206.1	-23.4415	391.438	2.13394		206.1	2.63682	301.46	1.28637			206.1	-26.0783	-9787.03	-10672	-10348.4
206	-23.311	392.724	2.14481		206	2.6639	301.671	1.28861			206	-25.9749	-9748.21	-10629.6	-10307.3
205.9	-23.1033	393.988	2.15547		205.9	2.62989	301.817	1.29013			205.9	-25.7332	-9657.5	-10530.7	-10211.4
205.8	-22.8931	395.584	2.16888		205.8	2.58997	302.035	1.29243			205.8	-25.4831	-9563.63	-10428.4	-10112.2
205.7	-22.5716	396.927	2.18014		205.7	2.63605	302.231	1.2945			205.7	-25.2077	-9460.27	-10315.7	-10002.9
205.6	-22.3726	398.23	2.19103		205.6	2.65351	302.428	1.29656			205.6	-25.0261	-9392.14	-10241.4	-9930.85
205.5	-22.0612	399.578	2.20226		205.5	2.68062	302.607	1.29844			205.5	-24.7418	-9285.45	-10125	-9818.04
205.4	-21.8857	400.921	2.21342		205.4	2.64617	302.804	1.30051			205.4	-24.5319	-9206.65	-10039.1	-9734.73
205.3	-21.6322	402.307	2.22491		205.3	2.63228	303.051	1.3031			205.3	-24.2645	-9106.3	-9929.7	-9628.62
205.2	-21.4604	403.716	2.23654		205.2	2.63184	303.28	1.3055			205.2	-24.0922	-9041.66	-9859.21	-9560.27
205.1	-21.147	405.129	2.24818		205.1	2.65564	303.508	1.30789			205.1	-23.8026	-8932.98	-9740.7	-9445.35
205	-20.681	406.968	2.26328		205	2.63337	303.726	1.31018			205	-23.3144	-8749.73	-9540.88	-9251.6
204.9	-20.4389	408.456	2.27545		204.9	2.59093	303.935	1.31236			204.9	-23.0298	-8642.95	-9424.44	-9138.69
204.8	-20.2255	409.998	2.28803		204.8	2.60658	304.135	1.31446			204.8	-22.8321	-8568.73	-9343.52	-9060.22
204.7	-19.5434	411.928	2.30372		204.7	2.59881	304.412	1.31736			204.7	-22.1422	-8309.83	-9061.2	-8786.46
204.6	-19.0997	413.467	2.31618		204.6	2.56925	304.613	1.31945			204.6	-21.6689	-8132.22	-8867.53	-8598.66
204.5	-18.8343	415.107	2.32941		204.5	2.54621	304.85	1.32193			204.5	-21.3805	-8023.97	-8749.5	-8484.2
204.4	-18.5196	416.313	2.33913		204.4	2.52705	305.002	1.32351			204.4	-21.0466	-7898.67	-8612.87	-8351.72
204.3	-18.0339	417.926	2.35207		204.3	2.47486	305.28	1.32641			204.3	-20.5088	-7696.81	-8392.75	-8138.28
204.2	-17.4474	419.573	2.36524		204.2	2.50249	305.546	1.32918			204.2	-19.9499	-7487.07	-8164.05	-7916.51
204.1	-16.8551	421.233	2.37848		204.1	2.52939	305.791	1.33174			204.1	-19.3845	-7274.87	-7932.67	-7692.15
204	-16.4066	422.918	2.39187		204	2.50879	306.02	1.33411			204	-18.9154	-7098.82	-7740.7	-7506
203.9	-15.9478	424.644	2.40553		203.9	2.43893	306.278	1.3368			203.9	-18.3867	-6900.42	-7524.36	-7296.21
203.8	-15.5903	426.356	2.41905		203.8	2.40382	306.504	1.33916			203.8	-17.9941	-6753.08	-7363.69	-7140.42
203.7	-14.9831	428.09	2.43269		203.7	2.42818	306.729	1.34149			203.7	-17.4113	-6534.34	-7125.18	-6909.14
203.6	-14.3225	429.818	2.44624		203.6	2.48484	306.97	1.34399			203.6	-16.8073	-6307.69	-6878.03	-6669.48
203.5	-13.8786	431.582	2.46002		203.5	2.46594	307.24	1.34679			203.5	-16.3445	-6134	-6688.64	-6485.83
203.4	-13.2034	433.813	2.47737		203.4	2.42075	307.534	1.34983			203.4	-15.6242	-5863.64	-6393.83	-6199.97
203.3	-12.7968	435.633	2.49148		203.3	2.45319	307.804	1.35263			203.3	-15.25	-5723.22	-6240.72	-6051.49
203.2	-11.9862	437.469	2.50566		203.2	2.43412	308.081	1.35551			203.2	-14.4203	-5411.85	-5901.19	-5722.27
203.1	-11.6004	439.803	2.52362		203.1	2.4799	308.382	1.35861			203.1	-14.0803	-5284.25	-5762.05	-5587.34
203	-11.4154	441.714	2.53825		203	2.42188	308.655	1.36143			203	-13.8373	-5193.04	-5662.6	-5490.9
202.9	-10.9029	443.607	2.55271		202.9	2.448	308.927	1.36424			202.9	-13.3509	-5010.51	-5463.56	-5297.9
202.8	-10.3335	446.042	2.57122		202.8	2.42649	309.323	1.36833			202.8	-12.76	-4788.74	-5221.74	-5063.41
202.7	-9.80007	448.057	2.58647		202.7	2.4606	309.63	1.37149			202.7	-12.2607	-4601.35	-5017.41	-4865.27
202.6	-9.63201	450.113	2.60198		202.6	2.45701	309.929	1.37458			202.6	-12.089	-4536.93	-4947.16	-4797.16
202.5	-9.17756	452.214	2.61776		202.5	2.41594	310.243	1.3778			202.5	-11.5935	-4350.97	-4744.38	-4600.53
202.4	-8.88329	454.299	2.63337		202.4	2.41801	310.594	1.38142			202.4	-11.3013	-4241.31	-4624.8	-4484.58
202.3	-8.25844	456.485	2.64965		202.3	2.4473	310.932	1.38488			202.3	-10.7057	-4017.8	-4381.08	-4248.25
202.2	-7.67545	458.716	2.66621		202.2	2.44578	311.333	1.389			202.2	-10.1212	-3798.43	-4141.89	-4016.3
202.1	-7.39575	460.973	2.6829		202.1	2.47552	311.734	1.39311			202.1	-9.87127	-3704.62	-4039.6	-3917.11
202	-7.05129	463.275	2.69984		202	2.42667	312.065	1.3965			202	-9.47796	-3557.02	-3878.64	-3761.04
201.9	-6.78233	465.609	2.71696		201.9	2.45087	312.481	1.40075			201.9	-9.2332	-3465.16	-3778.48	-3663.91
201.8	-6.40979	467.964	2.73414		201.8	2.51778	312.915	1.40519			201.8	-8.92757	-3350.46	-3653.41	-3542.63
201.7	-5.77771	470.918	2.7556		201.7	2.56415	313.462	1.41078			201.7	-8.34186	-3130.65	-3413.72	-3310.21
201.6	-5.18524	473.343	2.77313		201.6	2.52934	313.949	1.41574			201.6	-7.71458	-2895.23	-3157.02	-3061.3
201.5	-4.64032	475.801	2.79083		201.5	2.42195	314.477	1.42111			201.5	-7.06227	-2650.42	-2890.08	-2802.45
201.4	-4.23303	478.947	2.81336		201.4	2.4387	315.115	1.42759			201.4	-6.67173	-2503.86	-2730.26	-2647.47
201.3	-3.947	481.516	2.83167		201.3	2.49497	315.646	1.43298			201.3	-6.44197	-2417.63	-2636.23	-2556.3
201.2	-3.52429	484.113	2.85009		201.2	2.53842	316.13	1.43789			201.2	-6.06271	-2275.3	-2481.03	-2405.8
201.1	-3.21398	486.742	2.86865		201.1	2.55347	316.674	1.44339			201.1	-5.76745	-2164.49	-2360.2	-2288.64
201	-2.81961	489.413	2.88743		201	2.54757	317.226	1.44897			201	-5.36718	-2014.27	-2196.4	-2129.8
200.9	-2.38545	492.123	2.90639		200.9	2.54905	317.774	1.45449			200.9	-4.9345	-1851.89	-2019.33	-1958.11
200.8	-1.74905	494.861	2.92546		200.8	2.49255	318.381	1.46061			200.8	-4.2416	-1591.85	-1735.78	-1683.15
200.7	-1.41441	498.327	2.94946		200.7	2.49514	319.159	1.46843			200.7	-3.90955	-1467.23	-1599.9	-1551.39
200.6	-1.30766	501.129	2.96877		200.6	2.49849	319.764	1.47451			200.6	-3.80615	-1428.42	-1557.58	-1510.35
200.5	-0.698467	503.949	2.98811		200.5	2.57295	320.445	1.48133			200.5	-3.27142	-1227.74	-1338.75	-1298.16
200.4	-0.157197	506.81	3.00764		200.4	2.55385	321.111	1.488			200.4	-2.71105	-1017.44	-1109.44	-1075.8
200.3	0.852769	510.419	3.03214		200.3	2.52874	321.974	1.4966			200.3	-1.67597	-628.981	-685.854	-665.058
200.2	1.10954	513.333	3.05181		200.2	2.48881	322.685	1.50369			200.2	-1.37927	-517.631	-564.435	-547.321
200.1	1.93128	517.085	3.077		200.1	2.51413	323.62	1.51299			200.1	-0.58285	-218.74	-238.518	-231.286
200	2.52372	520.149	3.09746		200	2.52887	324.36	1.52033			200	-0.00515	-1.93276	-2.10752	-2.04362
199.9	2.7638	523.22	3.11786		199.9	2.60591	325.146	1.52811
199.8	4.26202	526.337	3.13846		199.8	2.61002	325.956	1.53611
199.7	4.90319	529.544	3.15956		199.7	2.58638	326.757	1.54401
199.6	5.19447	532.728	3.1804		199.6	2.51894	327.649	1.55279
199.5	5.45409	535.976	3.20154		199.5	2.48497	328.528	1.56141
199.4	5.23241	539.331	3.22327		199.4	2.44662	329.436	1.57031
199.3	5.02766	542.68	3.24484		199.3	2.52413	330.408	1.5798
199.2	5.40506	546.972	3.27233		199.2	2.53637	331.628	1.59169
199.1	6.22059	551.375	3.30033		199.1	2.57147	332.936	1.60439
199	7.2095	555.023	3.32339		199	2.5841	334.036	1.61505
198.9	7.22156	559.659	3.35251		198.9	2.56587	335.403	1.62825
198.8	8.62209	563.413	3.37594		198.8	2.57486	336.569	1.63946
198.7	8.99917	568.218	3.40574		198.7	2.53229	338.079	1.65395
198.6	8.83597	572.181	3.43016		198.6	2.45053	339.325	1.66587
198.5	9.42245	577.245	3.46115		198.5	2.28738	340.966	1.68149
198.4	9.7603	581.382	3.48629		198.4	2.32419	342.351	1.69464
198.3	9.00421	585.629	3.51195		198.3	2.32889	343.728	1.70766
198.2	8.1304	591.03	3.54436		198.2	2.24491	345.573	1.72504
198.1	8.24854	595.413	3.57047		198.1	2.25399	347.102	1.73938
198	8.94972	599.941	3.59727		198	2.26834	348.652	1.75387
197.9	10.2523	605.669	3.63093		197.9	2.34182	350.755	1.77345
197.8	10.693	610.402	3.65854		197.8	2.22603	352.469	1.78932
197.7	11.3412	616.386	3.69319		197.7	2.23685	354.706	1.80995
197.6	11.4767	621.268	3.72124		197.6	2.19715	356.559	1.82695
197.5	10.6252	627.488	3.75672		197.5	2.19245	358.934	1.84863
197.4	11.4268	632.516	3.78518		197.4	2.24145	360.968	1.86712
197.3	11.0129	639.012	3.82166		197.3	2.24791	363.606	1.89095
197.2	10.353	645.563	3.85813		197.2	2.18969	366.4	1.91603
197.1	10.1438	652.288	3.89525		197.1	2.15104	369.283	1.94174
197	10.6599	659.186	3.93298		197	2.24906	372.317	1.96863
196.9	11.2099	664.705	3.96293		196.9	2.03262	374.878	1.99118
196.8	12.3552	671.664	4.00039		196.8	2.10551	378.216	2.02037
196.7	12.9529	678.817	4.03855		196.7	2.11046	381.708	2.05069
196.6	14.0752	684.565	4.06897		196.6	2.22778	384.636	2.07593
196.5	14.9649	690.414	4.0997		196.5	2.12889	387.653	2.10177
196.4	13.7286	697.783	4.1381		196.4	2.00876	391.573	2.13508
196.3	13.8076	703.706	4.16871		196.3	2.00694	394.89	2.16306
196.2	11.3058	711.192	4.20709		196.2	1.8825	399.175	2.19891
196.1	10.6319	717.117	4.23723		196.1	1.77126	402.801	2.22899
196	9.82633	724.472	4.27434		196	1.89752	407.514	2.26776
195.9	8.48969	730.257	4.3033		195.9	1.95587	411.466	2.29996
195.8	8.815	737.5	4.33929		195.8	1.81578	416.64	2.34175
195.7	9.52165	743.21	4.36745		195.7	1.78294	421.007	2.37668
195.6	9.28787	750.237	4.40185		195.6	1.91323	426.649	2.42136
195.5	8.60296	757.068	4.43503		195.5	2.00667	432.572	2.46772
195.4	7.63584	763.674	4.46687		195.4	2.13123	438.804	2.51594
195.3	6.93649	770.102	4.49763		195.3	1.9687	445.383	2.56622
195.2	6.32558	776.244	4.52682		195.2	2.12251	452.237	2.61793
195.1	5.23197	782.061	4.55428		195.1	2.00328	459.474	2.67183
195	6.13839	786.473	4.57499		195	1.97868	465.561	2.7166
194.9	5.81709	791.686	4.59933		194.9	1.89961	473.39	2.77347
194.8	6.96864	795.566	4.61736		194.8	1.69433	480.02	2.82101
194.7	6.2495	800.158	4.6386		194.7	2.15367	488.698	2.88241
194.6	6.82506	804.409	4.65817		194.6	1.71783	497.733	2.94536
194.5	6.89769	807.575	4.67269		194.5	1.54061	505.28	2.9972
194.4	6.62734	811.18	4.68917		194.4	1.30175	515.233	3.06459
194.3	5.18417	815.1	4.70701		194.3	1.43952	527.939	3.14902
194.2	4.67688	818.114	4.72067		194.2	0.987157	539.177	3.22227
194.1	3.61701	820.809	4.73286		194.1	1.29068	550.982	3.29784
194	2.79358	823.701	4.74589		194	0.916628	565.967	3.39181
193.9	2.02368	825.851	4.75556		193.9	0.7281	579.235	3.47327
193.8	1.60508	827.775	4.76419		193.8	0.0573303	593.242	3.55755
193.7	0.171576	829.899	4.7737		193.7	0.0441711	610.851	3.66115
193.6	1.89112	831.509	4.7809		193.6	0.259887	626.394	3.7505
193.5	1.22539	833.272	4.78876		193.5	1.79712	645.965	3.86036
193.4	3.49838	834.616	4.79474		193.4	1.06961	663.21	3.95484
193.3	3.29926	835.866	4.8003		193.3	0.231903	681.244	4.05142
193.2	3.50483	837.069	4.80565		193.2	0.97199	699.873	4.14892
193.1	3.85171	837.961	4.80961		193.1	1.59207	715.13	4.22714
193	3.20379	839.024	4.81432		193	2.17241	734.529	4.32457
192.9	3.79482	839.996	4.81862		192.9	4.46812	754.102	4.42066
192.8	3.05281	840.932	4.82276		192.8	3.51754	773.65	4.51451
192.7	3.85075	841.861	4.82687		192.7	3.42087	792.847	4.60473
192.6	4.34741	842.754	4.83081		192.6	4.55075	811.671	4.6914
192.5	4.12778	843.627	4.83466		192.5	4.24135	829.601	4.77237
192.4	4.7028	844.507	4.83854		192.4	6.51489	846.578	4.84766
192.3	3.97898	845.302	4.84204		192.3	7.5583	862.155	4.91561
192.2	2.74062	846.08	4.84547		192.2	5.76792	876.375	4.97672
192.1	2.5619	846.854	4.84887		192.1	5.23341	889.137	5.03085
192	1.50653	847.497	4.85169		192	6.1254	898.249	5.06909
191.9	1.07596	848.29	4.85518		191.9	6.75911	908.229	5.1106
191.8	0.825833	849.191	4.85913		191.8	6.57018	918.256	5.15191
191.7	-0.00754006	849.995	4.86265		191.7	5.45192	924.93	5.17918
191.6	2.81113	850.749	4.86596		191.6	3.38317	930.155	5.20042
191.5	0.88984	851.532	4.86938		191.5	3.9254	934.181	5.21672
191.4	1.8336	852.096	4.87185		191.4	4.22689	936.621	5.22656
191.3	0.561942	852.783	4.87485		191.3	3.84189	938.82	5.23542
191.2	0.295059	853.466	4.87784		191.2	3.28704	940.207	5.24099
191.1	1.12505	854.125	4.88071		191.1	2.06172	941.057	5.24441
191	2.03568	854.8	4.88365		191	0.103649	941.436	5.24593
190.9	1.95021	855.479	4.88662		190.9	-0.490924	941.447	5.24597
190.8	2.00943	855.999	4.88888		190.8	0.757748	941.326	5.24549
190.7	1.96545	856.65	4.89171		190.7	-0.429006	940.983	5.24411
190.6	2.86189	857.246	4.89431		190.6	-1.27587	940.522	5.24226
190.5	3.84101	857.984	4.89752		190.5	-2.54704	939.821	5.23944
190.4	3.47828	858.51	4.8998		190.4	-2.82087	939.147	5.23673
190.3	1.72076	859.064	4.90221		190.3	-0.798298	938.43	5.23385
190.2	-0.422533	859.579	4.90444		190.2	-0.508531	937.7	5.23091
190.1	-0.236365	860.006	4.90629		190.1	-0.0024691	936.895	5.22767
190	0.0431346	860.444	4.90819		190	-0.219347	936.115	5.22452
##### Extended Information					##### Extended Information
[Comments]					[Comments]
Sample name	608_march_03				Sample name	buffermarch1_march9real4cuvb
Comment	water				Comment	water
User					User
Division					Division
Company	SUNY Binghamton				Company	SUNY Binghamton
[Detailed Information]					[Detailed Information]
Creation date	2023-07-25 19:50:00				Creation date	##########
Data array type	Linear data array * 3				Data array type	Linear data array * 3
Horizontal axis	Wavelength [nm]				Horizontal axis	Wavelength [nm]
Vertical axis(1)	CD [mdeg]				Vertical axis(1)	CD [mdeg]
Vertical axis(2)	HT [V]				Vertical axis(2)	HT [V]
Vertical axis(3)	Abs				Vertical axis(3)	Abs
Start	250 nm				Start	250 nm
End	190 nm				End	190 nm
Data interval	0.1 nm				Data interval	0.1 nm
Data points	601				Data points	601
[Measurement Information]					[Measurement Information]
Instrument name	J-1100				Instrument name	J-1100
Model name	J-1100				Model name	J-1100
Serial No.	C007061635				Serial No.	C007061635
Detector	PM-539				Detector	PM-539
Lock-in amp.	X mode				Lock-in amp.	X mode
HT volt	Auto				HT volt	Auto
Accessory	PTC-514				Accessory	PTC-514
Accessory S/N	B005961648				Accessory S/N	B005961648
Temperature	9.98 C				Temperature	10.00 C
Control sensor	Holder				Control sensor	Holder
Monitor sensor	Holder				Monitor sensor	Holder
Start Mode	Keep target temperature +/-1.00 deg C while 5 seconds				Start Mode	Keep target temperature +/-1.00 deg C while 5 seconds
Measurement date	2023-07-25 19:50:00				Measurement date	##########
Parameter file	C:\Users\Jasco J1100\Desktop\SolmazLab\Sozanne\March9newparam\march9new.cdsp				Parameter file	C:\Users\Jasco J1100\Desktop\SolmazLab\Sozanne\March9newparam\march9new.cdsp
CD Overload detect	492				CD Overload detect	552
Photometric mode	CD	HT	Abs		Photometric mode	CD	HT	Abs
Measure range	250 - 190 nm				Measure range	250 - 190 nm
Data pitch	0.1 nm				Data pitch	0.1 nm
CD scale	200 mdeg/1.0 dOD				CD scale	200 mdeg/1.0 dOD
FL scale	200 mdeg/1.0 dOD				FL scale	200 mdeg/1.0 dOD
D.I.T.	2 sec				D.I.T.	2 sec
Bandwidth	1.00 nm				Bandwidth	1.00 nm
Start mode	Immediately				Start mode	Immediately
Scanning mode	Continuous				Scanning mode	Continuous
Scanning speed	50 nm/min				Scanning speed	50 nm/min
Baseline correction	None				Baseline correction	None
Shutter control	Auto				Shutter control	Auto
Accumulations	8				Accumulations	8
N2 Flowmeter	Manual				N2 Flowmeter	Manual
Solvent	ITC buffer pH 7.4				Solvent	ITC buffer pH 7.4

## Sheet: 609
TITLE	609_march_03				TITLE	buffermarch1_march9real4cuvb
DATA TYPE					DATA TYPE					path	0.1
ORIGIN	JASCO				ORIGIN	JASCO				size	23981.3
OWNER					OWNER					peptides	213
DATE	23/07/25				DATE	23/07/25				concentration	0.3
TIME	21:03:24				TIME	19:32:07								Concentration from absorbance
SPECTROMETER/DATA SYSTEM					SPECTROMETER/DATA SYSTEM									peptide bond
LOCALE	1033				LOCALE	1033								0.287341
RESOLUTION					RESOLUTION
DELTAX	-0.1				DELTAX	-0.1								concentration from 214 nm (Extinction coefficient from Bestsel 214 nm: J. Agric. Food Chem. 2007, 55, 5445-545)
XUNITS	NANOMETERS				XUNITS	NANOMETERS								371769
YUNITS	CD [mdeg]				YUNITS	CD [mdeg]
Y2UNITS	HT [V]				Y2UNITS	HT [V]								0.324209
Y3UNITS	ABSORBANCE				Y3UNITS	ABSORBANCE
FIRSTX	250				FIRSTX	250
LASTX	190				LASTX	190
NPOINTS	601				NPOINTS	601			Molar ellipticity conversion factor			375.294	Molar ellipticity con 228	391.828
FIRSTY	-0.36685				FIRSTY	1.02445			to multiply the ellipticity with				Molar ellipticity con 214	347.27
MAXY	14.1937				MAXY	7.5583
MINY	-31.9833				MINY	-2.82087
XYDATA					XYDATA						Wavelength WL (nm)	Background subtracted ellipticity	molar ellipticity	molar ellipticity, concentration corrected (214nm)	molar elipticity concentration corrected 228 nm				Yellow=plotted data
250	-0.366854	259.823	0.820156		250	1.02445	253.925	0.749174			250	-1.3913	-522.147	-483.158	-545.151
249.9	-0.392101	259.869	0.820709		249.9	1.01424	253.998	0.750063			249.9	-1.40634	-527.791	-488.38	-551.043
249.8	-0.39639	259.865	0.820659		249.8	1.03655	253.969	0.749713			249.8	-1.43294	-537.773	-497.617	-561.466
249.7	-0.418637	259.896	0.821035		249.7	1.04418	254.02	0.750327			249.7	-1.46282	-548.986	-507.993	-573.172
249.6	-0.447987	259.937	0.821521		249.6	1.04329	254.008	0.750193			249.6	-1.49128	-559.667	-517.876	-584.324
249.5	-0.443334	259.939	0.821546		249.5	1.04855	254.061	0.750837			249.5	-1.49188	-559.894	-518.087	-584.561
249.4	-0.461714	259.964	0.821844		249.4	1.06025	254.129	0.751662			249.4	-1.52196	-571.183	-528.533	-596.348
249.3	-0.46563	259.983	0.822068		249.3	1.06252	254.2	0.752525			249.3	-1.52815	-573.505	-530.681	-598.772
249.2	-0.465337	259.963	0.821823		249.2	1.06629	254.225	0.752827			249.2	-1.53163	-574.81	-531.888	-600.134
249.1	-0.46408	260.002	0.822291		249.1	1.07642	254.304	0.753784			249.1	-1.5405	-578.14	-534.97	-603.611
249	-0.481785	259.999	0.822254		249	1.05672	254.356	0.754414			249	-1.53851	-577.391	-534.277	-602.829
248.9	-0.492331	260.026	0.822585		248.9	1.04588	254.417	0.755147			248.9	-1.53821	-577.281	-534.175	-602.714
248.8	-0.526885	260.062	0.823009		248.8	1.06245	254.483	0.755948			248.8	-1.58933	-596.467	-551.929	-622.746
248.7	-0.550937	260.09	0.823342		248.7	1.06103	254.517	0.756361			248.7	-1.61197	-604.961	-559.788	-631.613
248.6	-0.575974	260.161	0.824183		248.6	1.06676	254.55	0.756768			248.6	-1.64273	-616.508	-570.472	-643.669
248.5	-0.560317	260.23	0.82501		248.5	1.09702	254.635	0.757793			248.5	-1.65734	-621.988	-575.544	-649.391
248.4	-0.580481	260.266	0.825436		248.4	1.11445	254.663	0.758133			248.4	-1.69493	-636.097	-588.599	-664.121
248.3	-0.587908	260.336	0.826265		248.3	1.12785	254.73	0.758951			248.3	-1.71576	-643.913	-595.831	-672.282
248.2	-0.574364	260.356	0.826508		248.2	1.09738	254.783	0.759585			248.2	-1.67174	-627.395	-580.547	-655.036
248.1	-0.558893	260.395	0.826976		248.1	1.1093	254.835	0.760225			248.1	-1.66819	-626.062	-579.314	-653.644
248	-0.586883	260.421	0.827286		248	1.09892	254.906	0.761079			248	-1.6858	-632.671	-585.429	-660.544
247.9	-0.588611	260.446	0.827575		247.9	1.12566	254.959	0.761725			247.9	-1.71427	-643.355	-595.315	-671.699
247.8	-0.616938	260.468	0.827845		247.8	1.10645	254.995	0.762153			247.8	-1.72339	-646.776	-598.481	-675.271
247.7	-0.630953	260.498	0.828201		247.7	1.10348	255.018	0.762438			247.7	-1.73443	-650.922	-602.317	-679.599
247.6	-0.641848	260.573	0.82909		247.6	1.12254	255.058	0.762922			247.6	-1.76439	-662.163	-612.719	-691.336
247.5	-0.677374	260.602	0.829433		247.5	1.10111	255.118	0.763645			247.5	-1.77848	-667.454	-617.614	-696.859
247.4	-0.688001	260.637	0.829847		247.4	1.1095	255.173	0.764306			247.4	-1.7975	-674.591	-624.218	-704.311
247.3	-0.719976	260.669	0.830236		247.3	1.12624	255.216	0.764829			247.3	-1.84622	-692.873	-641.136	-723.399
247.2	-0.720036	260.693	0.830519		247.2	1.14143	255.319	0.766072			247.2	-1.86147	-698.596	-646.432	-729.374
247.1	-0.731447	260.725	0.830891		247.1	1.1126	255.39	0.76693			247.1	-1.84405	-692.059	-640.382	-722.549
247	-0.725199	260.7	0.830599		247	1.11007	255.437	0.767499			247	-1.83527	-688.765	-637.334	-719.109
246.9	-0.764443	260.713	0.830753		246.9	1.05335	255.429	0.767413			246.9	-1.81779	-682.206	-631.265	-712.262
246.8	-0.749767	260.761	0.831323		246.8	1.06067	255.485	0.768083			246.8	-1.81044	-679.445	-628.711	-709.379
246.7	-0.788717	260.774	0.831483		246.7	1.06465	255.524	0.768557			246.7	-1.85337	-695.557	-643.619	-726.201
246.6	-0.853297	260.829	0.832134		246.6	1.10025	255.586	0.76931			246.6	-1.95355	-733.154	-678.408	-765.454
246.5	-0.876963	260.892	0.832875		246.5	1.1053	255.629	0.769819			246.5	-1.98226	-743.931	-688.381	-776.706
246.4	-0.87796	260.947	0.833529		246.4	1.09896	255.651	0.770089			246.4	-1.97692	-741.925	-686.525	-774.612
246.3	-0.915974	260.953	0.833605		246.3	1.10516	255.692	0.770592			246.3	-2.02113	-758.519	-701.879	-791.936
246.2	-0.903752	261.006	0.834237		246.2	1.1215	255.742	0.771194			246.2	-2.02525	-760.064	-703.309	-793.55
246.1	-0.93655	261.098	0.835329		246.1	1.15491	255.815	0.772072			246.1	-2.09146	-784.912	-726.302	-819.492
246	-0.978409	261.107	0.835435		246	1.14535	255.876	0.772814			246	-2.12376	-797.033	-737.518	-832.148
245.9	-0.955139	261.111	0.835481		245.9	1.14024	255.928	0.773435			245.9	-2.09538	-786.382	-727.662	-821.028
245.8	-0.977526	261.144	0.835871		245.8	1.17487	255.94	0.773583			245.8	-2.1524	-807.78	-747.463	-843.368
245.7	-0.960408	261.172	0.836201		245.7	1.18382	255.922	0.773364			245.7	-2.14423	-804.715	-744.626	-840.168
245.6	-1.00104	261.211	0.836666		245.6	1.17606	255.962	0.773844			245.6	-2.1771	-817.052	-756.042	-853.048
245.5	-1.02062	261.281	0.837496		245.5	1.15219	255.957	0.773785			245.5	-2.17281	-815.442	-754.552	-851.367
245.4	-1.05095	261.33	0.838085		245.4	1.17123	255.971	0.773956			245.4	-2.22218	-833.97	-771.697	-870.712
245.3	-1.10878	261.376	0.838632		245.3	1.18532	256.018	0.774519			245.3	-2.2941	-860.961	-796.672	-898.892
245.2	-1.13999	261.402	0.838934		245.2	1.22144	256.098	0.775488			245.2	-2.36143	-886.23	-820.054	-925.274
245.1	-1.22909	261.42	0.839151		245.1	1.22781	256.139	0.775978			245.1	-2.4569	-922.059	-853.208	-962.682
245	-1.25266	261.407	0.838991		245	1.22869	256.176	0.776429			245	-2.48135	-931.235	-861.699	-972.262
244.9	-1.30046	261.439	0.839375		244.9	1.21527	256.201	0.776734			244.9	-2.51573	-944.137	-873.638	-985.733
244.8	-1.30224	261.457	0.839586		244.8	1.19939	256.249	0.777312			244.8	-2.50163	-938.846	-868.741	-980.208
244.7	-1.32545	261.44	0.83939		244.7	1.19744	256.287	0.777769			244.7	-2.52289	-946.824	-876.124	-988.538
244.6	-1.36959	261.469	0.839733		244.6	1.19252	256.313	0.778079			244.6	-2.56211	-961.543	-889.744	-1003.91
244.5	-1.44962	261.541	0.840586		244.5	1.18179	256.345	0.778462			244.5	-2.63141	-987.551	-913.81	-1031.06
244.4	-1.48718	261.522	0.840358		244.4	1.2049	256.362	0.778667			244.4	-2.69208	-1010.32	-934.879	-1054.83
244.3	-1.52604	261.568	0.840902		244.3	1.18657	256.357	0.778617			244.3	-2.71261	-1018.03	-942.008	-1062.88
244.2	-1.56555	261.596	0.841234		244.2	1.22405	256.41	0.779245			244.2	-2.7896	-1046.92	-968.745	-1093.04
244.1	-1.61922	261.697	0.842432		244.1	1.24285	256.453	0.779767			244.1	-2.86207	-1074.12	-993.911	-1121.44
244	-1.64666	261.743	0.842974		244	1.22146	256.491	0.780222			244	-2.86812	-1076.39	-996.012	-1123.81
243.9	-1.7285	261.783	0.843454		243.9	1.22134	256.555	0.780999			243.9	-2.94984	-1107.06	-1024.39	-1155.83
243.8	-1.75622	261.804	0.8437		243.8	1.21766	256.597	0.781509			243.8	-2.97388	-1116.08	-1032.74	-1165.25
243.7	-1.76008	261.813	0.843813		243.7	1.21016	256.649	0.782128			243.7	-2.97024	-1114.71	-1031.48	-1163.82
243.6	-1.81025	261.837	0.844089		243.6	1.21159	256.685	0.782568			243.6	-3.02184	-1134.08	-1049.39	-1184.04
243.5	-1.8273	261.89	0.844716		243.5	1.20275	256.722	0.783008			243.5	-3.03005	-1137.16	-1052.25	-1187.26
243.4	-1.82658	261.947	0.845397		243.4	1.19263	256.729	0.78309			243.4	-3.01921	-1133.09	-1048.48	-1183.01
243.3	-1.8372	261.978	0.845763		243.3	1.18702	256.784	0.783752			243.3	-3.02422	-1134.97	-1050.22	-1184.97
243.2	-1.90641	262.033	0.846409		243.2	1.16814	256.817	0.784156			243.2	-3.07455	-1153.86	-1067.7	-1204.69
243.1	-1.93835	262.055	0.84667		243.1	1.20872	256.839	0.784416			243.1	-3.14707	-1181.08	-1092.88	-1233.11
243	-1.96004	262.085	0.847023		243	1.21065	256.865	0.784733			243	-3.17069	-1189.94	-1101.09	-1242.36
242.9	-2.0056	262.141	0.847686		242.9	1.18485	256.907	0.785234			242.9	-3.19045	-1197.36	-1107.95	-1250.11
242.8	-2.05591	262.19	0.84827		242.8	1.21514	256.986	0.786189			242.8	-3.27105	-1227.6	-1135.94	-1281.69
242.7	-2.08945	262.208	0.848481		242.7	1.22944	257.04	0.786839			242.7	-3.31889	-1245.56	-1152.55	-1300.43
242.6	-2.14252	262.253	0.84902		242.6	1.18346	257.07	0.787199			242.6	-3.32598	-1248.22	-1155.01	-1303.21
242.5	-2.16755	262.266	0.84917		242.5	1.1999	257.152	0.788181			242.5	-3.36745	-1263.78	-1169.41	-1319.46
242.4	-2.24243	262.284	0.849386		242.4	1.17187	257.174	0.788449			242.4	-3.4143	-1281.36	-1185.68	-1337.82
242.3	-2.30597	262.299	0.849566		242.3	1.18659	257.229	0.78911			242.3	-3.49256	-1310.74	-1212.86	-1368.48
242.2	-2.35323	262.342	0.850071		242.2	1.21216	257.293	0.789874			242.2	-3.56539	-1338.07	-1238.15	-1397.02
242.1	-2.47856	262.422	0.851013		242.1	1.20873	257.379	0.790906			242.1	-3.68729	-1383.82	-1280.49	-1444.78
242	-2.52111	262.447	0.851314		242	1.22614	257.439	0.791629			242	-3.74725	-1406.32	-1301.31	-1468.28
241.9	-2.5589	262.496	0.851894		241.9	1.24749	257.466	0.791956			241.9	-3.80639	-1428.51	-1321.85	-1491.45
241.8	-2.60494	262.568	0.852738		241.8	1.26332	257.577	0.793293			241.8	-3.86826	-1451.73	-1343.33	-1515.69
241.7	-2.69058	262.64	0.853595		241.7	1.29493	257.667	0.794368			241.7	-3.98551	-1495.74	-1384.05	-1561.63
241.6	-2.72036	262.688	0.854163		241.6	1.30052	257.736	0.795203			241.6	-4.02088	-1509.01	-1396.33	-1575.49
241.5	-2.77142	262.716	0.854486		241.5	1.29178	257.795	0.795907			241.5	-4.0632	-1524.89	-1411.03	-1592.07
241.4	-2.84885	262.773	0.855158		241.4	1.32731	257.887	0.797004			241.4	-4.17616	-1567.29	-1450.26	-1636.34
241.3	-2.9146	262.852	0.856095		241.3	1.30541	257.918	0.797382			241.3	-4.22001	-1583.74	-1465.48	-1653.52
241.2	-2.95657	262.896	0.856618		241.2	1.30555	257.94	0.797645			241.2	-4.26212	-1599.55	-1480.11	-1670.02
241.1	-3.05536	262.965	0.857432		241.1	1.30354	258.024	0.798653			241.1	-4.3589	-1635.87	-1513.72	-1707.94
241	-3.09552	263.026	0.858145		241	1.32686	258.099	0.799555			241	-4.42238	-1659.69	-1535.76	-1732.81
240.9	-3.18224	263.092	0.858934		240.9	1.31743	258.148	0.800141			240.9	-4.49967	-1688.7	-1562.6	-1763.1
240.8	-3.21242	263.122	0.859286		240.8	1.33015	258.178	0.800501			240.8	-4.54257	-1704.8	-1577.5	-1779.9
240.7	-3.28121	263.192	0.860111		240.7	1.31842	258.241	0.801259			240.7	-4.59963	-1726.21	-1597.31	-1802.26
240.6	-3.33944	263.213	0.860359		240.6	1.31092	258.278	0.801701			240.6	-4.65036	-1745.25	-1614.93	-1822.14
240.5	-3.40837	263.27	0.861023		240.5	1.2997	258.302	0.801987			240.5	-4.70807	-1766.91	-1634.97	-1844.75
240.4	-3.46312	263.298	0.861359		240.4	1.28262	258.336	0.802387			240.4	-4.74574	-1781.05	-1648.05	-1859.51
240.3	-3.58079	263.367	0.86217		240.3	1.27465	258.404	0.803203			240.3	-4.85544	-1822.22	-1686.15	-1902.5
240.2	-3.6796	263.458	0.863239		240.2	1.27051	258.444	0.803683			240.2	-4.95011	-1857.74	-1719.03	-1939.59
240.1	-3.78204	263.534	0.86414		240.1	1.26817	258.47	0.803994			240.1	-5.05021	-1895.31	-1753.79	-1978.81
240	-3.88679	263.621	0.865159		240	1.27697	258.485	0.804177			240	-5.16376	-1937.93	-1793.22	-2023.3
239.9	-3.98165	263.688	0.865946		239.9	1.27631	258.569	0.805184			239.9	-5.25796	-1973.28	-1825.93	-2060.21
239.8	-4.03241	263.797	0.867234		239.8	1.25619	258.599	0.805541			239.8	-5.2886	-1984.78	-1836.57	-2072.22
239.7	-4.1035	263.85	0.867863		239.7	1.30908	258.655	0.806211			239.7	-5.41258	-2031.31	-1879.63	-2120.8
239.6	-4.18781	263.9	0.868452		239.6	1.30955	258.692	0.806651			239.6	-5.49736	-2063.12	-1909.07	-2154.02
239.5	-4.27547	264.002	0.869647		239.5	1.30652	258.706	0.80682			239.5	-5.58199	-2094.89	-1938.46	-2187.18
239.4	-4.35726	264.062	0.870354		239.4	1.31849	258.765	0.807523			239.4	-5.67575	-2130.07	-1971.02	-2223.92
239.3	-4.43487	264.151	0.871403		239.3	1.32291	258.805	0.808007			239.3	-5.75778	-2160.86	-1999.5	-2256.06
239.2	-4.53138	264.266	0.872751		239.2	1.34369	258.865	0.808727			239.2	-5.87507	-2204.88	-2040.24	-2302.02
239.1	-4.66779	264.393	0.874247		239.1	1.36133	258.935	0.809565			239.1	-6.02912	-2262.69	-2093.73	-2362.38
239	-4.75676	264.477	0.875226		239	1.33424	258.998	0.810308			239	-6.091	-2285.91	-2115.22	-2386.62
238.9	-4.84659	264.542	0.875997		238.9	1.34842	259.091	0.811425			238.9	-6.19501	-2324.95	-2151.34	-2427.38
238.8	-4.95695	264.652	0.877283		238.8	1.36155	259.141	0.81202			238.8	-6.3185	-2371.29	-2194.23	-2475.76
238.7	-4.99829	264.751	0.878446		238.7	1.38135	259.145	0.81207			238.7	-6.37964	-2394.24	-2215.46	-2499.72
238.6	-5.09895	264.813	0.879178		238.6	1.37619	259.2	0.812721			238.6	-6.47514	-2430.08	-2248.62	-2537.14
238.5	-5.25232	264.894	0.880126		238.5	1.36005	259.26	0.813443			238.5	-6.61237	-2481.58	-2296.28	-2590.91
238.4	-5.30167	264.945	0.880725		238.4	1.36459	259.283	0.813722			238.4	-6.66626	-2501.8	-2314.99	-2612.03
238.3	-5.38718	265.026	0.881675		238.3	1.3686	259.312	0.814059			238.3	-6.75578	-2535.4	-2346.08	-2647.1
238.2	-5.50996	265.109	0.882646		238.2	1.35074	259.369	0.81474			238.2	-6.8607	-2574.78	-2382.52	-2688.21
238.1	-5.58031	265.184	0.883532		238.1	1.37641	259.397	0.815082			238.1	-6.95672	-2610.81	-2415.86	-2725.84
238	-5.69762	265.238	0.884162		238	1.36913	259.425	0.81541			238	-7.06675	-2652.11	-2454.07	-2768.95
237.9	-5.82492	265.353	0.885513		237.9	1.34557	259.475	0.816009			237.9	-7.17049	-2691.04	-2490.1	-2809.6
237.8	-5.9288	265.471	0.886891		237.8	1.34561	259.548	0.816878			237.8	-7.27441	-2730.04	-2526.19	-2850.32
237.7	-6.0333	265.572	0.888073		237.7	1.34407	259.609	0.817614			237.7	-7.37737	-2768.68	-2561.94	-2890.66
237.6	-6.13353	265.669	0.889208		237.6	1.31822	259.65	0.818097			237.6	-7.45175	-2796.59	-2587.77	-2919.8
237.5	-6.25046	265.765	0.890332		237.5	1.29761	259.709	0.818806			237.5	-7.54807	-2832.74	-2621.22	-2957.54
237.4	-6.37677	265.884	0.891729		237.4	1.29012	259.751	0.819307			237.4	-7.66689	-2877.33	-2662.48	-3004.1
237.3	-6.44884	266.025	0.893371		237.3	1.30629	259.756	0.819358			237.3	-7.75513	-2910.45	-2693.12	-3038.67
237.2	-6.60332	266.197	0.895382		237.2	1.33384	259.807	0.81997			237.2	-7.93716	-2978.77	-2756.34	-3110
237.1	-6.72895	266.313	0.896743		237.1	1.32586	259.838	0.820339			237.1	-8.05481	-3022.92	-2797.19	-3156.1
237	-6.88929	266.473	0.898603		237	1.3215	259.92	0.821319			237	-8.21079	-3081.46	-2851.36	-3217.22
236.9	-6.94793	266.552	0.899533		236.9	1.31176	259.968	0.82189			236.9	-8.25969	-3099.81	-2868.34	-3236.38
236.8	-6.99876	266.661	0.900801		236.8	1.32289	260.028	0.822605			236.8	-8.32165	-3123.06	-2889.86	-3260.65
236.7	-7.14929	266.746	0.901796		236.7	1.33027	260.102	0.823479			236.7	-8.47956	-3182.32	-2944.7	-3322.53
236.6	-7.23296	266.837	0.902848		236.6	1.33071	260.15	0.82406			236.6	-8.56367	-3213.89	-2973.91	-3355.48
236.5	-7.32477	266.935	0.903995		236.5	1.34159	260.175	0.824351			236.5	-8.66636	-3252.43	-3009.57	-3395.72
236.4	-7.45851	267.066	0.905525		236.4	1.336	260.223	0.824929			236.4	-8.79451	-3300.52	-3054.07	-3445.93
236.3	-7.54119	267.16	0.906621		236.3	1.33426	260.26	0.825365			236.3	-8.87545	-3330.9	-3082.18	-3477.65
236.2	-7.64206	267.276	0.907963		236.2	1.36151	260.358	0.826533			236.2	-9.00357	-3378.98	-3126.67	-3527.85
236.1	-7.7831	267.386	0.909245		236.1	1.37634	260.4	0.827036			236.1	-9.15944	-3437.48	-3180.8	-3588.92
236	-7.85886	267.494	0.910502		236	1.3904	260.47	0.827865			236	-9.24926	-3471.19	-3211.99	-3624.12
235.9	-7.98226	267.578	0.911485		235.9	1.39145	260.512	0.82836			235.9	-9.37371	-3517.89	-3255.21	-3672.88
235.8	-8.13279	267.71	0.913022		235.8	1.43041	260.574	0.829108			235.8	-9.5632	-3589.01	-3321.01	-3747.13
235.7	-8.26621	267.848	0.914617		235.7	1.46176	260.622	0.829675			235.7	-9.72797	-3650.84	-3378.23	-3811.69
235.6	-8.4091	267.924	0.915503		235.6	1.44134	260.656	0.830075			235.6	-9.85044	-3696.81	-3420.76	-3859.68
235.5	-8.53605	268.032	0.916763		235.5	1.42064	260.757	0.831278			235.5	-9.95669	-3736.68	-3457.66	-3901.31
235.4	-8.65674	268.139	0.918001		235.4	1.41739	260.802	0.831818			235.4	-10.0741	-3780.76	-3498.44	-3947.32
235.3	-8.78302	268.286	0.919706		235.3	1.43465	260.815	0.831969			235.3	-10.2177	-3834.63	-3548.29	-4003.57
235.2	-8.90938	268.411	0.921163		235.2	1.44633	260.863	0.832536			235.2	-10.3557	-3886.43	-3596.23	-4057.65
235.1	-9.10807	268.602	0.923373		235.1	1.45365	260.902	0.833003			235.1	-10.5617	-3963.75	-3667.77	-4138.37
235	-9.29062	268.753	0.925132		235	1.44399	260.947	0.833534			235	-10.7346	-4028.63	-3727.81	-4206.12
234.9	-9.38992	268.869	0.926474		234.9	1.4536	261.01	0.83428			234.9	-10.8435	-4069.5	-3765.63	-4248.79
234.8	-9.61013	269.081	0.928924		234.8	1.47363	261.083	0.83515			234.8	-11.0838	-4159.66	-3849.06	-4342.92
234.7	-9.76811	269.236	0.930716		234.7	1.49796	261.153	0.835986			234.7	-11.2661	-4228.08	-3912.37	-4414.36
234.6	-9.94639	269.374	0.932314		234.6	1.50748	261.204	0.836582			234.6	-11.4539	-4298.56	-3977.59	-4487.94
234.5	-10.1151	269.546	0.934306		234.5	1.50522	261.232	0.836917			234.5	-11.6203	-4361.03	-4035.39	-4553.16
234.4	-10.332	269.766	0.936852		234.4	1.55624	261.281	0.837503			234.4	-11.8882	-4461.58	-4128.43	-4658.14
234.3	-10.4947	269.906	0.938463		234.3	1.58828	261.349	0.838309			234.3	-12.083	-4534.66	-4196.06	-4734.45
234.2	-10.6361	270.094	0.94064		234.2	1.55572	261.381	0.83869			234.2	-12.1918	-4575.51	-4233.85	-4777.09
234.1	-10.7786	270.274	0.942713		234.1	1.50999	261.44	0.839392			234.1	-12.2886	-4611.83	-4267.46	-4815.01
234	-11.0009	270.457	0.944829		234	1.51914	261.521	0.840347			234	-12.52	-4698.69	-4347.84	-4905.7
233.9	-11.1162	270.591	0.946366		233.9	1.55751	261.562	0.840834			233.9	-12.6737	-4756.36	-4401.2	-4965.91
233.8	-11.2602	270.783	0.948581		233.8	1.57553	261.607	0.841367			233.8	-12.8357	-4817.17	-4457.47	-5029.39
233.7	-11.396	270.939	0.950386		233.7	1.59855	261.693	0.842389			233.7	-12.9946	-4876.77	-4512.62	-5091.62
233.6	-11.537	271.123	0.952496		233.6	1.59734	261.832	0.844032			233.6	-13.1343	-4929.23	-4561.16	-5146.4
233.5	-11.6664	271.251	0.953969		233.5	1.60373	261.886	0.844667			233.5	-13.2701	-4980.19	-4608.32	-5199.6
233.4	-11.8319	271.454	0.95631		233.4	1.60199	261.947	0.845396			233.4	-13.4339	-5041.65	-4665.19	-5263.77
233.3	-12.0176	271.708	0.959226		233.3	1.60858	262.008	0.846112			233.3	-13.6262	-5113.82	-4731.97	-5339.11
233.2	-12.1756	271.894	0.96136		233.2	1.57434	262.085	0.847035			233.2	-13.7499	-5160.26	-4774.94	-5387.61
233.1	-12.3542	272.07	0.963375		233.1	1.56389	262.165	0.847974			233.1	-13.9181	-5223.37	-4833.34	-5453.49
233	-12.4985	272.28	0.965789		233	1.59361	262.194	0.848314			233	-14.0921	-5288.68	-4893.77	-5521.68
232.9	-12.6808	272.57	0.969116		232.9	1.564	262.306	0.849641			232.9	-14.2448	-5345.98	-4946.79	-5581.51
232.8	-12.8356	272.82	0.971979		232.8	1.51358	262.363	0.850317			232.8	-14.3492	-5385.16	-4983.04	-5622.41
232.7	-13.055	273.097	0.975146		232.7	1.48551	262.476	0.851658			232.7	-14.5405	-5456.96	-5049.48	-5697.37
232.6	-13.243	273.357	0.978123		232.6	1.49694	262.548	0.8525			232.6	-14.7399	-5531.8	-5118.74	-5775.52
232.5	-13.4519	273.637	0.981315		232.5	1.50563	262.649	0.853702			232.5	-14.9575	-5613.47	-5194.3	-5860.77
232.4	-13.611	273.888	0.98418		232.4	1.51402	262.77	0.855128			232.4	-15.125	-5676.32	-5252.47	-5926.4
232.3	-13.8046	274.125	0.98689		232.3	1.49723	262.869	0.856295			232.3	-15.3018	-5742.68	-5313.87	-5995.68
232.2	-13.9701	274.321	0.989121		232.2	1.49103	262.928	0.856988			232.2	-15.4611	-5802.46	-5369.19	-6058.1
232.1	-14.1217	274.548	0.991709		232.1	1.50178	262.988	0.857695			232.1	-15.6235	-5863.39	-5425.57	-6121.71
232	-14.3272	274.776	0.994304		232	1.50015	262.997	0.857802			232	-15.8273	-5939.9	-5496.37	-6201.59
231.9	-14.4831	274.985	0.996677		231.9	1.49835	263.034	0.858243			231.9	-15.9815	-5997.74	-5549.88	-6261.98
231.8	-14.664	275.215	0.999294		231.8	1.50098	263.153	0.859652			231.8	-16.165	-6066.61	-5613.61	-6333.89
231.7	-14.7692	275.397	1.00137		231.7	1.48084	263.202	0.86023			231.7	-16.25	-6098.54	-5643.15	-6367.22
231.6	-14.909	275.639	1.00411		231.6	1.47336	263.28	0.86114			231.6	-16.3824	-6148.19	-5689.1	-6419.06
231.5	-15.0183	275.823	1.00619		231.5	1.49641	263.341	0.861867			231.5	-16.5147	-6197.86	-5735.07	-6470.92
231.4	-15.1419	275.996	1.00816		231.4	1.50841	263.409	0.86267			231.4	-16.6503	-6248.75	-5782.15	-6524.05
231.3	-15.3022	276.203	1.01051		231.3	1.50676	263.506	0.863814			231.3	-16.809	-6308.29	-5837.25	-6586.22
231.2	-15.4415	276.399	1.01272		231.2	1.52632	263.573	0.864604			231.2	-16.9678	-6367.91	-5892.42	-6648.46
231.1	-15.5881	276.572	1.01469		231.1	1.54565	263.605	0.864976			231.1	-17.1337	-6430.19	-5950.04	-6713.48
231	-15.7795	276.764	1.01686		231	1.5698	263.691	0.865983			231	-17.3493	-6511.08	-6024.89	-6797.94
230.9	-15.8686	276.929	1.01872		230.9	1.61322	263.738	0.866538			230.9	-17.4818	-6560.81	-6070.91	-6849.86
230.8	-16.0524	277.13	1.021		230.8	1.61538	263.804	0.867318			230.8	-17.6678	-6630.6	-6135.49	-6922.73
230.7	-16.2391	277.319	1.02313		230.7	1.58994	263.906	0.868515			230.7	-17.829	-6691.12	-6191.49	-6985.91
230.6	-16.3401	277.497	1.02514		230.6	1.60781	263.933	0.86884			230.6	-17.9479	-6735.74	-6232.77	-7032.49
230.5	-16.5485	277.73	1.02777		230.5	1.63829	263.969	0.86926			230.5	-18.1868	-6825.39	-6315.73	-7126.09
230.4	-16.7096	277.959	1.03035		230.4	1.64299	264.022	0.869881			230.4	-18.3526	-6887.61	-6373.31	-7191.05
230.3	-16.8504	278.186	1.03291		230.3	1.65093	264.094	0.87073			230.3	-18.5013	-6943.43	-6424.96	-7249.33
230.2	-17.0341	278.411	1.03544		230.2	1.62657	264.182	0.87177			230.2	-18.6607	-7003.23	-6480.29	-7311.77
230.1	-17.2687	278.703	1.03873		230.1	1.60709	264.298	0.873136			230.1	-18.8758	-7083.96	-6555	-7396.06
230	-17.4409	278.9	1.04094		230	1.63672	264.391	0.874218			230	-19.0776	-7159.71	-6625.09	-7475.14
229.9	-17.5784	279.133	1.04356		229.9	1.63654	264.43	0.874675			229.9	-19.2149	-7211.24	-6672.77	-7528.95
229.8	-17.8039	279.441	1.04702		229.8	1.67013	264.507	0.875584			229.8	-19.474	-7308.48	-6762.75	-7630.46
229.7	-18	279.677	1.04966		229.7	1.6432	264.585	0.8765			229.7	-19.6432	-7371.97	-6821.5	-7696.75
229.6	-18.1733	279.928	1.05248		229.6	1.66183	264.67	0.877495			229.6	-19.8351	-7444	-6888.15	-7771.95
229.5	-18.3307	280.118	1.05461		229.5	1.67653	264.723	0.878126			229.5	-20.0072	-7508.59	-6947.91	-7839.39
229.4	-18.5067	280.381	1.05755		229.4	1.71036	264.815	0.879203			229.4	-20.2171	-7587.33	-7020.78	-7921.6
229.3	-18.6805	280.634	1.06038		229.3	1.7276	264.895	0.880139			229.3	-20.4081	-7659.03	-7087.12	-7996.46
229.2	-18.8192	280.845	1.06274		229.2	1.71548	264.96	0.880906			229.2	-20.5347	-7706.53	-7131.08	-8046.06
229.1	-19.0108	281.151	1.06616		229.1	1.71099	265.029	0.881705			229.1	-20.7218	-7776.75	-7196.06	-8119.37
229	-19.1722	281.381	1.06873		229	1.73158	265.135	0.88295			229	-20.9038	-7845.05	-7259.26	-8190.68
228.9	-19.358	281.647	1.07169		228.9	1.68702	265.212	0.88386			228.9	-21.045	-7898.06	-7308.31	-8246.02
228.8	-19.5283	281.915	1.07468		228.8	1.70612	265.325	0.885186			228.8	-21.2344	-7969.14	-7374.08	-8320.23
228.7	-19.6654	282.153	1.07733		228.7	1.70773	265.427	0.886375			228.7	-21.3731	-8021.2	-7422.25	-8374.58
228.6	-19.8322	282.412	1.08021		228.6	1.72329	265.536	0.887655			228.6	-21.5555	-8089.64	-7485.58	-8446.04
228.5	-20.0308	282.753	1.084		228.5	1.79592	265.676	0.889293			228.5	-21.8267	-8191.43	-7579.77	-8552.31
228.4	-20.1822	283.038	1.08716		228.4	1.77849	265.764	0.890315			228.4	-21.9607	-8241.71	-7626.29	-8604.81
228.3	-20.3527	283.298	1.09005		228.3	1.79863	265.89	0.891797			228.3	-22.1513	-8313.25	-7692.49	-8679.51
228.2	-20.5599	283.641	1.09386		228.2	1.80791	266.015	0.893255			228.2	-22.3678	-8394.5	-7767.67	-8764.33
228.1	-20.6602	283.902	1.09675		228.1	1.8079	266.093	0.894166			228.1	-22.4681	-8432.13	-7802.5	-8803.62
228	-20.7779	284.121	1.09917		228	1.81365	266.183	0.895222			228	-22.5915	-8478.46	-7845.37	-8852
227.9	-20.9182	284.395	1.10221		227.9	1.80618	266.277	0.896316			227.9	-22.7244	-8528.31	-7891.5	-8904.04
227.8	-21.0173	284.646	1.10498		227.8	1.76455	266.397	0.897719			227.8	-22.7818	-8549.88	-7911.46	-8926.56
227.7	-21.1381	284.886	1.10763		227.7	1.78617	266.479	0.898674			227.7	-22.9243	-8603.33	-7960.91	-8982.36
227.6	-21.2882	285.142	1.11045		227.6	1.77501	266.59	0.899969			227.6	-23.0632	-8655.47	-8009.16	-9036.8
227.5	-21.3677	285.322	1.11244		227.5	1.80025	266.66	0.900786			227.5	-23.1679	-8694.78	-8045.54	-9077.84
227.4	-21.4723	285.598	1.11549		227.4	1.84106	266.767	0.902039			227.4	-23.3134	-8749.35	-8096.03	-9134.82
227.3	-21.5369	285.868	1.11846		227.3	1.84683	266.887	0.903438			227.3	-23.3837	-8775.76	-8120.47	-9162.39
227.2	-21.6536	286.133	1.12138		227.2	1.85247	267.01	0.904869			227.2	-23.5061	-8821.68	-8162.96	-9210.33
227.1	-21.752	286.369	1.12397		227.1	1.85306	267.097	0.905883			227.1	-23.6051	-8858.83	-8197.33	-9249.12
227	-21.8816	286.632	1.12686		227	1.86093	267.177	0.906809			227	-23.7425	-8910.42	-8245.07	-9302.98
226.9	-21.9761	286.922	1.13005		226.9	1.83878	267.292	0.908159			226.9	-23.8149	-8937.57	-8270.2	-9331.33
226.8	-22.1066	287.193	1.13302		226.8	1.82239	267.4	0.909412			226.8	-23.929	-8980.4	-8309.82	-9376.04
226.7	-22.1623	287.38	1.13507		226.7	1.83903	267.452	0.910016			226.7	-24.0013	-9007.55	-8334.94	-9404.39
226.6	-22.2731	287.623	1.13773		226.6	1.82394	267.531	0.910941			226.6	-24.097	-9043.46	-8368.18	-9441.89
226.5	-22.3925	287.871	1.14045		226.5	1.83815	267.627	0.912052			226.5	-24.2306	-9093.61	-8414.58	-9494.24
226.4	-22.5147	288.134	1.14333		226.4	1.86904	267.742	0.913394			226.4	-24.3837	-9151.06	-8467.74	-9554.23
226.3	-22.6777	288.404	1.14628		226.3	1.86956	267.865	0.914824			226.3	-24.5473	-9212.43	-8524.53	-9618.3
226.2	-22.7882	288.681	1.14931		226.2	1.87916	267.98	0.916158			226.2	-24.6674	-9257.5	-8566.24	-9665.36
226.1	-22.8797	288.944	1.15218		226.1	1.90975	268.075	0.917256			226.1	-24.7894	-9303.32	-8608.64	-9713.19
226	-23.0198	289.315	1.15622		226	1.86225	268.185	0.918533			226	-24.882	-9338.07	-8640.79	-9749.48
225.9	-23.0814	289.589	1.15922		225.9	1.87121	268.282	0.919665			225.9	-24.9526	-9364.55	-8665.3	-9777.12
225.8	-23.1351	289.896	1.16256		225.8	1.86958	268.41	0.921148			225.8	-25.0047	-9384.1	-8683.38	-9797.53
225.7	-23.2023	290.176	1.1656		225.7	1.84915	268.53	0.922547			225.7	-25.0515	-9401.65	-8699.62	-9815.85
225.6	-23.3643	290.499	1.16912		225.6	1.83837	268.638	0.923792			225.6	-25.2027	-9458.4	-8752.13	-9875.1
225.5	-23.4361	290.759	1.17194		225.5	1.84479	268.724	0.924793			225.5	-25.2809	-9487.76	-8779.3	-9905.75
225.4	-23.474	291.047	1.17507		225.4	1.83112	268.802	0.925695			225.4	-25.3051	-9496.85	-8787.71	-9915.25
225.3	-23.6033	291.339	1.17824		225.3	1.8576	268.902	0.92686			225.3	-25.4609	-9555.31	-8841.81	-9976.29
225.2	-23.6798	291.635	1.18144		225.2	1.8559	268.987	0.927841			225.2	-25.5357	-9583.38	-8867.79	-10005.6
225.1	-23.7475	291.91	1.18442		225.1	1.83876	269.064	0.928727			225.1	-25.5863	-9602.36	-8885.34	-10025.4
225	-23.8202	292.237	1.18795		225	1.86218	269.229	0.930638			225	-25.6824	-9638.43	-8918.72	-10063.1
224.9	-23.8168	292.471	1.19048		224.9	1.87129	269.323	0.931723			224.9	-25.6881	-9640.58	-8920.71	-10065.3
224.8	-23.8934	292.75	1.19349		224.8	1.89098	269.431	0.932975			224.8	-25.7844	-9676.71	-8954.14	-10103
224.7	-23.9318	293.049	1.19672		224.7	1.82399	269.585	0.934756			224.7	-25.7558	-9665.98	-8944.22	-10091.8
224.6	-23.9804	293.334	1.19979		224.6	1.81856	269.678	0.935833			224.6	-25.799	-9682.18	-8959.21	-10108.7
224.5	-24.0613	293.68	1.20352		224.5	1.82475	269.866	0.938007			224.5	-25.8861	-9714.87	-8989.45	-10142.9
224.4	-24.1303	293.976	1.2067		224.4	1.81683	270.032	0.939924			224.4	-25.9471	-9737.79	-9010.66	-10166.8
224.3	-24.1941	294.252	1.20967		224.3	1.83068	270.139	0.94116			224.3	-26.0248	-9766.93	-9037.63	-10197.2
224.2	-24.2954	294.555	1.21293		224.2	1.83434	270.263	0.942595			224.2	-26.1297	-9806.32	-9074.08	-10238.4
224.1	-24.3829	294.845	1.21604		224.1	1.82144	270.412	0.944305			224.1	-26.2043	-9834.32	-9099.98	-10267.6
224	-24.4171	295.198	1.21983		224	1.85184	270.56	0.946013			224	-26.2689	-9858.56	-9122.42	-10292.9
223.9	-24.4663	295.532	1.22341		223.9	1.8793	270.719	0.94785			223.9	-26.3456	-9887.33	-9149.04	-10322.9
223.8	-24.5638	295.811	1.22639		223.8	1.86241	270.862	0.949497			223.8	-26.4262	-9917.59	-9177.03	-10354.5
223.7	-24.5995	296.111	1.22961		223.7	1.88033	270.992	0.950989			223.7	-26.4798	-9937.71	-9195.65	-10375.5
223.6	-24.643	296.404	1.23274		223.6	1.88921	271.125	0.952527			223.6	-26.5322	-9957.37	-9213.84	-10396.1
223.5	-24.6951	296.742	1.23635		223.5	1.87669	271.289	0.954412			223.5	-26.5718	-9972.22	-9227.59	-10411.6
223.4	-24.8383	297.041	1.23953		223.4	1.92159	271.421	0.955925			223.4	-26.7599	-10042.8	-9292.91	-10485.3
223.3	-24.8878	297.331	1.24263		223.3	1.91674	271.543	0.95733			223.3	-26.8045	-10059.6	-9308.42	-10502.8
223.2	-24.9584	297.637	1.24589		223.2	1.92834	271.638	0.95842			223.2	-26.8867	-10090.4	-9336.96	-10535
223.1	-24.999	297.883	1.24851		223.1	1.96133	271.754	0.959756			223.1	-26.9603	-10118	-9362.52	-10563.8
223	-25.0624	298.201	1.25189		223	1.97672	271.901	0.961438			223	-27.0391	-10147.6	-9389.88	-10594.7
222.9	-25.1128	298.519	1.25527		222.9	1.98349	272.043	0.96307			222.9	-27.0963	-10169.1	-9409.73	-10617.1
222.8	-25.1793	298.865	1.25894		222.8	2.00325	272.172	0.964551			222.8	-27.1826	-10201.4	-9439.69	-10650.9
222.7	-25.2352	299.203	1.26253		222.7	1.98674	272.297	0.965982			222.7	-27.2219	-10216.2	-9453.37	-10666.3
222.6	-25.2795	299.537	1.26607		222.6	1.99955	272.426	0.967461			222.6	-27.279	-10237.7	-9473.2	-10688.7
222.5	-25.2989	299.856	1.26945		222.5	2.01259	272.539	0.968757			222.5	-27.3115	-10249.8	-9484.46	-10701.4
222.4	-25.352	300.179	1.27286		222.4	2.01142	272.684	0.970417			222.4	-27.3634	-10269.3	-9502.5	-10721.7
222.3	-25.4882	300.507	1.27632		222.3	1.99663	272.809	0.971848			222.3	-27.4848	-10314.9	-9544.66	-10769.3
222.2	-25.5194	300.825	1.27968		222.2	2.01512	272.932	0.973263			222.2	-27.5345	-10333.5	-9561.92	-10788.8
222.1	-25.5591	301.191	1.28354		222.1	2.03829	273.081	0.974966			222.1	-27.5974	-10357.1	-9583.75	-10813.4
222	-25.5905	301.536	1.28718		222	2.02358	273.259	0.976997			222	-27.6141	-10363.4	-9589.54	-10820
221.9	-25.6626	301.855	1.29053		221.9	2.03742	273.42	0.978843			221.9	-27.7	-10395.6	-9619.39	-10853.6
221.8	-25.6528	302.173	1.29388		221.8	2.07953	273.563	0.980467			221.8	-27.7323	-10407.8	-9630.61	-10866.3
221.7	-25.5985	302.521	1.29754		221.7	2.05006	273.701	0.982046			221.7	-27.6486	-10376.3	-9601.52	-10833.5
221.6	-25.6729	302.885	1.30137		221.6	2.02507	273.848	0.98373			221.6	-27.698	-10394.9	-9618.68	-10852.8
221.5	-25.677	303.251	1.3052		221.5	2.00327	274.045	0.985971			221.5	-27.6803	-10388.2	-9612.53	-10845.9
221.4	-25.7284	303.575	1.3086		221.4	1.98199	274.17	0.987393			221.4	-27.7104	-10399.5	-9622.99	-10857.7
221.3	-25.7243	304.022	1.31328		221.3	1.9545	274.357	0.989526			221.3	-27.6788	-10387.7	-9612.02	-10845.3
221.2	-25.7422	304.393	1.31716		221.2	2.00009	274.512	0.991299			221.2	-27.7423	-10411.5	-9634.07	-10870.2
221.1	-25.771	304.756	1.32094		221.1	2.00689	274.692	0.993343			221.1	-27.7779	-10424.9	-9646.43	-10884.1
221	-25.8156	305.034	1.32385		221	1.98021	274.869	0.995363			221	-27.7958	-10431.6	-9652.65	-10891.2
220.9	-25.8232	305.368	1.32733		220.9	1.9697	275.018	0.997051			220.9	-27.7929	-10430.5	-9651.64	-10890
220.8	-25.8774	305.719	1.33098		220.8	1.97031	275.181	0.998904			220.8	-27.8477	-10451.1	-9670.68	-10911.5
220.7	-25.8686	306.09	1.33485		220.7	2.00716	275.337	1.00068			220.7	-27.8758	-10461.6	-9680.42	-10922.5
220.6	-25.8976	306.453	1.33862		220.6	2.01444	275.532	1.0029			220.6	-27.912	-10475.2	-9693.02	-10936.7
220.5	-25.9366	306.8	1.34223		220.5	2.00195	275.682	1.0046			220.5	-27.9385	-10485.2	-9702.22	-10947.1
220.4	-25.9807	307.165	1.34602		220.4	2.00772	275.826	1.00624			220.4	-27.9884	-10503.9	-9719.54	-10966.6
220.3	-25.9297	307.51	1.34959		220.3	2.03249	275.981	1.00799			220.3	-27.9622	-10494	-9710.43	-10956.4
220.2	-25.9788	307.902	1.35365		220.2	2.0328	276.129	1.00967			220.2	-28.0116	-10512.6	-9727.59	-10975.7
220.1	-26.0776	308.287	1.35764		220.1	2.04559	276.324	1.01188			220.1	-28.1232	-10554.5	-9766.34	-11019.4
220	-26.1656	308.675	1.36164		220	2.04332	276.479	1.01364			220	-28.2089	-10586.6	-9796.11	-11053
219.9	-26.1748	309.033	1.36534		219.9	2.06177	276.618	1.0152			219.9	-28.2366	-10597	-9805.72	-11063.9
219.8	-26.1912	309.523	1.37039		219.8	2.06209	276.857	1.0179			219.8	-28.2533	-10603.3	-9811.52	-11070.4
219.7	-26.2493	309.897	1.37425		219.7	2.10026	277.006	1.01959			219.7	-28.3496	-10639.4	-9844.95	-11108.1
219.6	-26.293	310.282	1.37821		219.6	2.07776	277.169	1.02144			219.6	-28.3708	-10647.4	-9852.32	-11116.5
219.5	-26.2908	310.672	1.38222		219.5	2.04132	277.317	1.02311			219.5	-28.3321	-10632.9	-9838.9	-11101.3
219.4	-26.3786	311.022	1.38581		219.4	2.08074	277.501	1.02518			219.4	-28.4593	-10680.6	-9883.08	-11151.2
219.3	-26.3407	311.487	1.39058		219.3	2.12472	277.668	1.02707			219.3	-28.4654	-10682.9	-9885.19	-11153.5
219.2	-26.3631	311.89	1.39471		219.2	2.05924	277.878	1.02944			219.2	-28.4223	-10666.7	-9870.23	-11136.7
219.1	-26.4418	312.291	1.39881		219.1	2.07108	278.045	1.03132			219.1	-28.5129	-10700.7	-9901.67	-11172.1
219	-26.5056	312.646	1.40244		219	2.08378	278.21	1.03318			219	-28.5894	-10729.4	-9928.24	-11202.1
218.9	-26.5505	313.064	1.40671		218.9	2.04388	278.403	1.03536			218.9	-28.5944	-10731.3	-9929.97	-11204.1
218.8	-26.5494	313.458	1.41074		218.8	2.03875	278.542	1.03692			218.8	-28.5881	-10728.9	-9927.81	-11201.6
218.7	-26.6118	313.855	1.41478		218.7	2.04242	278.722	1.03894			218.7	-28.6542	-10753.7	-9950.75	-11227.5
218.6	-26.6199	314.264	1.41894		218.6	2.01546	278.912	1.04108			218.6	-28.6354	-10746.7	-9944.2	-11220.1
218.5	-26.692	314.558	1.42194		218.5	2.00825	279.063	1.04277			218.5	-28.7003	-10771	-9966.74	-11245.6
218.4	-26.6376	314.952	1.42594		218.4	2.04424	279.198	1.04429			218.4	-28.6818	-10764.1	-9960.35	-11238.3
218.3	-26.6334	315.413	1.43062		218.3	2.03449	279.44	1.04701			218.3	-28.6679	-10758.9	-9955.5	-11232.9
218.2	-26.6631	315.963	1.43619		218.2	2.0443	279.65	1.04937			218.2	-28.7074	-10773.7	-9969.22	-11248.4
218.1	-26.7046	316.504	1.44167		218.1	2.05759	279.875	1.05188			218.1	-28.7622	-10794.3	-9988.25	-11269.8
218	-26.7662	317.012	1.44681		218	2.0368	280.122	1.05465			218	-28.803	-10809.6	-10002.4	-11285.8
217.9	-26.8029	317.54	1.45213		217.9	2.05576	280.385	1.05759			217.9	-28.8587	-10830.5	-10021.8	-11307.6
217.8	-26.8144	318.076	1.45754		217.8	2.06013	280.629	1.06033			217.8	-28.8745	-10836.4	-10027.3	-11313.8
217.7	-26.8502	318.503	1.46184		217.7	2.07693	280.791	1.06214			217.7	-28.9271	-10856.2	-10045.5	-11334.5
217.6	-26.8924	319.086	1.4677		217.6	2.09768	281.033	1.06484			217.6	-28.9901	-10879.8	-10067.4	-11359.1
217.5	-26.8757	319.545	1.47231		217.5	2.09083	281.224	1.06697			217.5	-28.9665	-10871	-10059.2	-11349.9
217.4	-26.8921	320.004	1.47691		217.4	2.14731	281.374	1.06865			217.4	-29.0394	-10898.3	-10084.5	-11378.4
217.3	-26.8886	320.318	1.48006		217.3	2.16869	281.507	1.07013			217.3	-29.0573	-10905	-10090.7	-11385.5
217.2	-26.9476	320.758	1.48446		217.2	2.16383	281.702	1.07231			217.2	-29.1114	-10925.3	-10109.5	-11406.7
217.1	-27.0435	321.242	1.4893		217.1	2.15385	281.906	1.07458			217.1	-29.1974	-10957.6	-10139.4	-11440.3
217	-27.1001	321.679	1.49367		217	2.1686	282.1	1.07674			217	-29.2687	-10984.4	-10164.1	-11468.3
216.9	-27.1768	322.187	1.49873		216.9	2.12393	282.326	1.07925			216.9	-29.3007	-10996.4	-10175.3	-11480.8
216.8	-27.2208	322.546	1.50231		216.8	2.14228	282.471	1.08087			216.8	-29.3631	-11019.8	-10196.9	-11505.3
216.7	-27.2983	323.129	1.50811		216.7	2.15719	282.748	1.08394			216.7	-29.4555	-11054.5	-10229	-11541.5
216.6	-27.3212	323.566	1.51245		216.6	2.19756	282.969	1.0864			216.6	-29.5188	-11078.2	-10251	-11566.3
216.5	-27.2929	324.042	1.51718		216.5	2.21803	283.166	1.08859			216.5	-29.5109	-11075.3	-10248.3	-11563.2
216.4	-27.3337	324.538	1.52209		216.4	2.20195	283.343	1.09055			216.4	-29.5357	-11084.5	-10256.8	-11572.9
216.3	-27.4214	325.049	1.52715		216.3	2.23652	283.523	1.09255			216.3	-29.6579	-11130.4	-10299.3	-11620.8
216.2	-27.3716	325.566	1.53226		216.2	2.22891	283.738	1.09493			216.2	-29.6005	-11108.9	-10279.4	-11598.3
216.1	-27.4031	326.066	1.5372		216.1	2.21381	283.946	1.09724			216.1	-29.6169	-11115	-10285.1	-11604.7
216	-27.4269	326.438	1.54087		216	2.25085	284.07	1.09861			216	-29.6777	-11137.9	-10306.2	-11628.6
215.9	-27.439	326.943	1.54584		215.9	2.25814	284.291	1.10105			215.9	-29.6971	-11145.1	-10312.9	-11636.2
215.8	-27.4855	327.335	1.5497		215.8	2.26162	284.419	1.10247			215.8	-29.7471	-11163.9	-10330.3	-11655.7
215.7	-27.5293	327.72	1.55349		215.7	2.27691	284.56	1.10403			215.7	-29.8062	-11186.1	-10350.8	-11678.9
215.6	-27.6403	328.2	1.5582		215.6	2.27482	284.783	1.1065			215.6	-29.9151	-11227	-10388.6	-11721.6
215.5	-27.6445	328.718	1.56328		215.5	2.27804	284.988	1.10875			215.5	-29.9225	-11229.7	-10391.2	-11724.5
215.4	-27.6702	329.107	1.56709		215.4	2.2453	285.13	1.11033			215.4	-29.9155	-11227.1	-10388.8	-11721.7
215.3	-27.6086	329.655	1.57245		215.3	2.21811	285.312	1.11233			215.3	-29.8267	-11193.8	-10357.9	-11686.9
215.2	-27.5592	330.028	1.5761		215.2	2.2111	285.438	1.11372			215.2	-29.7703	-11172.6	-10338.3	-11664.8
215.1	-27.4817	330.553	1.58122		215.1	2.22373	285.614	1.11566			215.1	-29.7054	-11148.3	-10315.8	-11639.4
215	-27.5536	331.079	1.58635		215	2.23286	285.752	1.11718			215	-29.7865	-11178.7	-10343.9	-11671.2
214.9	-27.509	331.656	1.59196		214.9	2.23327	285.893	1.11874			214.9	-29.7423	-11162.1	-10328.6	-11653.8
214.8	-27.5136	332.229	1.59754		214.8	2.2165	286.084	1.12083			214.8	-29.7301	-11157.5	-10324.4	-11649.1
214.7	-27.6654	332.811	1.60319		214.7	2.24195	286.25	1.12266			214.7	-29.9074	-11224	-10385.9	-11718.5
214.6	-27.6687	333.316	1.60808		214.6	2.25212	286.446	1.12482			214.6	-29.9208	-11229.1	-10390.6	-11723.8
214.5	-27.6652	333.824	1.613		214.5	2.25542	286.62	1.12673			214.5	-29.9206	-11229	-10390.5	-11723.7
214.4	-27.8065	334.354	1.61813		214.4	2.24837	286.795	1.12865			214.4	-30.0549	-11279.4	-10437.2	-11776.3
214.3	-27.8962	334.892	1.62332		214.3	2.27661	286.95	1.13035			214.3	-30.1728	-11323.7	-10478.1	-11822.5
214.2	-27.8622	335.294	1.62719		214.2	2.27603	287.065	1.13162			214.2	-30.1382	-11310.7	-10466.1	-11809
214.1	-27.9322	335.845	1.63251		214.1	2.2672	287.244	1.13358			214.1	-30.1994	-11333.6	-10487.3	-11833
214	-27.9217	336.396	1.63781		214	2.28144	287.407	1.13537			214	-30.2031	-11335	-10488.6	-11834.4
213.9	-27.9454	336.99	1.64351		213.9	2.23306	287.569	1.13714			213.9	-30.1785	-11325.8	-10480.1	-11824.8
213.8	-27.8977	337.592	1.64929		213.8	2.22096	287.746	1.13908			213.8	-30.1187	-11303.3	-10459.3	-11801.3
213.7	-27.926	338.189	1.655		213.7	2.22618	287.905	1.14082			213.7	-30.1522	-11315.9	-10471	-11814.5
213.6	-27.9191	338.615	1.65908		213.6	2.25706	288.02	1.14209			213.6	-30.1762	-11324.9	-10479.3	-11823.9
213.5	-27.9044	339.221	1.66487		213.5	2.27982	288.188	1.14392			213.5	-30.1842	-11327.9	-10482.1	-11827
213.4	-28.016	339.788	1.67028		213.4	2.27917	288.354	1.14574			213.4	-30.2952	-11369.6	-10520.6	-11870.5
213.3	-28.066	340.4	1.67611		213.3	2.27299	288.556	1.14794			213.3	-30.339	-11386	-10535.8	-11887.7
213.2	-28.1051	341.024	1.68204		213.2	2.27601	288.76	1.15017			213.2	-30.3811	-11401.8	-10550.5	-11904.2
213.1	-28.2522	341.63	1.6878		213.1	2.2592	288.942	1.15216			213.1	-30.5114	-11450.7	-10595.7	-11955.2
213	-28.2106	342.234	1.69353		213	2.24857	289.112	1.15401			213	-30.4592	-11431.1	-10577.6	-11934.7
212.9	-28.2167	342.851	1.69937		212.9	2.26183	289.313	1.1562			212.9	-30.4785	-11438.4	-10584.3	-11942.3
212.8	-28.1548	343.548	1.70596		212.8	2.24879	289.498	1.15823			212.8	-30.4036	-11410.3	-10558.3	-11913
212.7	-28.133	344.232	1.71241		212.7	2.25586	289.693	1.16035			212.7	-30.3889	-11404.7	-10553.1	-11907.2
212.6	-28.0851	344.936	1.71904		212.6	2.24778	289.863	1.1622			212.6	-30.3329	-11383.7	-10533.7	-11885.3
212.5	-28.0909	345.458	1.72395		212.5	2.24927	289.999	1.16368			212.5	-30.3402	-11386.5	-10536.2	-11888.1
212.4	-28.2552	346.124	1.73022		212.4	2.22321	290.153	1.16535			212.4	-30.4784	-11438.4	-10584.2	-11942.3
212.3	-28.2946	346.784	1.7364		212.3	2.17845	290.364	1.16765			212.3	-30.4731	-11436.3	-10582.4	-11940.2
212.2	-28.3463	347.463	1.74276		212.2	2.24055	290.537	1.16953			212.2	-30.5868	-11479	-10621.9	-11984.8
212.1	-28.407	348.154	1.74922		212.1	2.2468	290.713	1.17144			212.1	-30.6538	-11504.2	-10645.1	-12011
212	-28.6096	348.833	1.75555		212	2.26755	290.88	1.17325			212	-30.8772	-11588	-10722.7	-12098.5
211.9	-28.8116	349.527	1.76202		211.9	2.33904	291.07	1.17531			211.9	-31.1506	-11690.6	-10817.7	-12205.7
211.8	-28.9927	350.4	1.77014		211.8	2.3718	291.304	1.17785			211.8	-31.3645	-11770.9	-10892	-12289.5
211.7	-29.0357	351.108	1.77672		211.7	2.33925	291.526	1.18025			211.7	-31.3749	-11774.8	-10895.6	-12293.6
211.6	-29.0303	351.829	1.7834		211.6	2.34986	291.699	1.18213			211.6	-31.3802	-11776.8	-10897.4	-12295.6
211.5	-29.1631	352.549	1.79006		211.5	2.33224	291.869	1.18397			211.5	-31.4953	-11820	-10937.4	-12340.7
211.4	-29.1647	353.446	1.79834		211.4	2.34972	292.127	1.18676			211.4	-31.5144	-11827.2	-10944	-12348.2
211.3	-29.4115	354.154	1.80487		211.3	2.31544	292.342	1.18908			211.3	-31.7269	-11906.9	-11017.8	-12431.5
211.2	-29.6535	354.894	1.81167		211.2	2.26537	292.508	1.19088			211.2	-31.9189	-11978.9	-11084.5	-12506.7
211.1	-29.807	355.59	1.81807		211.1	2.29882	292.662	1.19254			211.1	-32.1058	-12049.1	-11149.4	-12580
211	-30.0345	356.283	1.82442		211	2.29196	292.83	1.19436			211	-32.3265	-12131.9	-11226	-12666.4
210.9	-30.0922	357.045	1.8314		210.9	2.29009	293.019	1.1964			210.9	-32.3823	-12152.9	-11245.4	-12688.3
210.8	-30.1219	357.767	1.83799		210.8	2.33529	293.211	1.19847			210.8	-32.4572	-12181	-11271.4	-12717.6
210.7	-30.1421	358.536	1.84501		210.7	2.35365	293.402	1.20053			210.7	-32.4958	-12195.4	-11284.8	-12732.7
210.6	-30.2536	359.289	1.85187		210.6	2.3008	293.595	1.2026			210.6	-32.5544	-12217.5	-11305.2	-12755.7
210.5	-30.3583	360.034	1.85864		210.5	2.31092	293.783	1.20463			210.5	-32.6692	-12260.5	-11345	-12800.7
210.4	-30.3551	360.785	1.86546		210.4	2.30703	293.933	1.20624			210.4	-32.6621	-12257.9	-11342.6	-12797.9
210.3	-30.2667	361.588	1.87272		210.3	2.27039	294.101	1.20805			210.3	-32.5371	-12211	-11299.2	-12748.9
210.2	-30.3538	362.385	1.87993		210.2	2.21004	294.29	1.21008			210.2	-32.5638	-12221	-11308.4	-12759.4
210.1	-30.3758	362.97	1.88521		210.1	2.21888	294.389	1.21115			210.1	-32.5947	-12232.6	-11319.2	-12771.5
210	-30.5173	363.803	1.89272		210	2.26912	294.543	1.2128			210	-32.7864	-12304.5	-11385.7	-12846.6
209.9	-30.7068	364.617	1.90005		209.9	2.30545	294.693	1.21442			209.9	-33.0123	-12389.3	-11464.2	-12935.1
209.8	-30.7788	365.435	1.90739		209.8	2.33355	294.852	1.21612			209.8	-33.1123	-12426.9	-11498.9	-12974.3
209.7	-30.8923	366.299	1.91513		209.7	2.32115	294.966	1.21735			209.7	-33.2135	-12464.8	-11534	-13014
209.6	-30.9016	367.183	1.92303		209.6	2.31729	295.07	1.21846			209.6	-33.2189	-12466.8	-11535.9	-13016.1
209.5	-30.8186	368.088	1.93111		209.5	2.33497	295.22	1.22007			209.5	-33.1536	-12442.3	-11513.2	-12990.5
209.4	-30.9852	368.997	1.9392		209.4	2.39246	295.42	1.22221			209.4	-33.3777	-12526.4	-11591.1	-13078.3
209.3	-30.8522	369.919	1.9474		209.3	2.42049	295.608	1.22422			209.3	-33.2727	-12487	-11554.6	-13037.2
209.2	-31.0246	371.067	1.95757		209.2	2.42804	295.796	1.22623			209.2	-33.4526	-12554.6	-11617.1	-13107.7
209.1	-31.1215	372.008	1.9659		209.1	2.35485	295.942	1.2278			209.1	-33.4764	-12563.5	-11625.3	-13117
209	-31.2064	372.975	1.97444		209	2.41185	296.099	1.22947			209	-33.6182	-12616.7	-11674.6	-13172.6
208.9	-31.3277	373.939	1.98293		208.9	2.38773	296.226	1.23084			208.9	-33.7154	-12653.2	-11708.4	-13210.6
208.8	-31.2481	375.183	1.99385		208.8	2.43914	296.479	1.23353			208.8	-33.6872	-12642.6	-11698.6	-13199.6
208.7	-31.5589	376.185	2.00263		208.7	2.49839	296.687	1.23576			208.7	-34.0573	-12781.5	-11827.1	-13344.6
208.6	-31.6528	377.209	2.01159		208.6	2.5162	296.887	1.23789			208.6	-34.169	-12823.4	-11865.9	-13388.4
208.5	-31.779	378.523	2.02305		208.5	2.59125	297.15	1.2407			208.5	-34.3702	-12898.9	-11935.8	-13467.2
208.4	-31.8573	379.558	2.03205		208.4	2.57635	297.325	1.24256			208.4	-34.4337	-12922.7	-11957.8	-13492.1
208.3	-31.8579	380.6	2.04109		208.3	2.56818	297.48	1.24421			208.3	-34.4261	-12919.9	-11955.1	-13489.1
208.2	-31.9032	381.714	2.05074		208.2	2.56028	297.684	1.24639			208.2	-34.4635	-12933.9	-11968.1	-13503.7
208.1	-31.9463	382.777	2.05992		208.1	2.61344	297.908	1.24878			208.1	-34.5597	-12970	-12001.6	-13541.5
208	-31.9833	383.885	2.06947		208	2.59515	298.111	1.25093			208	-34.5784	-12977.1	-12008.1	-13548.8
207.9	-31.9757	384.962	2.07873		207.9	2.55566	298.267	1.25259			207.9	-34.5314	-12959.4	-11991.7	-13530.3
207.8	-31.8446	386.087	2.08838		207.8	2.52207	298.467	1.25472			207.8	-34.3667	-12897.6	-11934.5	-13465.8
207.7	-31.8979	387.223	2.09809		207.7	2.52287	298.611	1.25625			207.7	-34.4208	-12917.9	-11953.3	-13487
207.6	-31.9051	388.387	2.10802		207.6	2.54071	298.815	1.25841			207.6	-34.4458	-12927.3	-11962	-13496.8
207.5	-31.9662	389.562	2.11803		207.5	2.55451	299.009	1.26047			207.5	-34.5207	-12955.4	-11988	-13526.2
207.4	-31.7963	390.744	2.12806		207.4	2.5692	299.18	1.26228			207.4	-34.3655	-12897.2	-11934.1	-13465.4
207.3	-31.6597	391.938	2.13817		207.3	2.59149	299.421	1.26483			207.3	-34.2512	-12854.3	-11894.4	-13420.6
207.2	-31.4614	393.177	2.14864		207.2	2.59557	299.578	1.2665			207.2	-34.057	-12781.4	-11827	-13344.5
207.1	-31.3302	394.385	2.15881		207.1	2.5311	299.74	1.26822			207.1	-33.8613	-12707.9	-11759	-13267.8
207	-30.9937	395.62	2.16919		207	2.54552	299.867	1.26956			207	-33.5392	-12587.1	-11647.2	-13141.6
206.9	-30.9708	396.878	2.17973		206.9	2.50256	299.999	1.27095			206.9	-33.4734	-12562.3	-11624.3	-13115.8
206.8	-30.851	398.136	2.19025		206.8	2.51515	300.143	1.27247			206.8	-33.3661	-12522.1	-11587.1	-13073.8
206.7	-30.686	399.444	2.20115		206.7	2.49009	300.358	1.27475			206.7	-33.1761	-12450.8	-11521.1	-12999.3
206.6	-30.4335	400.813	2.21253		206.6	2.49176	300.548	1.27676			206.6	-32.9253	-12356.6	-11434	-12901
206.5	-30.0124	402.48	2.22634		206.5	2.50793	300.748	1.27887			206.5	-32.5203	-12204.7	-11293.3	-12742.4
206.4	-29.9817	403.854	2.23769		206.4	2.50703	300.922	1.28071			206.4	-32.4887	-12192.8	-11282.4	-12730
206.3	-29.7089	405.246	2.24915		206.3	2.58662	301.105	1.28263			206.3	-32.2955	-12120.3	-11215.3	-12654.3
206.2	-29.5172	406.643	2.26062		206.2	2.63034	301.29	1.28459			206.2	-32.1475	-12064.8	-11163.9	-12596.3
206.1	-29.3828	408.088	2.27245		206.1	2.63682	301.46	1.28637			206.1	-32.0196	-12016.8	-11119.5	-12546.2
206	-29.1158	409.532	2.28424		206	2.6639	301.671	1.28861			206	-31.7797	-11926.7	-11036.1	-12452.2
205.9	-28.8328	410.964	2.29589		205.9	2.62989	301.817	1.29013			205.9	-31.4627	-11807.7	-10926.1	-12328
205.8	-28.511	412.816	2.31091		205.8	2.58997	302.035	1.29243			205.8	-31.101	-11672	-10800.4	-12186.2
205.7	-28.1837	414.301	2.32291		205.7	2.63605	302.231	1.2945			205.7	-30.8198	-11566.5	-10702.8	-12076
205.6	-27.8471	415.8	2.335		205.6	2.65351	302.428	1.29656			205.6	-30.5006	-11446.7	-10592	-11951
205.5	-27.334	417.39	2.34777		205.5	2.68062	302.607	1.29844			205.5	-30.0146	-11264.3	-10423.2	-11760.6
205.4	-27.0028	418.975	2.36047		205.4	2.64617	302.804	1.30051			205.4	-29.649	-11127.1	-10296.2	-11617.3
205.3	-26.7133	420.517	2.37277		205.3	2.63228	303.051	1.3031			205.3	-29.3456	-11013.2	-10190.8	-11498.4
205.2	-26.2821	422.123	2.38556		205.2	2.63184	303.28	1.3055			205.2	-28.9139	-10851.2	-10040.9	-11329.3
205.1	-25.8901	423.726	2.39827		205.1	2.65564	303.508	1.30789			205.1	-28.5457	-10713	-9913.08	-11185
205	-25.4218	425.799	2.41466		205	2.63337	303.726	1.31018			205	-28.0552	-10528.9	-9742.72	-10992.8
204.9	-25.011	427.469	2.42781		204.9	2.59093	303.935	1.31236			204.9	-27.6019	-10358.8	-9585.33	-10815.2
204.8	-24.5323	429.141	2.44093		204.8	2.60658	304.135	1.31446			204.8	-27.1389	-10185	-9424.52	-10633.8
204.7	-24.0844	431.265	2.45754		204.7	2.59881	304.412	1.31736			204.7	-26.6832	-10014	-9266.28	-10455.2
204.6	-23.6857	433.024	2.47125		204.6	2.56925	304.613	1.31945			204.6	-26.255	-9853.31	-9117.56	-10287.4
204.5	-23.0523	434.781	2.48488		204.5	2.54621	304.85	1.32193			204.5	-25.5985	-9606.96	-8889.6	-10030.2
204.4	-22.8389	436.103	2.49512		204.4	2.52705	305.002	1.32351			204.4	-25.3659	-9519.68	-8808.84	-9939.08
204.3	-22.2333	437.926	2.50918		204.3	2.47486	305.28	1.32641			204.3	-24.7082	-9272.81	-8580.41	-9681.34
204.2	-21.5147	439.734	2.52309		204.2	2.50249	305.546	1.32918			204.2	-24.0172	-9013.5	-8340.45	-9410.6
204.1	-21.3809	441.602	2.5374		204.1	2.52939	305.791	1.33174			204.1	-23.9103	-8973.38	-8303.33	-9368.71
204	-20.8787	443.469	2.55166		204	2.50879	306.02	1.33411			204	-23.3875	-8777.17	-8121.78	-9163.87
203.9	-20.6739	445.334	2.56585		203.9	2.43893	306.278	1.3368			203.9	-23.1128	-8674.1	-8026.4	-9056.25
203.8	-20.2395	447.222	2.58016		203.8	2.40382	306.504	1.33916			203.8	-22.6433	-8497.89	-7863.35	-8872.28
203.7	-19.7878	449.145	2.59468		203.7	2.42818	306.729	1.34149			203.7	-22.216	-8337.51	-7714.95	-8704.84
203.6	-19.0487	451.044	2.60898		203.6	2.48484	306.97	1.34399			203.6	-21.5335	-8081.4	-7477.95	-8437.44
203.5	-18.6531	453.043	2.62397		203.5	2.46594	307.24	1.34679			203.5	-21.119	-7925.84	-7334.01	-8275.03
203.4	-18.0224	455.52	2.64247		203.4	2.42075	307.534	1.34983			203.4	-20.4432	-7672.18	-7099.29	-8010.19
203.3	-17.4653	457.54	2.65749		203.3	2.45319	307.804	1.35263			203.3	-19.9185	-7475.28	-6917.1	-7804.62
203.2	-17.0852	459.585	2.67265		203.2	2.43412	308.081	1.35551			203.2	-19.5193	-7325.48	-6778.48	-7648.21
203.1	-16.3693	462.181	2.6918		203.1	2.4799	308.382	1.35861			203.1	-18.8492	-7073.98	-6545.76	-7385.64
203	-15.4537	464.308	2.70743		203	2.42188	308.655	1.36143			203	-17.8756	-6708.59	-6207.65	-7004.15
202.9	-15.143	466.419	2.72287		202.9	2.448	308.927	1.36424			202.9	-17.591	-6601.79	-6108.83	-6892.64
202.8	-14.5414	469.104	2.74244		202.8	2.42649	309.323	1.36833			202.8	-16.9679	-6367.94	-5892.44	-6648.49
202.7	-14.2772	471.307	2.75842		202.7	2.4606	309.63	1.37149			202.7	-16.7378	-6281.59	-5812.54	-6558.33
202.6	-13.9104	473.563	2.77472		202.6	2.45701	309.929	1.37458			202.6	-16.3674	-6142.58	-5683.91	-6413.2
202.5	-13.4134	475.862	2.79127		202.5	2.41594	310.243	1.3778			202.5	-15.8293	-5940.65	-5497.06	-6202.37
202.4	-13.4108	478.204	2.80805		202.4	2.41801	310.594	1.38142			202.4	-15.8288	-5940.45	-5496.87	-6202.17
202.3	-13.0932	480.571	2.82494		202.3	2.4473	310.932	1.38488			202.3	-15.5405	-5832.25	-5396.75	-6089.2
202.2	-12.567	482.952	2.84186		202.2	2.44578	311.333	1.389			202.2	-15.0128	-5634.2	-5213.49	-5882.42
202.1	-12.1253	485.392	2.85913		202.1	2.47552	311.734	1.39311			202.1	-14.6008	-5479.59	-5070.43	-5721.01
202	-11.9852	487.882	2.87668		202	2.42667	312.065	1.3965			202	-14.4119	-5408.68	-5004.81	-5646.97
201.9	-11.4882	490.395	2.89431		201.9	2.45087	312.481	1.40075			201.9	-13.9391	-5231.24	-4840.62	-5461.71
201.8	-10.5454	492.955	2.91219		201.8	2.51778	312.915	1.40519			201.8	-13.0632	-4902.53	-4536.45	-5118.52
201.7	-9.81837	496.225	2.93492		201.7	2.56415	313.462	1.41078			201.7	-12.3825	-4647.08	-4300.08	-4851.81
201.6	-9.42285	498.88	2.95328		201.6	2.52934	313.949	1.41574			201.6	-11.9522	-4485.58	-4150.64	-4683.2
201.5	-8.87355	501.581	2.97188		201.5	2.42195	314.477	1.42111			201.5	-11.2955	-4239.13	-3922.59	-4425.89
201.4	-8.58493	505.005	2.99533		201.4	2.4387	315.115	1.42759			201.4	-11.0236	-4137.1	-3828.18	-4319.36
201.3	-7.74793	507.783	3.01425		201.3	2.49497	315.646	1.43298			201.3	-10.2429	-3844.09	-3557.05	-4013.45
201.2	-7.47416	510.597	3.03334		201.2	2.53842	316.13	1.43789			201.2	-10.0126	-3757.66	-3477.07	-3923.21
201.1	-6.76267	513.444	3.05256		201.1	2.55347	316.674	1.44339			201.1	-9.31614	-3496.29	-3235.22	-3650.32
201	-6.14728	516.384	3.0723		201	2.54757	317.226	1.44897			201	-8.69485	-3263.12	-3019.46	-3406.88
200.9	-5.15604	519.303	3.09182		200.9	2.54905	317.774	1.45449			200.9	-7.70509	-2891.67	-2675.75	-3019.07
200.8	-4.41903	522.274	3.11159		200.8	2.49255	318.381	1.46061			200.8	-6.91158	-2593.87	-2400.19	-2708.15
200.7	-2.96065	526.016	3.13635		200.7	2.49514	319.159	1.46843			200.7	-5.45579	-2047.52	-1894.63	-2137.73
200.6	-2.55175	529.111	3.15672		200.6	2.49849	319.764	1.47451			200.6	-5.05024	-1895.32	-1753.8	-1978.82
200.5	-1.55343	532.171	3.17676		200.5	2.57295	320.445	1.48133			200.5	-4.12638	-1548.6	-1432.97	-1616.83
200.4	-1.08921	535.305	3.19718		200.4	2.55385	321.111	1.488			200.4	-3.64306	-1367.22	-1265.13	-1427.45
200.3	0.0856189	539.294	3.22303		200.3	2.52874	321.974	1.4966			200.3	-2.44312	-916.888	-848.423	-957.283
200.2	0.232244	542.54	3.24394		200.2	2.48881	322.685	1.50369			200.2	-2.25657	-846.875	-783.638	-884.185
200.1	1.0277	546.645	3.27024		200.1	2.51413	323.62	1.51299			200.1	-1.48643	-557.848	-516.193	-582.424
200	2.09116	549.999	3.2916		200	2.52887	324.36	1.52033			200	-0.43771	-164.27	-152.004	-171.507
199.9	2.93846	553.391	3.31309		199.9	2.60591	325.146	1.52811
199.8	3.44157	556.856	3.33493		199.8	2.61002	325.956	1.53611
199.7	3.72032	560.349	3.35683		199.7	2.58638	326.757	1.54401
199.6	4.01455	563.916	3.37907		199.6	2.51894	327.649	1.55279
199.5	5.03037	567.52	3.40142		199.5	2.48497	328.528	1.56141
199.4	5.47789	571.141	3.42376		199.4	2.44662	329.436	1.57031
199.3	6.01412	574.88	3.4467		199.3	2.52413	330.408	1.5798
199.2	7.49311	579.656	3.47582		199.2	2.53637	331.628	1.59169
199.1	8.95022	584.514	3.50523		199.1	2.57147	332.936	1.60439
199	8.56453	588.475	3.52906		199	2.5841	334.036	1.61505
198.9	10.5041	593.599	3.55968		198.9	2.56587	335.403	1.62825
198.8	10.9704	597.734	3.58423		198.8	2.57486	336.569	1.63946
198.7	11.372	602.974	3.61513		198.7	2.53229	338.079	1.65395
198.6	11.3356	607.263	3.64025		198.6	2.45053	339.325	1.66587
198.5	12.1043	612.695	3.67185		198.5	2.28738	340.966	1.68149
198.4	11.9358	617.158	3.69764		198.4	2.32419	342.351	1.69464
198.3	12.1777	621.718	3.72382		198.3	2.32889	343.728	1.70766
198.2	12.6445	627.503	3.7568		198.2	2.24491	345.573	1.72504
198.1	13.4004	632.215	3.78348		198.1	2.25399	347.102	1.73938
198	12.8842	637.042	3.81063		198	2.26834	348.652	1.75387
197.9	14.1937	643.247	3.84527		197.9	2.34182	350.755	1.77345
197.8	13.702	648.2	3.87272		197.8	2.22603	352.469	1.78932
197.7	12.8802	654.575	3.90779		197.7	2.23685	354.706	1.80995
197.6	13.9919	659.759	3.9361		197.6	2.19715	356.559	1.82695
197.5	14.1639	666.375	3.97195		197.5	2.19245	358.934	1.84863
197.4	12.3456	671.715	4.00066		197.4	2.24145	360.968	1.86712
197.3	13.6492	678.518	4.03696		197.3	2.24791	363.606	1.89095
197.2	12.9901	685.384	4.07329		197.2	2.18969	366.4	1.91603
197.1	12.8206	692.314	4.10963		197.1	2.15104	369.283	1.94174
197	12.1197	699.342	4.14618		197	2.24906	372.317	1.96863
196.9	10.6039	704.966	4.1752		196.9	2.03262	374.878	1.99118
196.8	10.1115	712.004	4.21123		196.8	2.10551	378.216	2.02037
196.7	9.80786	719.123	4.24738		196.7	2.11046	381.708	2.05069
196.6	8.51196	724.812	4.27605		196.6	2.22778	384.636	2.07593
196.5	7.88516	730.478	4.3044		196.5	2.12889	387.653	2.10177
196.4	8.16047	737.45	4.33904		196.4	2.00876	391.573	2.13508
196.3	7.38596	742.971	4.36627		196.3	2.00694	394.89	2.16306
196.2	6.52442	749.754	4.39949		196.2	1.8825	399.175	2.19891
196.1	7.1315	755.033	4.42517		196.1	1.77126	402.801	2.22899
196	5.63491	761.505	4.45645		196	1.89752	407.514	2.26776
195.9	4.19322	766.517	4.4805		195.9	1.95587	411.466	2.29996
195.8	4.04578	772.673	4.50987		195.8	1.81578	416.64	2.34175
195.7	2.85461	777.334	4.53198		195.7	1.78294	421.007	2.37668
195.6	3.90522	782.965	4.55853		195.6	1.91323	426.649	2.42136
195.5	4.68191	788.335	4.5837		195.5	2.00667	432.572	2.46772
195.4	6.48717	793.513	4.60783		195.4	2.13123	438.804	2.51594
195.3	6.38884	798.302	4.63003		195.3	1.9687	445.383	2.56622
195.2	5.9849	802.796	4.65076		195.2	2.12251	452.237	2.61793
195.1	6.22433	806.917	4.66968		195.1	2.00328	459.474	2.67183
195	5.68879	809.996	4.68376		195	1.97868	465.561	2.7166
194.9	4.82021	813.567	4.70004		194.9	1.89961	473.39	2.77347
194.8	5.46515	816.257	4.71226		194.8	1.69433	480.02	2.82101
194.7	4.34958	819.358	4.7263		194.7	2.15367	488.698	2.88241
194.6	4.492	822.169	4.73899		194.6	1.71783	497.733	2.94536
194.5	4.49961	824.214	4.7482		194.5	1.54061	505.28	2.9972
194.4	3.88042	826.497	4.75846		194.4	1.30175	515.233	3.06459
194.3	4.96393	828.98	4.76959		194.3	1.43952	527.939	3.14902
194.2	1.88964	830.821	4.77782		194.2	0.987157	539.177	3.22227
194.1	1.56775	832.476	4.78521		194.1	1.29068	550.982	3.29784
194	2.17378	834.23	4.79303		194	0.916628	565.967	3.39181
193.9	1.96955	835.549	4.79889		193.9	0.7281	579.235	3.47327
193.8	4.22118	836.752	4.80424		193.8	0.0573303	593.242	3.55755
193.7	4.0882	838.011	4.80983		193.7	0.0441711	610.851	3.66115
193.6	3.30194	838.983	4.81414		193.6	0.259887	626.394	3.7505
193.5	2.55738	840.085	4.81902		193.5	1.79712	645.965	3.86036
193.4	3.16533	840.966	4.82291		193.4	1.06961	663.21	3.95484
193.3	3.25756	841.8	4.8266		193.3	0.231903	681.244	4.05142
193.2	3.24765	842.615	4.8302		193.2	0.97199	699.873	4.14892
193.1	4.63579	843.176	4.83267		193.1	1.59207	715.13	4.22714
193	3.75507	843.91	4.83591		193	2.17241	734.529	4.32457
192.9	4.2804	844.611	4.839		192.9	4.46812	754.102	4.42066
192.8	3.44659	845.248	4.8418		192.8	3.51754	773.65	4.51451
192.7	2.83237	845.902	4.84468		192.7	3.42087	792.847	4.60473
192.6	1.51233	846.532	4.84746		192.6	4.55075	811.671	4.6914
192.5	0.363097	847.197	4.85038		192.5	4.24135	829.601	4.77237
192.4	-1.18373	847.836	4.85319		192.4	6.51489	846.578	4.84766
192.3	-0.184386	848.482	4.85602		192.3	7.5583	862.155	4.91561
192.2	-1.05542	849.115	4.85879		192.2	5.76792	876.375	4.97672
192.1	-0.665739	849.733	4.8615		192.1	5.23341	889.137	5.03085
192	0.651039	850.208	4.86359		192	6.1254	898.249	5.06909
191.9	0.621907	850.796	4.86616		191.9	6.75911	908.229	5.1106
191.8	1.04618	851.49	4.8692		191.8	6.57018	918.256	5.15191
191.7	0.956901	852.119	4.87195		191.7	5.45192	924.93	5.17918
191.6	1.37891	852.688	4.87444		191.6	3.38317	930.155	5.20042
191.5	2.69067	853.318	4.87719		191.5	3.9254	934.181	5.21672
191.4	2.52312	853.794	4.87927		191.4	4.22689	936.621	5.22656
191.3	4.28921	854.33	4.8816		191.3	3.84189	938.82	5.23542
191.2	3.90403	854.891	4.88405		191.2	3.28704	940.207	5.24099
191.1	3.58967	855.413	4.88633		191.1	2.06172	941.057	5.24441
191	4.62763	855.954	4.88868		191	0.103649	941.436	5.24593
190.9	2.87808	856.485	4.891		190.9	-0.490924	941.447	5.24597
190.8	2.52358	856.891	4.89276		190.8	0.757748	941.326	5.24549
190.7	1.31157	857.373	4.89486		190.7	-0.429006	940.983	5.24411
190.6	1.09111	857.862	4.89699		190.6	-1.27587	940.522	5.24226
190.5	1.48838	858.437	4.89949		190.5	-2.54704	939.821	5.23944
190.4	1.72848	858.857	4.90131		190.4	-2.82087	939.147	5.23673
190.3	1.75978	859.284	4.90316		190.3	-0.798298	938.43	5.23385
190.2	1.27465	859.697	4.90495		190.2	-0.508531	937.7	5.23091
190.1	-0.286483	860.027	4.90639		190.1	-0.0024691	936.895	5.22767
190	1.07871	860.449	4.90822		190	-0.219347	936.115	5.22452
##### Extended Information					##### Extended Information
[Comments]					[Comments]
Sample name	609_march_03				Sample name	buffermarch1_march9real4cuvb
Comment	water				Comment	water
User					User
Division					Division
Company	SUNY Binghamton				Company	SUNY Binghamton
[Detailed Information]					[Detailed Information]
Creation date	2023-07-25 20:03:00				Creation date	##########
Data array type	Linear data array * 3				Data array type	Linear data array * 3
Horizontal axis	Wavelength [nm]				Horizontal axis	Wavelength [nm]
Vertical axis(1)	CD [mdeg]				Vertical axis(1)	CD [mdeg]
Vertical axis(2)	HT [V]				Vertical axis(2)	HT [V]
Vertical axis(3)	Abs				Vertical axis(3)	Abs
Start	250 nm				Start	250 nm
End	190 nm				End	190 nm
Data interval	0.1 nm				Data interval	0.1 nm
Data points	601				Data points	601
[Measurement Information]					[Measurement Information]
Instrument name	J-1100				Instrument name	J-1100
Model name	J-1100				Model name	J-1100
Serial No.	C007061635				Serial No.	C007061635
Detector	PM-539				Detector	PM-539
Lock-in amp.	X mode				Lock-in amp.	X mode
HT volt	Auto				HT volt	Auto
Accessory	PTC-514				Accessory	PTC-514
Accessory S/N	B005961648				Accessory S/N	B005961648
Temperature	10.01 C				Temperature	10.00 C
Control sensor	Holder				Control sensor	Holder
Monitor sensor	Holder				Monitor sensor	Holder
Start Mode	Keep target temperature +/-1.00 deg C while 5 seconds				Start Mode	Keep target temperature +/-1.00 deg C while 5 seconds
Measurement date	2023-07-25 20:03:00				Measurement date	##########
Parameter file	C:\Users\Jasco J1100\Desktop\SolmazLab\Sozanne\March9newparam\march9new.cdsp				Parameter file	C:\Users\Jasco J1100\Desktop\SolmazLab\Sozanne\March9newparam\march9new.cdsp
CD Overload detect	480				CD Overload detect	552
Photometric mode	CD	HT	Abs		Photometric mode	CD	HT	Abs
Measure range	250 - 190 nm				Measure range	250 - 190 nm
Data pitch	0.1 nm				Data pitch	0.1 nm
CD scale	200 mdeg/1.0 dOD				CD scale	200 mdeg/1.0 dOD
FL scale	200 mdeg/1.0 dOD				FL scale	200 mdeg/1.0 dOD
D.I.T.	2 sec				D.I.T.	2 sec
Bandwidth	1.00 nm				Bandwidth	1.00 nm
Start mode	Immediately				Start mode	Immediately
Scanning mode	Continuous				Scanning mode	Continuous
Scanning speed	50 nm/min				Scanning speed	50 nm/min
Baseline correction	None				Baseline correction	None
Shutter control	Auto				Shutter control	Auto
Accumulations	8				Accumulations	8
N2 Flowmeter	Manual				N2 Flowmeter	Manual
Solvent	ITC buffer pH 7.4				Solvent	ITC buffer pH 7.4

## Sheet: 612
TITLE	612_march_03				TITLE	buffermarch1_march9real4cuvb
DATA TYPE					DATA TYPE					path	0.1
ORIGIN	JASCO				ORIGIN	JASCO				size	23981.3
OWNER					OWNER					peptides	213
DATE	23/07/25				DATE	23/07/25				concentration	0.3
TIME	21:25:26				TIME	19:32:07								Concentration from absorbance
SPECTROMETER/DATA SYSTEM					SPECTROMETER/DATA SYSTEM									peptide bond
LOCALE	1033				LOCALE	1033								0.273191
RESOLUTION					RESOLUTION
DELTAX	-0.1				DELTAX	-0.1								concentration from 214 nm (Extinction coefficient from Bestsel 214 nm: J. Agric. Food Chem. 2007, 55, 5445-545)
XUNITS	NANOMETERS				XUNITS	NANOMETERS								371769
YUNITS	CD [mdeg]				YUNITS	CD [mdeg]
Y2UNITS	HT [V]				Y2UNITS	HT [V]								0.27393
Y3UNITS	ABSORBANCE				Y3UNITS	ABSORBANCE
FIRSTX	250				FIRSTX	250
LASTX	190				LASTX	190
NPOINTS	601				NPOINTS	601			Molar ellipticity conversion factor			375.294	Molar ellipticity con 228	412.122
FIRSTY	-0.20887				FIRSTY	1.02445			to multiply the ellipticity with				Molar ellipticity con 214	411.011
MAXY	14.8137				MAXY	7.5583
MINY	-25.4727				MINY	-2.82087
XYDATA					XYDATA						Wavelength WL (nm)	Background subtracted ellipticity	molar ellipticity	molar ellipticity, concentration corrected (214nm)	molar elipticity concentration corrected 228 nm				Yellow=plotted data
250	-0.208872	256.704	0.782798		250	1.02445	253.925	0.749174			250	-1.23332	-462.858	-506.909	-508.279
249.9	-0.21486	256.709	0.782856		249.9	1.01424	253.998	0.750063			249.9	-1.2291	-461.273	-505.174	-506.539
249.8	-0.226129	256.776	0.783664		249.8	1.03655	253.969	0.749713			249.8	-1.26268	-473.875	-518.975	-520.378
249.7	-0.22976	256.846	0.784497		249.7	1.04418	254.02	0.750327			249.7	-1.27394	-478.102	-523.603	-525.019
249.6	-0.205432	256.868	0.784765		249.6	1.04329	254.008	0.750193			249.6	-1.24872	-468.637	-513.238	-514.626
249.5	-0.22489	256.902	0.785178		249.5	1.04855	254.061	0.750837			249.5	-1.27344	-477.914	-523.398	-524.813
249.4	-0.228481	256.922	0.78542		249.4	1.06025	254.129	0.751662			249.4	-1.28873	-483.652	-529.683	-531.114
249.3	-0.253171	256.987	0.786193		249.3	1.06252	254.2	0.752525			249.3	-1.31569	-493.77	-540.763	-542.225
249.2	-0.261444	257.024	0.786647		249.2	1.06629	254.225	0.752827			249.2	-1.32773	-498.29	-545.713	-547.188
249.1	-0.277912	257.039	0.786819		249.1	1.07642	254.304	0.753784			249.1	-1.35433	-508.272	-556.645	-558.15
249	-0.283894	257.076	0.787265		249	1.05672	254.356	0.754414			249	-1.34061	-503.124	-551.007	-552.497
248.9	-0.318174	257.114	0.787727		248.9	1.04588	254.417	0.755147			248.9	-1.36405	-511.921	-560.641	-562.157
248.8	-0.339882	257.129	0.787912		248.8	1.06245	254.483	0.755948			248.8	-1.40233	-526.286	-576.374	-577.932
248.7	-0.342071	257.152	0.788189		248.7	1.06103	254.517	0.756361			248.7	-1.4031	-526.575	-576.69	-578.249
248.6	-0.34792	257.166	0.788356		248.6	1.06676	254.55	0.756768			248.6	-1.41468	-530.92	-581.449	-583.021
248.5	-0.343368	257.169	0.788386		248.5	1.09702	254.635	0.757793			248.5	-1.44039	-540.568	-592.015	-593.616
248.4	-0.357707	257.198	0.78874		248.4	1.11445	254.663	0.758133			248.4	-1.47216	-552.491	-605.073	-606.708
248.3	-0.358022	257.237	0.789199		248.3	1.12785	254.73	0.758951			248.3	-1.48587	-557.638	-610.71	-612.361
248.2	-0.344943	257.268	0.789578		248.2	1.09738	254.783	0.759585			248.2	-1.44232	-541.295	-592.811	-594.413
248.1	-0.335171	257.289	0.789833		248.1	1.1093	254.835	0.760225			248.1	-1.44447	-542.101	-593.693	-595.298
248	-0.360469	257.331	0.790329		248	1.09892	254.906	0.761079			248	-1.45939	-547.699	-599.825	-601.446
247.9	-0.343651	257.383	0.790961		247.9	1.12566	254.959	0.761725			247.9	-1.46931	-551.423	-603.903	-605.535
247.8	-0.369436	257.432	0.791542		247.8	1.10645	254.995	0.762153			247.8	-1.47589	-553.891	-606.605	-608.245
247.7	-0.373831	257.424	0.791454		247.7	1.10348	255.018	0.762438			247.7	-1.47731	-554.425	-607.191	-608.832
247.6	-0.389559	257.457	0.791851		247.6	1.12254	255.058	0.762922			247.6	-1.5121	-567.481	-621.489	-623.169
247.5	-0.432	257.476	0.792082		247.5	1.10111	255.118	0.763645			247.5	-1.53311	-575.366	-630.125	-631.828
247.4	-0.443306	257.505	0.792419		247.4	1.1095	255.173	0.764306			247.4	-1.55281	-582.758	-638.22	-639.946
247.3	-0.452156	257.547	0.792929		247.3	1.12624	255.216	0.764829			247.3	-1.5784	-592.362	-648.738	-650.492
247.2	-0.436657	257.567	0.793165		247.2	1.14143	255.319	0.766072			247.2	-1.57809	-592.246	-648.611	-650.364
247.1	-0.440905	257.606	0.79364		247.1	1.1126	255.39	0.76693			247.1	-1.5535	-583.02	-638.508	-640.234
247	-0.44765	257.666	0.794361		247	1.11007	255.437	0.767499			247	-1.55772	-584.602	-640.24	-641.971
246.9	-0.487575	257.686	0.794592		246.9	1.05335	255.429	0.767413			246.9	-1.54093	-578.299	-633.337	-635.049
246.8	-0.490497	257.711	0.794901		246.8	1.06067	255.485	0.768083			246.8	-1.55117	-582.143	-637.547	-639.27
246.7	-0.522323	257.744	0.795291		246.7	1.06465	255.524	0.768557			246.7	-1.58697	-595.581	-652.263	-654.027
246.6	-0.569882	257.777	0.795689		246.6	1.10025	255.586	0.76931			246.6	-1.67013	-626.79	-686.443	-688.298
246.5	-0.609234	257.828	0.796303		246.5	1.1053	255.629	0.769819			246.5	-1.71453	-643.454	-704.692	-706.597
246.4	-0.60979	257.819	0.796197		246.4	1.09896	255.651	0.770089			246.4	-1.70875	-641.283	-702.315	-704.214
246.3	-0.632842	257.852	0.796584		246.3	1.10516	255.692	0.770592			246.3	-1.738	-652.261	-714.338	-716.269
246.2	-0.648691	257.876	0.796879		246.2	1.1215	255.742	0.771194			246.2	-1.77019	-664.341	-727.568	-729.535
246.1	-0.649024	257.95	0.797764		246.1	1.15491	255.815	0.772072			246.1	-1.80393	-677.005	-741.437	-743.441
246	-0.643984	257.977	0.798084		246	1.14535	255.876	0.772814			246	-1.78933	-671.526	-735.436	-737.424
245.9	-0.632292	258.032	0.798744		245.9	1.14024	255.928	0.773435			245.9	-1.77253	-665.22	-728.53	-730.5
245.8	-0.673574	258.089	0.799436		245.8	1.17487	255.94	0.773583			245.8	-1.84844	-693.709	-759.731	-761.785
245.7	-0.67209	258.129	0.799915		245.7	1.18382	255.922	0.773364			245.7	-1.85591	-696.511	-762.799	-764.861
245.6	-0.679012	258.159	0.800268		245.6	1.17606	255.962	0.773844			245.6	-1.85507	-696.197	-762.455	-764.516
245.5	-0.686523	258.176	0.800474		245.5	1.15219	255.957	0.773785			245.5	-1.83871	-690.057	-755.731	-757.774
245.4	-0.713583	258.211	0.800888		245.4	1.17123	255.971	0.773956			245.4	-1.88481	-707.358	-774.679	-776.773
245.3	-0.739763	258.255	0.801417		245.3	1.18532	256.018	0.774519			245.3	-1.92508	-722.471	-791.23	-793.369
245.2	-0.764456	258.307	0.802045		245.2	1.22144	256.098	0.775488			245.2	-1.9859	-745.294	-816.225	-818.432
245.1	-0.784225	258.338	0.802418		245.1	1.22781	256.139	0.775978			245.1	-2.01204	-755.104	-826.969	-829.204
245	-0.809558	258.432	0.803539		245	1.22869	256.176	0.776429			245	-2.03825	-764.941	-837.742	-840.007
244.9	-0.810747	258.485	0.804173		244.9	1.21527	256.201	0.776734			244.9	-2.02602	-760.351	-832.715	-834.966
244.8	-0.825034	258.524	0.80464		244.8	1.19939	256.249	0.777312			244.8	-2.02442	-759.753	-832.061	-834.31
244.7	-0.860426	258.591	0.80544		244.7	1.19744	256.287	0.777769			244.7	-2.05787	-772.304	-845.806	-848.092
244.6	-0.845281	258.66	0.806269		244.6	1.19252	256.313	0.778079			244.6	-2.0378	-764.774	-837.559	-839.823
244.5	-0.873425	258.703	0.806785		244.5	1.18179	256.345	0.778462			244.5	-2.05522	-771.309	-844.716	-846.999
244.4	-0.874842	258.749	0.807334		244.4	1.2049	256.362	0.778667			244.4	-2.07974	-780.514	-854.797	-857.108
244.3	-0.891801	258.827	0.808273		244.3	1.18657	256.357	0.778617			244.3	-2.07837	-779.999	-854.233	-856.543
244.2	-0.948175	258.871	0.808789		244.2	1.22405	256.41	0.779245			244.2	-2.17223	-815.222	-892.808	-895.222
244.1	-0.971161	258.93	0.809503		244.1	1.24285	256.453	0.779767			244.1	-2.21401	-830.904	-909.983	-912.443
244	-0.993918	258.937	0.809582		244	1.22146	256.491	0.780222			244	-2.21538	-831.417	-910.545	-913.006
243.9	-1.02759	258.971	0.809994		243.9	1.22134	256.555	0.780999			243.9	-2.24893	-844.009	-924.335	-926.834
243.8	-1.04964	259.039	0.810806		243.8	1.21766	256.597	0.781509			243.8	-2.2673	-850.903	-931.885	-934.404
243.7	-1.09991	259.087	0.811374		243.7	1.21016	256.649	0.782128			243.7	-2.31007	-866.954	-949.464	-952.031
243.6	-1.12658	259.109	0.811635		243.6	1.21159	256.685	0.782568			243.6	-2.33817	-877.5	-961.014	-963.611
243.5	-1.14175	259.196	0.812676		243.5	1.20275	256.722	0.783008			243.5	-2.3445	-879.876	-963.615	-966.22
243.4	-1.17116	259.216	0.812919		243.4	1.19263	256.729	0.78309			243.4	-2.36379	-887.115	-971.544	-974.17
243.3	-1.19755	259.247	0.813281		243.3	1.18702	256.784	0.783752			243.3	-2.38457	-894.914	-980.085	-982.734
243.2	-1.22916	259.269	0.813552		243.2	1.16814	256.817	0.784156			243.2	-2.3973	-899.691	-985.317	-987.98
243.1	-1.26799	259.312	0.814059		243.1	1.20872	256.839	0.784416			243.1	-2.47671	-929.493	-1017.96	-1020.71
243	-1.29866	259.35	0.814516		243	1.21065	256.865	0.784733			243	-2.50931	-941.728	-1031.35	-1034.14
242.9	-1.34121	259.408	0.815205		242.9	1.18485	256.907	0.785234			242.9	-2.52606	-948.014	-1038.24	-1041.05
242.8	-1.39405	259.432	0.815498		242.8	1.21514	256.986	0.786189			242.8	-2.60919	-979.212	-1072.41	-1075.3
242.7	-1.43564	259.496	0.816256		242.7	1.22944	257.04	0.786839			242.7	-2.66508	-1000.19	-1095.38	-1098.34
242.6	-1.50344	259.516	0.816504		242.6	1.18346	257.07	0.787199			242.6	-2.6869	-1008.38	-1104.35	-1107.33
242.5	-1.52233	259.584	0.817309		242.5	1.1999	257.152	0.788181			242.5	-2.72223	-1021.64	-1118.87	-1121.89
242.4	-1.53851	259.617	0.817709		242.4	1.17187	257.174	0.788449			242.4	-2.71038	-1017.19	-1114	-1117.01
242.3	-1.58294	259.672	0.818362		242.3	1.18659	257.229	0.78911			242.3	-2.76953	-1039.39	-1138.31	-1141.38
242.2	-1.6269	259.754	0.819343		242.2	1.21216	257.293	0.789874			242.2	-2.83906	-1065.48	-1166.88	-1170.04
242.1	-1.70193	259.816	0.82008		242.1	1.20873	257.379	0.790906			242.1	-2.91066	-1092.35	-1196.31	-1199.55
242	-1.7373	259.849	0.820466		242	1.22614	257.439	0.791629			242	-2.96344	-1112.16	-1218.01	-1221.3
241.9	-1.78822	259.917	0.821279		241.9	1.24749	257.466	0.791956			241.9	-3.03571	-1139.28	-1247.71	-1251.08
241.8	-1.83344	260.018	0.822479		241.8	1.26332	257.577	0.793293			241.8	-3.09676	-1162.19	-1272.8	-1276.24
241.7	-1.85599	260.101	0.823467		241.7	1.29493	257.667	0.794368			241.7	-3.15092	-1182.52	-1295.06	-1298.56
241.6	-1.93458	260.131	0.823832		241.6	1.30052	257.736	0.795203			241.6	-3.2351	-1214.11	-1329.66	-1333.26
241.5	-1.96955	260.209	0.824756		241.5	1.29178	257.795	0.795907			241.5	-3.26133	-1223.96	-1340.44	-1344.07
241.4	-2.02299	260.258	0.825343		241.4	1.32731	257.887	0.797004			241.4	-3.3503	-1257.35	-1377.01	-1380.73
241.3	-2.06414	260.33	0.826194		241.3	1.30541	257.918	0.797382			241.3	-3.36955	-1264.57	-1384.92	-1388.67
241.2	-2.10327	260.362	0.826585		241.2	1.30555	257.94	0.797645			241.2	-3.40882	-1279.31	-1401.06	-1404.85
241.1	-2.14736	260.437	0.827467		241.1	1.30354	258.024	0.798653			241.1	-3.4509	-1295.1	-1418.36	-1422.19
241	-2.22677	260.492	0.828127		241	1.32686	258.099	0.799555			241	-3.55363	-1333.65	-1460.58	-1464.53
240.9	-2.30047	260.539	0.828691		240.9	1.31743	258.148	0.800141			240.9	-3.6179	-1357.77	-1487	-1491.02
240.8	-2.33943	260.584	0.829217		240.8	1.33015	258.178	0.800501			240.8	-3.66958	-1377.17	-1508.24	-1512.31
240.7	-2.39714	260.661	0.830135		240.7	1.31842	258.241	0.801259			240.7	-3.71556	-1394.43	-1527.14	-1531.26
240.6	-2.46356	260.738	0.831056		240.6	1.31092	258.278	0.801701			240.6	-3.77448	-1416.54	-1551.35	-1555.55
240.5	-2.51863	260.771	0.831449		240.5	1.2997	258.302	0.801987			240.5	-3.81833	-1432.99	-1569.38	-1573.62
240.4	-2.6193	260.859	0.832488		240.4	1.28262	258.336	0.802387			240.4	-3.90192	-1464.37	-1603.73	-1608.07
240.3	-2.65468	260.964	0.833739		240.3	1.27465	258.404	0.803203			240.3	-3.92933	-1474.65	-1615	-1619.36
240.2	-2.72112	261.021	0.834414		240.2	1.27051	258.444	0.803683			240.2	-3.99163	-1498.03	-1640.6	-1645.04
240.1	-2.82742	261.099	0.835338		240.1	1.26817	258.47	0.803994			240.1	-4.09559	-1537.05	-1683.33	-1687.88
240	-2.92167	261.215	0.836722		240	1.27697	258.485	0.804177			240	-4.19864	-1575.72	-1725.69	-1730.35
239.9	-2.98223	261.285	0.837553		239.9	1.27631	258.569	0.805184			239.9	-4.25854	-1598.2	-1750.31	-1755.04
239.8	-3.06564	261.385	0.83874		239.8	1.25619	258.599	0.805541			239.8	-4.32183	-1621.96	-1776.32	-1781.12
239.7	-3.13799	261.459	0.839611		239.7	1.30908	258.655	0.806211			239.7	-4.44707	-1668.96	-1827.79	-1832.74
239.6	-3.22071	261.56	0.840813		239.6	1.30955	258.692	0.806651			239.6	-4.53026	-1700.18	-1861.99	-1867.02
239.5	-3.32316	261.669	0.842104		239.5	1.30652	258.706	0.80682			239.5	-4.62968	-1737.49	-1902.85	-1907.99
239.4	-3.36897	261.785	0.843473		239.4	1.31849	258.765	0.807523			239.4	-4.68746	-1759.17	-1926.6	-1931.81
239.3	-3.44281	261.852	0.844265		239.3	1.32291	258.805	0.808007			239.3	-4.76572	-1788.54	-1958.76	-1964.06
239.2	-3.52985	261.932	0.845223		239.2	1.34369	258.865	0.808727			239.2	-4.87354	-1829.01	-2003.08	-2008.49
239.1	-3.62252	262.055	0.846674		239.1	1.36133	258.935	0.809565			239.1	-4.98385	-1870.41	-2048.42	-2053.95
239	-3.71974	262.135	0.847624		239	1.33424	258.998	0.810308			239	-5.05398	-1896.73	-2077.24	-2082.86
238.9	-3.76564	262.269	0.849201		238.9	1.34842	259.091	0.811425			238.9	-5.11406	-1919.27	-2101.93	-2107.62
238.8	-3.80443	262.398	0.850731		238.8	1.36155	259.141	0.81202			238.8	-5.16598	-1938.76	-2123.27	-2129.01
238.7	-3.88968	262.482	0.851721		238.7	1.38135	259.145	0.81207			238.7	-5.27103	-1978.18	-2166.45	-2172.31
238.6	-4.01261	262.542	0.852428		238.6	1.37619	259.2	0.812721			238.6	-5.3888	-2022.38	-2214.86	-2220.84
238.5	-4.0975	262.643	0.853623		238.5	1.36005	259.26	0.813443			238.5	-5.45755	-2048.18	-2243.11	-2249.18
238.4	-4.1408	262.726	0.854607		238.4	1.36459	259.283	0.813722			238.4	-5.50539	-2066.14	-2262.78	-2268.89
238.3	-4.19535	262.788	0.855341		238.3	1.3686	259.312	0.814059			238.3	-5.56395	-2088.11	-2286.84	-2293.03
238.2	-4.2803	262.899	0.856653		238.2	1.35074	259.369	0.81474			238.2	-5.63104	-2113.29	-2314.42	-2320.68
238.1	-4.34745	262.975	0.857548		238.1	1.37641	259.397	0.815082			238.1	-5.72386	-2148.13	-2352.57	-2358.93
238	-4.43341	263.081	0.8588		238	1.36913	259.425	0.81541			238	-5.80254	-2177.66	-2384.91	-2391.35
237.9	-4.54237	263.194	0.860127		237.9	1.34557	259.475	0.816009			237.9	-5.88794	-2209.71	-2420.01	-2426.55
237.8	-4.65336	263.28	0.861142		237.8	1.34561	259.548	0.816878			237.8	-5.99897	-2251.37	-2465.64	-2472.31
237.7	-4.68802	263.372	0.862225		237.7	1.34407	259.609	0.817614			237.7	-6.03209	-2263.8	-2479.26	-2485.96
237.6	-4.77367	263.46	0.86327		237.6	1.31822	259.65	0.818097			237.6	-6.09189	-2286.25	-2503.83	-2510.6
237.5	-4.87547	263.62	0.865156		237.5	1.29761	259.709	0.818806			237.5	-6.17308	-2316.72	-2537.2	-2544.06
237.4	-4.96728	263.769	0.866911		237.4	1.29012	259.751	0.819307			237.4	-6.2574	-2348.36	-2571.86	-2578.81
237.3	-5.09784	263.892	0.868354		237.3	1.30629	259.756	0.819358			237.3	-6.40413	-2403.43	-2632.17	-2639.28
237.2	-5.19241	264.017	0.869825		237.2	1.33384	259.807	0.81997			237.2	-6.52625	-2449.26	-2682.36	-2689.61
237.1	-5.2758	264.115	0.870977		237.1	1.32586	259.838	0.820339			237.1	-6.60166	-2477.56	-2713.35	-2720.69
237	-5.42149	264.273	0.872839		237	1.3215	259.92	0.821319			237	-6.74299	-2530.6	-2771.44	-2778.94
236.9	-5.48023	264.389	0.874194		236.9	1.31176	259.968	0.82189			236.9	-6.79199	-2548.99	-2791.58	-2799.13
236.8	-5.55828	264.51	0.875618		236.8	1.32289	260.028	0.822605			236.8	-6.88117	-2582.46	-2828.24	-2835.88
236.7	-5.66701	264.654	0.877317		236.7	1.33027	260.102	0.823479			236.7	-6.99728	-2626.03	-2875.96	-2883.73
236.6	-5.73554	264.742	0.878342		236.6	1.33071	260.15	0.82406			236.6	-7.06625	-2651.92	-2904.31	-2912.16
236.5	-5.85621	264.858	0.879705		236.5	1.34159	260.175	0.824351			236.5	-7.1978	-2701.29	-2958.38	-2966.37
236.4	-5.97868	264.973	0.881057		236.4	1.336	260.223	0.824929			236.4	-7.31468	-2745.15	-3006.41	-3014.54
236.3	-6.02347	265.055	0.882018		236.3	1.33426	260.26	0.825365			236.3	-7.35773	-2761.31	-3024.11	-3032.28
236.2	-6.10645	265.147	0.883089		236.2	1.36151	260.358	0.826533			236.2	-7.46796	-2802.68	-3069.41	-3077.71
236.1	-6.20251	265.311	0.885022		236.1	1.37634	260.4	0.827036			236.1	-7.57885	-2844.29	-3114.99	-3123.41
236	-6.31798	265.422	0.886319		236	1.3904	260.47	0.827865			236	-7.70838	-2892.91	-3168.23	-3176.79
235.9	-6.41343	265.513	0.887386		235.9	1.39145	260.512	0.82836			235.9	-7.80488	-2929.12	-3207.89	-3216.56
235.8	-6.55661	265.627	0.888715		235.8	1.43041	260.574	0.829108			235.8	-7.98702	-2997.48	-3282.75	-3291.63
235.7	-6.65212	265.765	0.890327		235.7	1.46176	260.622	0.829675			235.7	-8.11388	-3045.09	-3334.89	-3343.91
235.6	-6.74988	265.913	0.892059		235.6	1.44134	260.656	0.830075			235.6	-8.19122	-3074.11	-3366.68	-3375.78
235.5	-6.81701	266.027	0.893401		235.5	1.42064	260.757	0.831278			235.5	-8.23765	-3091.54	-3385.76	-3394.92
235.4	-6.93011	266.173	0.8951		235.4	1.41739	260.802	0.831818			235.4	-8.3475	-3132.76	-3430.91	-3440.19
235.3	-7.05689	266.26	0.896121		235.3	1.43465	260.815	0.831969			235.3	-8.49154	-3186.82	-3490.12	-3499.55
235.2	-7.12514	266.396	0.897709		235.2	1.44633	260.863	0.832536			235.2	-8.57147	-3216.82	-3522.97	-3532.49
235.1	-7.28181	266.573	0.899768		235.1	1.45365	260.902	0.833003			235.1	-8.73546	-3278.36	-3590.37	-3600.08
235	-7.42977	266.724	0.901533		235	1.44399	260.947	0.833534			235	-8.87376	-3330.27	-3647.21	-3657.07
234.9	-7.54943	266.808	0.902518		234.9	1.4536	261.01	0.83428			234.9	-9.00303	-3378.78	-3700.34	-3710.35
234.8	-7.71048	267.033	0.905135		234.8	1.47363	261.083	0.83515			234.8	-9.18411	-3446.74	-3774.77	-3784.97
234.7	-7.82288	267.206	0.907151		234.7	1.49796	261.153	0.835986			234.7	-9.32084	-3498.05	-3830.97	-3841.32
234.6	-7.96905	267.363	0.908982		234.6	1.50748	261.204	0.836582			234.6	-9.47653	-3556.48	-3894.96	-3905.49
234.5	-8.08784	267.553	0.911198		234.5	1.50522	261.232	0.836917			234.5	-9.59306	-3600.21	-3942.85	-3953.51
234.4	-8.26325	267.759	0.913583		234.4	1.55624	261.281	0.837503			234.4	-9.81949	-3685.19	-4035.92	-4046.83
234.3	-8.41588	267.945	0.915745		234.3	1.58828	261.349	0.838309			234.3	-10.0042	-3754.5	-4111.82	-4122.94
234.2	-8.56754	268.145	0.918077		234.2	1.55572	261.381	0.83869			234.2	-10.1233	-3799.19	-4160.77	-4172.02
234.1	-8.74047	268.328	0.920197		234.1	1.50999	261.44	0.839392			234.1	-10.2505	-3846.93	-4213.05	-4224.44
234	-8.86822	268.495	0.922132		234	1.51914	261.521	0.840347			234	-10.3874	-3898.31	-4269.32	-4280.86
233.9	-8.9969	268.655	0.923987		233.9	1.55751	261.562	0.840834			233.9	-10.5544	-3961	-4337.98	-4349.71
233.8	-9.15287	268.841	0.926146		233.8	1.57553	261.607	0.841367			233.8	-10.7284	-4026.3	-4409.49	-4421.41
233.7	-9.32518	269.045	0.928511		233.7	1.59855	261.693	0.842389			233.7	-10.9237	-4099.61	-4489.77	-4501.91
233.6	-9.50718	269.248	0.930859		233.6	1.59734	261.832	0.844032			233.6	-11.1045	-4167.46	-4564.08	-4576.42
233.5	-9.61689	269.369	0.932265		233.5	1.60373	261.886	0.844667			233.5	-11.2206	-4211.03	-4611.8	-4624.27
233.4	-9.75803	269.586	0.934772		233.4	1.60199	261.947	0.845396			233.4	-11.36	-4263.34	-4669.09	-4681.71
233.3	-9.89861	269.812	0.937387		233.3	1.60858	262.008	0.846112			233.3	-11.5072	-4318.57	-4729.58	-4742.37
233.2	-10.0414	270.015	0.939726		233.2	1.57434	262.085	0.847035			233.2	-11.6157	-4359.31	-4774.2	-4787.1
233.1	-10.1819	270.225	0.942152		233.1	1.56389	262.165	0.847974			233.1	-11.7458	-4408.12	-4827.65	-4840.7
233	-10.3585	270.392	0.944074		233	1.59361	262.194	0.848314			233	-11.9521	-4485.55	-4912.45	-4925.73
232.9	-10.5752	270.645	0.946993		232.9	1.564	262.306	0.849641			232.9	-12.1392	-4555.76	-4989.34	-5002.83
232.8	-10.7494	270.841	0.949253		232.8	1.51358	262.363	0.850317			232.8	-12.263	-4602.22	-5040.22	-5053.84
232.7	-10.9399	271.062	0.951795		232.7	1.48551	262.476	0.851658			232.7	-12.4254	-4663.18	-5106.98	-5120.79
232.6	-11.1292	271.233	0.953762		232.6	1.49694	262.548	0.8525			232.6	-12.6261	-4738.51	-5189.48	-5203.51
232.5	-11.2801	271.498	0.956812		232.5	1.50563	262.649	0.853702			232.5	-12.7857	-4798.4	-5255.08	-5269.28
232.4	-11.4862	271.778	0.960024		232.4	1.51402	262.77	0.855128			232.4	-13.0002	-4878.9	-5343.23	-5357.68
232.3	-11.6567	271.992	0.962484		232.3	1.49723	262.869	0.856295			232.3	-13.1539	-4936.59	-5406.41	-5421.02
232.2	-11.7492	272.15	0.964302		232.2	1.49103	262.928	0.856988			232.2	-13.2402	-4968.97	-5441.88	-5456.59
232.1	-11.9095	272.387	0.967011		232.1	1.50178	262.988	0.857695			232.1	-13.4113	-5033.17	-5512.18	-5527.08
232	-12.039	272.61	0.969576		232	1.50015	262.997	0.857802			232	-13.5391	-5081.16	-5564.74	-5579.78
231.9	-12.1478	272.755	0.971226		231.9	1.49835	263.034	0.858243			231.9	-13.6462	-5121.31	-5608.72	-5623.88
231.8	-12.3277	272.966	0.973652		231.8	1.50098	263.153	0.859652			231.8	-13.8287	-5189.81	-5683.74	-5699.1
231.7	-12.4488	273.148	0.97573		231.7	1.48084	263.202	0.86023			231.7	-13.9296	-5227.7	-5725.24	-5740.71
231.6	-12.6111	273.374	0.978308		231.6	1.47336	263.28	0.86114			231.6	-14.0845	-5285.81	-5788.87	-5804.52
231.5	-12.7495	273.535	0.980153		231.5	1.49641	263.341	0.861867			231.5	-14.2459	-5346.4	-5855.23	-5871.05
231.4	-12.9028	273.708	0.982129		231.4	1.50841	263.409	0.86267			231.4	-14.4112	-5408.43	-5923.17	-5939.18
231.3	-13.0102	273.903	0.984351		231.3	1.50676	263.506	0.863814			231.3	-14.517	-5448.12	-5966.63	-5982.76
231.2	-13.1264	274.101	0.986609		231.2	1.52632	263.573	0.864604			231.2	-14.6527	-5499.07	-6022.43	-6038.71
231.1	-13.2242	274.27	0.988539		231.1	1.54565	263.605	0.864976			231.1	-14.7698	-5543.03	-6070.57	-6086.98
231	-13.3578	274.487	0.99101		231	1.5698	263.691	0.865983			231	-14.9276	-5602.23	-6135.41	-6151.99
230.9	-13.4647	274.664	0.993027		230.9	1.61322	263.738	0.866538			230.9	-15.0779	-5658.65	-6197.19	-6213.94
230.8	-13.6126	274.874	0.995419		230.8	1.61538	263.804	0.867318			230.8	-15.228	-5714.96	-6258.87	-6275.79
230.7	-13.72	275.087	0.997836		230.7	1.58994	263.906	0.868515			230.7	-15.3099	-5745.72	-6292.55	-6309.56
230.6	-13.859	275.239	0.999565		230.6	1.60781	263.933	0.86884			230.6	-15.4668	-5804.59	-6357.03	-6374.21
230.5	-14.0193	275.463	1.00211		230.5	1.63829	263.969	0.86926			230.5	-15.6576	-5876.19	-6435.44	-6452.84
230.4	-14.1691	275.672	1.00449		230.4	1.64299	264.022	0.869881			230.4	-15.8121	-5934.18	-6498.94	-6516.51
230.3	-14.3083	275.919	1.00728		230.3	1.65093	264.094	0.87073			230.3	-15.9592	-5989.4	-6559.42	-6577.15
230.2	-14.4884	276.127	1.00964		230.2	1.62657	264.182	0.87177			230.2	-16.115	-6047.84	-6623.43	-6641.33
230.1	-14.7226	276.426	1.01303		230.1	1.60709	264.298	0.873136			230.1	-16.3297	-6128.43	-6711.68	-6729.83
230	-14.9018	276.676	1.01586		230	1.63672	264.391	0.874218			230	-16.5385	-6206.8	-6797.51	-6815.89
229.9	-15.0343	276.888	1.01826		229.9	1.63654	264.43	0.874675			229.9	-16.6708	-6256.46	-6851.9	-6870.42
229.8	-15.2291	277.154	1.02126		229.8	1.67013	264.507	0.875584			229.8	-16.8992	-6342.17	-6945.77	-6964.55
229.7	-15.3486	277.361	1.0236		229.7	1.6432	264.585	0.8765			229.7	-16.9918	-6376.91	-6983.82	-7002.7
229.6	-15.4911	277.588	1.02617		229.6	1.66183	264.67	0.877495			229.6	-17.1529	-6437.38	-7050.04	-7069.1
229.5	-15.6265	277.773	1.02825		229.5	1.67653	264.723	0.878126			229.5	-17.303	-6493.72	-7111.74	-7130.96
229.4	-15.8094	277.996	1.03077		229.4	1.71036	264.815	0.879203			229.4	-17.5198	-6575.05	-7200.81	-7220.28
229.3	-16.0046	278.228	1.03338		229.3	1.7276	264.895	0.880139			229.3	-17.7322	-6654.78	-7288.13	-7307.83
229.2	-16.1305	278.48	1.03622		229.2	1.71548	264.96	0.880906			229.2	-17.846	-6697.48	-7334.89	-7354.72
229.1	-16.2912	278.729	1.03902		229.1	1.71099	265.029	0.881705			229.1	-18.0022	-6756.11	-7399.1	-7419.1
229	-16.4591	278.973	1.04177		229	1.73158	265.135	0.88295			229	-18.1907	-6826.85	-7476.57	-7496.78
228.9	-16.5971	279.235	1.0447		228.9	1.68702	265.212	0.88386			228.9	-18.2841	-6861.91	-7514.97	-7535.29
228.8	-16.7272	279.511	1.04781		228.8	1.70612	265.325	0.885186			228.8	-18.4333	-6917.91	-7576.3	-7596.78
228.7	-16.8976	279.771	1.05072		228.7	1.70773	265.427	0.886375			228.7	-18.6053	-6982.46	-7647	-7667.67
228.6	-17.0127	280.034	1.05367		228.6	1.72329	265.536	0.887655			228.6	-18.736	-7031.5	-7700.7	-7721.52
228.5	-17.1673	280.319	1.05686		228.5	1.79592	265.676	0.889293			228.5	-18.9632	-7116.77	-7794.09	-7815.16
228.4	-17.2334	280.566	1.05962		228.4	1.77849	265.764	0.890315			228.4	-19.0119	-7135.04	-7814.1	-7835.22
228.3	-17.3841	280.769	1.06189		228.3	1.79863	265.89	0.891797			228.3	-19.1827	-7199.16	-7884.31	-7905.63
228.2	-17.5407	281.051	1.06504		228.2	1.80791	266.015	0.893255			228.2	-19.3486	-7261.41	-7952.49	-7973.99
228.1	-17.6745	281.295	1.06776		228.1	1.8079	266.093	0.894166			228.1	-19.4824	-7311.62	-8007.48	-8029.13
228	-17.8123	281.544	1.07054		228	1.81365	266.183	0.895222			228	-19.6259	-7365.49	-8066.48	-8088.29
227.9	-17.9346	281.764	1.07299		227.9	1.80618	266.277	0.896316			227.9	-19.7408	-7408.59	-8113.68	-8135.61
227.8	-18.0478	282.017	1.07582		227.8	1.76455	266.397	0.897719			227.8	-19.8123	-7435.45	-8143.09	-8165.11
227.7	-18.163	282.292	1.07888		227.7	1.78617	266.479	0.898674			227.7	-19.9492	-7486.8	-8199.33	-8221.49
227.6	-18.2999	282.567	1.08193		227.6	1.77501	266.59	0.899969			227.6	-20.0749	-7533.98	-8251.01	-8273.31
227.5	-18.348	282.746	1.08393		227.5	1.80025	266.66	0.900786			227.5	-20.1482	-7561.51	-8281.15	-8303.54
227.4	-18.4511	283	1.08674		227.4	1.84106	266.767	0.902039			227.4	-20.2922	-7615.52	-8340.3	-8362.85
227.3	-18.5779	283.201	1.08898		227.3	1.84683	266.887	0.903438			227.3	-20.4247	-7665.27	-8394.79	-8417.48
227.2	-18.6607	283.399	1.09117		227.2	1.85247	267.01	0.904869			227.2	-20.5132	-7698.46	-8431.14	-8453.93
227.1	-18.7857	283.55	1.09285		227.1	1.85306	267.097	0.905883			227.1	-20.6388	-7745.59	-8482.76	-8505.69
227	-18.9141	283.805	1.09567		227	1.86093	267.177	0.906809			227	-20.775	-7796.74	-8538.77	-8561.85
226.9	-19.041	284.039	1.09826		226.9	1.83878	267.292	0.908159			226.9	-20.8798	-7836.05	-8581.82	-8605.02
226.8	-19.1734	284.311	1.10128		226.8	1.82239	267.4	0.909412			226.8	-20.9958	-7879.59	-8629.5	-8652.83
226.7	-19.2883	284.501	1.10338		226.7	1.83903	267.452	0.910016			226.7	-21.1273	-7928.95	-8683.57	-8707.04
226.6	-19.378	284.734	1.10595		226.6	1.82394	267.531	0.910941			226.6	-21.2019	-7956.95	-8714.23	-8737.79
226.5	-19.4691	284.972	1.10858		226.5	1.83815	267.627	0.912052			226.5	-21.3072	-7996.47	-8757.51	-8781.19
226.4	-19.5981	285.223	1.11135		226.4	1.86904	267.742	0.913394			226.4	-21.4671	-8056.48	-8823.23	-8847.08
226.3	-19.6433	285.457	1.11393		226.3	1.86956	267.865	0.914824			226.3	-21.5129	-8073.64	-8842.02	-8865.92
226.2	-19.7971	285.698	1.11658		226.2	1.87916	267.98	0.916158			226.2	-21.6763	-8134.96	-8909.18	-8933.27
226.1	-19.8527	285.96	1.11947		226.1	1.90975	268.075	0.917256			226.1	-21.7624	-8167.31	-8944.61	-8968.79
226	-19.8796	286.277	1.12296		226	1.86225	268.185	0.918533			226	-21.7418	-8159.58	-8936.14	-8960.3
225.9	-19.9659	286.518	1.12561		225.9	1.87121	268.282	0.919665			225.9	-21.8371	-8195.33	-8975.29	-8999.56
225.8	-20.0555	286.754	1.1282		225.8	1.86958	268.41	0.921148			225.8	-21.9251	-8228.34	-9011.45	-9035.81
225.7	-20.1379	287.001	1.13092		225.7	1.84915	268.53	0.922547			225.7	-21.987	-8251.6	-9036.92	-9061.35
225.6	-20.2009	287.271	1.13388		225.6	1.83837	268.638	0.923792			225.6	-22.0393	-8271.2	-9058.38	-9082.87
225.5	-20.2916	287.539	1.13681		225.5	1.84479	268.724	0.924793			225.5	-22.1364	-8307.65	-9098.3	-9122.89
225.4	-20.3629	287.79	1.13957		225.4	1.83112	268.802	0.925695			225.4	-22.194	-8329.27	-9121.99	-9146.65
225.3	-20.4244	288.01	1.14197		225.3	1.8576	268.902	0.92686			225.3	-22.282	-8362.29	-9158.15	-9182.9
225.2	-20.4931	288.285	1.14498		225.2	1.8559	268.987	0.927841			225.2	-22.349	-8387.44	-9185.69	-9210.52
225.1	-20.5527	288.531	1.14768		225.1	1.83876	269.064	0.928727			225.1	-22.3915	-8403.37	-9203.14	-9228.01
225	-20.634	288.799	1.15059		225	1.86218	269.229	0.930638			225	-22.4962	-8442.67	-9246.18	-9271.17
224.9	-20.7021	289.04	1.15323		224.9	1.87129	269.323	0.931723			224.9	-22.5734	-8471.65	-9277.91	-9302.99
224.8	-20.7786	289.348	1.15659		224.8	1.89098	269.431	0.932975			224.8	-22.6696	-8507.75	-9317.45	-9342.63
224.7	-20.8626	289.634	1.1597		224.7	1.82399	269.585	0.934756			224.7	-22.6866	-8514.13	-9324.44	-9349.64
224.6	-20.9616	289.874	1.16232		224.6	1.81856	269.678	0.935833			224.6	-22.7802	-8549.25	-9362.9	-9388.21
224.5	-21.022	290.205	1.16592		224.5	1.82475	269.866	0.938007			224.5	-22.8468	-8574.24	-9390.27	-9415.65
224.4	-21.1419	290.475	1.16886		224.4	1.81683	270.032	0.939924			224.4	-22.9587	-8616.26	-9436.29	-9461.8
224.3	-21.2572	290.749	1.17183		224.3	1.83068	270.139	0.94116			224.3	-23.0879	-8664.73	-9489.37	-9515.02
224.2	-21.3193	291.009	1.17465		224.2	1.83434	270.263	0.942595			224.2	-23.1536	-8689.41	-9516.4	-9542.13
224.1	-21.4058	291.308	1.17789		224.1	1.82144	270.412	0.944305			224.1	-23.2272	-8717.03	-9546.65	-9572.46
224	-21.4488	291.679	1.18191		224	1.85184	270.56	0.946013			224	-23.3006	-8744.58	-9576.82	-9602.71
223.9	-21.5368	291.963	1.18499		223.9	1.8793	270.719	0.94785			223.9	-23.4161	-8787.91	-9624.27	-9650.29
223.8	-21.5877	292.263	1.18823		223.8	1.86241	270.862	0.949497			223.8	-23.4501	-8800.68	-9638.25	-9664.31
223.7	-21.6726	292.521	1.19102		223.7	1.88033	270.992	0.950989			223.7	-23.5529	-8839.26	-9680.51	-9706.68
223.6	-21.7426	292.823	1.19428		223.6	1.88921	271.125	0.952527			223.6	-23.6318	-8868.87	-9712.93	-9739.19
223.5	-21.7841	293.137	1.19767		223.5	1.87669	271.289	0.954412			223.5	-23.6608	-8879.74	-9724.85	-9751.13
223.4	-21.7965	293.406	1.20057		223.4	1.92159	271.421	0.955925			223.4	-23.7181	-8901.25	-9748.4	-9774.75
223.3	-21.8484	293.658	1.20328		223.3	1.91674	271.543	0.95733			223.3	-23.7651	-8918.9	-9767.73	-9794.14
223.2	-21.8913	293.924	1.20615		223.2	1.92834	271.638	0.95842			223.2	-23.8196	-8939.36	-9790.13	-9816.6
223.1	-21.9054	294.137	1.20844		223.1	1.96133	271.754	0.959756			223.1	-23.8667	-8957.03	-9809.49	-9836.01
223	-21.9246	294.405	1.21132		223	1.97672	271.901	0.961438			223	-23.9013	-8970.01	-9823.71	-9850.26
222.9	-21.9394	294.77	1.21524		222.9	1.98349	272.043	0.96307			222.9	-23.9229	-8978.11	-9832.57	-9859.15
222.8	-21.9843	295.05	1.21824		222.8	2.00325	272.172	0.964551			222.8	-23.9876	-9002.37	-9859.15	-9885.8
222.7	-21.9798	295.356	1.22152		222.7	1.98674	272.297	0.965982			222.7	-23.9665	-8994.49	-9850.51	-9877.14
222.6	-21.9835	295.633	1.22449		222.6	1.99955	272.426	0.967461			222.6	-23.983	-9000.68	-9857.3	-9883.94
222.5	-21.9873	295.908	1.22744		222.5	2.01259	272.539	0.968757			222.5	-23.9999	-9007	-9864.22	-9890.88
222.4	-21.9864	296.183	1.23038		222.4	2.01142	272.684	0.970417			222.4	-23.9978	-9006.23	-9863.37	-9890.03
222.3	-22.0391	296.457	1.23331		222.3	1.99663	272.809	0.971848			222.3	-24.0357	-9020.46	-9878.95	-9905.65
222.2	-22.0631	296.76	1.23654		222.2	2.01512	272.932	0.973263			222.2	-24.0782	-9036.4	-9896.41	-9923.17
222.1	-22.0737	296.994	1.23904		222.1	2.03829	273.081	0.974966			222.1	-24.112	-9049.08	-9910.29	-9937.08
222	-22.0378	297.298	1.24228		222	2.02358	273.259	0.976997			222	-24.0614	-9030.08	-9889.49	-9916.23
221.9	-22.0655	297.612	1.24562		221.9	2.03742	273.42	0.978843			221.9	-24.1029	-9045.67	-9906.57	-9933.35
221.8	-22.1382	297.857	1.24823		221.8	2.07953	273.563	0.980467			221.8	-24.2177	-9088.76	-9953.75	-9980.66
221.7	-22.159	298.14	1.25124		221.7	2.05006	273.701	0.982046			221.7	-24.2091	-9085.5	-9950.19	-9977.09
221.6	-22.1411	298.454	1.25457		221.6	2.02507	273.848	0.98373			221.6	-24.1662	-9069.41	-9932.56	-9959.41
221.5	-22.1238	298.781	1.25805		221.5	2.00327	274.045	0.985971			221.5	-24.1271	-9054.73	-9916.49	-9943.3
221.4	-22.096	299.097	1.2614		221.4	1.98199	274.17	0.987393			221.4	-24.078	-9036.32	-9896.32	-9923.07
221.3	-22.1412	299.526	1.26595		221.3	1.9545	274.357	0.989526			221.3	-24.0957	-9042.96	-9903.6	-9930.37
221.2	-22.1711	299.824	1.2691		221.2	2.00009	274.512	0.991299			221.2	-24.1712	-9071.29	-9934.63	-9961.48
221.1	-22.212	300.127	1.27231		221.1	2.00689	274.692	0.993343			221.1	-24.2189	-9089.19	-9954.23	-9981.14
221	-22.237	300.424	1.27545		221	1.98021	274.869	0.995363			221	-24.2172	-9088.56	-9953.54	-9980.45
220.9	-22.232	300.782	1.27923		220.9	1.9697	275.018	0.997051			220.9	-24.2017	-9082.74	-9947.17	-9974.05
220.8	-22.3074	301.098	1.28257		220.8	1.97031	275.181	0.998904			220.8	-24.2777	-9111.27	-9978.41	-10005.4
220.7	-22.35	301.417	1.28593		220.7	2.00716	275.337	1.00068			220.7	-24.3572	-9141.09	-10011.1	-10038.1
220.6	-22.3871	301.789	1.28984		220.6	2.01444	275.532	1.0029			220.6	-24.4015	-9157.74	-10029.3	-10056.4
220.5	-22.4018	302.098	1.29309		220.5	2.00195	275.682	1.0046			220.5	-24.4038	-9158.57	-10030.2	-10057.3
220.4	-22.4331	302.447	1.29677		220.4	2.00772	275.826	1.00624			220.4	-24.4408	-9172.48	-10045.4	-10072.6
220.3	-22.4806	302.797	1.30044		220.3	2.03249	275.981	1.00799			220.3	-24.5131	-9199.61	-10075.1	-10102.4
220.2	-22.513	303.148	1.30412		220.2	2.0328	276.129	1.00967			220.2	-24.5458	-9211.88	-10088.6	-10115.9
220.1	-22.5346	303.489	1.30769		220.1	2.04559	276.324	1.01188			220.1	-24.5802	-9224.79	-10102.7	-10130
220	-22.5724	303.802	1.31097		220	2.04332	276.479	1.01364			220	-24.6157	-9238.12	-10117.3	-10144.7
219.9	-22.6041	304.161	1.31473		219.9	2.06177	276.618	1.0152			219.9	-24.6659	-9256.94	-10137.9	-10165.3
219.8	-22.7032	304.576	1.31907		219.8	2.06209	276.857	1.0179			219.8	-24.7653	-9294.25	-10178.8	-10206.3
219.7	-22.7691	304.875	1.32219		219.7	2.10026	277.006	1.01959			219.7	-24.8694	-9333.31	-10221.6	-10249.2
219.6	-22.7342	305.228	1.32587		219.6	2.07776	277.169	1.02144			219.6	-24.812	-9311.77	-10198	-10225.6
219.5	-22.7346	305.561	1.32934		219.5	2.04132	277.317	1.02311			219.5	-24.7759	-9298.24	-10183.2	-10210.7
219.4	-22.7909	305.908	1.33295		219.4	2.08074	277.501	1.02518			219.4	-24.8716	-9334.17	-10222.5	-10250.2
219.3	-22.7895	306.181	1.3358		219.3	2.12472	277.668	1.02707			219.3	-24.9142	-9350.15	-10240	-10267.7
219.2	-22.8098	306.542	1.33954		219.2	2.05924	277.878	1.02944			219.2	-24.869	-9333.19	-10221.4	-10249.1
219.1	-22.7903	306.869	1.34294		219.1	2.07108	278.045	1.03132			219.1	-24.8614	-9330.32	-10218.3	-10245.9
219	-22.7789	307.218	1.34657		219	2.08378	278.21	1.03318			219	-24.8627	-9330.8	-10218.8	-10246.5
218.9	-22.7802	307.601	1.35053		218.9	2.04388	278.403	1.03536			218.9	-24.8241	-9316.32	-10203	-10230.6
218.8	-22.7469	307.937	1.35402		218.8	2.03875	278.542	1.03692			218.8	-24.7857	-9301.9	-10187.2	-10214.7
218.7	-22.7233	308.299	1.35776		218.7	2.04242	278.722	1.03894			218.7	-24.7657	-9294.42	-10179	-10206.5
218.6	-22.7653	308.667	1.36156		218.6	2.01546	278.912	1.04108			218.6	-24.7808	-9300.06	-10185.2	-10212.7
218.5	-22.7392	308.93	1.36427		218.5	2.00825	279.063	1.04277			218.5	-24.7475	-9287.56	-10171.5	-10199
218.4	-22.6859	309.299	1.36808		218.4	2.04424	279.198	1.04429			218.4	-24.7301	-9281.06	-10164.4	-10191.8
218.3	-22.6919	309.77	1.37294		218.3	2.03449	279.44	1.04701			218.3	-24.7264	-9279.66	-10162.8	-10190.3
218.2	-22.6889	310.209	1.37746		218.2	2.0443	279.65	1.04937			218.2	-24.7332	-9282.21	-10165.6	-10193.1
218.1	-22.656	310.692	1.38242		218.1	2.05759	279.875	1.05188			218.1	-24.7136	-9274.85	-10157.6	-10185
218	-22.63	311.162	1.38725		218	2.0368	280.122	1.05465			218	-24.6668	-9257.29	-10138.3	-10165.7
217.9	-22.6773	311.62	1.39194		217.9	2.05576	280.385	1.05759			217.9	-24.7331	-9282.16	-10165.6	-10193
217.8	-22.6818	312.155	1.39742		217.8	2.06013	280.629	1.06033			217.8	-24.7419	-9285.49	-10169.2	-10196.7
217.7	-22.6652	312.54	1.40136		217.7	2.07693	280.791	1.06214			217.7	-24.7421	-9285.56	-10169.3	-10196.8
217.6	-22.6715	313.02	1.40626		217.6	2.09768	281.033	1.06484			217.6	-24.7692	-9295.71	-10180.4	-10207.9
217.5	-22.7249	313.406	1.41021		217.5	2.09083	281.224	1.06697			217.5	-24.8157	-9313.18	-10199.5	-10227.1
217.4	-22.7502	313.832	1.41454		217.4	2.14731	281.374	1.06865			217.4	-24.8975	-9343.88	-10233.2	-10260.8
217.3	-22.7373	314.13	1.41758		217.3	2.16869	281.507	1.07013			217.3	-24.906	-9347.06	-10236.6	-10264.3
217.2	-22.806	314.544	1.42179		217.2	2.16383	281.702	1.07231			217.2	-24.9698	-9371.02	-10262.9	-10290.6
217.1	-22.8401	314.963	1.42605		217.1	2.15385	281.906	1.07458			217.1	-24.9939	-9380.07	-10272.8	-10300.6
217	-22.7978	315.398	1.43046		217	2.1686	282.1	1.07674			217	-24.9664	-9369.73	-10261.5	-10289.2
216.9	-22.7972	315.772	1.43426		216.9	2.12393	282.326	1.07925			216.9	-24.9211	-9352.74	-10242.9	-10270.5
216.8	-22.8051	316.111	1.43769		216.8	2.14228	282.471	1.08087			216.8	-24.9474	-9362.59	-10253.6	-10281.4
216.7	-22.9028	316.63	1.44294		216.7	2.15719	282.748	1.08394			216.7	-25.06	-9404.85	-10299.9	-10327.8
216.6	-22.9093	317.022	1.44691		216.6	2.19756	282.969	1.0864			216.6	-25.1069	-9422.44	-10319.2	-10347.1
216.5	-22.9665	317.43	1.45103		216.5	2.21803	283.166	1.08859			216.5	-25.1845	-9451.59	-10351.1	-10379.1
216.4	-23.0435	317.845	1.45521		216.4	2.20195	283.343	1.09055			216.4	-25.2455	-9474.46	-10376.2	-10404.2
216.3	-23.0552	318.278	1.45957		216.3	2.23652	283.523	1.09255			216.3	-25.2917	-9491.82	-10395.2	-10423.3
216.2	-23.0664	318.72	1.46402		216.2	2.22891	283.738	1.09493			216.2	-25.2953	-9493.17	-10396.7	-10424.8
216.1	-23.0455	319.159	1.46843		216.1	2.21381	283.946	1.09724			216.1	-25.2593	-9479.66	-10381.9	-10409.9
216	-23.0264	319.497	1.47183		216	2.25085	284.07	1.09861			216	-25.2772	-9486.39	-10389.2	-10417.3
215.9	-22.9638	319.965	1.47653		215.9	2.25814	284.291	1.10105			215.9	-25.2219	-9465.63	-10366.5	-10394.5
215.8	-23.0095	320.321	1.48009		215.8	2.26162	284.419	1.10247			215.8	-25.2711	-9484.09	-10386.7	-10414.8
215.7	-22.9764	320.621	1.4831		215.7	2.27691	284.56	1.10403			215.7	-25.2533	-9477.41	-10379.4	-10407.4
215.6	-23.0398	321.077	1.48766		215.6	2.27482	284.783	1.1065			215.6	-25.3146	-9500.41	-10404.6	-10432.7
215.5	-23.0785	321.537	1.49225		215.5	2.27804	284.988	1.10875			215.5	-25.3565	-9516.15	-10421.8	-10450
215.4	-22.9652	321.881	1.49568		215.4	2.2453	285.13	1.11033			215.4	-25.2105	-9461.34	-10361.8	-10389.8
215.3	-22.9588	322.296	1.49982		215.3	2.21811	285.312	1.11233			215.3	-25.1769	-9448.73	-10348	-10376
215.2	-22.9499	322.641	1.50325		215.2	2.2111	285.438	1.11372			215.2	-25.161	-9442.76	-10341.4	-10369.4
215.1	-22.9839	323.119	1.50801		215.1	2.22373	285.614	1.11566			215.1	-25.2076	-9460.26	-10360.6	-10388.6
215	-22.9837	323.545	1.51224		215	2.23286	285.752	1.11718			215	-25.2166	-9463.61	-10364.3	-10392.3
214.9	-22.8988	324.021	1.51697		214.9	2.23327	285.893	1.11874			214.9	-25.1321	-9431.9	-10329.6	-10357.5
214.8	-22.8665	324.489	1.52161		214.8	2.2165	286.084	1.12083			214.8	-25.083	-9413.49	-10309.4	-10337.3
214.7	-22.847	325.047	1.52713		214.7	2.24195	286.25	1.12266			214.7	-25.089	-9415.72	-10311.8	-10339.7
214.6	-22.8111	325.554	1.53214		214.6	2.25212	286.446	1.12482			214.6	-25.0632	-9406.07	-10301.3	-10329.1
214.5	-22.8002	326.044	1.53698		214.5	2.25542	286.62	1.12673			214.5	-25.0556	-9403.21	-10298.1	-10326
214.4	-22.8567	326.563	1.5421		214.4	2.24837	286.795	1.12865			214.4	-25.1051	-9421.77	-10318.5	-10346.4
214.3	-22.8793	327.021	1.54661		214.3	2.27661	286.95	1.13035			214.3	-25.1559	-9440.85	-10339.4	-10367.3
214.2	-22.9063	327.371	1.55005		214.2	2.27603	287.065	1.13162			214.2	-25.1823	-9450.77	-10350.2	-10378.2
214.1	-23.0615	327.855	1.55481		214.1	2.2672	287.244	1.13358			214.1	-25.3287	-9505.7	-10410.4	-10438.5
214	-23.0388	328.372	1.55989		214	2.28144	287.407	1.13537			214	-25.3202	-9502.52	-10406.9	-10435
213.9	-23.0638	328.888	1.56495		213.9	2.23306	287.569	1.13714			213.9	-25.2969	-9493.75	-10397.3	-10425.4
213.8	-23.0648	329.387	1.56983		213.8	2.22096	287.746	1.13908			213.8	-25.2858	-9489.58	-10392.7	-10420.8
213.7	-23.1193	329.922	1.57506		213.7	2.22618	287.905	1.14082			213.7	-25.3455	-9512	-10417.3	-10445.4
213.6	-23.1438	330.284	1.5786		213.6	2.25706	288.02	1.14209			213.6	-25.4009	-9532.78	-10440	-10468.3
213.5	-23.1369	330.841	1.58403		213.5	2.27982	288.188	1.14392			213.5	-25.4167	-9538.73	-10446.6	-10474.8
213.4	-23.2587	331.351	1.589		213.4	2.27917	288.354	1.14574			213.4	-25.5379	-9584.2	-10496.3	-10524.7
213.3	-23.289	331.907	1.59441		213.3	2.27299	288.556	1.14794			213.3	-25.562	-9593.25	-10506.3	-10534.7
213.2	-23.3491	332.446	1.59964		213.2	2.27601	288.76	1.15017			213.2	-25.6251	-9616.94	-10532.2	-10560.7
213.1	-23.4365	333.01	1.60511		213.1	2.2592	288.942	1.15216			213.1	-25.6957	-9643.43	-10561.2	-10589.8
213	-23.4539	333.55	1.61035		213	2.24857	289.112	1.15401			213	-25.7025	-9645.97	-10564	-10592.6
212.9	-23.5542	334.097	1.61564		212.9	2.26183	289.313	1.1562			212.9	-25.816	-9688.59	-10610.7	-10639.4
212.8	-23.4949	334.643	1.62091		212.8	2.24879	289.498	1.15823			212.8	-25.7437	-9661.44	-10580.9	-10609.5
212.7	-23.5042	335.2	1.62629		212.7	2.25586	289.693	1.16035			212.7	-25.7601	-9667.59	-10587.7	-10616.3
212.6	-23.5692	335.761	1.63169		212.6	2.24778	289.863	1.1622			212.6	-25.817	-9688.95	-10611.1	-10639.7
212.5	-23.5479	336.187	1.6358		212.5	2.24927	289.999	1.16368			212.5	-25.7972	-9681.51	-10602.9	-10631.6
212.4	-23.6083	336.792	1.64162		212.4	2.22321	290.153	1.16535			212.4	-25.8315	-9694.4	-10617	-10645.7
212.3	-23.5886	337.366	1.64712		212.3	2.17845	290.364	1.16765			212.3	-25.7671	-9670.21	-10590.5	-10619.2
212.2	-23.6404	337.945	1.65267		212.2	2.24055	290.537	1.16953			212.2	-25.8809	-9712.95	-10637.4	-10666.1
212.1	-23.7027	338.519	1.65816		212.1	2.2468	290.713	1.17144			212.1	-25.9495	-9738.68	-10665.5	-10694.4
212	-23.7673	339.102	1.66373		212	2.26755	290.88	1.17325			212	-26.0348	-9770.71	-10700.6	-10729.5
211.9	-23.7202	339.739	1.66981		211.9	2.33904	291.07	1.17531			211.9	-26.0592	-9779.87	-10710.6	-10739.6
211.8	-23.7405	340.474	1.67681		211.8	2.3718	291.304	1.17785			211.8	-26.1123	-9799.78	-10732.4	-10761.5
211.7	-23.7344	341.085	1.68262		211.7	2.33925	291.526	1.18025			211.7	-26.0737	-9785.27	-10716.6	-10745.5
211.6	-23.7616	341.751	1.68895		211.6	2.34986	291.699	1.18213			211.6	-26.1115	-9799.46	-10732.1	-10761.1
211.5	-23.6935	342.373	1.69484		211.5	2.33224	291.869	1.18397			211.5	-26.0257	-9767.29	-10696.9	-10725.8
211.4	-23.7699	343.127	1.70198		211.4	2.34972	292.127	1.18676			211.4	-26.1196	-9802.53	-10735.5	-10764.5
211.3	-23.7757	343.756	1.70792		211.3	2.31544	292.342	1.18908			211.3	-26.0911	-9791.84	-10723.7	-10752.7
211.2	-23.8248	344.396	1.71396		211.2	2.26537	292.508	1.19088			211.2	-26.0902	-9791.47	-10723.3	-10752.3
211.1	-23.9663	345.016	1.7198		211.1	2.29882	292.662	1.19254			211.1	-26.2651	-9857.13	-10795.3	-10824.4
211	-24.0199	345.692	1.72615		211	2.29196	292.83	1.19436			211	-26.3119	-9874.67	-10814.5	-10843.7
210.9	-24.1411	346.342	1.73226		210.9	2.29009	293.019	1.1964			210.9	-26.4312	-9919.46	-10863.5	-10892.9
210.8	-24.1735	346.969	1.73813		210.8	2.33529	293.211	1.19847			210.8	-26.5088	-9948.58	-10895.4	-10924.9
210.7	-24.2715	347.624	1.74427		210.7	2.35365	293.402	1.20053			210.7	-26.6251	-9992.25	-10943.2	-10972.8
210.6	-24.266	348.306	1.75064		210.6	2.3008	293.595	1.2026			210.6	-26.5668	-9970.35	-10919.2	-10948.8
210.5	-24.3747	349.034	1.75744		210.5	2.31092	293.783	1.20463			210.5	-26.6856	-10014.9	-10968.1	-10997.7
210.4	-24.346	349.729	1.76391		210.4	2.30703	293.933	1.20624			210.4	-26.653	-10002.7	-10954.7	-10984.3
210.3	-24.4804	350.417	1.7703		210.3	2.27039	294.101	1.20805			210.3	-26.7508	-10039.4	-10994.9	-11024.6
210.2	-24.6064	351.156	1.77716		210.2	2.21004	294.29	1.21008			210.2	-26.8164	-10064	-11021.9	-11051.6
210.1	-24.7179	351.698	1.78218		210.1	2.21888	294.389	1.21115			210.1	-26.9368	-10109.2	-11071.3	-11101.2
210	-24.7957	352.402	1.7887		210	2.26912	294.543	1.2128			210	-27.0648	-10157.3	-11123.9	-11154
209.9	-24.8121	353.117	1.79531		209.9	2.30545	294.693	1.21442			209.9	-27.1176	-10177	-11145.6	-11175.7
209.8	-24.9117	353.824	1.80183		209.8	2.33355	294.852	1.21612			209.8	-27.2452	-10225	-11198.1	-11228.4
209.7	-25.0309	354.594	1.80891		209.7	2.32115	294.966	1.21735			209.7	-27.352	-10265	-11242	-11272.4
209.6	-25.1274	355.317	1.81556		209.6	2.31729	295.07	1.21846			209.6	-27.4447	-10299.8	-11280.1	-11310.6
209.5	-25.1831	356.093	1.82268		209.5	2.33497	295.22	1.22007			209.5	-27.5181	-10327.4	-11310.2	-11340.8
209.4	-25.263	356.916	1.83022		209.4	2.39246	295.42	1.22221			209.4	-27.6555	-10378.9	-11366.7	-11397.4
209.3	-25.1875	357.7	1.83739		209.3	2.42049	295.608	1.22422			209.3	-27.608	-10361.1	-11347.2	-11377.9
209.2	-25.3149	358.699	1.84649		209.2	2.42804	295.796	1.22623			209.2	-27.7429	-10411.7	-11402.7	-11433.5
209.1	-25.2943	359.539	1.85414		209.1	2.35485	295.942	1.2278			209.1	-27.6491	-10376.5	-11364.1	-11394.8
209	-25.3147	360.364	1.86164		209	2.41185	296.099	1.22947			209	-27.7265	-10405.6	-11395.9	-11426.7
208.9	-25.4417	361.204	1.86925		208.9	2.38773	296.226	1.23084			208.9	-27.8294	-10444.2	-11438.2	-11469.1
208.8	-25.4727	362.247	1.87868		208.8	2.43914	296.479	1.23353			208.8	-27.9118	-10475.1	-11472.1	-11503.1
208.7	-25.4293	363.099	1.88637		208.7	2.49839	296.687	1.23576			208.7	-27.9277	-10481.1	-11478.6	-11509.6
208.6	-25.3196	363.949	1.89403		208.6	2.5162	296.887	1.23789			208.6	-27.8358	-10446.6	-11440.8	-11471.7
208.5	-25.3518	365.026	1.90372		208.5	2.59125	297.15	1.2407			208.5	-27.943	-10486.8	-11484.9	-11515.9
208.4	-25.2697	365.942	1.91193		208.4	2.57635	297.325	1.24256			208.4	-27.8461	-10450.4	-11445	-11476
208.3	-25.2874	366.842	1.91998		208.3	2.56818	297.48	1.24421			208.3	-27.8556	-10454	-11449	-11479.9
208.2	-25.2712	367.775	1.92832		208.2	2.56028	297.684	1.24639			208.2	-27.8315	-10445	-11439	-11470
208.1	-25.279	368.697	1.93654		208.1	2.61344	297.908	1.24878			208.1	-27.8924	-10467.9	-11464.1	-11495.1
208	-25.2514	369.645	1.94497		208	2.59515	298.111	1.25093			208	-27.8466	-10450.6	-11445.2	-11476.2
207.9	-25.1592	370.595	1.95339		207.9	2.55566	298.267	1.25259			207.9	-27.7149	-10401.2	-11391.1	-11421.9
207.8	-25.2126	371.545	1.96181		207.8	2.52207	298.467	1.25472			207.8	-27.7347	-10408.6	-11399.3	-11430.1
207.7	-25.1066	372.542	1.97062		207.7	2.52287	298.611	1.25625			207.7	-27.6295	-10369.2	-11356	-11386.7
207.6	-25.0174	373.534	1.97936		207.6	2.54071	298.815	1.25841			207.6	-27.5581	-10342.4	-11326.7	-11357.3
207.5	-24.8196	374.561	1.98839		207.5	2.55451	299.009	1.26047			207.5	-27.3741	-10273.3	-11251.1	-11281.5
207.4	-24.7212	375.562	1.99718		207.4	2.5692	299.18	1.26228			207.4	-27.2904	-10241.9	-11216.7	-11247
207.3	-24.5386	376.579	2.00608		207.3	2.59149	299.421	1.26483			207.3	-27.1301	-10181.7	-11150.8	-11180.9
207.2	-24.3507	377.602	2.01502		207.2	2.59557	299.578	1.2665			207.2	-26.9463	-10112.8	-11075.2	-11105.2
207.1	-24.2044	378.686	2.02447		207.1	2.5311	299.74	1.26822			207.1	-26.7355	-10033.7	-10988.6	-11018.3
207	-24.2625	379.77	2.03389		207	2.54552	299.867	1.26956			207	-26.808	-10060.9	-11018.4	-11048.2
206.9	-24.1134	380.884	2.04356		206.9	2.50256	299.999	1.27095			206.9	-26.616	-9988.8	-10939.5	-10969
206.8	-23.9692	382.063	2.05376		206.8	2.51515	300.143	1.27247			206.8	-26.4843	-9939.41	-10885.4	-10914.8
206.7	-23.8796	383.195	2.06352		206.7	2.49009	300.358	1.27475			206.7	-26.3697	-9896.38	-10838.2	-10867.5
206.6	-23.6619	384.342	2.0734		206.6	2.49176	300.548	1.27676			206.6	-26.1537	-9815.3	-10749.4	-10778.5
206.5	-23.3856	385.76	2.08558		206.5	2.50793	300.748	1.27887			206.5	-25.8935	-9717.68	-10642.5	-10671.3
206.4	-23.0563	386.962	2.09586		206.4	2.50703	300.922	1.28071			206.4	-25.5633	-9593.75	-10506.8	-10535.2
206.3	-22.9213	388.153	2.10603		206.3	2.58662	301.105	1.28263			206.3	-25.5079	-9572.96	-10484	-10512.4
206.2	-22.6905	389.355	2.11627		206.2	2.63034	301.29	1.28459			206.2	-25.3208	-9502.75	-10407.1	-10435.3
206.1	-22.4881	390.574	2.12662		206.1	2.63682	301.46	1.28637			206.1	-25.1249	-9429.22	-10326.6	-10354.5
206	-22.3839	391.831	2.13726		206	2.6639	301.671	1.28861			206	-25.0478	-9400.28	-10294.9	-10322.8
205.9	-22.2464	393.145	2.14837		205.9	2.62989	301.817	1.29013			205.9	-24.8763	-9335.91	-10224.4	-10252.1
205.8	-21.8746	394.685	2.16134		205.8	2.58997	302.035	1.29243			205.8	-24.4646	-9181.4	-10055.2	-10082.4
205.7	-21.6239	396.012	2.17247		205.7	2.63605	302.231	1.2945			205.7	-24.2599	-9104.6	-9971.11	-9998.06
205.6	-21.3134	397.313	2.18337		205.6	2.65351	302.428	1.29656			205.6	-23.9669	-8994.63	-9850.66	-9877.29
205.5	-21.064	398.66	2.19461		205.5	2.68062	302.607	1.29844			205.5	-23.7446	-8911.2	-9759.3	-9785.68
205.4	-20.669	400.023	2.20596		205.4	2.64617	302.804	1.30051			205.4	-23.3152	-8750.03	-9582.79	-9608.7
205.3	-20.3555	401.37	2.21714		205.3	2.63228	303.051	1.3031			205.3	-22.9878	-8627.17	-9448.23	-9473.77
205.2	-20.0214	402.728	2.22839		205.2	2.63184	303.28	1.3055			205.2	-22.6532	-8501.62	-9310.73	-9335.9
205.1	-19.5492	404.129	2.23995		205.1	2.65564	303.508	1.30789			205.1	-22.2048	-8333.33	-9126.43	-9151.1
205	-19.3368	405.938	2.25483		205	2.63337	303.726	1.31018			205	-21.9702	-8245.26	-9029.98	-9054.39
204.9	-19.1448	407.411	2.26691		204.9	2.59093	303.935	1.31236			204.9	-21.7357	-8157.28	-8933.62	-8957.77
204.8	-18.7939	408.91	2.27916		204.8	2.60658	304.135	1.31446			204.8	-21.4005	-8031.46	-8795.83	-8819.61
204.7	-18.0959	410.75	2.29415		204.7	2.59881	304.412	1.31736			204.7	-20.6947	-7766.59	-8505.75	-8528.75
204.6	-17.9074	412.26	2.30641		204.6	2.56925	304.613	1.31945			204.6	-20.4766	-7684.76	-8416.13	-8438.88
204.5	-17.6199	413.814	2.31898		204.5	2.54621	304.85	1.32193			204.5	-20.1661	-7568.21	-8288.49	-8310.9
204.4	-17.2801	414.928	2.32797		204.4	2.52705	305.002	1.32351			204.4	-19.8072	-7433.5	-8140.96	-8162.96
204.3	-16.9765	416.495	2.34058		204.3	2.47486	305.28	1.32641			204.3	-19.4514	-7299.97	-7994.72	-8016.33
204.2	-16.6824	418.055	2.3531		204.2	2.50249	305.546	1.32918			204.2	-19.1849	-7199.97	-7885.2	-7906.52
204.1	-16.2669	419.695	2.36622		204.1	2.52939	305.791	1.33174			204.1	-18.7963	-7054.13	-7725.48	-7746.37
204	-15.7632	421.293	2.37896		204	2.50879	306.02	1.33411			204	-18.272	-6857.36	-7509.99	-7530.29
203.9	-15.2443	422.976	2.39233		203.9	2.43893	306.278	1.3368			203.9	-17.6832	-6636.4	-7268	-7287.65
203.8	-14.8369	424.66	2.40566		203.8	2.40382	306.504	1.33916			203.8	-17.2407	-6470.33	-7086.13	-7105.28
203.7	-14.5246	426.353	2.41902		203.7	2.42818	306.729	1.34149			203.7	-16.9528	-6362.27	-6967.78	-6986.61
203.6	-14.0077	428.131	2.43301		203.6	2.48484	306.97	1.34399			203.6	-16.4925	-6189.54	-6778.62	-6796.94
203.5	-13.5139	429.925	2.44707		203.5	2.46594	307.24	1.34679			203.5	-15.9798	-5997.13	-6567.89	-6585.64
203.4	-13.0194	432.135	2.46432		203.4	2.42075	307.534	1.34983			203.4	-15.4401	-5794.59	-6346.07	-6363.23
203.3	-12.5875	433.967	2.47857		203.3	2.45319	307.804	1.35263			203.3	-15.0407	-5644.67	-6181.89	-6198.6
203.2	-12.0423	435.779	2.49261		203.2	2.43412	308.081	1.35551			203.2	-14.4764	-5432.91	-5949.97	-5966.05
203.1	-11.5625	438.079	2.51036		203.1	2.4799	308.382	1.35861			203.1	-14.0424	-5270.02	-5771.58	-5787.18
203	-11.2146	439.967	2.52488		203	2.42188	308.655	1.36143			203	-13.6365	-5117.68	-5604.74	-5619.89
202.9	-10.7155	441.863	2.5394		202.9	2.448	308.927	1.36424			202.9	-13.1635	-4940.18	-5410.34	-5424.97
202.8	-10.0384	444.286	2.55788		202.8	2.42649	309.323	1.36833			202.8	-12.4649	-4677.99	-5123.21	-5137.06
202.7	-9.47186	446.246	2.57277		202.7	2.4606	309.63	1.37149			202.7	-11.9325	-4478.18	-4904.37	-4917.63
202.6	-8.87941	448.241	2.58787		202.6	2.45701	309.929	1.37458			202.6	-11.3364	-4254.49	-4659.39	-4671.99
202.5	-8.72788	450.238	2.60292		202.5	2.41594	310.243	1.3778			202.5	-11.1438	-4182.2	-4580.23	-4592.61
202.4	-8.50466	452.333	2.61865		202.4	2.41801	310.594	1.38142			202.4	-10.9227	-4099.21	-4489.34	-4501.47
202.3	-8.25229	454.439	2.6344		202.3	2.4473	310.932	1.38488			202.3	-10.6996	-4015.49	-4397.65	-4409.54
202.2	-7.75921	456.588	2.65042		202.2	2.44578	311.333	1.389			202.2	-10.205	-3829.87	-4194.36	-4205.7
202.1	-7.16923	458.789	2.66675		202.1	2.47552	311.734	1.39311			202.1	-9.64475	-3619.61	-3964.1	-3974.81
202	-6.70267	461.009	2.68316		202	2.42667	312.065	1.3965			202	-9.12934	-3426.18	-3752.26	-3762.4
201.9	-6.27944	463.227	2.69949		201.9	2.45087	312.481	1.40075			201.9	-8.73031	-3276.43	-3588.25	-3597.95
201.8	-5.79107	465.553	2.71654		201.8	2.51778	312.915	1.40519			201.8	-8.30885	-3118.26	-3415.03	-3424.26
201.7	-4.76276	468.506	2.73809		201.7	2.56415	313.462	1.41078			201.7	-7.32691	-2749.74	-3011.44	-3019.58
201.6	-4.38996	470.879	2.75532		201.6	2.52934	313.949	1.41574			201.6	-6.9193	-2596.77	-2843.91	-2851.6
201.5	-3.7842	473.318	2.77295		201.5	2.42195	314.477	1.42111			201.5	-6.20615	-2329.13	-2550.8	-2557.69
201.4	-3.03383	476.369	2.79491		201.4	2.4387	315.115	1.42759			201.4	-5.47253	-2053.81	-2249.27	-2255.35
201.3	-2.67458	478.873	2.81283		201.3	2.49497	315.646	1.43298			201.3	-5.16955	-1940.1	-2124.74	-2130.49
201.2	-2.25387	481.397	2.83082		201.2	2.53842	316.13	1.43789			201.2	-4.79229	-1798.52	-1969.68	-1975.01
201.1	-1.49368	484.01	2.84936		201.1	2.55347	316.674	1.44339			201.1	-4.04715	-1518.87	-1663.42	-1667.92
201	-1.12861	486.58	2.86751		201	2.54757	317.226	1.44897			201	-3.67618	-1379.65	-1510.95	-1515.03
200.9	-0.41787	489.215	2.88604		200.9	2.54905	317.774	1.45449			200.9	-2.96692	-1113.47	-1219.44	-1222.73
200.8	0.100598	491.845	2.90445		200.8	2.49255	318.381	1.46061			200.8	-2.39195	-897.684	-983.119	-985.776
200.7	0.724343	495.189	2.92773		200.7	2.49514	319.159	1.46843			200.7	-1.7708	-664.569	-727.817	-729.785
200.6	1.18389	497.916	2.94663		200.6	2.49849	319.764	1.47451			200.6	-1.3146	-493.361	-540.315	-541.776
200.5	1.79653	500.638	2.96539		200.5	2.57295	320.445	1.48133			200.5	-0.77642	-291.385	-319.117	-319.98
200.4	1.9506	503.43	2.98455		200.4	2.55385	321.111	1.488			200.4	-0.60325	-226.396	-247.942	-248.613
200.3	2.22077	507.036	3.00918		200.3	2.52874	321.974	1.4966			200.3	-0.30797	-115.579	-126.579	-126.921
200.2	2.84184	509.916	3.02873		200.2	2.48881	322.685	1.50369			200.2	0.35303	132.49	145.099	145.491
200.1	3.73404	513.592	3.05355		200.1	2.51413	323.62	1.51299			200.1	1.21991	457.824	501.396	502.752
200	4.35235	516.602	3.07377		200	2.52887	324.36	1.52033			200	1.82348	684.34	749.47	751.496
199.9	4.8924	519.693	3.09442		199.9	2.60591	325.146	1.52811
199.8	4.72759	522.779	3.11494		199.8	2.61002	325.956	1.53611
199.7	5.07266	525.937	3.13583		199.7	2.58638	326.757	1.54401
199.6	5.44467	529.107	3.15669		199.6	2.51894	327.649	1.55279
199.5	5.58655	532.298	3.17759		199.5	2.48497	328.528	1.56141
199.4	6.50987	535.583	3.19899		199.4	2.44662	329.436	1.57031
199.3	5.70616	538.942	3.22075		199.3	2.52413	330.408	1.5798
199.2	6.51708	543.205	3.24821		199.2	2.53637	331.628	1.59169
199.1	7.21892	547.543	3.27597		199.1	2.57147	332.936	1.60439
199	7.02075	551.085	3.29849		199	2.5841	334.036	1.61505
198.9	6.94154	555.665	3.32744		198.9	2.56587	335.403	1.62825
198.8	7.15674	559.361	3.35065		198.8	2.57486	336.569	1.63946
198.7	7.99519	564.102	3.38023		198.7	2.53229	338.079	1.65395
198.6	8.69015	567.991	3.40434		198.6	2.45053	339.325	1.66587
198.5	8.35548	572.974	3.43502		198.5	2.28738	340.966	1.68149
198.4	9.49505	577.079	3.46013		198.4	2.32419	342.351	1.69464
198.3	10.2365	581.219	3.48531		198.3	2.32889	343.728	1.70766
198.2	11.4196	586.596	3.51777		198.2	2.24491	345.573	1.72504
198.1	11.9907	590.904	3.5436		198.1	2.25399	347.102	1.73938
198	12.8821	595.392	3.57034		198	2.26834	348.652	1.75387
197.9	12.6531	601.069	3.60392		197.9	2.34182	350.755	1.77345
197.8	13.4502	605.733	3.6313		197.8	2.22603	352.469	1.78932
197.7	13.6348	611.681	3.66597		197.7	2.23685	354.706	1.80995
197.6	13.6598	616.595	3.69439		197.6	2.19715	356.559	1.82695
197.5	14.3461	622.844	3.73026		197.5	2.19245	358.934	1.84863
197.4	14.6258	627.863	3.75885		197.4	2.24145	360.968	1.86712
197.3	14.8137	634.363	3.79558		197.3	2.24791	363.606	1.89095
197.2	13.7576	640.921	3.83232		197.2	2.18969	366.4	1.91603
197.1	12.3062	647.655	3.86971		197.1	2.15104	369.283	1.94174
197	13.7343	654.584	3.90785		197	2.24906	372.317	1.96863
196.9	13.1843	660.272	3.93889		196.9	2.03262	374.878	1.99118
196.8	11.4452	667.461	3.9778		196.8	2.10551	378.216	2.02037
196.7	10.3545	674.775	4.01703		196.7	2.11046	381.708	2.05069
196.6	9.68972	680.647	4.04826		196.6	2.22778	384.636	2.07593
196.5	9.29918	686.591	4.07964		196.5	2.12889	387.653	2.10177
196.4	8.4934	694.042	4.11865		196.4	2.00876	391.573	2.13508
196.3	9.46863	700.029	4.14973		196.3	2.00694	394.89	2.16306
196.2	9.21433	707.555	4.18849		196.2	1.8825	399.175	2.19891
196.1	8.48657	713.639	4.21956		196.1	1.77126	402.801	2.22899
196	9.29135	721.124	4.25748		196	1.89752	407.514	2.26776
195.9	8.58911	727.066	4.28735		195.9	1.95587	411.466	2.29996
195.8	9.54838	734.398	4.32391		195.8	1.81578	416.64	2.34175
195.7	9.64042	740.18	4.35253		195.7	1.78294	421.007	2.37668
195.6	7.50381	747.284	4.38743		195.6	1.91323	426.649	2.42136
195.5	4.37977	754.18	4.42103		195.5	2.00667	432.572	2.46772
195.4	3.33643	760.925	4.45365		195.4	2.13123	438.804	2.51594
195.3	2.63708	767.398	4.48472		195.3	1.9687	445.383	2.56622
195.2	3.39822	773.609	4.51432		195.2	2.12251	452.237	2.61793
195.1	1.95327	779.432	4.54189		195.1	2.00328	459.474	2.67183
195	2.8747	783.906	4.56295		195	1.97868	465.561	2.7166
194.9	0.0778173	789.235	4.5879		194.9	1.89961	473.39	2.77347
194.8	0.784797	793.241	4.60657		194.8	1.69433	480.02	2.82101
194.7	1.29927	797.945	4.62838		194.7	2.15367	488.698	2.88241
194.6	0.6661	802.284	4.6484		194.6	1.71783	497.733	2.94536
194.5	-1.22861	805.503	4.6632		194.5	1.54061	505.28	2.9972
194.4	-2.19281	809.223	4.68023		194.4	1.30175	515.233	3.06459
194.3	-3.84471	813.298	4.69881		194.3	1.43952	527.939	3.14902
194.2	-1.57341	816.315	4.71252		194.2	0.987157	539.177	3.22227
194.1	-1.43136	819.041	4.72487		194.1	1.29068	550.982	3.29784
194	0.773406	821.92	4.73787		194	0.916628	565.967	3.39181
193.9	0.730199	824.08	4.7476		193.9	0.7281	579.235	3.47327
193.8	0.150905	826.014	4.75629		193.8	0.0573303	593.242	3.55755
193.7	-0.358572	828.153	4.76589		193.7	0.0441711	610.851	3.66115
193.6	-0.751074	829.739	4.77299		193.6	0.259887	626.394	3.7505
193.5	-0.627426	831.483	4.78078		193.5	1.79712	645.965	3.86036
193.4	-1.43108	832.815	4.78672		193.4	1.06961	663.21	3.95484
193.3	-1.60688	833.978	4.79191		193.3	0.231903	681.244	4.05142
193.2	-0.0628112	835.153	4.79713		193.2	0.97199	699.873	4.14892
193.1	0.415678	836.013	4.80096		193.1	1.59207	715.13	4.22714
193	3.26101	837.001	4.80535		193	2.17241	734.529	4.32457
192.9	1.39392	837.939	4.80951		192.9	4.46812	754.102	4.42066
192.8	1.37614	838.88	4.81368		192.8	3.51754	773.65	4.51451
192.7	0.906058	839.751	4.81754		192.7	3.42087	792.847	4.60473
192.6	-0.23116	840.626	4.82141		192.6	4.55075	811.671	4.6914
192.5	0.205896	841.498	4.82527		192.5	4.24135	829.601	4.77237
192.4	0.42304	842.288	4.82876		192.4	6.51489	846.578	4.84766
192.3	1.35331	843.085	4.83227		192.3	7.5583	862.155	4.91561
192.2	-0.141535	843.886	4.8358		192.2	5.76792	876.375	4.97672
192.1	-0.243114	844.642	4.83914		192.1	5.23341	889.137	5.03085
192	-1.05123	845.208	4.84163		192	6.1254	898.249	5.06909
191.9	-1.54519	846.016	4.84518		191.9	6.75911	908.229	5.1106
191.8	-1.73115	846.915	4.84914		191.8	6.57018	918.256	5.15191
191.7	-2.91637	847.692	4.85255		191.7	5.45192	924.93	5.17918
191.6	-2.0701	848.471	4.85597		191.6	3.38317	930.155	5.20042
191.5	-1.93391	849.215	4.85924		191.5	3.9254	934.181	5.21672
191.4	-1.71027	849.825	4.86191		191.4	4.22689	936.621	5.22656
191.3	-0.777551	850.53	4.865		191.3	3.84189	938.82	5.23542
191.2	-0.0255791	851.222	4.86803		191.2	3.28704	940.207	5.24099
191.1	-0.794834	851.884	4.87092		191.1	2.06172	941.057	5.24441
191	-2.03306	852.573	4.87393		191	0.103649	941.436	5.24593
190.9	-3.4397	853.254	4.87691		190.9	-0.490924	941.447	5.24597
190.8	-2.6654	853.798	4.87928		190.8	0.757748	941.326	5.24549
190.7	-1.80486	854.403	4.88192		190.7	-0.429006	940.983	5.24411
190.6	-2.23702	855.012	4.88458		190.6	-1.27587	940.522	5.24226
190.5	0.318862	855.669	4.88744		190.5	-2.54704	939.821	5.23944
190.4	0.33533	856.14	4.88949		190.4	-2.82087	939.147	5.23673
190.3	0.611446	856.612	4.89155		190.3	-0.798298	938.43	5.23385
190.2	1.81874	857.119	4.89375		190.2	-0.508531	937.7	5.23091
190.1	0.630567	857.6	4.89585		190.1	-0.0024691	936.895	5.22767
190	-0.131764	858.053	4.89782		190	-0.219347	936.115	5.22452
##### Extended Information					##### Extended Information
[Comments]					[Comments]
Sample name	612_march_03				Sample name	buffermarch1_march9real4cuvb
Comment	water				Comment	water
User					User
Division					Division
Company	SUNY Binghamton				Company	SUNY Binghamton
[Detailed Information]					[Detailed Information]
Creation date	2023-07-25 20:25:00				Creation date	##########
Data array type	Linear data array * 3				Data array type	Linear data array * 3
Horizontal axis	Wavelength [nm]				Horizontal axis	Wavelength [nm]
Vertical axis(1)	CD [mdeg]				Vertical axis(1)	CD [mdeg]
Vertical axis(2)	HT [V]				Vertical axis(2)	HT [V]
Vertical axis(3)	Abs				Vertical axis(3)	Abs
Start	250 nm				Start	250 nm
End	190 nm				End	190 nm
Data interval	0.1 nm				Data interval	0.1 nm
Data points	601				Data points	601
[Measurement Information]					[Measurement Information]
Instrument name	J-1100				Instrument name	J-1100
Model name	J-1100				Model name	J-1100
Serial No.	C007061635				Serial No.	C007061635
Detector	PM-539				Detector	PM-539
Lock-in amp.	X mode				Lock-in amp.	X mode
HT volt	Auto				HT volt	Auto
Accessory	PTC-514				Accessory	PTC-514
Accessory S/N	B005961648				Accessory S/N	B005961648
Temperature	10.00 C				Temperature	10.00 C
Control sensor	Holder				Control sensor	Holder
Monitor sensor	Holder				Monitor sensor	Holder
Start Mode	Keep target temperature +/-1.00 deg C while 5 seconds				Start Mode	Keep target temperature +/-1.00 deg C while 5 seconds
Measurement date	2023-07-25 20:25:00				Measurement date	##########
Parameter file	C:\Users\Jasco J1100\Desktop\SolmazLab\Sozanne\March9newparam\march9new.cdsp				Parameter file	C:\Users\Jasco J1100\Desktop\SolmazLab\Sozanne\March9newparam\march9new.cdsp
CD Overload detect	492				CD Overload detect	552
Photometric mode	CD	HT	Abs		Photometric mode	CD	HT	Abs
Measure range	250 - 190 nm				Measure range	250 - 190 nm
Data pitch	0.1 nm				Data pitch	0.1 nm
CD scale	200 mdeg/1.0 dOD				CD scale	200 mdeg/1.0 dOD
FL scale	200 mdeg/1.0 dOD				FL scale	200 mdeg/1.0 dOD
D.I.T.	2 sec				D.I.T.	2 sec
Bandwidth	1.00 nm				Bandwidth	1.00 nm
Start mode	Immediately				Start mode	Immediately
Scanning mode	Continuous				Scanning mode	Continuous
Scanning speed	50 nm/min				Scanning speed	50 nm/min
Baseline correction	None				Baseline correction	None
Shutter control	Auto				Shutter control	Auto
Accumulations	8				Accumulations	8
N2 Flowmeter	Manual				N2 Flowmeter	Manual
Solvent	ITC buffer pH 7.4				Solvent	ITC buffer pH 7.4

## Sheet: 613
TITLE	613_march_03				TITLE	buffermarch1_march9real4cuvb
DATA TYPE					DATA TYPE					path	0.1
ORIGIN	JASCO				ORIGIN	JASCO				size	23981.3
OWNER					OWNER					peptides	213
DATE	23/07/25				DATE	23/07/25				concentration	0.3
TIME	21:40:21				TIME	19:32:07								Concentration from absorbance
SPECTROMETER/DATA SYSTEM					SPECTROMETER/DATA SYSTEM									peptide bond
LOCALE	1033				LOCALE	1033								0.232366
RESOLUTION					RESOLUTION
DELTAX	-0.1				DELTAX	-0.1								concentration from 214 nm (Extinction coefficient from Bestsel 214 nm: J. Agric. Food Chem. 2007, 55, 5445-545)
XUNITS	NANOMETERS				XUNITS	NANOMETERS								371769
YUNITS	CD [mdeg]				YUNITS	CD [mdeg]
Y2UNITS	HT [V]				Y2UNITS	HT [V]								0.242608
Y3UNITS	ABSORBANCE				Y3UNITS	ABSORBANCE
FIRSTX	250				FIRSTX	250
LASTX	190				LASTX	190
NPOINTS	601				NPOINTS	601			Molar ellipticity conversion factor			375.294	Molar ellipticity con 228	484.529
FIRSTY	0.06539				FIRSTY	1.02445			to multiply the ellipticity with				Molar ellipticity con 214	464.074
MAXY	19.8935				MAXY	7.5583
MINY	-22.7928				MINY	-2.82087
XYDATA					XYDATA						Wavelength WL (nm)	Background subtracted ellipticity	molar ellipticity	molar ellipticity, concentration corrected (214nm)	molar elipticity concentration corrected 228 nm				Yellow=plotted data
250	0.0653941	257.547	0.792934		250	1.02445	253.925	0.749174			250	-0.959056	-359.928	-445.073	-464.69
249.9	0.0760498	257.548	0.792935		249.9	1.01424	253.998	0.750063			249.9	-0.93819	-352.097	-435.389	-454.58
249.8	0.0720835	257.548	0.792938		249.8	1.03655	253.969	0.749713			249.8	-0.964467	-361.958	-447.583	-467.312
249.7	0.0645446	257.553	0.793006		249.7	1.04418	254.02	0.750327			249.7	-0.979635	-367.651	-454.623	-474.661
249.6	0.0529024	257.534	0.792773		249.6	1.04329	254.008	0.750193			249.6	-0.990388	-371.686	-459.613	-479.871
249.5	0.0584218	257.587	0.793411		249.5	1.04855	254.061	0.750837			249.5	-0.990128	-371.589	-459.492	-479.745
249.4	0.0541826	257.618	0.793783		249.4	1.06025	254.129	0.751662			249.4	-1.00607	-377.571	-466.889	-487.468
249.3	0.056781	257.654	0.794214		249.3	1.06252	254.2	0.752525			249.3	-1.00574	-377.447	-466.737	-487.309
249.2	0.029924	257.69	0.794646		249.2	1.06629	254.225	0.752827			249.2	-1.03637	-388.942	-480.95	-502.149
249.1	0.02492	257.737	0.795216		249.1	1.07642	254.304	0.753784			249.1	-1.0515	-394.621	-487.973	-509.482
249	-0.0130045	257.783	0.795767		249	1.05672	254.356	0.754414			249	-1.06972	-401.461	-496.431	-518.312
248.9	-0.0375894	257.823	0.796243		248.9	1.04588	254.417	0.755147			248.9	-1.08347	-406.619	-502.81	-524.972
248.8	-0.0282059	257.884	0.796968		248.8	1.06245	254.483	0.755948			248.8	-1.09066	-409.316	-506.145	-528.454
248.7	-0.0466818	257.975	0.798061		248.7	1.06103	254.517	0.756361			248.7	-1.10771	-415.717	-514.06	-536.718
248.6	-0.0380546	257.978	0.798097		248.6	1.06676	254.55	0.756768			248.6	-1.10481	-414.63	-512.715	-535.314
248.5	-0.0508092	258.039	0.798831		248.5	1.09702	254.635	0.757793			248.5	-1.14783	-430.773	-532.677	-556.156
248.4	-0.0220006	258.083	0.799361		248.4	1.11445	254.663	0.758133			248.4	-1.13645	-426.503	-527.397	-550.643
248.3	-0.0350252	258.119	0.799786		248.3	1.12785	254.73	0.758951			248.3	-1.16288	-436.42	-539.66	-563.446
248.2	-0.0663003	258.179	0.800512		248.2	1.09738	254.783	0.759585			248.2	-1.16368	-436.722	-540.033	-563.836
248.1	-0.0866999	258.215	0.800943		248.1	1.1093	254.835	0.760225			248.1	-1.196	-448.851	-555.032	-579.496
248	-0.0872082	258.232	0.801143		248	1.09892	254.906	0.761079			248	-1.18613	-445.146	-550.451	-574.713
247.9	-0.0985859	258.239	0.801224		247.9	1.12566	254.959	0.761725			247.9	-1.22425	-459.452	-568.14	-593.182
247.8	-0.13467	258.286	0.801791		247.8	1.10645	254.995	0.762153			247.8	-1.24112	-465.784	-575.971	-601.358
247.7	-0.16459	258.313	0.802121		247.7	1.10348	255.018	0.762438			247.7	-1.26807	-475.899	-588.478	-614.416
247.6	-0.150034	258.345	0.802501		247.6	1.12254	255.058	0.762922			247.6	-1.27257	-477.589	-590.568	-616.598
247.5	-0.157731	258.371	0.802813		247.5	1.10111	255.118	0.763645			247.5	-1.25884	-472.435	-584.195	-609.944
247.4	-0.176653	258.413	0.80331		247.4	1.1095	255.173	0.764306			247.4	-1.28615	-482.685	-596.87	-623.178
247.3	-0.177088	258.447	0.803722		247.3	1.12624	255.216	0.764829			247.3	-1.30333	-489.131	-604.84	-631.5
247.2	-0.186017	258.462	0.803899		247.2	1.14143	255.319	0.766072			247.2	-1.32745	-498.182	-616.033	-643.186
247.1	-0.239345	258.528	0.804687		247.1	1.1126	255.39	0.76693			247.1	-1.35194	-507.376	-627.402	-655.056
247	-0.25652	258.57	0.805195		247	1.11007	255.437	0.767499			247	-1.36659	-512.872	-634.198	-662.152
246.9	-0.269748	258.591	0.805442		246.9	1.05335	255.429	0.767413			246.9	-1.3231	-496.55	-614.015	-641.079
246.8	-0.310633	258.649	0.806138		246.8	1.06067	255.485	0.768083			246.8	-1.3713	-514.641	-636.386	-664.435
246.7	-0.314871	258.669	0.806377		246.7	1.06465	255.524	0.768557			246.7	-1.37952	-517.725	-640.199	-668.417
246.6	-0.310896	258.688	0.80661		246.6	1.10025	255.586	0.76931			246.6	-1.41115	-529.594	-654.876	-683.741
246.5	-0.330663	258.706	0.806819		246.5	1.1053	255.629	0.769819			246.5	-1.43596	-538.908	-666.393	-695.765
246.4	-0.349196	258.764	0.807518		246.4	1.09896	255.651	0.770089			246.4	-1.44816	-543.484	-672.051	-701.673
246.3	-0.397288	258.811	0.808071		246.3	1.10516	255.692	0.770592			246.3	-1.50245	-563.859	-697.246	-727.979
246.2	-0.42056	258.833	0.808339		246.2	1.1215	255.742	0.771194			246.2	-1.54206	-578.725	-715.629	-747.172
246.1	-0.433478	258.884	0.808944		246.1	1.15491	255.815	0.772072			246.1	-1.58839	-596.112	-737.129	-769.619
246	-0.459138	258.956	0.809816		246	1.14535	255.876	0.772814			246	-1.60449	-602.154	-744.601	-777.42
245.9	-0.475235	258.969	0.809967		245.9	1.14024	255.928	0.773435			245.9	-1.61547	-606.277	-749.699	-782.744
245.8	-0.458489	259.041	0.810821		245.8	1.17487	255.94	0.773583			245.8	-1.63336	-612.989	-757.999	-791.409
245.7	-0.49242	259.07	0.81117		245.7	1.18382	255.922	0.773364			245.7	-1.67624	-629.082	-777.899	-812.186
245.6	-0.509023	259.117	0.811737		245.6	1.17606	255.962	0.773844			245.6	-1.68508	-632.401	-782.003	-816.471
245.5	-0.535309	259.13	0.811886		245.5	1.15219	255.957	0.773785			245.5	-1.6875	-633.308	-783.124	-817.641
245.4	-0.544059	259.142	0.812035		245.4	1.17123	255.971	0.773956			245.4	-1.71529	-643.737	-796.02	-831.106
245.3	-0.566212	259.16	0.81225		245.3	1.18532	256.018	0.774519			245.3	-1.75153	-657.339	-812.84	-848.667
245.2	-0.59181	259.197	0.812693		245.2	1.22144	256.098	0.775488			245.2	-1.81325	-680.501	-841.481	-878.571
245.1	-0.613158	259.233	0.813124		245.1	1.22781	256.139	0.775978			245.1	-1.84097	-690.903	-854.345	-892.002
245	-0.653657	259.29	0.813804		245	1.22869	256.176	0.776429			245	-1.88235	-706.433	-873.548	-912.051
244.9	-0.675522	259.358	0.814611		244.9	1.21527	256.201	0.776734			244.9	-1.89079	-709.602	-877.467	-916.143
244.8	-0.685685	259.409	0.815225		244.8	1.19939	256.249	0.777312			244.8	-1.88508	-707.457	-874.814	-913.373
244.7	-0.699828	259.46	0.815832		244.7	1.19744	256.287	0.777769			244.7	-1.89727	-712.033	-880.472	-919.28
244.6	-0.702056	259.441	0.815597		244.6	1.19252	256.313	0.778079			244.6	-1.89458	-711.022	-879.223	-917.976
244.5	-0.738023	259.527	0.816632		244.5	1.18179	256.345	0.778462			244.5	-1.91981	-720.494	-890.935	-930.204
244.4	-0.732132	259.553	0.816944		244.4	1.2049	256.362	0.778667			244.4	-1.93703	-726.956	-898.925	-938.547
244.3	-0.773706	259.588	0.817355		244.3	1.18657	256.357	0.778617			244.3	-1.96028	-735.679	-909.712	-949.81
244.2	-0.775291	259.653	0.818128		244.2	1.22405	256.41	0.779245			244.2	-1.99934	-750.34	-927.841	-968.738
244.1	-0.80344	259.673	0.818376		244.1	1.24285	256.453	0.779767			244.1	-2.04629	-767.96	-949.629	-991.486
244	-0.829782	259.672	0.818363		244	1.22146	256.491	0.780222			244	-2.05124	-769.818	-951.927	-993.885
243.9	-0.847596	259.733	0.819088		243.9	1.22134	256.555	0.780999			243.9	-2.06894	-776.458	-960.139	-1002.46
243.8	-0.885793	259.782	0.81967		243.8	1.21766	256.597	0.781509			243.8	-2.10345	-789.412	-976.157	-1019.18
243.7	-0.90703	259.801	0.819897		243.7	1.21016	256.649	0.782128			243.7	-2.11719	-794.568	-982.532	-1025.84
243.6	-0.913901	259.813	0.82004		243.6	1.21159	256.685	0.782568			243.6	-2.12549	-797.683	-986.384	-1029.86
243.5	-0.96458	259.853	0.82052		243.5	1.20275	256.722	0.783008			243.5	-2.16733	-813.385	-1005.8	-1050.13
243.4	-1.00175	259.876	0.820797		243.4	1.19263	256.729	0.78309			243.4	-2.19438	-823.537	-1018.35	-1063.24
243.3	-1.03283	259.915	0.821251		243.3	1.18702	256.784	0.783752			243.3	-2.21985	-833.095	-1030.17	-1075.58
243.2	-1.09587	259.948	0.821653		243.2	1.16814	256.817	0.784156			243.2	-2.26401	-849.668	-1050.67	-1096.98
243.1	-1.12089	259.958	0.821773		243.1	1.20872	256.839	0.784416			243.1	-2.32961	-874.288	-1081.11	-1128.76
243	-1.18226	260.01	0.822383		243	1.21065	256.865	0.784733			243	-2.39291	-898.044	-1110.49	-1159.43
242.9	-1.22289	260.059	0.822973		242.9	1.18485	256.907	0.785234			242.9	-2.40774	-903.609	-1117.37	-1166.62
242.8	-1.24971	260.098	0.823438		242.8	1.21514	256.986	0.786189			242.8	-2.46485	-925.042	-1143.87	-1194.29
242.7	-1.25758	260.157	0.824145		242.7	1.22944	257.04	0.786839			242.7	-2.48702	-933.363	-1154.16	-1205.03
242.6	-1.30317	260.203	0.824687		242.6	1.18346	257.07	0.787199			242.6	-2.48663	-933.216	-1153.98	-1204.84
242.5	-1.38217	260.251	0.825255		242.5	1.1999	257.152	0.788181			242.5	-2.58207	-969.034	-1198.27	-1251.09
242.4	-1.44456	260.285	0.825663		242.4	1.17187	257.174	0.788449			242.4	-2.61643	-981.929	-1214.22	-1267.73
242.3	-1.47797	260.348	0.826411		242.3	1.18659	257.229	0.78911			242.3	-2.66456	-999.992	-1236.55	-1291.06
242.2	-1.54053	260.419	0.827259		242.2	1.21216	257.293	0.789874			242.2	-2.75269	-1033.07	-1277.45	-1333.76
242.1	-1.5779	260.478	0.827963		242.1	1.20873	257.379	0.790906			242.1	-2.78663	-1045.8	-1293.2	-1350.2
242	-1.59842	260.521	0.828475		242	1.22614	257.439	0.791629			242	-2.82456	-1060.04	-1310.8	-1368.58
241.9	-1.61687	260.618	0.82962		241.9	1.24749	257.466	0.791956			241.9	-2.86436	-1074.98	-1329.27	-1387.86
241.8	-1.6709	260.699	0.830587		241.8	1.26332	257.577	0.793293			241.8	-2.93422	-1101.19	-1361.69	-1421.71
241.7	-1.67932	260.764	0.831366		241.7	1.29493	257.667	0.794368			241.7	-2.97425	-1116.22	-1380.27	-1441.11
241.6	-1.7267	260.789	0.831658		241.6	1.30052	257.736	0.795203			241.6	-3.02722	-1136.1	-1404.85	-1466.77
241.5	-1.76792	260.886	0.832814		241.5	1.29178	257.795	0.795907			241.5	-3.0597	-1148.29	-1419.93	-1482.51
241.4	-1.77874	260.929	0.833321		241.4	1.32731	257.887	0.797004			241.4	-3.10605	-1165.68	-1441.44	-1504.97
241.3	-1.84282	261.002	0.834183		241.3	1.30541	257.918	0.797382			241.3	-3.14823	-1181.51	-1461.01	-1525.41
241.2	-1.87285	261.04	0.834637		241.2	1.30555	257.94	0.797645			241.2	-3.1784	-1192.83	-1475.01	-1540.03
241.1	-1.95426	261.026	0.834471		241.1	1.30354	258.024	0.798653			241.1	-3.2578	-1222.63	-1511.86	-1578.5
241	-1.97809	261.089	0.835223		241	1.32686	258.099	0.799555			241	-3.30495	-1240.33	-1533.74	-1601.34
240.9	-2.03754	261.172	0.836206		240.9	1.31743	258.148	0.800141			240.9	-3.35497	-1259.1	-1556.95	-1625.58
240.8	-2.07653	261.228	0.836868		240.8	1.33015	258.178	0.800501			240.8	-3.40668	-1278.51	-1580.95	-1650.63
240.7	-2.1307	261.266	0.837318		240.7	1.31842	258.241	0.801259			240.7	-3.44912	-1294.43	-1600.65	-1671.2
240.6	-2.18115	261.312	0.837864		240.6	1.31092	258.278	0.801701			240.6	-3.49207	-1310.55	-1620.58	-1692.01
240.5	-2.24697	261.391	0.83881		240.5	1.2997	258.302	0.801987			240.5	-3.54667	-1331.04	-1645.92	-1718.46
240.4	-2.31385	261.467	0.83971		240.4	1.28262	258.336	0.802387			240.4	-3.59647	-1349.73	-1669.03	-1742.59
240.3	-2.38655	261.52	0.840332		240.3	1.27465	258.404	0.803203			240.3	-3.6612	-1374.02	-1699.07	-1773.96
240.2	-2.47701	261.586	0.841122		240.2	1.27051	258.444	0.803683			240.2	-3.74752	-1406.42	-1739.13	-1815.78
240.1	-2.56628	261.628	0.841621		240.1	1.26817	258.47	0.803994			240.1	-3.83445	-1439.04	-1779.47	-1857.9
240	-2.6312	261.698	0.842444		240	1.27697	258.485	0.804177			240	-3.90817	-1466.71	-1813.68	-1893.62
239.9	-2.69142	261.8	0.843659		239.9	1.27631	258.569	0.805184			239.9	-3.96773	-1489.06	-1841.32	-1922.48
239.8	-2.75427	261.866	0.844433		239.8	1.25619	258.599	0.805541			239.8	-4.01046	-1505.1	-1861.15	-1943.18
239.7	-2.84273	261.938	0.845293		239.7	1.30908	258.655	0.806211			239.7	-4.15181	-1558.15	-1926.75	-2011.67
239.6	-2.88631	262.021	0.846272		239.6	1.30955	258.692	0.806651			239.6	-4.19586	-1574.68	-1947.19	-2033.01
239.5	-2.95247	262.145	0.847741		239.5	1.30652	258.706	0.80682			239.5	-4.25899	-1598.37	-1976.48	-2063.6
239.4	-3.02794	262.246	0.848931		239.4	1.31849	258.765	0.807523			239.4	-4.34643	-1631.19	-2017.06	-2105.97
239.3	-3.07196	262.311	0.849699		239.3	1.32291	258.805	0.808007			239.3	-4.39487	-1649.37	-2039.54	-2129.44
239.2	-3.11638	262.377	0.850479		239.2	1.34369	258.865	0.808727			239.2	-4.46007	-1673.84	-2069.8	-2161.03
239.1	-3.23659	262.481	0.851714		239.1	1.36133	258.935	0.809565			239.1	-4.59792	-1725.57	-2133.77	-2227.82
239	-3.29505	262.541	0.852419		239	1.33424	258.998	0.810308			239	-4.62929	-1737.34	-2148.33	-2243.02
238.9	-3.35554	262.626	0.853424		238.9	1.34842	259.091	0.811425			238.9	-4.70396	-1765.37	-2182.98	-2279.2
238.8	-3.4498	262.713	0.85445		238.8	1.36155	259.141	0.81202			238.8	-4.81135	-1805.67	-2232.82	-2331.24
238.7	-3.49764	262.774	0.855173		238.7	1.38135	259.145	0.81207			238.7	-4.87899	-1831.05	-2264.21	-2364.01
238.6	-3.54853	262.894	0.856589		238.6	1.37619	259.2	0.812721			238.6	-4.92472	-1848.22	-2285.43	-2386.17
238.5	-3.61959	262.98	0.857605		238.5	1.36005	259.26	0.813443			238.5	-4.97964	-1868.83	-2310.92	-2412.78
238.4	-3.68672	263.072	0.85869		238.4	1.36459	259.283	0.813722			238.4	-5.05131	-1895.72	-2344.18	-2447.5
238.3	-3.74159	263.116	0.859215		238.3	1.3686	259.312	0.814059			238.3	-5.11019	-1917.82	-2371.5	-2476.03
238.2	-3.83566	263.221	0.860452		238.2	1.35074	259.369	0.81474			238.2	-5.1864	-1946.42	-2406.87	-2512.96
238.1	-3.87076	263.294	0.861305		238.1	1.37641	259.397	0.815082			238.1	-5.24717	-1969.23	-2435.07	-2542.4
238	-3.9464	263.353	0.862006		238	1.36913	259.425	0.81541			238	-5.31553	-1994.88	-2466.8	-2575.53
237.9	-4.01507	263.469	0.863371		237.9	1.34557	259.475	0.816009			237.9	-5.36064	-2011.81	-2487.73	-2597.38
237.8	-4.08937	263.537	0.86417		237.8	1.34561	259.548	0.816878			237.8	-5.43498	-2039.71	-2522.23	-2633.4
237.7	-4.21272	263.583	0.864713		237.7	1.34407	259.609	0.817614			237.7	-5.55679	-2085.43	-2578.76	-2692.42
237.6	-4.30809	263.673	0.865783		237.6	1.31822	259.65	0.818097			237.6	-5.62631	-2111.52	-2611.02	-2726.11
237.5	-4.44616	263.808	0.867367		237.5	1.29761	259.709	0.818806			237.5	-5.74377	-2155.6	-2665.53	-2783.02
237.4	-4.55458	263.898	0.868431		237.4	1.29012	259.751	0.819307			237.4	-5.8447	-2193.48	-2712.37	-2831.92
237.3	-4.61862	263.992	0.869535		237.3	1.30629	259.756	0.819358			237.3	-5.92491	-2223.58	-2749.59	-2870.79
237.2	-4.73621	264.107	0.870879		237.2	1.33384	259.807	0.81997			237.2	-6.07005	-2278.05	-2816.95	-2941.11
237.1	-4.79113	264.233	0.872367		237.1	1.32586	259.838	0.820339			237.1	-6.11699	-2295.67	-2838.73	-2963.86
237	-4.89448	264.339	0.873616		237	1.3215	259.92	0.821319			237	-6.21598	-2332.82	-2884.67	-3011.82
236.9	-4.96723	264.407	0.874405		236.9	1.31176	259.968	0.82189			236.9	-6.27899	-2356.46	-2913.91	-3042.35
236.8	-5.08623	264.531	0.875866		236.8	1.32289	260.028	0.822605			236.8	-6.40912	-2405.3	-2974.3	-3105.4
236.7	-5.16437	264.684	0.877661		236.7	1.33027	260.102	0.823479			236.7	-6.49464	-2437.4	-3013.99	-3146.84
236.6	-5.25505	264.763	0.878592		236.6	1.33071	260.15	0.82406			236.6	-6.58576	-2471.59	-3056.28	-3190.99
236.5	-5.36045	264.865	0.879786		236.5	1.34159	260.175	0.824351			236.5	-6.70204	-2515.23	-3110.24	-3247.33
236.4	-5.48386	264.963	0.880935		236.4	1.336	260.223	0.824929			236.4	-6.81986	-2559.45	-3164.92	-3304.42
236.3	-5.53417	265.058	0.882047		236.3	1.33426	260.26	0.825365			236.3	-6.86843	-2577.68	-3187.46	-3327.95
236.2	-5.64141	265.131	0.882901		236.2	1.36151	260.358	0.826533			236.2	-7.00292	-2628.15	-3249.87	-3393.11
236.1	-5.74198	265.284	0.884705		236.1	1.37634	260.4	0.827036			236.1	-7.11832	-2671.46	-3303.42	-3449.03
236	-5.80105	265.382	0.885852		236	1.3904	260.47	0.827865			236	-7.19145	-2698.91	-3337.36	-3484.46
235.9	-5.87008	265.471	0.88689		235.9	1.39145	260.512	0.82836			235.9	-7.26153	-2725.21	-3369.88	-3518.42
235.8	-5.95394	265.602	0.888428		235.8	1.43041	260.574	0.829108			235.8	-7.38435	-2771.3	-3426.88	-3577.93
235.7	-6.04801	265.739	0.890022		235.7	1.46176	260.622	0.829675			235.7	-7.50977	-2818.37	-3485.09	-3638.7
235.6	-6.09534	265.868	0.891542		235.6	1.44134	260.656	0.830075			235.6	-7.53668	-2828.47	-3497.57	-3651.74
235.5	-6.24277	266.016	0.893267		235.5	1.42064	260.757	0.831278			235.5	-7.66341	-2876.03	-3556.39	-3713.14
235.4	-6.33243	266.155	0.894895		235.4	1.41739	260.802	0.831818			235.4	-7.74982	-2908.46	-3596.49	-3755.01
235.3	-6.45883	266.285	0.896414		235.3	1.43465	260.815	0.831969			235.3	-7.89348	-2962.37	-3663.16	-3824.62
235.2	-6.60426	266.408	0.897851		235.2	1.44633	260.863	0.832536			235.2	-8.05059	-3021.33	-3736.07	-3900.74
235.1	-6.72417	266.571	0.899745		235.1	1.45365	260.902	0.833003			235.1	-8.17782	-3069.08	-3795.11	-3962.39
235	-6.792	266.699	0.901241		235	1.44399	260.947	0.833534			235	-8.23599	-3090.91	-3822.11	-3990.57
234.9	-6.90302	266.803	0.902454		234.9	1.4536	261.01	0.83428			234.9	-8.35662	-3136.19	-3878.09	-4049.02
234.8	-7.01433	266.949	0.904159		234.8	1.47363	261.083	0.83515			234.8	-8.48796	-3185.48	-3939.04	-4112.66
234.7	-7.10763	267.106	0.905993		234.7	1.49796	261.153	0.835986			234.7	-8.60559	-3229.62	-3993.63	-4169.65
234.6	-7.24796	267.249	0.907657		234.6	1.50748	261.204	0.836582			234.6	-8.75544	-3285.86	-4063.17	-4242.26
234.5	-7.38117	267.397	0.909371		234.5	1.50522	261.232	0.836917			234.5	-8.88639	-3335.01	-4123.94	-4305.71
234.4	-7.50119	267.56	0.911274		234.4	1.55624	261.281	0.837503			234.4	-9.05743	-3399.2	-4203.31	-4388.58
234.3	-7.62391	267.656	0.912391		234.3	1.58828	261.349	0.838309			234.3	-9.21219	-3457.28	-4275.13	-4463.57
234.2	-7.76689	267.76	0.913605		234.2	1.55572	261.381	0.83869			234.2	-9.32261	-3498.72	-4326.38	-4517.07
234.1	-7.86935	267.916	0.91541		234.1	1.50999	261.44	0.839392			234.1	-9.37934	-3520.01	-4352.7	-4544.56
234	-8.02483	268.042	0.916881		234	1.51914	261.521	0.840347			234	-9.54397	-3581.79	-4429.1	-4624.33
233.9	-8.12331	268.136	0.917971		233.9	1.55751	261.562	0.840834			233.9	-9.68082	-3633.15	-4492.61	-4690.63
233.8	-8.25498	268.252	0.919311		233.8	1.57553	261.607	0.841367			233.8	-9.83051	-3689.33	-4562.08	-4763.16
233.7	-8.38158	268.432	0.921402		233.7	1.59855	261.693	0.842389			233.7	-9.98013	-3745.48	-4631.51	-4835.66
233.6	-8.46925	268.589	0.923228		233.6	1.59734	261.832	0.844032			233.6	-10.0666	-3777.93	-4671.64	-4877.55
233.5	-8.57173	268.706	0.924581		233.5	1.60373	261.886	0.844667			233.5	-10.1755	-3818.78	-4722.16	-4930.3
233.4	-8.69718	268.851	0.926263		233.4	1.60199	261.947	0.845396			233.4	-10.2992	-3865.21	-4779.57	-4990.24
233.3	-8.87022	269.027	0.928305		233.3	1.60858	262.008	0.846112			233.3	-10.4788	-3932.63	-4862.93	-5077.28
233.2	-8.98791	269.214	0.930462		233.2	1.57434	262.085	0.847035			233.2	-10.5622	-3963.94	-4901.66	-5117.71
233.1	-9.14835	269.404	0.932666		233.1	1.56389	262.165	0.847974			233.1	-10.7122	-4020.23	-4971.27	-5190.39
233	-9.26726	269.578	0.934673		233	1.59361	262.194	0.848314			233	-10.8609	-4076.01	-5040.24	-5262.4
232.9	-9.41366	269.807	0.93733		232.9	1.564	262.306	0.849641			232.9	-10.9777	-4119.85	-5094.44	-5318.99
232.8	-9.55512	270.004	0.939599		232.8	1.51358	262.363	0.850317			232.8	-11.0687	-4154.01	-5136.69	-5363.1
232.7	-9.72745	270.263	0.942594		232.7	1.48551	262.476	0.851658			232.7	-11.213	-4208.15	-5203.64	-5433
232.6	-9.85554	270.477	0.94506		232.6	1.49694	262.548	0.8525			232.6	-11.3525	-4260.51	-5268.39	-5500.6
232.5	-10.0246	270.728	0.947954		232.5	1.50563	262.649	0.853702			232.5	-11.5302	-4327.22	-5350.88	-5586.73
232.4	-10.1839	270.981	0.950867		232.4	1.51402	262.77	0.855128			232.4	-11.6979	-4390.15	-5428.7	-5667.98
232.3	-10.3243	271.201	0.953397		232.3	1.49723	262.869	0.856295			232.3	-11.8215	-4436.54	-5486.06	-5727.87
232.2	-10.4419	271.384	0.955507		232.2	1.49103	262.928	0.856988			232.2	-11.9329	-4478.35	-5537.76	-5781.85
232.1	-10.555	271.584	0.957796		232.1	1.50178	262.988	0.857695			232.1	-12.0568	-4524.83	-5595.23	-5841.85
232	-10.6918	271.768	0.959912		232	1.50015	262.997	0.857802			232	-12.192	-4575.56	-5657.96	-5907.35
231.9	-10.8102	271.943	0.961917		231.9	1.49835	263.034	0.858243			231.9	-12.3086	-4619.32	-5712.07	-5963.84
231.8	-10.955	272.141	0.9642		231.8	1.50098	263.153	0.859652			231.8	-12.456	-4674.65	-5780.49	-6035.28
231.7	-11.0549	272.34	0.966477		231.7	1.48084	263.202	0.86023			231.7	-12.5357	-4704.58	-5817.51	-6073.92
231.6	-11.1912	272.538	0.968746		231.6	1.47336	263.28	0.86114			231.6	-12.6646	-4752.93	-5877.29	-6136.34
231.5	-11.3175	272.682	0.970402		231.5	1.49641	263.341	0.861867			231.5	-12.8139	-4808.98	-5946.6	-6208.71
231.4	-11.4129	272.816	0.971929		231.4	1.50841	263.409	0.86267			231.4	-12.9213	-4849.28	-5996.44	-6260.74
231.3	-11.5183	272.943	0.973384		231.3	1.50676	263.506	0.863814			231.3	-13.0251	-4888.22	-6044.59	-6311.01
231.2	-11.6423	273.084	0.975001		231.2	1.52632	263.573	0.864604			231.2	-13.1686	-4942.1	-6111.21	-6380.57
231.1	-11.7597	273.228	0.976641		231.1	1.54565	263.605	0.864976			231.1	-13.3054	-4993.41	-6174.66	-6446.82
231	-11.9139	273.43	0.978951		231	1.5698	263.691	0.865983			231	-13.4837	-5060.35	-6257.43	-6533.24
230.9	-12.0389	273.578	0.980643		230.9	1.61322	263.738	0.866538			230.9	-13.6521	-5123.55	-6335.59	-6614.84
230.8	-12.165	273.785	0.983005		230.8	1.61538	263.804	0.867318			230.8	-13.7804	-5171.69	-6395.11	-6676.99
230.7	-12.3157	273.987	0.985312		230.7	1.58994	263.906	0.868515			230.7	-13.9056	-5218.7	-6453.24	-6737.68
230.6	-12.4275	274.12	0.986824		230.6	1.60781	263.933	0.86884			230.6	-14.0353	-5267.36	-6513.42	-6800.51
230.5	-12.5564	274.307	0.988956		230.5	1.63829	263.969	0.86926			230.5	-14.1947	-5327.18	-6587.38	-6877.73
230.4	-12.7001	274.525	0.991447		230.4	1.64299	264.022	0.869881			230.4	-14.3431	-5382.87	-6656.25	-6949.64
230.3	-12.8685	274.702	0.993463		230.3	1.65093	264.094	0.87073			230.3	-14.5194	-5449.05	-6738.08	-7035.08
230.2	-13.0331	274.864	0.9953		230.2	1.62657	264.182	0.87177			230.2	-14.6597	-5501.68	-6803.17	-7103.03
230.1	-13.2295	275.095	0.997932		230.1	1.60709	264.298	0.873136			230.1	-14.8366	-5568.08	-6885.27	-7188.75
230	-13.3539	275.32	1.00049		230	1.63672	264.391	0.874218			230	-14.9906	-5625.88	-6956.75	-7263.38
229.9	-13.4906	275.522	1.00279		229.9	1.63654	264.43	0.874675			229.9	-15.1271	-5677.12	-7020.11	-7329.53
229.8	-13.6499	275.771	1.0056		229.8	1.67013	264.507	0.875584			229.8	-15.32	-5749.51	-7109.62	-7422.99
229.7	-13.79	275.976	1.00793		229.7	1.6432	264.585	0.8765			229.7	-15.4332	-5791.98	-7162.14	-7477.83
229.6	-13.9289	276.192	1.01038		229.6	1.66183	264.67	0.877495			229.6	-15.5907	-5851.1	-7235.25	-7554.15
229.5	-14.0544	276.392	1.01265		229.5	1.67653	264.723	0.878126			229.5	-15.7309	-5903.72	-7300.31	-7622.08
229.4	-14.183	276.613	1.01515		229.4	1.71036	264.815	0.879203			229.4	-15.8934	-5964.68	-7375.69	-7700.79
229.3	-14.2767	276.83	1.0176		229.3	1.7276	264.895	0.880139			229.3	-16.0043	-6006.31	-7427.17	-7754.54
229.2	-14.4378	276.997	1.01949		229.2	1.71548	264.96	0.880906			229.2	-16.1533	-6062.22	-7496.31	-7826.73
229.1	-14.5595	277.251	1.02237		229.1	1.71099	265.029	0.881705			229.1	-16.2705	-6106.21	-7550.7	-7883.52
229	-14.6848	277.483	1.02498		229	1.73158	265.135	0.88295			229	-16.4164	-6160.96	-7618.41	-7954.2
228.9	-14.8204	277.71	1.02754		228.9	1.68702	265.212	0.88386			228.9	-16.5074	-6195.13	-7660.66	-7998.32
228.8	-14.9286	277.928	1.03001		228.8	1.70612	265.325	0.885186			228.8	-16.6347	-6242.9	-7719.73	-8060
228.7	-15.0211	278.146	1.03246		228.7	1.70773	265.427	0.886375			228.7	-16.7288	-6278.22	-7763.41	-8105.6
228.6	-15.1346	278.414	1.03547		228.6	1.72329	265.536	0.887655			228.6	-16.8579	-6326.66	-7823.3	-8168.13
228.5	-15.2591	278.709	1.03879		228.5	1.79592	265.676	0.889293			228.5	-17.055	-6400.64	-7914.78	-8263.64
228.4	-15.372	278.907	1.04102		228.4	1.77849	265.764	0.890315			228.4	-17.1505	-6436.47	-7959.09	-8309.9
228.3	-15.4935	279.115	1.04336		228.3	1.79863	265.89	0.891797			228.3	-17.2921	-6489.63	-8024.82	-8378.53
228.2	-15.6288	279.402	1.04658		228.2	1.80791	266.015	0.893255			228.2	-17.4367	-6543.89	-8091.92	-8448.58
228.1	-15.7514	279.632	1.04916		228.1	1.8079	266.093	0.894166			228.1	-17.5593	-6589.89	-8148.81	-8507.98
228	-15.8866	279.87	1.05183		228	1.81365	266.183	0.895222			228	-17.7003	-6642.79	-8214.22	-8576.28
227.9	-15.9968	280.114	1.05456		227.9	1.80618	266.277	0.896316			227.9	-17.803	-6681.34	-8261.89	-8626.05
227.8	-16.0888	280.346	1.05716		227.8	1.76455	266.397	0.897719			227.8	-17.8533	-6700.25	-8285.27	-8650.46
227.7	-16.2143	280.572	1.05969		227.7	1.78617	266.479	0.898674			227.7	-18.0005	-6755.46	-8353.54	-8721.74
227.6	-16.287	280.822	1.06248		227.6	1.77501	266.59	0.899969			227.6	-18.062	-6778.56	-8382.1	-8751.56
227.5	-16.372	280.964	1.06407		227.5	1.80025	266.66	0.900786			227.5	-18.1722	-6819.93	-8433.26	-8804.97
227.4	-16.5009	281.173	1.0664		227.4	1.84106	266.767	0.902039			227.4	-18.342	-6883.62	-8512.02	-8887.2
227.3	-16.5765	281.398	1.06891		227.3	1.84683	266.887	0.903438			227.3	-18.4233	-6914.16	-8549.78	-8926.63
227.2	-16.6662	281.629	1.07149		227.2	1.85247	267.01	0.904869			227.2	-18.5187	-6949.94	-8594.03	-8972.82
227.1	-16.7392	281.799	1.07339		227.1	1.85306	267.097	0.905883			227.1	-18.5923	-6977.56	-8628.18	-9008.48
227	-16.8587	282.012	1.07576		227	1.86093	267.177	0.906809			227	-18.7196	-7025.36	-8687.29	-9070.19
226.9	-16.9467	282.213	1.078		226.9	1.83878	267.292	0.908159			226.9	-18.7855	-7050.07	-8717.85	-9102.1
226.8	-17.0185	282.428	1.08039		226.8	1.82239	267.4	0.909412			226.8	-18.8409	-7070.87	-8743.56	-9128.95
226.7	-17.0946	282.601	1.08231		226.7	1.83903	267.452	0.910016			226.7	-18.9336	-7105.67	-8786.6	-9173.88
226.6	-17.1673	282.818	1.08472		226.6	1.82394	267.531	0.910941			226.6	-18.9912	-7127.29	-8813.33	-9201.8
226.5	-17.2678	283.017	1.08693		226.5	1.83815	267.627	0.912052			226.5	-19.1059	-7170.34	-8866.57	-9257.38
226.4	-17.3246	283.22	1.08919		226.4	1.86904	267.742	0.913394			226.4	-19.1936	-7203.25	-8907.26	-9299.87
226.3	-17.3851	283.41	1.0913		226.3	1.86956	267.865	0.914824			226.3	-19.2547	-7226.15	-8935.58	-9329.43
226.2	-17.489	283.652	1.09398		226.2	1.87916	267.98	0.916158			226.2	-19.3682	-7268.75	-8988.25	-9384.43
226.1	-17.5561	283.861	1.09629		226.1	1.90975	268.075	0.917256			226.1	-19.4658	-7305.41	-9033.59	-9431.76
226	-17.6005	284.113	1.09909		226	1.86225	268.185	0.918533			226	-19.4627	-7304.25	-9032.15	-9430.26
225.9	-17.6802	284.333	1.10152		225.9	1.87121	268.282	0.919665			225.9	-19.5514	-7337.52	-9073.29	-9473.22
225.8	-17.7822	284.572	1.10416		225.8	1.86958	268.41	0.921148			225.8	-19.6518	-7375.19	-9119.87	-9521.85
225.7	-17.8554	284.789	1.10656		225.7	1.84915	268.53	0.922547			225.7	-19.7046	-7394.99	-9144.36	-9547.42
225.6	-17.9312	284.997	1.10886		225.6	1.83837	268.638	0.923792			225.6	-19.7696	-7419.39	-9174.54	-9578.92
225.5	-18.0135	285.23	1.11142		225.5	1.84479	268.724	0.924793			225.5	-19.8583	-7452.69	-9215.71	-9621.91
225.4	-18.0486	285.465	1.11402		225.4	1.83112	268.802	0.925695			225.4	-19.8797	-7460.73	-9225.65	-9632.29
225.3	-18.0922	285.714	1.11677		225.3	1.8576	268.902	0.92686			225.3	-19.9498	-7487.03	-9258.18	-9666.25
225.2	-18.1763	285.983	1.11973		225.2	1.8559	268.987	0.927841			225.2	-20.0322	-7517.96	-9296.42	-9706.17
225.1	-18.2778	286.263	1.12281		225.1	1.83876	269.064	0.928727			225.1	-20.1166	-7549.62	-9335.56	-9747.05
225	-18.3897	286.483	1.12523		225	1.86218	269.229	0.930638			225	-20.2519	-7600.4	-9398.36	-9812.61
224.9	-18.4305	286.678	1.12736		224.9	1.87129	269.323	0.931723			224.9	-20.3018	-7619.13	-9421.52	-9836.8
224.8	-18.4644	286.93	1.13014		224.8	1.89098	269.431	0.932975			224.8	-20.3554	-7639.24	-9446.39	-9862.76
224.7	-18.5286	287.177	1.13285		224.7	1.82399	269.585	0.934756			224.7	-20.3526	-7638.2	-9445.1	-9861.41
224.6	-18.5597	287.394	1.13523		224.6	1.81856	269.678	0.935833			224.6	-20.3783	-7647.83	-9457.01	-9873.85
224.5	-18.5866	287.655	1.13808		224.5	1.82475	269.866	0.938007			224.5	-20.4114	-7660.25	-9472.37	-9889.88
224.4	-18.6762	287.909	1.14087		224.4	1.81683	270.032	0.939924			224.4	-20.493	-7690.9	-9510.27	-9929.46
224.3	-18.7011	288.181	1.14384		224.3	1.83068	270.139	0.94116			224.3	-20.5318	-7705.45	-9528.26	-9948.23
224.2	-18.7424	288.443	1.14671		224.2	1.83434	270.263	0.942595			224.2	-20.5767	-7722.32	-9549.12	-9970.02
224.1	-18.7695	288.684	1.14934		224.1	1.82144	270.412	0.944305			224.1	-20.5909	-7727.65	-9555.71	-9976.9
224	-18.7894	289.07	1.15355		224	1.85184	270.56	0.946013			224	-20.6412	-7746.52	-9579.05	-10001.3
223.9	-18.833	289.321	1.15629		223.9	1.8793	270.719	0.94785			223.9	-20.7123	-7773.19	-9612.03	-10035.7
223.8	-18.8702	289.562	1.15892		223.8	1.86241	270.862	0.949497			223.8	-20.7326	-7780.82	-9621.46	-10045.5
223.7	-18.9208	289.823	1.16176		223.7	1.88033	270.992	0.950989			223.7	-20.8011	-7806.53	-9653.26	-10078.7
223.6	-19.0001	290.057	1.16431		223.6	1.88921	271.125	0.952527			223.6	-20.8893	-7839.62	-9694.18	-10121.5
223.5	-18.9998	290.286	1.1668		223.5	1.87669	271.289	0.954412			223.5	-20.8765	-7834.81	-9688.23	-10115.3
223.4	-18.9808	290.548	1.16965		223.4	1.92159	271.421	0.955925			223.4	-20.9024	-7844.53	-9700.25	-10127.8
223.3	-19.0501	290.789	1.17227		223.3	1.91674	271.543	0.95733			223.3	-20.9668	-7868.72	-9730.16	-10159
223.2	-19.0694	291.064	1.17525		223.2	1.92834	271.638	0.95842			223.2	-20.9977	-7880.32	-9744.5	-10174
223.1	-19.1165	291.294	1.17774		223.1	1.96133	271.754	0.959756			223.1	-21.0778	-7910.37	-9781.66	-10212.8
223	-19.1501	291.612	1.18119		223	1.97672	271.901	0.961438			223	-21.1268	-7928.76	-9804.4	-10236.5
222.9	-19.2385	291.964	1.185		222.9	1.98349	272.043	0.96307			222.9	-21.222	-7964.48	-9848.57	-10282.7
222.8	-19.3068	292.229	1.18787		222.8	2.00325	272.172	0.964551			222.8	-21.3101	-7997.53	-9889.43	-10325.3
222.7	-19.3164	292.514	1.19094		222.7	1.98674	272.297	0.965982			222.7	-21.3031	-7994.93	-9886.23	-10322
222.6	-19.3508	292.778	1.1938		222.6	1.99955	272.426	0.967461			222.6	-21.3503	-8012.65	-9908.13	-10344.9
222.5	-19.3866	293.056	1.1968		222.5	2.01259	272.539	0.968757			222.5	-21.3992	-8030.98	-9930.8	-10368.5
222.4	-19.4577	293.365	1.20013		222.4	2.01142	272.684	0.970417			222.4	-21.4691	-8057.22	-9963.25	-10402.4
222.3	-19.451	293.627	1.20295		222.3	1.99663	272.809	0.971848			222.3	-21.4476	-8049.16	-9953.28	-10392
222.2	-19.5236	293.883	1.2057		222.2	2.01512	272.932	0.973263			222.2	-21.5387	-8083.34	-9995.55	-10436.1
222.1	-19.5912	294.158	1.20867		222.1	2.03829	273.081	0.974966			222.1	-21.6295	-8117.41	-10037.7	-10480.1
222	-19.6166	294.459	1.2119		222	2.02358	273.259	0.976997			222	-21.6402	-8121.42	-10042.6	-10485.3
221.9	-19.6176	294.742	1.21494		221.9	2.03742	273.42	0.978843			221.9	-21.655	-8126.99	-10049.5	-10492.5
221.8	-19.671	295.011	1.21782		221.8	2.07953	273.563	0.980467			221.8	-21.7505	-8162.83	-10093.8	-10538.8
221.7	-19.7206	295.296	1.22088		221.7	2.05006	273.701	0.982046			221.7	-21.7707	-8170.39	-10103.2	-10548.5
221.6	-19.7328	295.579	1.22391		221.6	2.02507	273.848	0.98373			221.6	-21.7579	-8165.59	-10097.3	-10542.3
221.5	-19.7376	295.847	1.22678		221.5	2.00327	274.045	0.985971			221.5	-21.7409	-8159.21	-10089.4	-10534.1
221.4	-19.7463	296.121	1.22971		221.4	1.98199	274.17	0.987393			221.4	-21.7283	-8154.49	-10083.5	-10528
221.3	-19.7891	296.499	1.23375		221.3	1.9545	274.357	0.989526			221.3	-21.7436	-8160.23	-10090.6	-10535.4
221.2	-19.7245	296.751	1.23645		221.2	2.00009	274.512	0.991299			221.2	-21.7246	-8153.1	-10081.8	-10526.2
221.1	-19.73	297.028	1.2394		221.1	2.00689	274.692	0.993343			221.1	-21.7369	-8157.72	-10087.5	-10532.1
221	-19.7687	297.332	1.24264		221	1.98021	274.869	0.995363			221	-21.7489	-8162.23	-10093.1	-10538
220.9	-19.8185	297.604	1.24554		220.9	1.9697	275.018	0.997051			220.9	-21.7882	-8176.97	-10111.3	-10557
220.8	-19.7706	297.91	1.2488		220.8	1.97031	275.181	0.998904			220.8	-21.7409	-8159.22	-10089.4	-10534.1
220.7	-19.8358	298.221	1.2521		220.7	2.00716	275.337	1.00068			220.7	-21.843	-8197.52	-10136.7	-10583.5
220.6	-19.891	298.524	1.25532		220.6	2.01444	275.532	1.0029			220.6	-21.9054	-8220.97	-10165.7	-10613.8
220.5	-19.935	298.863	1.25892		220.5	2.00195	275.682	1.0046			220.5	-21.9369	-8232.8	-10180.4	-10629.1
220.4	-19.9067	299.188	1.26236		220.4	2.00772	275.826	1.00624			220.4	-21.9144	-8224.34	-10169.9	-10618.2
220.3	-19.9169	299.493	1.2656		220.3	2.03249	275.981	1.00799			220.3	-21.9494	-8237.47	-10186.1	-10635.1
220.2	-19.9759	299.795	1.26879		220.2	2.0328	276.129	1.00967			220.2	-22.0087	-8259.72	-10213.7	-10663.8
220.1	-19.9843	300.12	1.27224		220.1	2.04559	276.324	1.01188			220.1	-22.0299	-8267.68	-10223.5	-10674.1
220	-19.9787	300.468	1.27591		220	2.04332	276.479	1.01364			220	-22.022	-8264.72	-10219.8	-10670.3
219.9	-20.0705	300.827	1.2797		219.9	2.06177	276.618	1.0152			219.9	-22.1323	-8306.1	-10271	-10723.7
219.8	-20.1084	301.236	1.28402		219.8	2.06209	276.857	1.0179			219.8	-22.1705	-8320.44	-10288.7	-10742.2
219.7	-20.1065	301.518	1.28699		219.7	2.10026	277.006	1.01959			219.7	-22.2068	-8334.05	-10305.6	-10759.8
219.6	-20.1432	301.83	1.29027		219.6	2.07776	277.169	1.02144			219.6	-22.221	-8339.38	-10312.2	-10766.7
219.5	-20.2223	302.184	1.294		219.5	2.04132	277.317	1.02311			219.5	-22.2636	-8355.39	-10332	-10787.4
219.4	-20.2428	302.5	1.29732		219.4	2.08074	277.501	1.02518			219.4	-22.3235	-8377.88	-10359.8	-10816.4
219.3	-20.261	302.85	1.30099		219.3	2.12472	277.668	1.02707			219.3	-22.3857	-8401.22	-10388.6	-10846.5
219.2	-20.2563	303.189	1.30455		219.2	2.05924	277.878	1.02944			219.2	-22.3155	-8374.88	-10356.1	-10812.5
219.1	-20.3226	303.531	1.30813		219.1	2.07108	278.045	1.03132			219.1	-22.3937	-8404.2	-10392.3	-10850.4
219	-20.372	303.826	1.31122		219	2.08378	278.21	1.03318			219	-22.4558	-8427.51	-10421.1	-10880.5
218.9	-20.4221	304.155	1.31467		218.9	2.04388	278.403	1.03536			218.9	-22.466	-8431.34	-10425.9	-10885.4
218.8	-20.4292	304.498	1.31825		218.8	2.03875	278.542	1.03692			218.8	-22.468	-8432.08	-10426.8	-10886.4
218.7	-20.3896	304.842	1.32184		218.7	2.04242	278.722	1.03894			218.7	-22.432	-8418.59	-10410.1	-10869
218.6	-20.4081	305.201	1.32558		218.6	2.01546	278.912	1.04108			218.6	-22.4236	-8415.42	-10406.2	-10864.9
218.5	-20.4228	305.478	1.32847		218.5	2.00825	279.063	1.04277			218.5	-22.431	-8418.23	-10409.7	-10868.5
218.4	-20.4207	305.796	1.33179		218.4	2.04424	279.198	1.04429			218.4	-22.4649	-8430.95	-10425.4	-10884.9
218.3	-20.4271	306.194	1.33593		218.3	2.03449	279.44	1.04701			218.3	-22.4616	-8429.69	-10423.8	-10883.3
218.2	-20.4729	306.652	1.34069		218.2	2.0443	279.65	1.04937			218.2	-22.5172	-8450.56	-10449.6	-10910.2
218.1	-20.5056	307.13	1.34565		218.1	2.05759	279.875	1.05188			218.1	-22.5632	-8467.82	-10471	-10932.5
218	-20.4976	307.559	1.35009		218	2.0368	280.122	1.05465			218	-22.5344	-8457.02	-10457.6	-10918.6
217.9	-20.5218	307.998	1.35464		217.9	2.05576	280.385	1.05759			217.9	-22.5776	-8473.21	-10477.6	-10939.5
217.8	-20.582	308.497	1.3598		217.8	2.06013	280.629	1.06033			217.8	-22.6421	-8497.45	-10507.6	-10970.8
217.7	-20.6285	308.883	1.36379		217.7	2.07693	280.791	1.06214			217.7	-22.7054	-8521.2	-10537	-11001.4
217.6	-20.6562	309.326	1.36836		217.6	2.09768	281.033	1.06484			217.6	-22.7539	-8539.39	-10559.5	-11024.9
217.5	-20.6249	309.711	1.37233		217.5	2.09083	281.224	1.06697			217.5	-22.7157	-8525.07	-10541.8	-11006.4
217.4	-20.6069	310.114	1.37648		217.4	2.14731	281.374	1.06865			217.4	-22.7542	-8539.51	-10559.6	-11025.1
217.3	-20.5874	310.383	1.37925		217.3	2.16869	281.507	1.07013			217.3	-22.7561	-8540.21	-10560.5	-11026
217.2	-20.5838	310.76	1.38312		217.2	2.16383	281.702	1.07231			217.2	-22.7476	-8537.04	-10556.6	-11021.9
217.1	-20.7192	311.153	1.38715		217.1	2.15385	281.906	1.07458			217.1	-22.873	-8584.11	-10614.8	-11082.6
217	-20.7273	311.505	1.39076		217	2.1686	282.1	1.07674			217	-22.8959	-8592.68	-10625.4	-11093.7
216.9	-20.699	311.942	1.39525		216.9	2.12393	282.326	1.07925			216.9	-22.8229	-8565.3	-10591.5	-11058.4
216.8	-20.6128	312.25	1.39839		216.8	2.14228	282.471	1.08087			216.8	-22.7551	-8539.84	-10560	-11025.5
216.7	-20.6153	312.733	1.40334		216.7	2.15719	282.748	1.08394			216.7	-22.7725	-8546.37	-10568.1	-11033.9
216.6	-20.6122	313.104	1.40712		216.6	2.19756	282.969	1.0864			216.6	-22.8098	-8560.36	-10585.4	-11052
216.5	-20.6153	313.497	1.41113		216.5	2.21803	283.166	1.08859			216.5	-22.8333	-8569.2	-10596.3	-11063.4
216.4	-20.6566	313.916	1.4154		216.4	2.20195	283.343	1.09055			216.4	-22.8586	-8578.67	-10608	-11075.6
216.3	-20.6897	314.351	1.41983		216.3	2.23652	283.523	1.09255			216.3	-22.9262	-8604.06	-10639.5	-11108.4
216.2	-20.6317	314.724	1.42362		216.2	2.22891	283.738	1.09493			216.2	-22.8606	-8579.44	-10609	-11076.6
216.1	-20.5939	315.089	1.42733		216.1	2.21381	283.946	1.09724			216.1	-22.8077	-8559.59	-10584.5	-11051
216	-20.5734	315.391	1.4304		216	2.25085	284.07	1.09861			216	-22.8242	-8565.79	-10592.1	-11059
215.9	-20.5822	315.838	1.43493		215.9	2.25814	284.291	1.10105			215.9	-22.8403	-8571.83	-10599.6	-11066.8
215.8	-20.5664	316.128	1.43787		215.8	2.26162	284.419	1.10247			215.8	-22.828	-8567.21	-10593.9	-11060.8
215.7	-20.5373	316.448	1.4411		215.7	2.27691	284.56	1.10403			215.7	-22.8142	-8562.03	-10587.5	-11054.1
215.6	-20.5609	316.847	1.44514		215.6	2.27482	284.783	1.1065			215.6	-22.8357	-8570.1	-10597.5	-11064.6
215.5	-20.5509	317.237	1.44908		215.5	2.27804	284.988	1.10875			215.5	-22.8289	-8567.55	-10594.3	-11061.3
215.4	-20.5852	317.54	1.45214		215.4	2.2453	285.13	1.11033			215.4	-22.8305	-8568.14	-10595	-11062
215.3	-20.4761	317.951	1.45628		215.3	2.21811	285.312	1.11233			215.3	-22.6942	-8516.99	-10531.8	-10996
215.2	-20.4631	318.295	1.45974		215.2	2.2111	285.438	1.11372			215.2	-22.6742	-8509.48	-10522.5	-10986.3
215.1	-20.5288	318.687	1.46369		215.1	2.22373	285.614	1.11566			215.1	-22.7525	-8538.88	-10558.8	-11024.3
215	-20.5781	319.101	1.46785		215	2.23286	285.752	1.11718			215	-22.811	-8560.81	-10586	-11052.6
214.9	-20.6136	319.58	1.47266		214.9	2.23327	285.893	1.11874			214.9	-22.8469	-8574.28	-10602.6	-11070
214.8	-20.6786	320.046	1.47734		214.8	2.2165	286.084	1.12083			214.8	-22.8951	-8592.38	-10625	-11093.3
214.7	-20.6875	320.5	1.48188		214.7	2.24195	286.25	1.12266			214.7	-22.9294	-8605.28	-10641	-11110
214.6	-20.6458	320.91	1.48599		214.6	2.25212	286.446	1.12482			214.6	-22.8979	-8593.44	-10626.3	-11094.7
214.5	-20.6441	321.368	1.49056		214.5	2.25542	286.62	1.12673			214.5	-22.8995	-8594.04	-10627.1	-11095.5
214.4	-20.7162	321.806	1.49494		214.4	2.24837	286.795	1.12865			214.4	-22.9646	-8618.46	-10657.3	-11127
214.3	-20.8021	322.239	1.49925		214.3	2.27661	286.95	1.13035			214.3	-23.0787	-8661.29	-10710.2	-11182.3
214.2	-20.8245	322.561	1.50246		214.2	2.27603	287.065	1.13162			214.2	-23.1005	-8669.48	-10720.3	-11192.9
214.1	-20.8907	322.972	1.50655		214.1	2.2672	287.244	1.13358			214.1	-23.1579	-8691.01	-10747	-11220.7
214	-20.9177	323.455	1.51135		214	2.28144	287.407	1.13537			214	-23.1991	-8706.49	-10766.1	-11240.6
213.9	-20.9498	323.935	1.51611		213.9	2.23306	287.569	1.13714			213.9	-23.1829	-8700.38	-10758.6	-11232.8
213.8	-20.9024	324.399	1.52071		213.8	2.22096	287.746	1.13908			213.8	-23.1234	-8678.05	-10730.9	-11203.9
213.7	-20.9203	324.892	1.5256		213.7	2.22618	287.905	1.14082			213.7	-23.1465	-8686.73	-10741.7	-11215.1
213.6	-20.9079	325.245	1.52909		213.6	2.25706	288.02	1.14209			213.6	-23.165	-8693.66	-10750.2	-11224.1
213.5	-20.9391	325.722	1.5338		213.5	2.27982	288.188	1.14392			213.5	-23.2189	-8713.91	-10775.3	-11250.2
213.4	-20.9069	326.222	1.53874		213.4	2.27917	288.354	1.14574			213.4	-23.1861	-8701.58	-10760	-11234.3
213.3	-20.9533	326.684	1.54329		213.3	2.27299	288.556	1.14794			213.3	-23.2263	-8716.68	-10778.7	-11253.8
213.2	-20.9869	327.156	1.54794		213.2	2.27601	288.76	1.15017			213.2	-23.2629	-8730.42	-10795.7	-11271.5
213.1	-20.9415	327.606	1.55236		213.1	2.2592	288.942	1.15216			213.1	-23.2007	-8707.07	-10766.8	-11241.4
213	-20.9759	328.091	1.55713		213	2.24857	289.112	1.15401			213	-23.2245	-8715.99	-10777.9	-11252.9
212.9	-21.055	328.603	1.56215		212.9	2.26183	289.313	1.1562			212.9	-23.3168	-8750.66	-10820.7	-11297.7
212.8	-21.0819	329.121	1.56722		212.8	2.24879	289.498	1.15823			212.8	-23.3307	-8755.86	-10827.2	-11304.4
212.7	-21.0259	329.631	1.57222		212.7	2.25586	289.693	1.16035			212.7	-23.2818	-8737.5	-10804.5	-11280.7
212.6	-20.977	330.163	1.57741		212.6	2.24778	289.863	1.1622			212.6	-23.2248	-8716.11	-10778	-11253.1
212.5	-21.0283	330.55	1.58119		212.5	2.24927	289.999	1.16368			212.5	-23.2776	-8735.92	-10802.5	-11278.6
212.4	-20.9748	331.084	1.5864		212.4	2.22321	290.153	1.16535			212.4	-23.198	-8706.06	-10765.6	-11240.1
212.3	-20.9486	331.613	1.59155		212.3	2.17845	290.364	1.16765			212.3	-23.1271	-8679.43	-10732.7	-11205.7
212.2	-20.9528	332.145	1.59672		212.2	2.24055	290.537	1.16953			212.2	-23.1933	-8704.32	-10763.4	-11237.8
212.1	-21.0241	332.697	1.60208		212.1	2.2468	290.713	1.17144			212.1	-23.2709	-8733.42	-10799.4	-11275.4
212	-21.0236	333.256	1.6075		212	2.26755	290.88	1.17325			212	-23.2911	-8741.02	-10808.8	-11285.2
211.9	-21.0478	333.787	1.61265		211.9	2.33904	291.07	1.17531			211.9	-23.3868	-8776.93	-10853.2	-11331.6
211.8	-21.061	334.492	1.61946		211.8	2.3718	291.304	1.17785			211.8	-23.4328	-8794.18	-10874.5	-11353.9
211.7	-21.116	335.036	1.62471		211.7	2.33925	291.526	1.18025			211.7	-23.4552	-8802.6	-10885	-11364.7
211.6	-21.1904	335.599	1.63013		211.6	2.34986	291.699	1.18213			211.6	-23.5403	-8834.51	-10924.4	-11405.9
211.5	-21.1544	336.149	1.63543		211.5	2.33224	291.869	1.18397			211.5	-23.4866	-8814.39	-10899.5	-11379.9
211.4	-21.1562	336.878	1.64243		211.4	2.34972	292.127	1.18676			211.4	-23.5059	-8821.62	-10908.5	-11389.3
211.3	-21.1056	337.45	1.64793		211.3	2.31544	292.342	1.18908			211.3	-23.421	-8789.77	-10869.1	-11348.2
211.2	-21.1615	338.039	1.65357		211.2	2.26537	292.508	1.19088			211.2	-23.4269	-8791.95	-10871.8	-11351
211.1	-21.1963	338.616	1.65908		211.1	2.29882	292.662	1.19254			211.1	-23.4951	-8817.57	-10903.5	-11384.1
211	-21.3563	339.201	1.66467		211	2.29196	292.83	1.19436			211	-23.6483	-8875.04	-10974.5	-11458.3
210.9	-21.3585	339.788	1.67028		210.9	2.29009	293.019	1.1964			210.9	-23.6486	-8875.16	-10974.7	-11458.4
210.8	-21.4697	340.392	1.67603		210.8	2.33529	293.211	1.19847			210.8	-23.805	-8933.86	-11047.3	-11534.2
210.7	-21.5264	340.993	1.68175		210.7	2.35365	293.402	1.20053			210.7	-23.88	-8962.03	-11082.1	-11570.6
210.6	-21.554	341.597	1.68748		210.6	2.3008	293.595	1.2026			210.6	-23.8548	-8952.55	-11070.4	-11558.3
210.5	-21.6934	342.171	1.69293		210.5	2.31092	293.783	1.20463			210.5	-24.0043	-9008.67	-11139.8	-11630.8
210.4	-21.843	342.792	1.69881		210.4	2.30703	293.933	1.20624			210.4	-24.15	-9063.35	-11207.4	-11701.4
210.3	-21.9384	343.4	1.70456		210.3	2.27039	294.101	1.20805			210.3	-24.2088	-9085.4	-11234.7	-11729.8
210.2	-22.0252	344.007	1.71029		210.2	2.21004	294.29	1.21008			210.2	-24.2352	-9095.33	-11246.9	-11742.7
210.1	-22.1975	344.499	1.71493		210.1	2.21888	294.389	1.21115			210.1	-24.4164	-9163.31	-11331	-11830.4
210	-22.2751	345.133	1.7209		210	2.26912	294.543	1.2128			210	-24.5442	-9211.29	-11390.3	-11892.4
209.9	-22.2533	345.785	1.72703		209.9	2.30545	294.693	1.21442			209.9	-24.5587	-9216.74	-11397.1	-11899.4
209.8	-22.4381	346.434	1.73312		209.8	2.33355	294.852	1.21612			209.8	-24.7716	-9296.64	-11495.9	-12002.6
209.7	-22.4577	347.077	1.73915		209.7	2.32115	294.966	1.21735			209.7	-24.7788	-9299.34	-11499.2	-12006.1
209.6	-22.5497	347.727	1.74523		209.6	2.31729	295.07	1.21846			209.6	-24.867	-9332.42	-11540.1	-12048.8
209.5	-22.5286	348.405	1.75156		209.5	2.33497	295.22	1.22007			209.5	-24.8636	-9331.14	-11538.5	-12047.1
209.4	-22.6512	349.061	1.75768		209.4	2.39246	295.42	1.22221			209.4	-25.0437	-9398.72	-11622.1	-12134.4
209.3	-22.6618	349.725	1.76387		209.3	2.42049	295.608	1.22422			209.3	-25.0823	-9413.22	-11640	-12153.1
209.2	-22.7144	350.593	1.77194		209.2	2.42804	295.796	1.22623			209.2	-25.1424	-9435.8	-11667.9	-12182.2
209.1	-22.7928	351.284	1.77835		209.1	2.35485	295.942	1.2278			209.1	-25.1476	-9437.75	-11670.4	-12184.8
209	-22.7761	352.021	1.78518		209	2.41185	296.099	1.22947			209	-25.188	-9452.88	-11689.1	-12204.3
208.9	-22.7863	352.74	1.79183		208.9	2.38773	296.226	1.23084			208.9	-25.174	-9447.65	-11682.6	-12197.5
208.8	-22.6532	353.654	1.80026		208.8	2.43914	296.479	1.23353			208.8	-25.0923	-9416.99	-11644.7	-12158
208.7	-22.5793	354.428	1.80739		208.7	2.49839	296.687	1.23576			208.7	-25.0777	-9411.5	-11637.9	-12150.9
208.6	-22.6372	355.189	1.81439		208.6	2.5162	296.887	1.23789			208.6	-25.1534	-9439.91	-11673	-12187.5
208.5	-22.5269	356.134	1.82306		208.5	2.59125	297.15	1.2407			208.5	-25.1181	-9426.68	-11656.7	-12170.5
208.4	-22.5205	356.903	1.8301		208.4	2.57635	297.325	1.24256			208.4	-25.0968	-9418.69	-11646.8	-12160.1
208.3	-22.6386	357.694	1.83733		208.3	2.56818	297.48	1.24421			208.3	-25.2068	-9459.94	-11697.8	-12213.4
208.2	-22.4712	358.491	1.8446		208.2	2.56028	297.684	1.24639			208.2	-25.0315	-9394.15	-11616.4	-12128.5
208.1	-22.5296	359.297	1.85194		208.1	2.61344	297.908	1.24878			208.1	-25.143	-9436.02	-11668.2	-12182.5
208	-22.6114	360.125	1.85947		208	2.59515	298.111	1.25093			208	-25.2066	-9459.86	-11697.7	-12213.3
207.9	-22.5492	360.923	1.8667		207.9	2.55566	298.267	1.25259			207.9	-25.1049	-9421.69	-11650.5	-12164
207.8	-22.4273	361.739	1.8741		207.8	2.52207	298.467	1.25472			207.8	-24.9494	-9363.34	-11578.3	-12088.7
207.7	-22.2407	362.613	1.88199		207.7	2.52287	298.611	1.25625			207.7	-24.7636	-9293.61	-11492.1	-11998.7
207.6	-22.14	363.478	1.88979		207.6	2.54071	298.815	1.25841			207.6	-24.6807	-9262.51	-11453.7	-11958.5
207.5	-22.1152	364.333	1.89749		207.5	2.55451	299.009	1.26047			207.5	-24.6697	-9258.38	-11448.6	-11953.2
207.4	-22.1203	365.18	1.9051		207.4	2.5692	299.18	1.26228			207.4	-24.6895	-9265.81	-11457.7	-11962.8
207.3	-22.1491	366.058	1.91297		207.3	2.59149	299.421	1.26483			207.3	-24.7406	-9284.98	-11481.5	-11987.5
207.2	-22.0785	366.982	1.92124		207.2	2.59557	299.578	1.2665			207.2	-24.6741	-9260.02	-11450.6	-11955.3
207.1	-21.9286	367.868	1.92914		207.1	2.5311	299.74	1.26822			207.1	-24.4597	-9179.57	-11351.1	-11851.4
207	-21.812	368.781	1.93728		207	2.54552	299.867	1.26956			207	-24.3575	-9141.22	-11303.7	-11801.9
206.9	-21.556	369.716	1.9456		206.9	2.50256	299.999	1.27095			206.9	-24.0586	-9029.02	-11164.9	-11657.1
206.8	-21.4468	370.654	1.95392		206.8	2.51515	300.143	1.27247			206.8	-23.962	-8992.77	-11120.1	-11610.2
206.7	-21.2852	371.631	1.96257		206.7	2.49009	300.358	1.27475			206.7	-23.7753	-8922.71	-11033.5	-11519.8
206.6	-21.0889	372.601	1.97113		206.6	2.49176	300.548	1.27676			206.6	-23.5807	-8849.67	-10943.2	-11425.5
206.5	-20.9427	373.831	1.98197		206.5	2.50793	300.748	1.27887			206.5	-23.4506	-8800.87	-10882.8	-11362.5
206.4	-20.6441	374.779	1.99031		206.4	2.50703	300.922	1.28071			206.4	-23.1511	-8688.47	-10743.8	-11217.4
206.3	-20.419	375.795	1.99922		206.3	2.58662	301.105	1.28263			206.3	-23.0056	-8633.86	-10676.3	-11146.9
206.2	-20.3037	376.85	2.00846		206.2	2.63034	301.29	1.28459			206.2	-22.934	-8607	-10643.1	-11112.2
206.1	-20.1527	377.911	2.01772		206.1	2.63682	301.46	1.28637			206.1	-22.7895	-8552.76	-10576	-11042.2
206	-19.9214	378.948	2.02675		206	2.6639	301.671	1.28861			206	-22.5853	-8476.12	-10481.2	-10943.2
205.9	-19.7835	380.053	2.03635		205.9	2.62989	301.817	1.29013			205.9	-22.4134	-8411.6	-10401.5	-10859.9
205.8	-19.3354	381.378	2.04783		205.8	2.58997	302.035	1.29243			205.8	-21.9254	-8228.45	-10175	-10623.5
205.7	-19.0962	382.519	2.0577		205.7	2.63605	302.231	1.2945			205.7	-21.7323	-8155.97	-10085.4	-10529.9
205.6	-18.668	383.688	2.06778		205.6	2.65351	302.428	1.29656			205.6	-21.3215	-8001.83	-9894.75	-10330.9
205.5	-18.5691	384.839	2.07767		205.5	2.68062	302.607	1.29844			205.5	-21.2497	-7974.88	-9861.43	-10296.1
205.4	-18.2355	386.013	2.08774		205.4	2.64617	302.804	1.30051			205.4	-20.8817	-7836.76	-9690.63	-10117.8
205.3	-18.0334	387.13	2.0973		205.3	2.63228	303.051	1.3031			205.3	-20.6657	-7755.7	-9590.4	-10013.1
205.2	-17.8454	388.302	2.1073		205.2	2.63184	303.28	1.3055			205.2	-20.4772	-7684.98	-9502.95	-9921.81
205.1	-17.5843	389.49	2.11741		205.1	2.65564	303.508	1.30789			205.1	-20.2399	-7595.92	-9392.82	-9806.83
205	-17.0652	391.025	2.13044		205	2.63337	303.726	1.31018			205	-19.6986	-7392.75	-9141.59	-9544.52
204.9	-16.7867	392.262	2.14091		204.9	2.59093	303.935	1.31236			204.9	-19.3776	-7272.3	-8992.65	-9389.01
204.8	-16.6212	393.539	2.15168		204.8	2.60658	304.135	1.31446			204.8	-19.2278	-7216.06	-8923.11	-9316.41
204.7	-16.2669	395.14	2.16516		204.7	2.59881	304.412	1.31736			204.7	-18.8657	-7080.18	-8755.08	-9140.97
204.6	-15.9495	396.415	2.17585		204.6	2.56925	304.613	1.31945			204.6	-18.5188	-6949.97	-8594.06	-8972.86
204.5	-15.5815	397.691	2.18653		204.5	2.54621	304.85	1.32193			204.5	-18.1277	-6803.21	-8412.59	-8783.39
204.4	-15.377	398.674	2.19473		204.4	2.52705	305.002	1.32351			204.4	-17.9041	-6719.28	-8308.8	-8675.02
204.3	-14.9981	399.967	2.2055		204.3	2.47486	305.28	1.32641			204.3	-17.473	-6557.49	-8108.74	-8466.15
204.2	-14.5822	401.308	2.21663		204.2	2.50249	305.546	1.32918			204.2	-17.0847	-6411.77	-7928.55	-8278.02
204.1	-14.1878	402.679	2.22798		204.1	2.52939	305.791	1.33174			204.1	-16.7172	-6273.85	-7758.01	-8099.96
204	-13.7481	404.024	2.23909		204	2.50879	306.02	1.33411			204	-16.2569	-6101.11	-7544.39	-7876.93
203.9	-13.4659	405.39	2.25033		203.9	2.43893	306.278	1.3368			203.9	-15.9048	-5968.98	-7381.01	-7706.34
203.8	-13.068	406.801	2.26191		203.8	2.40382	306.504	1.33916			203.8	-15.4718	-5806.47	-7180.06	-7496.54
203.7	-12.6178	408.212	2.27346		203.7	2.42818	306.729	1.34149			203.7	-15.046	-5646.66	-6982.44	-7290.21
203.6	-12.1782	409.692	2.28554		203.6	2.48484	306.97	1.34399			203.6	-14.663	-5502.94	-6804.73	-7104.66
203.5	-11.7904	411.189	2.29772		203.5	2.46594	307.24	1.34679			203.5	-14.2563	-5350.31	-6615.99	-6907.6
203.4	-11.2699	413.062	2.3129		203.4	2.42075	307.534	1.34983			203.4	-13.6906	-5138.01	-6353.47	-6633.51
203.3	-10.9099	414.546	2.3249		203.3	2.45319	307.804	1.35263			203.3	-13.3631	-5015.08	-6201.46	-6474.8
203.2	-10.4798	416.067	2.33714		203.2	2.43412	308.081	1.35551			203.2	-12.9139	-4846.51	-5993.01	-6257.16
203.1	-9.88394	418.024	2.35285		203.1	2.4799	308.382	1.35861			203.1	-12.3638	-4640.07	-5737.73	-5990.63
203	-9.22197	419.594	2.36541		203	2.42188	308.655	1.36143			203	-11.6439	-4369.86	-5403.6	-5641.78
202.9	-8.97435	421.145	2.37778		202.9	2.448	308.927	1.36424			202.9	-11.4223	-4286.73	-5300.81	-5534.45
202.8	-8.43818	423.194	2.39406		202.8	2.42649	309.323	1.36833			202.8	-10.8647	-4077.44	-5042.01	-5264.24
202.7	-8.13337	424.893	2.40751		202.7	2.4606	309.63	1.37149			202.7	-10.594	-3975.85	-4916.38	-5133.08
202.6	-7.74317	426.607	2.42102		202.6	2.45701	309.929	1.37458			202.6	-10.2002	-3828.06	-4733.63	-4942.28
202.5	-7.24192	428.363	2.43483		202.5	2.41594	310.243	1.3778			202.5	-9.65786	-3624.53	-4481.96	-4679.51
202.4	-6.76224	430.156	2.44888		202.4	2.41801	310.594	1.38142			202.4	-9.18025	-3445.29	-4260.31	-4448.09
202.3	-6.12677	431.996	2.46324		202.3	2.4473	310.932	1.38488			202.3	-8.57407	-3217.79	-3979	-4154.38
202.2	-5.76923	433.833	2.47753		202.2	2.44578	311.333	1.389			202.2	-8.21501	-3083.04	-3812.37	-3980.41
202.1	-5.57444	435.692	2.49194		202.1	2.47552	311.734	1.39311			202.1	-8.04996	-3021.1	-3735.77	-3900.44
202	-5.15885	437.592	2.50661		202	2.42667	312.065	1.3965			202	-7.58552	-2846.8	-3520.24	-3675.4
201.9	-4.77055	439.442	2.52084		201.9	2.45087	312.481	1.40075			201.9	-7.22142	-2710.15	-3351.27	-3498.98
201.8	-4.47653	441.379	2.53569		201.8	2.51778	312.915	1.40519			201.8	-6.99431	-2624.92	-3245.87	-3388.94
201.7	-4.0523	443.844	2.55451		201.7	2.56415	313.462	1.41078			201.7	-6.61645	-2483.11	-3070.52	-3205.86
201.6	-3.67432	445.83	2.56961		201.6	2.52934	313.949	1.41574			201.6	-6.20366	-2328.19	-2878.95	-3005.85
201.5	-3.24221	447.869	2.58506		201.5	2.42195	314.477	1.42111			201.5	-5.66416	-2125.72	-2628.59	-2744.45
201.4	-2.83494	450.479	2.60474		201.4	2.4387	315.115	1.42759			201.4	-5.27364	-1979.16	-2447.36	-2555.23
201.3	-2.16582	452.61	2.62073		201.3	2.49497	315.646	1.43298			201.3	-4.66079	-1749.16	-2162.95	-2258.29
201.2	-1.29937	454.746	2.6367		201.2	2.53842	316.13	1.43789			201.2	-3.83779	-1440.3	-1781.02	-1859.52
201.1	-0.886853	456.945	2.65308		201.1	2.55347	316.674	1.44339			201.1	-3.44032	-1291.13	-1596.56	-1666.93
201	-0.70359	459.144	2.66939		201	2.54757	317.226	1.44897			201	-3.25116	-1220.14	-1508.78	-1575.28
200.9	-0.287989	461.348	2.68566		200.9	2.54905	317.774	1.45449			200.9	-2.83704	-1064.72	-1316.59	-1374.63
200.8	0.00190515	463.632	2.70247		200.8	2.49255	318.381	1.46061			200.8	-2.49064	-934.723	-1155.84	-1206.79
200.7	0.598184	466.482	2.72334		200.7	2.49514	319.159	1.46843			200.7	-1.89696	-711.915	-880.327	-919.129
200.6	1.24099	468.822	2.74039		200.6	2.49849	319.764	1.47451			200.6	-1.2575	-471.932	-583.573	-609.295
200.5	2.17662	471.211	2.75772		200.5	2.57295	320.445	1.48133			200.5	-0.39633	-148.74	-183.926	-192.033
200.4	2.61639	473.585	2.77488		200.4	2.55385	321.111	1.488			200.4	0.06254	23.4709	29.0232	30.3024
200.3	3.59006	476.746	2.79761		200.3	2.52874	321.974	1.4966			200.3	1.06132	398.307	492.531	514.24
200.2	4.11419	479.244	2.81548		200.2	2.48881	322.685	1.50369			200.2	1.62538	609.995	754.296	787.543
200.1	4.63921	482.442	2.83825		200.1	2.51413	323.62	1.51299			200.1	2.12508	797.529	986.194	1029.66
200	5.35071	485.024	2.85653		200	2.52887	324.36	1.52033			200	2.82184	1059.02	1309.54	1367.26
199.9	6.03238	487.68	2.87525		199.9	2.60591	325.146	1.52811
199.8	6.92035	490.371	2.89414		199.8	2.61002	325.956	1.53611
199.7	7.29808	493.14	2.91348		199.7	2.58638	326.757	1.54401
199.6	7.82579	495.92	2.9328		199.6	2.51894	327.649	1.55279
199.5	8.70273	498.704	2.95207		199.5	2.48497	328.528	1.56141
199.4	9.24529	501.591	2.97195		199.4	2.44662	329.436	1.57031
199.3	10.0223	504.553	2.99224		199.3	2.52413	330.408	1.5798
199.2	10.2853	508.278	3.01761		199.2	2.53637	331.628	1.59169
199.1	10.7297	512.118	3.04362		199.1	2.57147	332.936	1.60439
199	11.0551	515.254	3.06472		199	2.5841	334.036	1.61505
198.9	11.7449	519.262	3.09155		198.9	2.56587	335.403	1.62825
198.8	12.0244	522.499	3.11308		198.8	2.57486	336.569	1.63946
198.7	12.2956	526.655	3.14056		198.7	2.53229	338.079	1.65395
198.6	13.018	530.065	3.16298		198.6	2.45053	339.325	1.66587
198.5	13.1628	534.444	3.19158		198.5	2.28738	340.966	1.68149
198.4	12.9894	537.992	3.21461		198.4	2.32419	342.351	1.69464
198.3	12.691	541.626	3.23806		198.3	2.32889	343.728	1.70766
198.2	12.2883	546.366	3.26845		198.2	2.24491	345.573	1.72504
198.1	12.5234	550.22	3.293		198.1	2.25399	347.102	1.73938
198	12.7373	554.248	3.31851		198	2.26834	348.652	1.75387
197.9	13.4824	559.398	3.35088		197.9	2.34182	350.755	1.77345
197.8	13.4266	563.662	3.37749		197.8	2.22603	352.469	1.78932
197.7	14.1197	569.062	3.41095		197.7	2.23685	354.706	1.80995
197.6	14.4309	573.5	3.43825		197.6	2.19715	356.559	1.82695
197.5	15.1768	579.167	3.47285		197.5	2.19245	358.934	1.84863
197.4	14.6107	583.891	3.50147		197.4	2.24145	360.968	1.86712
197.3	15.5681	589.964	3.53798		197.3	2.24791	363.606	1.89095
197.2	16.4503	596.205	3.57517		197.2	2.18969	366.4	1.91603
197.1	16.1665	602.646	3.6132		197.1	2.15104	369.283	1.94174
197	16.5729	609.268	3.65194		197	2.24906	372.317	1.96863
196.9	17.2383	614.775	3.68389		196.9	2.03262	374.878	1.99118
196.8	18.9533	621.809	3.72434		196.8	2.10551	378.216	2.02037
196.7	19.7929	629.02	3.76541		196.7	2.11046	381.708	2.05069
196.6	19.8935	634.917	3.7987		196.6	2.22778	384.636	2.07593
196.5	19.3986	640.988	3.83269		196.5	2.12889	387.653	2.10177
196.4	19.3235	648.724	3.87562		196.4	2.00876	391.573	2.13508
196.3	17.5009	655.03	3.91029		196.3	2.00694	394.89	2.16306
196.2	17.7956	663.159	3.95456		196.2	1.8825	399.175	2.19891
196.1	18.1615	669.719	3.98995		196.1	1.77126	402.801	2.22899
196	16.6588	678.089	4.03468		196	1.89752	407.514	2.26776
195.9	16.6681	684.84	4.07042		195.9	1.95587	411.466	2.29996
195.8	14.0055	693.41	4.11535		195.8	1.81578	416.64	2.34175
195.7	12.6247	700.309	4.15118		195.7	1.78294	421.007	2.37668
195.6	13.254	709.164	4.19673		195.6	1.91323	426.649	2.42136
195.5	13.544	718.005	4.24172		195.5	2.00667	432.572	2.46772
195.4	11.4442	726.729	4.28566		195.4	2.13123	438.804	2.51594
195.3	8.9829	735.534	4.32955		195.3	1.9687	445.383	2.56622
195.2	7.16032	744.352	4.37306		195.2	2.12251	452.237	2.61793
195.1	5.52206	753.021	4.4154		195.1	2.00328	459.474	2.67183
195	4.42432	759.868	4.44856		195	1.97868	465.561	2.7166
194.9	5.50134	768.2	4.48855		194.9	1.89961	473.39	2.77347
194.8	5.36791	774.567	4.51887		194.8	1.69433	480.02	2.82101
194.7	3.95016	782.332	4.55555		194.7	2.15367	488.698	2.88241
194.6	2.4289	789.694	4.59005		194.6	1.71783	497.733	2.94536
194.5	3.12133	795.371	4.61646		194.5	1.54061	505.28	2.9972
194.4	1.98826	802.059	4.64737		194.4	1.30175	515.233	3.06459
194.3	1.3076	809.465	4.68134		194.3	1.43952	527.939	3.14902
194.2	0.010824	815.134	4.70716		194.2	0.987157	539.177	3.22227
194.1	-2.14552	820.368	4.73086		194.1	1.29068	550.982	3.29784
194	-0.81301	826.142	4.75687		194	0.916628	565.967	3.39181
193.9	0.191167	830.406	4.77597		193.9	0.7281	579.235	3.47327
193.8	0.229019	834.268	4.79319		193.8	0.0573303	593.242	3.55755
193.7	0.667839	838.256	4.81091		193.7	0.0441711	610.851	3.66115
193.6	0.491566	841.226	4.82406		193.6	0.259887	626.394	3.7505
193.5	-0.97778	844.34	4.83781		193.5	1.79712	645.965	3.86036
193.4	-1.42088	846.635	4.84791		193.4	1.06961	663.21	3.95484
193.3	-0.649689	848.636	4.8567		193.3	0.231903	681.244	4.05142
193.2	1.08141	850.483	4.86479		193.2	0.97199	699.873	4.14892
193.1	1.2265	851.809	4.87059		193.1	1.59207	715.13	4.22714
193	0.64397	853.346	4.87731		193	2.17241	734.529	4.32457
192.9	1.08669	854.625	4.88289		192.9	4.46812	754.102	4.42066
192.8	0.550358	855.78	4.88793		192.8	3.51754	773.65	4.51451
192.7	-0.566536	856.85	4.89258		192.7	3.42087	792.847	4.60473
192.6	-1.44188	857.843	4.8969		192.6	4.55075	811.671	4.6914
192.5	-0.183695	858.721	4.90072		192.5	4.24135	829.601	4.77237
192.4	-0.160356	859.615	4.9046		192.4	6.51489	846.578	4.84766
192.3	-1.14414	860.378	4.90791		192.3	7.5583	862.155	4.91561
192.2	-0.802894	861.157	4.91129		192.2	5.76792	876.375	4.97672
192.1	-0.532996	861.905	4.91453		192.1	5.23341	889.137	5.03085
192	-0.226154	862.484	4.91703		192	6.1254	898.249	5.06909
191.9	-0.742232	863.238	4.92029		191.9	6.75911	908.229	5.1106
191.8	-0.214387	864.009	4.92363		191.8	6.57018	918.256	5.15191
191.7	-0.635878	864.676	4.92651		191.7	5.45192	924.93	5.17918
191.6	-1.20659	865.34	4.92937		191.6	3.38317	930.155	5.20042
191.5	-2.11701	865.988	4.93216		191.5	3.9254	934.181	5.21672
191.4	-1.14637	866.477	4.93428		191.4	4.22689	936.621	5.22656
191.3	-2.01025	867.069	4.93682		191.3	3.84189	938.82	5.23542
191.2	-3.09677	867.647	4.93931		191.2	3.28704	940.207	5.24099
191.1	-3.0042	868.214	4.94175		191.1	2.06172	941.057	5.24441
191	-4.2345	868.841	4.94445		191	0.103649	941.436	5.24593
190.9	-4.61262	869.402	4.94686		190.9	-0.490924	941.447	5.24597
190.8	-4.63069	869.787	4.94851		190.8	0.757748	941.326	5.24549
190.7	-4.096	870.212	4.95034		190.7	-0.429006	940.983	5.24411
190.6	-3.08904	870.681	4.95236		190.6	-1.27587	940.522	5.24226
190.5	-2.80152	871.104	4.95417		190.5	-2.54704	939.821	5.23944
190.4	-2.26114	871.485	4.95581		190.4	-2.82087	939.147	5.23673
190.3	-0.744006	871.773	4.95704		190.3	-0.798298	938.43	5.23385
190.2	-0.770202	872.098	4.95843		190.2	-0.508531	937.7	5.23091
190.1	0.56962	872.329	4.95942		190.1	-0.0024691	936.895	5.22767
190	1.76591	872.657	4.96083		190	-0.219347	936.115	5.22452
##### Extended Information					##### Extended Information
[Comments]					[Comments]
Sample name	613_march_03				Sample name	buffermarch1_march9real4cuvb
Comment	water				Comment	water
User					User
Division					Division
Company	SUNY Binghamton				Company	SUNY Binghamton
[Detailed Information]					[Detailed Information]
Creation date	2023-07-25 20:40:00				Creation date	##########
Data array type	Linear data array * 3				Data array type	Linear data array * 3
Horizontal axis	Wavelength [nm]				Horizontal axis	Wavelength [nm]
Vertical axis(1)	CD [mdeg]				Vertical axis(1)	CD [mdeg]
Vertical axis(2)	HT [V]				Vertical axis(2)	HT [V]
Vertical axis(3)	Abs				Vertical axis(3)	Abs
Start	250 nm				Start	250 nm
End	190 nm				End	190 nm
Data interval	0.1 nm				Data interval	0.1 nm
Data points	601				Data points	601
[Measurement Information]					[Measurement Information]
Instrument name	J-1100				Instrument name	J-1100
Model name	J-1100				Model name	J-1100
Serial No.	C007061635				Serial No.	C007061635
Detector	PM-539				Detector	PM-539
Lock-in amp.	X mode				Lock-in amp.	X mode
HT volt	Auto				HT volt	Auto
Accessory	PTC-514				Accessory	PTC-514
Accessory S/N	B005961648				Accessory S/N	B005961648
Temperature	10.00 C				Temperature	10.00 C
Control sensor	Holder				Control sensor	Holder
Monitor sensor	Holder				Monitor sensor	Holder
Start Mode	Keep target temperature +/-1.00 deg C while 5 seconds				Start Mode	Keep target temperature +/-1.00 deg C while 5 seconds
Measurement date	2023-07-25 20:40:00				Measurement date	##########
Parameter file	C:\Users\Jasco J1100\Desktop\SolmazLab\Sozanne\March9newparam\march9new.cdsp				Parameter file	C:\Users\Jasco J1100\Desktop\SolmazLab\Sozanne\March9newparam\march9new.cdsp
CD Overload detect	498				CD Overload detect	552
Photometric mode	CD	HT	Abs		Photometric mode	CD	HT	Abs
Measure range	250 - 190 nm				Measure range	250 - 190 nm
Data pitch	0.1 nm				Data pitch	0.1 nm
CD scale	200 mdeg/1.0 dOD				CD scale	200 mdeg/1.0 dOD
FL scale	200 mdeg/1.0 dOD				FL scale	200 mdeg/1.0 dOD
D.I.T.	2 sec				D.I.T.	2 sec
Bandwidth	1.00 nm				Bandwidth	1.00 nm
Start mode	Immediately				Start mode	Immediately
Scanning mode	Continuous				Scanning mode	Continuous
Scanning speed	50 nm/min				Scanning speed	50 nm/min
Baseline correction	None				Baseline correction	None
Shutter control	Auto				Shutter control	Auto
Accumulations	8				Accumulations	8
N2 Flowmeter	Manual				N2 Flowmeter	Manual
Solvent	ITC buffer pH 7.4				Solvent	ITC buffer pH 7.4

## Sheet: 615
TITLE	615_march_03				TITLE	buffermarch1_march9real4cuvb
DATA TYPE					DATA TYPE					path	0.1
ORIGIN	JASCO				ORIGIN	JASCO				size	23981.3
OWNER					OWNER					peptides	213
DATE	23/07/25				DATE	23/07/25				concentration	0.3
TIME	21:54:39				TIME	19:32:07								Concentration from absorbance
SPECTROMETER/DATA SYSTEM					SPECTROMETER/DATA SYSTEM									peptide bond
LOCALE	1033				LOCALE	1033								0.23564
RESOLUTION					RESOLUTION
DELTAX	-0.1				DELTAX	-0.1								concentration from 214 nm (Extinction coefficient from Bestsel 214 nm: J. Agric. Food Chem. 2007, 55, 5445-545)
XUNITS	NANOMETERS				XUNITS	NANOMETERS								371769
YUNITS	CD [mdeg]				YUNITS	CD [mdeg]
Y2UNITS	HT [V]				Y2UNITS	HT [V]								0.253875
Y3UNITS	ABSORBANCE				Y3UNITS	ABSORBANCE
FIRSTX	250				FIRSTX	250
LASTX	190				LASTX	190
NPOINTS	601				NPOINTS	601			Molar ellipticity conversion factor			375.294	Molar ellipticity con 228	477.797
FIRSTY	0.06213				FIRSTY	1.02445			to multiply the ellipticity with				Molar ellipticity con 214	443.479
MAXY	20.523				MAXY	7.5583
MINY	-22.6598				MINY	-2.82087
XYDATA					XYDATA						Wavelength WL (nm)	Background subtracted ellipticity	molar ellipticity	molar ellipticity, concentration corrected (214nm)	molar elipticity concentration corrected 228 nm				Yellow=plotted data
250	0.0621264	256.629	0.781881		250	1.02445	253.925	0.749174			250	-0.962324	-361.154	-426.77	-459.795
249.9	0.0392971	256.638	0.781998		249.9	1.01424	253.998	0.750063			249.9	-0.974943	-365.89	-432.367	-465.824
249.8	0.0450693	256.653	0.78217		249.8	1.03655	253.969	0.749713			249.8	-0.991481	-372.096	-439.701	-473.726
249.7	0.0667826	256.699	0.782731		249.7	1.04418	254.02	0.750327			249.7	-0.977397	-366.811	-433.455	-466.997
249.6	0.0958905	256.73	0.783101		249.6	1.04329	254.008	0.750193			249.6	-0.9474	-355.553	-420.152	-452.664
249.5	0.104564	256.747	0.783306		249.5	1.04855	254.061	0.750837			249.5	-0.943986	-354.272	-418.638	-451.033
249.4	0.113016	256.835	0.784368		249.4	1.06025	254.129	0.751662			249.4	-0.947234	-355.491	-420.078	-452.585
249.3	0.1201	256.887	0.784989		249.3	1.06252	254.2	0.752525			249.3	-0.94242	-353.684	-417.944	-450.285
249.2	0.104312	256.933	0.785544		249.2	1.06629	254.225	0.752827			249.2	-0.961978	-361.024	-426.617	-459.63
249.1	0.121824	256.969	0.785984		249.1	1.07642	254.304	0.753784			249.1	-0.954596	-358.254	-423.343	-456.103
249	0.112608	257.026	0.78667		249	1.05672	254.356	0.754414			249	-0.944112	-354.319	-418.694	-451.094
248.9	0.110889	257.058	0.787056		248.9	1.04588	254.417	0.755147			248.9	-0.934991	-350.896	-414.649	-446.736
248.8	0.0820446	257.072	0.787218		248.8	1.06245	254.483	0.755948			248.8	-0.980405	-367.94	-434.789	-468.434
248.7	0.0587473	257.117	0.787765		248.7	1.06103	254.517	0.756361			248.7	-1.00228	-376.15	-444.491	-478.887
248.6	0.0681257	257.137	0.788001		248.6	1.06676	254.55	0.756768			248.6	-0.998634	-374.781	-442.873	-477.144
248.5	0.00687099	257.157	0.78824		248.5	1.09702	254.635	0.757793			248.5	-1.09015	-409.126	-483.458	-520.87
248.4	-0.0170372	257.208	0.78886		248.4	1.11445	254.663	0.758133			248.4	-1.13149	-424.64	-501.791	-540.621
248.3	0.00383085	257.229	0.789109		248.3	1.12785	254.73	0.758951			248.3	-1.12402	-421.837	-498.479	-537.053
248.2	-0.0441039	257.286	0.789796		248.2	1.09738	254.783	0.759585			248.2	-1.14148	-428.392	-506.224	-545.397
248.1	-0.0534016	257.304	0.790008		248.1	1.1093	254.835	0.760225			248.1	-1.1627	-436.354	-515.634	-555.535
248	-0.082586	257.355	0.790628		248	1.09892	254.906	0.761079			248	-1.18151	-443.412	-523.973	-564.52
247.9	-0.12173	257.417	0.791368		247.9	1.12566	254.959	0.761725			247.9	-1.24739	-468.137	-553.191	-595.999
247.8	-0.153231	257.455	0.791822		247.8	1.10645	254.995	0.762153			247.8	-1.25968	-472.75	-558.642	-601.871
247.7	-0.203663	257.462	0.79191		247.7	1.10348	255.018	0.762438			247.7	-1.30714	-490.562	-579.691	-624.549
247.6	-0.203053	257.539	0.792838		247.6	1.12254	255.058	0.762922			247.6	-1.32559	-497.487	-587.873	-633.364
247.5	-0.20152	257.553	0.793		247.5	1.10111	255.118	0.763645			247.5	-1.30263	-488.869	-577.689	-622.392
247.4	-0.217988	257.549	0.792952		247.4	1.1095	255.173	0.764306			247.4	-1.32749	-498.198	-588.713	-634.269
247.3	-0.228107	257.597	0.793524		247.3	1.12624	255.216	0.764829			247.3	-1.35435	-508.278	-600.625	-647.103
247.2	-0.239289	257.647	0.794129		247.2	1.14143	255.319	0.766072			247.2	-1.38072	-518.175	-612.32	-659.703
247.1	-0.288181	257.67	0.794407		247.1	1.1126	255.39	0.76693			247.1	-1.40078	-525.704	-621.217	-669.289
247	-0.30821	257.735	0.795191		247	1.11007	255.437	0.767499			247	-1.41828	-532.271	-628.977	-677.65
246.9	-0.296951	257.788	0.795823		246.9	1.05335	255.429	0.767413			246.9	-1.3503	-506.759	-598.83	-645.169
246.8	-0.342905	257.852	0.796589		246.8	1.06067	255.485	0.768083			246.8	-1.40358	-526.753	-622.456	-670.624
246.7	-0.348962	257.924	0.797456		246.7	1.06465	255.524	0.768557			246.7	-1.41361	-530.52	-626.907	-675.419
246.6	-0.376224	257.978	0.798106		246.6	1.10025	255.586	0.76931			246.6	-1.47647	-554.111	-654.785	-705.454
246.5	-0.392885	258.055	0.799019		246.5	1.1053	255.629	0.769819			246.5	-1.49818	-562.259	-664.414	-715.828
246.4	-0.419702	258.124	0.799853		246.4	1.09896	255.651	0.770089			246.4	-1.51866	-569.944	-673.495	-725.612
246.3	-0.449207	258.167	0.800371		246.3	1.10516	255.692	0.770592			246.3	-1.55437	-583.344	-689.329	-742.671
246.2	-0.461948	258.175	0.800466		246.2	1.1215	255.742	0.771194			246.2	-1.58345	-594.258	-702.226	-756.566
246.1	-0.485271	258.21	0.80088		246.1	1.15491	255.815	0.772072			246.1	-1.64018	-615.549	-727.386	-783.673
246	-0.484348	258.229	0.801114		246	1.14535	255.876	0.772814			246	-1.6297	-611.615	-722.737	-778.664
245.9	-0.502671	258.284	0.801767		245.9	1.14024	255.928	0.773435			245.9	-1.64291	-616.574	-728.597	-784.977
245.8	-0.565421	258.395	0.8031		245.8	1.17487	255.94	0.773583			245.8	-1.74029	-653.12	-771.783	-831.505
245.7	-0.574307	258.436	0.80359		245.7	1.18382	255.922	0.773364			245.7	-1.75813	-659.814	-779.692	-840.027
245.6	-0.60129	258.478	0.804087		245.6	1.17606	255.962	0.773844			245.6	-1.77735	-667.028	-788.217	-849.212
245.5	-0.566964	258.485	0.804171		245.5	1.15219	255.957	0.773785			245.5	-1.71915	-645.187	-762.409	-821.406
245.4	-0.579544	258.564	0.805118		245.4	1.17123	255.971	0.773956			245.4	-1.75077	-657.054	-776.432	-836.514
245.3	-0.587335	258.618	0.805766		245.3	1.18532	256.018	0.774519			245.3	-1.77265	-665.266	-786.135	-846.969
245.2	-0.634513	258.635	0.805975		245.2	1.22144	256.098	0.775488			245.2	-1.85595	-696.527	-823.076	-886.768
245.1	-0.675744	258.639	0.806023		245.1	1.22781	256.139	0.775978			245.1	-1.90355	-714.392	-844.186	-909.512
245	-0.695055	258.669	0.806382		245	1.22869	256.176	0.776429			245	-1.92375	-721.969	-853.141	-919.159
244.9	-0.72084	258.709	0.80686		244.9	1.21527	256.201	0.776734			244.9	-1.93611	-726.61	-858.624	-925.067
244.8	-0.704977	258.746	0.807293		244.8	1.19939	256.249	0.777312			244.8	-1.90437	-714.697	-844.547	-909.9
244.7	-0.738566	258.77	0.807586		244.7	1.19744	256.287	0.777769			244.7	-1.93601	-726.571	-858.578	-925.017
244.6	-0.733774	258.813	0.808099		244.6	1.19252	256.313	0.778079			244.6	-1.92629	-722.926	-854.271	-920.377
244.5	-0.740307	258.847	0.808503		244.5	1.18179	256.345	0.778462			244.5	-1.9221	-721.351	-852.41	-918.372
244.4	-0.731457	258.897	0.809102		244.4	1.2049	256.362	0.778667			244.4	-1.93636	-726.702	-858.734	-925.185
244.3	-0.761153	258.981	0.810115		244.3	1.18657	256.357	0.778617			244.3	-1.94772	-730.968	-863.774	-930.616
244.2	-0.79603	258.996	0.810295		244.2	1.22405	256.41	0.779245			244.2	-2.02008	-758.123	-895.863	-965.188
244.1	-0.844801	259.015	0.810513		244.1	1.24285	256.453	0.779767			244.1	-2.08765	-783.482	-925.829	-997.473
244	-0.862765	259.063	0.811092		244	1.22146	256.491	0.780222			244	-2.08422	-782.196	-924.31	-995.836
243.9	-0.918539	259.097	0.81149		243.9	1.22134	256.555	0.780999			243.9	-2.13988	-803.083	-948.991	-1022.43
243.8	-0.969731	259.148	0.812102		243.8	1.21766	256.597	0.781509			243.8	-2.18739	-820.914	-970.062	-1045.13
243.7	-0.98601	259.212	0.812873		243.7	1.21016	256.649	0.782128			243.7	-2.19617	-824.209	-973.955	-1049.32
243.6	-0.995693	259.233	0.813114		243.6	1.21159	256.685	0.782568			243.6	-2.20728	-828.379	-978.884	-1054.63
243.5	-1.0236	259.261	0.813455		243.5	1.20275	256.722	0.783008			243.5	-2.22635	-835.535	-987.34	-1063.74
243.4	-1.04592	259.329	0.814262		243.4	1.19263	256.729	0.78309			243.4	-2.23855	-840.113	-992.75	-1069.57
243.3	-1.03991	259.395	0.815058		243.3	1.18702	256.784	0.783752			243.3	-2.22693	-835.753	-987.597	-1064.02
243.2	-1.06153	259.415	0.815298		243.2	1.16814	256.817	0.784156			243.2	-2.22967	-836.781	-988.812	-1065.33
243.1	-1.07373	259.448	0.815683		243.1	1.20872	256.839	0.784416			243.1	-2.28245	-856.589	-1012.22	-1090.55
243	-1.09557	259.477	0.816036		243	1.21065	256.865	0.784733			243	-2.30622	-865.51	-1022.76	-1101.9
242.9	-1.13084	259.517	0.816505		242.9	1.18485	256.907	0.785234			242.9	-2.31569	-869.064	-1026.96	-1106.43
242.8	-1.1834	259.556	0.816974		242.8	1.21514	256.986	0.786189			242.8	-2.39854	-900.157	-1063.7	-1146.01
242.7	-1.22742	259.616	0.817689		242.7	1.22944	257.04	0.786839			242.7	-2.45686	-922.044	-1089.57	-1173.88
242.6	-1.28306	259.613	0.817659		242.6	1.18346	257.07	0.787199			242.6	-2.46652	-925.669	-1093.85	-1178.5
242.5	-1.31497	259.658	0.818197		242.5	1.1999	257.152	0.788181			242.5	-2.51487	-943.815	-1115.29	-1201.6
242.4	-1.34588	259.751	0.819307		242.4	1.17187	257.174	0.788449			242.4	-2.51775	-944.895	-1116.57	-1202.97
242.3	-1.34763	259.747	0.81925		242.3	1.18659	257.229	0.78911			242.3	-2.53422	-951.077	-1123.87	-1210.84
242.2	-1.37863	259.83	0.820243		242.2	1.21216	257.293	0.789874			242.2	-2.59079	-972.307	-1148.96	-1237.87
242.1	-1.4361	259.889	0.820941		242.1	1.20873	257.379	0.790906			242.1	-2.64483	-992.588	-1172.93	-1263.69
242	-1.50748	259.95	0.821669		242	1.22614	257.439	0.791629			242	-2.73362	-1025.91	-1212.3	-1306.11
241.9	-1.56177	260.047	0.822832		241.9	1.24749	257.466	0.791956			241.9	-2.80926	-1054.3	-1245.85	-1342.26
241.8	-1.63578	260.127	0.823784		241.8	1.26332	257.577	0.793293			241.8	-2.8991	-1088.01	-1285.69	-1385.18
241.7	-1.72094	260.17	0.82429		241.7	1.29493	257.667	0.794368			241.7	-3.01587	-1131.84	-1337.48	-1440.97
241.6	-1.77967	260.236	0.82508		241.6	1.30052	257.736	0.795203			241.6	-3.08019	-1155.98	-1366	-1471.7
241.5	-1.80504	260.325	0.826144		241.5	1.29178	257.795	0.795907			241.5	-3.09682	-1162.22	-1373.37	-1479.65
241.4	-1.89548	260.368	0.826646		241.4	1.32731	257.887	0.797004			241.4	-3.22279	-1209.49	-1429.24	-1539.84
241.3	-1.92968	260.423	0.827305		241.3	1.30541	257.918	0.797382			241.3	-3.23509	-1214.11	-1434.69	-1545.72
241.2	-1.96136	260.463	0.827781		241.2	1.30555	257.94	0.797645			241.2	-3.26691	-1226.05	-1448.81	-1560.92
241.1	-2.01485	260.586	0.829245		241.1	1.30354	258.024	0.798653			241.1	-3.31839	-1245.37	-1471.64	-1585.52
241	-2.0601	260.668	0.830213		241	1.32686	258.099	0.799555			241	-3.38696	-1271.1	-1502.05	-1618.28
240.9	-2.09887	260.734	0.831005		240.9	1.31743	258.148	0.800141			240.9	-3.4163	-1282.12	-1515.06	-1632.3
240.8	-2.12771	260.771	0.831446		240.8	1.33015	258.178	0.800501			240.8	-3.45786	-1297.71	-1533.49	-1652.15
240.7	-2.21465	260.867	0.832589		240.7	1.31842	258.241	0.801259			240.7	-3.53307	-1325.94	-1566.84	-1688.09
240.6	-2.24999	260.904	0.833018		240.6	1.31092	258.278	0.801701			240.6	-3.56091	-1336.39	-1579.19	-1701.39
240.5	-2.29557	260.99	0.834039		240.5	1.2997	258.302	0.801987			240.5	-3.59527	-1349.28	-1594.43	-1717.81
240.4	-2.3106	261.053	0.834791		240.4	1.28262	258.336	0.802387			240.4	-3.59322	-1348.51	-1593.52	-1716.83
240.3	-2.36589	261.061	0.834895		240.3	1.27465	258.404	0.803203			240.3	-3.64054	-1366.27	-1614.5	-1739.44
240.2	-2.41879	261.128	0.835683		240.2	1.27051	258.444	0.803683			240.2	-3.6893	-1384.57	-1636.13	-1762.74
240.1	-2.48903	261.211	0.836669		240.1	1.26817	258.47	0.803994			240.1	-3.7572	-1410.05	-1666.24	-1795.18
240	-2.53508	261.308	0.837826		240	1.27697	258.485	0.804177			240	-3.81205	-1430.64	-1690.56	-1821.38
239.9	-2.60138	261.39	0.838792		239.9	1.27631	258.569	0.805184			239.9	-3.87769	-1455.27	-1719.67	-1852.75
239.8	-2.66575	261.468	0.839717		239.8	1.25619	258.599	0.805541			239.8	-3.92194	-1471.88	-1739.3	-1873.89
239.7	-2.70665	261.549	0.840683		239.7	1.30908	258.655	0.806211			239.7	-4.01573	-1507.08	-1780.89	-1918.7
239.6	-2.8084	261.632	0.841659		239.6	1.30955	258.692	0.806651			239.6	-4.11795	-1545.44	-1826.22	-1967.54
239.5	-2.8736	261.702	0.842493		239.5	1.30652	258.706	0.80682			239.5	-4.18012	-1568.77	-1853.8	-1997.25
239.4	-2.96096	261.767	0.84326		239.4	1.31849	258.765	0.807523			239.4	-4.27945	-1606.05	-1897.85	-2044.71
239.3	-3.01841	261.844	0.844171		239.3	1.32291	258.805	0.808007			239.3	-4.34132	-1629.27	-1925.28	-2074.27
239.2	-3.11024	261.945	0.845374		239.2	1.34369	258.865	0.808727			239.2	-4.45393	-1671.53	-1975.22	-2128.07
239.1	-3.1953	262.034	0.846424		239.1	1.36133	258.935	0.809565			239.1	-4.55663	-1710.07	-2020.77	-2177.14
239	-3.25336	262.104	0.847252		239	1.33424	258.998	0.810308			239	-4.5876	-1721.7	-2034.5	-2191.94
238.9	-3.33518	262.22	0.848631		238.9	1.34842	259.091	0.811425			238.9	-4.6836	-1757.73	-2077.08	-2237.81
238.8	-3.43396	262.305	0.849636		238.8	1.36155	259.141	0.81202			238.8	-4.79551	-1799.72	-2126.71	-2291.28
238.7	-3.49518	262.401	0.850762		238.7	1.38135	259.145	0.81207			238.7	-4.87653	-1830.13	-2162.64	-2329.99
238.6	-3.57466	262.517	0.852134		238.6	1.37619	259.2	0.812721			238.6	-4.95085	-1858.02	-2195.6	-2365.5
238.5	-3.66453	262.617	0.853314		238.5	1.36005	259.26	0.813443			238.5	-5.02458	-1885.69	-2228.3	-2400.73
238.4	-3.71134	262.71	0.854417		238.4	1.36459	259.283	0.813722			238.4	-5.07593	-1904.96	-2251.07	-2425.26
238.3	-3.77593	262.792	0.855392		238.3	1.3686	259.312	0.814059			238.3	-5.14453	-1930.71	-2281.49	-2458.04
238.2	-3.86351	262.86	0.856184		238.2	1.35074	259.369	0.81474			238.2	-5.21425	-1956.87	-2312.41	-2491.35
238.1	-3.92206	262.902	0.856689		238.1	1.37641	259.397	0.815082			238.1	-5.29847	-1988.48	-2349.76	-2531.59
238	-4.03411	262.986	0.857675		238	1.36913	259.425	0.81541			238	-5.40324	-2027.8	-2396.22	-2581.65
237.9	-4.11925	263.08	0.858786		237.9	1.34557	259.475	0.816009			237.9	-5.46482	-2050.91	-2423.53	-2611.07
237.8	-4.20123	263.197	0.860168		237.8	1.34561	259.548	0.816878			237.8	-5.54684	-2081.69	-2459.91	-2650.26
237.7	-4.29527	263.295	0.86132		237.7	1.34407	259.609	0.817614			237.7	-5.63934	-2116.41	-2500.93	-2694.46
237.6	-4.40027	263.417	0.862761		237.6	1.31822	259.65	0.818097			237.6	-5.71849	-2146.11	-2536.03	-2732.28
237.5	-4.51551	263.503	0.863773		237.5	1.29761	259.709	0.818806			237.5	-5.81312	-2181.63	-2578	-2777.49
237.4	-4.62249	263.632	0.865295		237.4	1.29012	259.751	0.819307			237.4	-5.91261	-2218.96	-2622.12	-2825.03
237.3	-4.71133	263.765	0.866856		237.3	1.30629	259.756	0.819358			237.3	-6.01762	-2258.37	-2668.69	-2875.2
237.2	-4.84006	263.883	0.868251		237.2	1.33384	259.807	0.81997			237.2	-6.1739	-2317.03	-2738	-2949.87
237.1	-4.97012	263.958	0.869128		237.1	1.32586	259.838	0.820339			237.1	-6.29598	-2362.84	-2792.14	-3008.2
237	-5.09907	264.096	0.870758		237	1.3215	259.92	0.821319			237	-6.42057	-2409.6	-2847.39	-3067.73
236.9	-5.20526	264.183	0.871774		236.9	1.31176	259.968	0.82189			236.9	-6.51702	-2445.8	-2890.16	-3113.81
236.8	-5.31556	264.302	0.873179		236.8	1.32289	260.028	0.822605			236.8	-6.63845	-2491.37	-2944.01	-3171.83
236.7	-5.40789	264.384	0.874138		236.7	1.33027	260.102	0.823479			236.7	-6.73816	-2528.79	-2988.23	-3219.47
236.6	-5.4858	264.514	0.875666		236.6	1.33071	260.15	0.82406			236.6	-6.81651	-2558.19	-3022.98	-3256.91
236.5	-5.57682	264.615	0.876849		236.5	1.34159	260.175	0.824351			236.5	-6.91841	-2596.43	-3068.17	-3305.59
236.4	-5.65404	264.772	0.8787		236.4	1.336	260.223	0.824929			236.4	-6.99004	-2623.32	-3099.94	-3339.82
236.3	-5.7248	264.896	0.880155		236.3	1.33426	260.26	0.825365			236.3	-7.05906	-2649.22	-3130.55	-3372.8
236.2	-5.83527	264.982	0.881165		236.2	1.36151	260.358	0.826533			236.2	-7.19678	-2700.91	-3191.62	-3438.6
236.1	-5.92726	265.116	0.882728		236.1	1.37634	260.4	0.827036			236.1	-7.3036	-2740.99	-3238.99	-3489.64
236	-5.98049	265.201	0.883722		236	1.3904	260.47	0.827865			236	-7.37089	-2766.25	-3268.84	-3521.79
235.9	-6.03225	265.267	0.884495		235.9	1.39145	260.512	0.82836			235.9	-7.4237	-2786.07	-3292.26	-3547.02
235.8	-6.15217	265.406	0.886131		235.8	1.43041	260.574	0.829108			235.8	-7.58258	-2845.69	-3362.72	-3622.93
235.7	-6.24147	265.496	0.887188		235.7	1.46176	260.622	0.829675			235.7	-7.70323	-2890.97	-3416.22	-3680.58
235.6	-6.33192	265.613	0.888553		235.6	1.44134	260.656	0.830075			235.6	-7.77326	-2917.25	-3447.28	-3714.04
235.5	-6.44644	265.734	0.889965		235.5	1.42064	260.757	0.831278			235.5	-7.86708	-2952.46	-3488.89	-3758.86
235.4	-6.54361	265.86	0.891446		235.4	1.41739	260.802	0.831818			235.4	-7.961	-2987.71	-3530.54	-3803.74
235.3	-6.60317	266.003	0.89312		235.3	1.43465	260.815	0.831969			235.3	-8.03782	-3016.54	-3564.6	-3840.44
235.2	-6.69076	266.169	0.895059		235.2	1.44633	260.863	0.832536			235.2	-8.13709	-3053.8	-3608.63	-3887.87
235.1	-6.79105	266.342	0.897076		235.1	1.45365	260.902	0.833003			235.1	-8.2447	-3094.18	-3656.35	-3939.29
235	-6.91289	266.468	0.89855		235	1.44399	260.947	0.833534			235	-8.35688	-3136.28	-3706.1	-3992.89
234.9	-7.00657	266.593	0.900011		234.9	1.4536	261.01	0.83428			234.9	-8.46017	-3175.05	-3751.91	-4042.24
234.8	-7.19931	266.786	0.902254		234.8	1.47363	261.083	0.83515			234.8	-8.67294	-3254.9	-3846.27	-4143.9
234.7	-7.32068	266.921	0.903836		234.7	1.49796	261.153	0.835986			234.7	-8.81864	-3309.58	-3910.88	-4213.52
234.6	-7.45487	267.042	0.905242		234.6	1.50748	261.204	0.836582			234.6	-8.96235	-3363.51	-3974.61	-4282.18
234.5	-7.55408	267.221	0.907333		234.5	1.50522	261.232	0.836917			234.5	-9.0593	-3399.9	-4017.61	-4328.5
234.4	-7.71258	267.408	0.909508		234.4	1.55624	261.281	0.837503			234.4	-9.26882	-3478.53	-4110.53	-4428.61
234.3	-7.84577	267.584	0.911555		234.3	1.58828	261.349	0.838309			234.3	-9.43405	-3540.54	-4183.8	-4507.56
234.2	-7.97232	267.771	0.913724		234.2	1.55572	261.381	0.83869			234.2	-9.52804	-3575.81	-4225.49	-4552.47
234.1	-8.10402	267.944	0.915739		234.1	1.50999	261.44	0.839392			234.1	-9.61401	-3608.08	-4263.61	-4593.54
234	-8.24233	268.108	0.917643		234	1.51914	261.521	0.840347			234	-9.76147	-3663.42	-4329.01	-4664
233.9	-8.33702	268.26	0.919408		233.9	1.55751	261.562	0.840834			233.9	-9.89453	-3713.35	-4388.02	-4727.57
233.8	-8.46379	268.433	0.921418		233.8	1.57553	261.607	0.841367			233.8	-10.0393	-3767.69	-4452.23	-4796.75
233.7	-8.61829	268.625	0.923642		233.7	1.59855	261.693	0.842389			233.7	-10.2168	-3834.31	-4530.95	-4881.57
233.6	-8.75905	268.788	0.925537		233.6	1.59734	261.832	0.844032			233.6	-10.3564	-3886.69	-4592.84	-4948.25
233.5	-8.86527	268.923	0.927101		233.5	1.60373	261.886	0.844667			233.5	-10.469	-3928.95	-4642.78	-5002.05
233.4	-9.01179	269.086	0.928987		233.4	1.60199	261.947	0.845396			233.4	-10.6138	-3983.28	-4706.99	-5071.23
233.3	-9.13407	269.283	0.931264		233.3	1.60858	262.008	0.846112			233.3	-10.7426	-4031.65	-4764.14	-5132.8
233.2	-9.27859	269.442	0.933105		233.2	1.57434	262.085	0.847035			233.2	-10.8529	-4073.03	-4813.05	-5185.49
233.1	-9.42335	269.612	0.935068		233.1	1.56389	262.165	0.847974			233.1	-10.9872	-4123.44	-4872.61	-5249.67
233	-9.53807	269.814	0.937406		233	1.59361	262.194	0.848314			233	-11.1317	-4177.65	-4936.67	-5318.68
232.9	-9.7344	270.037	0.939982		232.9	1.564	262.306	0.849641			232.9	-11.2984	-4240.22	-5010.6	-5398.34
232.8	-9.83909	270.24	0.94232		232.8	1.51358	262.363	0.850317			232.8	-11.3527	-4260.58	-5034.67	-5424.27
232.7	-10.0026	270.501	0.945334		232.7	1.48551	262.476	0.851658			232.7	-11.4881	-4311.41	-5094.74	-5488.98
232.6	-10.1492	270.666	0.947231		232.6	1.49694	262.548	0.8525			232.6	-11.6461	-4370.72	-5164.82	-5564.49
232.5	-10.3186	270.908	0.950023		232.5	1.50563	262.649	0.853702			232.5	-11.8242	-4437.56	-5243.8	-5649.58
232.4	-10.4879	271.119	0.952449		232.4	1.51402	262.77	0.855128			232.4	-12.0019	-4504.24	-5322.6	-5734.48
232.3	-10.6294	271.282	0.954331		232.3	1.49723	262.869	0.856295			232.3	-12.1266	-4551.05	-5377.91	-5794.06
232.2	-10.742	271.405	0.955739		232.2	1.49103	262.928	0.856988			232.2	-12.233	-4590.98	-5425.09	-5844.9
232.1	-10.8825	271.582	0.957781		232.1	1.50178	262.988	0.857695			232.1	-12.3843	-4647.74	-5492.17	-5917.17
232	-11.0575	271.792	0.960188		232	1.50015	262.997	0.857802			232	-12.5576	-4712.81	-5569.05	-6000
231.9	-11.1794	271.949	0.961992		231.9	1.49835	263.034	0.858243			231.9	-12.6777	-4757.88	-5622.32	-6057.39
231.8	-11.316	272.141	0.964199		231.8	1.50098	263.153	0.859652			231.8	-12.817	-4810.13	-5684.06	-6123.91
231.7	-11.4272	272.312	0.966162		231.7	1.48084	263.202	0.86023			231.7	-12.908	-4844.3	-5724.45	-6167.42
231.6	-11.5376	272.491	0.968203		231.6	1.47336	263.28	0.86114			231.6	-13.011	-4882.93	-5770.09	-6216.59
231.5	-11.6042	272.662	0.97017		231.5	1.49641	263.341	0.861867			231.5	-13.1006	-4916.57	-5809.85	-6259.43
231.4	-11.7004	272.821	0.971988		231.4	1.50841	263.409	0.86267			231.4	-13.2088	-4957.18	-5857.83	-6311.13
231.3	-11.8446	272.945	0.97341		231.3	1.50676	263.506	0.863814			231.3	-13.3514	-5010.68	-5921.05	-6379.24
231.2	-11.978	273.093	0.975103		231.2	1.52632	263.573	0.864604			231.2	-13.5043	-5068.08	-5988.88	-6452.32
231.1	-12.0711	273.231	0.976681		231.1	1.54565	263.605	0.864976			231.1	-13.6167	-5110.28	-6038.74	-6506.04
231	-12.216	273.41	0.97873		231	1.5698	263.691	0.865983			231	-13.7858	-5173.72	-6113.71	-6586.81
230.9	-12.3764	273.529	0.98008		230.9	1.61322	263.738	0.866538			230.9	-13.9896	-5250.21	-6204.1	-6684.19
230.8	-12.4892	273.738	0.982473		230.8	1.61538	263.804	0.867318			230.8	-14.1046	-5293.36	-6255.09	-6739.12
230.7	-12.6085	273.941	0.984787		230.7	1.58994	263.906	0.868515			230.7	-14.1984	-5328.58	-6296.71	-6783.97
230.6	-12.7238	274.084	0.986418		230.6	1.60781	263.933	0.86884			230.6	-14.3316	-5378.56	-6355.77	-6847.6
230.5	-12.906	274.335	0.989276		230.5	1.63829	263.969	0.86926			230.5	-14.5443	-5458.38	-6450.09	-6949.21
230.4	-13.0834	274.535	0.991554		230.4	1.64299	264.022	0.869881			230.4	-14.7264	-5526.72	-6530.85	-7036.22
230.3	-13.1906	274.726	0.993736		230.3	1.65093	264.094	0.87073			230.3	-14.8415	-5569.93	-6581.91	-7091.23
230.2	-13.2927	274.93	0.996056		230.2	1.62657	264.182	0.87177			230.2	-14.9193	-5599.11	-6616.38	-7128.38
230.1	-13.4715	275.156	0.998621		230.1	1.60709	264.298	0.873136			230.1	-15.0786	-5658.9	-6687.04	-7204.5
230	-13.6411	275.388	1.00126		230	1.63672	264.391	0.874218			230	-15.2778	-5733.67	-6775.39	-7299.69
229.9	-13.7956	275.585	1.0035		229.9	1.63654	264.43	0.874675			229.9	-15.4321	-5791.58	-6843.83	-7373.43
229.8	-13.9804	275.877	1.00681		229.8	1.67013	264.507	0.875584			229.8	-15.6505	-5873.54	-6940.68	-7477.77
229.7	-14.1048	276.055	1.00883		229.7	1.6432	264.585	0.8765			229.7	-15.748	-5910.12	-6983.91	-7524.34
229.6	-14.2275	276.271	1.01128		229.6	1.66183	264.67	0.877495			229.6	-15.8893	-5963.16	-7046.58	-7591.87
229.5	-14.3652	276.473	1.01356		229.5	1.67653	264.723	0.878126			229.5	-16.0417	-6020.36	-7114.17	-7664.69
229.4	-14.5233	276.71	1.01624		229.4	1.71036	264.815	0.879203			229.4	-16.2337	-6092.39	-7199.29	-7756.39
229.3	-14.6552	276.953	1.01899		229.3	1.7276	264.895	0.880139			229.3	-16.3828	-6148.36	-7265.43	-7827.65
229.2	-14.8044	277.169	1.02144		229.2	1.71548	264.96	0.880906			229.2	-16.5199	-6199.8	-7326.22	-7893.14
229.1	-14.9195	277.405	1.0241		229.1	1.71099	265.029	0.881705			229.1	-16.6305	-6241.32	-7375.27	-7945.99
229	-15.0748	277.609	1.02641		229	1.73158	265.135	0.88295			229	-16.8064	-6307.33	-7453.28	-8030.03
228.9	-15.1822	277.851	1.02914		228.9	1.68702	265.212	0.88386			228.9	-16.8692	-6330.91	-7481.15	-8060.06
228.8	-15.2637	278.081	1.03173		228.8	1.70612	265.325	0.885186			228.8	-16.9698	-6368.66	-7525.76	-8108.12
228.7	-15.4111	278.357	1.03483		228.7	1.70773	265.427	0.886375			228.7	-17.1188	-6424.59	-7591.84	-8179.32
228.6	-15.5336	278.599	1.03756		228.6	1.72329	265.536	0.887655			228.6	-17.2569	-6476.4	-7653.07	-8245.29
228.5	-15.6886	278.868	1.04058		228.5	1.79592	265.676	0.889293			228.5	-17.4845	-6561.83	-7754.02	-8354.05
228.4	-15.7992	279.095	1.04313		228.4	1.77849	265.764	0.890315			228.4	-17.5777	-6596.79	-7795.34	-8398.56
228.3	-15.909	279.3	1.04544		228.3	1.79863	265.89	0.891797			228.3	-17.7076	-6645.56	-7852.96	-8460.65
228.2	-16.0684	279.573	1.0485		228.2	1.80791	266.015	0.893255			228.2	-17.8763	-6708.86	-7927.77	-8541.24
228.1	-16.2474	279.803	1.05108		228.1	1.8079	266.093	0.894166			228.1	-18.0553	-6776.04	-8007.15	-8626.76
228	-16.3814	280.022	1.05353		228	1.81365	266.183	0.895222			228	-18.195	-6828.49	-8069.12	-8693.53
227.9	-16.4948	280.264	1.05624		227.9	1.80618	266.277	0.896316			227.9	-18.301	-6868.24	-8116.1	-8744.15
227.8	-16.6337	280.495	1.05883		227.8	1.76455	266.397	0.897719			227.8	-18.3983	-6904.75	-8159.24	-8790.62
227.7	-16.7098	280.741	1.06158		227.7	1.78617	266.479	0.898674			227.7	-18.496	-6941.42	-8202.58	-8837.31
227.6	-16.8311	280.968	1.06411		227.6	1.77501	266.59	0.899969			227.6	-18.6061	-6982.75	-8251.42	-8889.94
227.5	-16.9152	281.119	1.0658		227.5	1.80025	266.66	0.900786			227.5	-18.7154	-7023.79	-8299.91	-8942.18
227.4	-17.0453	281.385	1.06877		227.4	1.84106	266.767	0.902039			227.4	-18.8864	-7087.93	-8375.7	-9023.84
227.3	-17.1361	281.586	1.07101		227.3	1.84683	266.887	0.903438			227.3	-18.9829	-7124.17	-8418.53	-9069.98
227.2	-17.2336	281.794	1.07333		227.2	1.85247	267.01	0.904869			227.2	-19.0861	-7162.88	-8464.27	-9119.26
227.1	-17.2875	281.973	1.07532		227.1	1.85306	267.097	0.905883			227.1	-19.1406	-7183.33	-8488.44	-9145.3
227	-17.3865	282.153	1.07733		227	1.86093	267.177	0.906809			227	-19.2474	-7223.44	-8535.83	-9196.36
226.9	-17.4954	282.404	1.08012		226.9	1.83878	267.292	0.908159			226.9	-19.3342	-7255.99	-8574.3	-9237.81
226.8	-17.6114	282.663	1.083		226.8	1.82239	267.4	0.909412			226.8	-19.4338	-7293.38	-8618.48	-9285.4
226.7	-17.6865	282.844	1.08502		226.7	1.83903	267.452	0.910016			226.7	-19.5255	-7327.81	-8659.16	-9329.23
226.6	-17.7422	283.107	1.08793		226.6	1.82394	267.531	0.910941			226.6	-19.5661	-7343.05	-8677.17	-9348.64
226.5	-17.8119	283.347	1.09059		226.5	1.83815	267.627	0.912052			226.5	-19.6501	-7374.54	-8714.39	-9388.73
226.4	-17.8622	283.575	1.09312		226.4	1.86904	267.742	0.913394			226.4	-19.7312	-7405.01	-8750.39	-9427.52
226.3	-17.9132	283.771	1.0953		226.3	1.86956	267.865	0.914824			226.3	-19.7828	-7424.34	-8773.24	-9452.14
226.2	-18.0238	284.041	1.09829		226.2	1.87916	267.98	0.916158			226.2	-19.903	-7469.45	-8826.55	-9509.57
226.1	-18.0672	284.279	1.10093		226.1	1.90975	268.075	0.917256			226.1	-19.9769	-7497.22	-8859.36	-9544.92
226	-18.2097	284.572	1.10416		226	1.86225	268.185	0.918533			226	-20.072	-7532.87	-8901.49	-9590.31
225.9	-18.2535	284.786	1.10653		225.9	1.87121	268.282	0.919665			225.9	-20.1247	-7552.67	-8924.89	-9615.52
225.8	-18.3389	285.066	1.10962		225.8	1.86958	268.41	0.921148			225.8	-20.2085	-7584.11	-8962.04	-9655.55
225.7	-18.3842	285.3	1.11221		225.7	1.84915	268.53	0.922547			225.7	-20.2334	-7593.45	-8973.07	-9667.43
225.6	-18.4452	285.552	1.11498		225.6	1.83837	268.638	0.923792			225.6	-20.2836	-7612.29	-8995.34	-9691.42
225.5	-18.4746	285.8	1.11771		225.5	1.84479	268.724	0.924793			225.5	-20.3194	-7625.74	-9011.22	-9708.54
225.4	-18.5063	286.063	1.1206		225.4	1.83112	268.802	0.925695			225.4	-20.3374	-7632.5	-9019.22	-9717.15
225.3	-18.6009	286.343	1.12369		225.3	1.8576	268.902	0.92686			225.3	-20.4585	-7677.94	-9072.92	-9775
225.2	-18.6477	286.577	1.12626		225.2	1.8559	268.987	0.927841			225.2	-20.5036	-7694.87	-9092.92	-9796.55
225.1	-18.6671	286.792	1.12862		225.1	1.83876	269.064	0.928727			225.1	-20.5059	-7695.72	-9093.92	-9797.63
225	-18.7412	287.057	1.13153		225	1.86218	269.229	0.930638			225	-20.6034	-7732.32	-9137.17	-9844.23
224.9	-18.8308	287.225	1.13337		224.9	1.87129	269.323	0.931723			224.9	-20.7021	-7769.36	-9180.94	-9891.39
224.8	-18.9376	287.449	1.13583		224.8	1.89098	269.431	0.932975			224.8	-20.8286	-7816.83	-9237.04	-9951.83
224.7	-19.0162	287.714	1.13874		224.7	1.82399	269.585	0.934756			224.7	-20.8402	-7821.19	-9242.19	-9957.37
224.6	-19.0523	287.998	1.14184		224.6	1.81856	269.678	0.935833			224.6	-20.8709	-7832.7	-9255.79	-9972.03
224.5	-19.0826	288.294	1.14508		224.5	1.82475	269.866	0.938007			224.5	-20.9074	-7846.39	-9271.97	-9989.46
224.4	-19.1203	288.513	1.14748		224.4	1.81683	270.032	0.939924			224.4	-20.9371	-7857.57	-9285.18	-10003.7
224.3	-19.133	288.783	1.15043		224.3	1.83068	270.139	0.94116			224.3	-20.9637	-7867.53	-9296.95	-10016.4
224.2	-19.2226	289.068	1.15354		224.2	1.83434	270.263	0.942595			224.2	-21.0569	-7902.53	-9338.31	-10060.9
224.1	-19.1694	289.312	1.15619		224.1	1.82144	270.412	0.944305			224.1	-20.9908	-7877.73	-9309	-10029.4
224	-19.2692	289.628	1.15964		224	1.85184	270.56	0.946013			224	-21.121	-7926.59	-9366.74	-10091.6
223.9	-19.2918	289.881	1.1624		223.9	1.8793	270.719	0.94785			223.9	-21.1711	-7945.38	-9388.94	-10115.5
223.8	-19.4153	290.162	1.16545		223.8	1.86241	270.862	0.949497			223.8	-21.2777	-7985.39	-9436.22	-10166.4
223.7	-19.4477	290.384	1.16786		223.7	1.88033	270.992	0.950989			223.7	-21.328	-8004.27	-9458.53	-10190.5
223.6	-19.4464	290.647	1.17072		223.6	1.88921	271.125	0.952527			223.6	-21.3356	-8007.12	-9461.9	-10194.1
223.5	-19.501	290.947	1.17398		223.5	1.87669	271.289	0.954412			223.5	-21.3777	-8022.91	-9480.56	-10214.2
223.4	-19.5395	291.212	1.17686		223.4	1.92159	271.421	0.955925			223.4	-21.4611	-8054.21	-9517.54	-10254
223.3	-19.5162	291.482	1.17978		223.3	1.91674	271.543	0.95733			223.3	-21.4329	-8043.64	-9505.06	-10240.6
223.2	-19.5645	291.775	1.18295		223.2	1.92834	271.638	0.95842			223.2	-21.4928	-8066.12	-9531.62	-10269.2
223.1	-19.5447	291.979	1.18516		223.1	1.96133	271.754	0.959756			223.1	-21.506	-8071.08	-9537.47	-10275.5
223	-19.5663	292.27	1.18831		223	1.97672	271.901	0.961438			223	-21.543	-8084.96	-9553.88	-10293.2
222.9	-19.6058	292.516	1.19097		222.9	1.98349	272.043	0.96307			222.9	-21.5893	-8102.32	-9574.4	-10315.3
222.8	-19.5887	292.823	1.19428		222.8	2.00325	272.172	0.964551			222.8	-21.592	-8103.32	-9575.58	-10316.6
222.7	-19.6333	293.132	1.19761		222.7	1.98674	272.297	0.965982			222.7	-21.62	-8113.86	-9588.03	-10330
222.6	-19.6875	293.411	1.20062		222.6	1.99955	272.426	0.967461			222.6	-21.687	-8139.01	-9617.75	-10362
222.5	-19.7088	293.708	1.20383		222.5	2.01259	272.539	0.968757			222.5	-21.7214	-8151.9	-9632.98	-10378.4
222.4	-19.7552	293.982	1.20677		222.4	2.01142	272.684	0.970417			222.4	-21.7666	-8168.87	-9653.04	-10400
222.3	-19.7339	294.274	1.20991		222.3	1.99663	272.809	0.971848			222.3	-21.7305	-8155.33	-9637.03	-10382.8
222.2	-19.7451	294.584	1.21324		222.2	2.01512	272.932	0.973263			222.2	-21.7602	-8166.47	-9650.2	-10397
222.1	-19.794	294.886	1.21648		222.1	2.03829	273.081	0.974966			222.1	-21.8323	-8193.52	-9682.16	-10431.4
222	-19.8461	295.206	1.21991		222	2.02358	273.259	0.976997			222	-21.8697	-8207.55	-9698.74	-10449.3
221.9	-19.8186	295.494	1.223		221.9	2.03742	273.42	0.978843			221.9	-21.856	-8202.42	-9692.69	-10442.7
221.8	-19.8611	295.787	1.22614		221.8	2.07953	273.563	0.980467			221.8	-21.9406	-8234.18	-9730.21	-10483.2
221.7	-19.9002	296.103	1.22952		221.7	2.05006	273.701	0.982046			221.7	-21.9503	-8237.79	-9734.48	-10487.8
221.6	-19.9407	296.413	1.23283		221.6	2.02507	273.848	0.98373			221.6	-21.9658	-8243.61	-9741.36	-10495.2
221.5	-19.9735	296.682	1.23571		221.5	2.00327	274.045	0.985971			221.5	-21.9768	-8247.74	-9746.24	-10500.4
221.4	-19.9927	297.004	1.23914		221.4	1.98199	274.17	0.987393			221.4	-21.9747	-8246.96	-9745.31	-10499.4
221.3	-19.9711	297.4	1.24337		221.3	1.9545	274.357	0.989526			221.3	-21.9256	-8228.54	-9723.54	-10476
221.2	-20.0442	297.724	1.24682		221.2	2.00009	274.512	0.991299			221.2	-22.0443	-8273.08	-9776.18	-10532.7
221.1	-20.135	298.027	1.25004		221.1	2.00689	274.692	0.993343			221.1	-22.1419	-8309.71	-9819.46	-10579.3
221	-20.0956	298.342	1.25339		221	1.98021	274.869	0.995363			221	-22.0758	-8284.91	-9790.16	-10547.7
220.9	-20.076	298.655	1.25671		220.9	1.9697	275.018	0.997051			220.9	-22.0457	-8273.61	-9776.81	-10533.4
220.8	-20.0625	298.995	1.26032		220.8	1.97031	275.181	0.998904			220.8	-22.0328	-8268.77	-9771.09	-10527.2
220.7	-20.0791	299.296	1.26351		220.7	2.00716	275.337	1.00068			220.7	-22.0863	-8288.83	-9794.79	-10552.7
220.6	-20.093	299.608	1.26681		220.6	2.01444	275.532	1.0029			220.6	-22.1074	-8296.78	-9804.19	-10562.9
220.5	-20.0985	299.931	1.27024		220.5	2.00195	275.682	1.0046			220.5	-22.1005	-8294.16	-9801.09	-10559.5
220.4	-20.0479	300.228	1.27338		220.4	2.00772	275.826	1.00624			220.4	-22.0556	-8277.33	-9781.21	-10538.1
220.3	-20.0316	300.528	1.27654		220.3	2.03249	275.981	1.00799			220.3	-22.0641	-8280.51	-9784.96	-10542.1
220.2	-20.0398	300.873	1.28019		220.2	2.0328	276.129	1.00967			220.2	-22.0726	-8283.71	-9788.74	-10546.2
220.1	-20.0651	301.196	1.2836		220.1	2.04559	276.324	1.01188			220.1	-22.1107	-8298	-9805.63	-10564.4
220	-20.0974	301.519	1.287		220	2.04332	276.479	1.01364			220	-22.1407	-8309.27	-9818.95	-10578.8
219.9	-20.0674	301.84	1.29038		219.9	2.06177	276.618	1.0152			219.9	-22.1292	-8304.94	-9813.82	-10573.2
219.8	-20.0412	302.277	1.29498		219.8	2.06209	276.857	1.0179			219.8	-22.1033	-8295.22	-9802.35	-10560.9
219.7	-20.0874	302.599	1.29836		219.7	2.10026	277.006	1.01959			219.7	-22.1877	-8326.89	-9839.76	-10601.2
219.6	-20.1001	302.919	1.30172		219.6	2.07776	277.169	1.02144			219.6	-22.1779	-8323.21	-9835.42	-10596.5
219.5	-20.089	303.255	1.30524		219.5	2.04132	277.317	1.02311			219.5	-22.1303	-8305.37	-9814.33	-10573.8
219.4	-20.0667	303.557	1.30841		219.4	2.08074	277.501	1.02518			219.4	-22.1474	-8311.79	-9821.93	-10582
219.3	-20.0971	303.884	1.31183		219.3	2.12472	277.668	1.02707			219.3	-22.2218	-8339.71	-9854.91	-10617.5
219.2	-20.1072	304.216	1.3153		219.2	2.05924	277.878	1.02944			219.2	-22.1664	-8318.92	-9830.35	-10591.1
219.1	-20.1129	304.534	1.31863		219.1	2.07108	278.045	1.03132			219.1	-22.184	-8325.51	-9838.13	-10599.4
219	-20.1716	304.841	1.32183		219	2.08378	278.21	1.03318			219	-22.2554	-8352.3	-9869.79	-10633.5
218.9	-20.2285	305.216	1.32574		218.9	2.04388	278.403	1.03536			218.9	-22.2724	-8358.68	-9877.33	-10641.7
218.8	-20.2164	305.516	1.32888		218.8	2.03875	278.542	1.03692			218.8	-22.2552	-8352.21	-9869.69	-10633.4
218.7	-20.2615	305.902	1.33289		218.7	2.04242	278.722	1.03894			218.7	-22.3039	-8370.52	-9891.32	-10656.7
218.6	-20.31	306.247	1.33648		218.6	2.01546	278.912	1.04108			218.6	-22.3255	-8378.6	-9900.87	-10667
218.5	-20.3004	306.49	1.33901		218.5	2.00825	279.063	1.04277			218.5	-22.3087	-8372.29	-9893.42	-10659
218.4	-20.2714	306.828	1.34252		218.4	2.04424	279.198	1.04429			218.4	-22.3156	-8374.92	-9896.52	-10662.3
218.3	-20.2416	307.253	1.34693		218.3	2.03449	279.44	1.04701			218.3	-22.2761	-8360.07	-9878.98	-10643.4
218.2	-20.2416	307.672	1.35127		218.2	2.0443	279.65	1.04937			218.2	-22.2859	-8363.76	-9883.33	-10648.1
218.1	-20.1593	308.086	1.35556		218.1	2.05759	279.875	1.05188			218.1	-22.2169	-8337.86	-9852.73	-10615.2
218	-20.0333	308.562	1.36048		218	2.0368	280.122	1.05465			218	-22.0701	-8282.77	-9787.63	-10545
217.9	-20.0598	309.012	1.36512		217.9	2.05576	280.385	1.05759			217.9	-22.1156	-8299.83	-9807.79	-10566.7
217.8	-20.0784	309.531	1.37047		217.8	2.06013	280.629	1.06033			217.8	-22.1385	-8308.45	-9817.97	-10577.7
217.7	-20.0726	309.923	1.37451		217.7	2.07693	280.791	1.06214			217.7	-22.1495	-8312.58	-9822.85	-10583
217.6	-20.0684	310.39	1.37932		217.6	2.09768	281.033	1.06484			217.6	-22.1661	-8318.79	-9830.19	-10590.9
217.5	-20.0439	310.786	1.38339		217.5	2.09083	281.224	1.06697			217.5	-22.1347	-8307.02	-9816.29	-10575.9
217.4	-20.0125	311.199	1.38763		217.4	2.14731	281.374	1.06865			217.4	-22.1598	-8316.43	-9827.41	-10587.9
217.3	-19.988	311.471	1.39041		217.3	2.16869	281.507	1.07013			217.3	-22.1567	-8315.26	-9826.03	-10586.4
217.2	-19.9859	311.882	1.39463		217.2	2.16383	281.702	1.07231			217.2	-22.1497	-8312.65	-9822.94	-10583.1
217.1	-19.9606	312.31	1.399		217.1	2.15385	281.906	1.07458			217.1	-22.1144	-8299.41	-9807.3	-10566.2
217	-19.9303	312.678	1.40277		217	2.1686	282.1	1.07674			217	-22.0989	-8293.58	-9800.4	-10558.8
216.9	-19.8888	313.097	1.40705		216.9	2.12393	282.326	1.07925			216.9	-22.0127	-8261.24	-9762.18	-10517.6
216.8	-19.898	313.418	1.41033		216.8	2.14228	282.471	1.08087			216.8	-22.0403	-8271.58	-9774.4	-10530.8
216.7	-19.9063	313.962	1.41587		216.7	2.15719	282.748	1.08394			216.7	-22.0635	-8280.29	-9784.7	-10541.9
216.6	-19.9073	314.391	1.42024		216.6	2.19756	282.969	1.0864			216.6	-22.1049	-8295.81	-9803.04	-10561.6
216.5	-19.9707	314.814	1.42454		216.5	2.21803	283.166	1.08859			216.5	-22.1887	-8327.29	-9840.24	-10601.7
216.4	-20.0505	315.208	1.42853		216.4	2.20195	283.343	1.09055			216.4	-22.2524	-8351.2	-9868.5	-10632.1
216.3	-20.0965	315.637	1.43289		216.3	2.23652	283.523	1.09255			216.3	-22.333	-8381.44	-9904.23	-10670.6
216.2	-20.0616	316.036	1.43693		216.2	2.22891	283.738	1.09493			216.2	-22.2905	-8365.49	-9885.37	-10650.3
216.1	-20.0243	316.446	1.44109		216.1	2.21381	283.946	1.09724			216.1	-22.2381	-8345.82	-9862.14	-10625.3
216	-20.0428	316.716	1.44381		216	2.25085	284.07	1.09861			216	-22.2936	-8366.66	-9886.77	-10651.8
215.9	-20.1126	317.126	1.44796		215.9	2.25814	284.291	1.10105			215.9	-22.3707	-8395.6	-9920.95	-10688.7
215.8	-20.1014	317.432	1.45105		215.8	2.26162	284.419	1.10247			215.8	-22.363	-8392.7	-9917.53	-10685
215.7	-20.127	317.781	1.45457		215.7	2.27691	284.56	1.10403			215.7	-22.4039	-8408.04	-9935.66	-10704.5
215.6	-20.1653	318.223	1.45902		215.6	2.27482	284.783	1.1065			215.6	-22.4401	-8421.63	-9951.72	-10721.8
215.5	-20.1328	318.691	1.46373		215.5	2.27804	284.988	1.10875			215.5	-22.4108	-8410.64	-9938.74	-10707.8
215.4	-20.1878	319.026	1.4671		215.4	2.2453	285.13	1.11033			215.4	-22.4331	-8419	-9948.61	-10718.5
215.3	-20.2031	319.475	1.4716		215.3	2.21811	285.312	1.11233			215.3	-22.4212	-8414.54	-9943.34	-10712.8
215.2	-20.266	319.83	1.47517		215.2	2.2111	285.438	1.11372			215.2	-22.4771	-8435.51	-9968.12	-10739.5
215.1	-20.3088	320.287	1.47975		215.1	2.22373	285.614	1.11566			215.1	-22.5325	-8456.31	-9992.7	-10766
215	-20.2603	320.7	1.48388		215	2.23286	285.752	1.11718			215	-22.4932	-8441.54	-9975.25	-10747.2
214.9	-20.2635	321.154	1.48842		214.9	2.23327	285.893	1.11874			214.9	-22.4968	-8442.89	-9976.85	-10748.9
214.8	-20.228	321.598	1.49286		214.8	2.2165	286.084	1.12083			214.8	-22.4445	-8423.28	-9953.67	-10723.9
214.7	-20.246	322.024	1.4971		214.7	2.24195	286.25	1.12266			214.7	-22.4879	-8439.58	-9972.93	-10744.7
214.6	-20.201	322.494	1.50179		214.6	2.25212	286.446	1.12482			214.6	-22.4531	-8426.51	-9957.49	-10728
214.5	-20.1316	322.97	1.50653		214.5	2.25542	286.62	1.12673			214.5	-22.387	-8401.7	-9928.17	-10696.4
214.4	-20.1394	323.446	1.51126		214.4	2.24837	286.795	1.12865			214.4	-22.3878	-8401.99	-9928.51	-10696.8
214.3	-20.2069	323.892	1.51568		214.3	2.27661	286.95	1.13035			214.3	-22.4835	-8437.92	-9970.97	-10742.5
214.2	-20.1824	324.221	1.51895		214.2	2.27603	287.065	1.13162			214.2	-22.4584	-8428.5	-9959.84	-10730.6
214.1	-20.1203	324.694	1.52363		214.1	2.2672	287.244	1.13358			214.1	-22.3875	-8401.89	-9928.39	-10696.7
214	-20.0892	325.217	1.52881		214	2.28144	287.407	1.13537			214	-22.3706	-8395.56	-9920.91	-10688.6
213.9	-20.07	325.668	1.53327		213.9	2.23306	287.569	1.13714			213.9	-22.3031	-8370.2	-9890.94	-10656.3
213.8	-20.0651	326.136	1.53789		213.8	2.22096	287.746	1.13908			213.8	-22.2861	-8363.82	-9883.4	-10648.2
213.7	-20.0196	326.62	1.54266		213.7	2.22618	287.905	1.14082			213.7	-22.2458	-8348.7	-9865.54	-10629
213.6	-20.0087	326.962	1.54603		213.6	2.25706	288.02	1.14209			213.6	-22.2658	-8356.2	-9874.4	-10638.5
213.5	-19.9887	327.442	1.55075		213.5	2.27982	288.188	1.14392			213.5	-22.2685	-8357.23	-9875.62	-10639.8
213.4	-19.8943	327.891	1.55516		213.4	2.27917	288.354	1.14574			213.4	-22.1735	-8321.56	-9833.47	-10594.4
213.3	-19.9308	328.39	1.56006		213.3	2.27299	288.556	1.14794			213.3	-22.2038	-8332.94	-9846.92	-10608.9
213.2	-20.007	328.926	1.56532		213.2	2.27601	288.76	1.15017			213.2	-22.283	-8362.67	-9882.05	-10646.7
213.1	-20.0231	329.402	1.56998		213.1	2.2592	288.942	1.15216			213.1	-22.2823	-8362.4	-9881.73	-10646.4
213	-19.9702	329.926	1.5751		213	2.24857	289.112	1.15401			213	-22.2188	-8338.56	-9853.56	-10616.1
212.9	-20.0732	330.456	1.58028		212.9	2.26183	289.313	1.1562			212.9	-22.335	-8382.19	-9905.12	-10671.6
212.8	-20.1441	330.963	1.58522		212.8	2.24879	289.498	1.15823			212.8	-22.3929	-8403.91	-9930.78	-10699.2
212.7	-20.1469	331.48	1.59026		212.7	2.25586	289.693	1.16035			212.7	-22.4028	-8407.61	-9935.15	-10704
212.6	-20.007	332.004	1.59535		212.6	2.24778	289.863	1.1622			212.6	-22.2548	-8352.08	-9869.53	-10633.3
212.5	-20.001	332.423	1.59943		212.5	2.24927	289.999	1.16368			212.5	-22.2503	-8350.38	-9867.53	-10631.1
212.4	-20.0612	332.949	1.60452		212.4	2.22321	290.153	1.16535			212.4	-22.2844	-8363.2	-9882.67	-10647.4
212.3	-19.9643	333.453	1.60941		212.3	2.17845	290.364	1.16765			212.3	-22.1428	-8310.03	-9819.85	-10579.7
212.2	-19.928	333.972	1.61443		212.2	2.24055	290.537	1.16953			212.2	-22.1685	-8319.71	-9831.29	-10592.1
212.1	-19.8607	334.557	1.62009		212.1	2.2468	290.713	1.17144			212.1	-22.1075	-8296.8	-9804.21	-10562.9
212	-19.9949	335.112	1.62544		212	2.26755	290.88	1.17325			212	-22.2625	-8354.95	-9872.93	-10636.9
211.9	-19.9819	335.656	1.63069		211.9	2.33904	291.07	1.17531			211.9	-22.3209	-8376.91	-9898.87	-10664.9
211.8	-20.094	336.338	1.63725		211.8	2.3718	291.304	1.17785			211.8	-22.4658	-8431.27	-9963.11	-10734.1
211.7	-20.2595	336.917	1.64281		211.7	2.33925	291.526	1.18025			211.7	-22.5987	-8481.17	-10022.1	-10797.6
211.6	-20.3185	337.488	1.64829		211.6	2.34986	291.699	1.18213			211.6	-22.6684	-8507.29	-10052.9	-10830.9
211.5	-20.3224	338.041	1.65359		211.5	2.33224	291.869	1.18397			211.5	-22.6546	-8502.14	-10046.9	-10824.3
211.4	-20.3697	338.8	1.66085		211.4	2.34972	292.127	1.18676			211.4	-22.7194	-8526.45	-10075.6	-10855.3
211.3	-20.3764	339.373	1.66632		211.3	2.31544	292.342	1.18908			211.3	-22.6918	-8516.1	-10063.4	-10842.1
211.2	-20.3663	340.009	1.67238		211.2	2.26537	292.508	1.19088			211.2	-22.6317	-8493.52	-10036.7	-10813.3
211.1	-20.4051	340.607	1.67808		211.1	2.29882	292.662	1.19254			211.1	-22.7039	-8520.64	-10068.7	-10847.9
211	-20.4894	341.204	1.68376		211	2.29196	292.83	1.19436			211	-22.7814	-8549.7	-10103.1	-10884.9
210.9	-20.6521	341.818	1.68958		210.9	2.29009	293.019	1.1964			210.9	-22.9422	-8610.06	-10174.4	-10961.7
210.8	-20.7162	342.48	1.69586		210.8	2.33529	293.211	1.19847			210.8	-23.0515	-8651.08	-10222.9	-11013.9
210.7	-20.8473	343.099	1.70172		210.7	2.35365	293.402	1.20053			210.7	-23.2009	-8707.17	-10289.1	-11085.3
210.6	-21.0323	343.769	1.70805		210.6	2.3008	293.595	1.2026			210.6	-23.3331	-8756.76	-10347.7	-11148.5
210.5	-21.147	344.425	1.71423		210.5	2.31092	293.783	1.20463			210.5	-23.4579	-8803.61	-10403.1	-11208.1
210.4	-21.2966	345.04	1.72002		210.4	2.30703	293.933	1.20624			210.4	-23.6036	-8858.29	-10467.7	-11277.7
210.3	-21.4747	345.698	1.72621		210.3	2.27039	294.101	1.20805			210.3	-23.7451	-8911.38	-10530.4	-11345.3
210.2	-21.6284	346.435	1.73313		210.2	2.21004	294.29	1.21008			210.2	-23.8384	-8946.41	-10571.8	-11389.9
210.1	-21.7122	346.928	1.73775		210.1	2.21888	294.389	1.21115			210.1	-23.9311	-8981.18	-10612.9	-11434.2
210	-21.8074	347.593	1.74398		210	2.26912	294.543	1.2128			210	-24.0765	-9035.76	-10677.4	-11503.7
209.9	-21.8651	348.28	1.7504		209.9	2.30545	294.693	1.21442			209.9	-24.1706	-9071.05	-10719.1	-11548.6
209.8	-21.9846	348.983	1.75696		209.8	2.33355	294.852	1.21612			209.8	-24.3181	-9126.45	-10784.6	-11619.1
209.7	-22.1089	349.67	1.76336		209.7	2.32115	294.966	1.21735			209.7	-24.43	-9168.44	-10834.2	-11672.6
209.6	-22.2349	350.383	1.76999		209.6	2.31729	295.07	1.21846			209.6	-24.5522	-9214.28	-10888.4	-11731
209.5	-22.3588	351.077	1.77643		209.5	2.33497	295.22	1.22007			209.5	-24.6938	-9267.41	-10951.2	-11798.6
209.4	-22.4063	351.8	1.78313		209.4	2.39246	295.42	1.22221			209.4	-24.7988	-9306.82	-10997.7	-11848.8
209.3	-22.4646	352.551	1.79008		209.3	2.42049	295.608	1.22422			209.3	-24.8851	-9339.21	-11036	-11890
209.2	-22.4255	353.468	1.79854		209.2	2.42804	295.796	1.22623			209.2	-24.8535	-9327.37	-11022	-11874.9
209.1	-22.5127	354.217	1.80545		209.1	2.35485	295.942	1.2278			209.1	-24.8675	-9332.63	-11028.2	-11881.6
209	-22.545	354.969	1.81237		209	2.41185	296.099	1.22947			209	-24.9569	-9366.15	-11067.8	-11924.3
208.9	-22.5885	355.714	1.8192		208.9	2.38773	296.226	1.23084			208.9	-24.9762	-9373.42	-11076.4	-11933.6
208.8	-22.6598	356.662	1.82789		208.8	2.43914	296.479	1.23353			208.8	-25.0989	-9419.47	-11130.9	-11992.2
208.7	-22.6319	357.437	1.83498		208.7	2.49839	296.687	1.23576			208.7	-25.1303	-9431.24	-11144.8	-12007.2
208.6	-22.568	358.202	1.84197		208.6	2.5162	296.887	1.23789			208.6	-25.0842	-9413.94	-11124.3	-11985.1
208.5	-22.4557	359.189	1.85096		208.5	2.59125	297.15	1.2407			208.5	-25.0469	-9399.96	-11107.8	-11967.4
208.4	-22.3507	359.977	1.85812		208.4	2.57635	297.325	1.24256			208.4	-24.9271	-9354.96	-11054.6	-11910.1
208.3	-22.3077	360.822	1.86579		208.3	2.56818	297.48	1.24421			208.3	-24.8759	-9335.76	-11031.9	-11885.6
208.2	-22.2812	361.654	1.87332		208.2	2.56028	297.684	1.24639			208.2	-24.8415	-9322.85	-11016.7	-11869.2
208.1	-22.1498	362.541	1.88134		208.1	2.61344	297.908	1.24878			208.1	-24.7632	-9293.49	-10982	-11831.8
208	-22.0889	363.407	1.88915		208	2.59515	298.111	1.25093			208	-24.684	-9263.77	-10946.9	-11794
207.9	-22.0422	364.271	1.89693		207.9	2.55566	298.267	1.25259			207.9	-24.5979	-9231.42	-10908.6	-11752.8
207.8	-21.8961	365.177	1.90507		207.8	2.52207	298.467	1.25472			207.8	-24.4182	-9163.98	-10828.9	-11666.9
207.7	-21.8312	366.065	1.91304		207.7	2.52287	298.611	1.25625			207.7	-24.3541	-9139.93	-10800.5	-11636.3
207.6	-21.6091	366.919	1.92067		207.6	2.54071	298.815	1.25841			207.6	-24.1498	-9063.27	-10709.9	-11538.7
207.5	-21.4458	367.824	1.92875		207.5	2.55451	299.009	1.26047			207.5	-24.0003	-9007.16	-10643.6	-11467.3
207.4	-21.4445	368.733	1.93686		207.4	2.5692	299.18	1.26228			207.4	-24.0137	-9012.19	-10649.6	-11473.7
207.3	-21.3176	369.671	1.94519		207.3	2.59149	299.421	1.26483			207.3	-23.9091	-8972.93	-10603.2	-11423.7
207.2	-21.1564	370.626	1.95367		207.2	2.59557	299.578	1.2665			207.2	-23.752	-8913.96	-10533.5	-11348.6
207.1	-20.9158	371.637	1.96262		207.1	2.5311	299.74	1.26822			207.1	-23.4469	-8799.47	-10398.2	-11202.9
207	-20.8043	372.648	1.97155		207	2.54552	299.867	1.26956			207	-23.3498	-8763.04	-10355.2	-11156.5
206.9	-20.6438	373.65	1.98038		206.9	2.50256	299.999	1.27095			206.9	-23.1464	-8686.68	-10264.9	-11059.3
206.8	-20.4653	374.683	1.98947		206.8	2.51515	300.143	1.27247			206.8	-22.9804	-8624.42	-10191.3	-10980
206.7	-20.3363	375.761	1.99892		206.7	2.49009	300.358	1.27475			206.7	-22.8264	-8566.6	-10123	-10906.4
206.6	-20.2196	376.8	2.00802		206.6	2.49176	300.548	1.27676			206.6	-22.7114	-8523.43	-10072	-10851.4
206.5	-19.9609	378.123	2.01956		206.5	2.50793	300.748	1.27887			206.5	-22.4688	-8432.41	-9964.46	-10735.5
206.4	-19.6987	379.162	2.02861		206.4	2.50703	300.922	1.28071			206.4	-22.2057	-8333.67	-9847.78	-10609.8
206.3	-19.298	380.21	2.03772		206.3	2.58662	301.105	1.28263			206.3	-21.8846	-8213.16	-9705.37	-10456.4
206.2	-19.1721	381.354	2.04762		206.2	2.63034	301.29	1.28459			206.2	-21.8024	-8182.32	-9668.93	-10417.1
206.1	-18.9995	382.447	2.05707		206.1	2.63682	301.46	1.28637			206.1	-21.6363	-8119.97	-9595.25	-10337.8
206	-18.8222	383.591	2.06693		206	2.6639	301.671	1.28861			206	-21.4861	-8063.6	-9528.64	-10266
205.9	-18.677	384.746	2.07687		205.9	2.62989	301.817	1.29013			205.9	-21.3069	-7996.34	-9449.16	-10180.4
205.8	-18.3435	386.203	2.08937		205.8	2.58997	302.035	1.29243			205.8	-20.9335	-7856.2	-9283.56	-10001.9
205.7	-18.2067	387.369	2.09934		205.7	2.63605	302.231	1.2945			205.7	-20.8428	-7822.15	-9243.32	-9958.6
205.6	-17.851	388.577	2.10964		205.6	2.65351	302.428	1.29656			205.6	-20.5045	-7695.21	-9093.32	-9796.99
205.5	-17.7151	389.764	2.11975		205.5	2.68062	302.607	1.29844			205.5	-20.3957	-7654.38	-9045.07	-9745.01
205.4	-17.5321	390.99	2.13014		205.4	2.64617	302.804	1.30051			205.4	-20.1783	-7572.78	-8948.64	-9641.11
205.3	-17.2391	392.246	2.14077		205.3	2.63228	303.051	1.3031			205.3	-19.8714	-7457.6	-8812.54	-9494.48
205.2	-16.9182	393.532	2.15163		205.2	2.63184	303.28	1.3055			205.2	-19.55	-7337	-8670.03	-9340.94
205.1	-16.7463	394.785	2.16217		205.1	2.65564	303.508	1.30789			205.1	-19.4019	-7281.42	-8604.35	-9270.18
205	-16.2237	396.441	2.17607		205	2.63337	303.726	1.31018			205	-18.8571	-7076.94	-8362.72	-9009.85
204.9	-15.8375	397.768	2.18717		204.9	2.59093	303.935	1.31236			204.9	-18.4284	-6916.07	-8172.62	-8805.04
204.8	-15.7357	399.156	2.19875		204.8	2.60658	304.135	1.31446			204.8	-18.3423	-6883.74	-8134.42	-8763.88
204.7	-15.3426	400.854	2.21287		204.7	2.59881	304.412	1.31736			204.7	-17.9414	-6733.3	-7956.64	-8572.35
204.6	-15.0303	402.199	2.22401		204.6	2.56925	304.613	1.31945			204.6	-17.5996	-6605	-7805.03	-8409.01
204.5	-14.838	403.58	2.23542		204.5	2.54621	304.85	1.32193			204.5	-17.3842	-6524.18	-7709.53	-8306.12
204.4	-14.7169	404.629	2.24407		204.4	2.52705	305.002	1.32351			204.4	-17.244	-6471.54	-7647.33	-8239.1
204.3	-14.3785	406.09	2.25608		204.3	2.47486	305.28	1.32641			204.3	-16.8534	-6324.96	-7474.11	-8052.48
204.2	-14.0892	407.553	2.26807		204.2	2.50249	305.546	1.32918			204.2	-16.5917	-6226.75	-7358.07	-7927.45
204.1	-13.6675	409.018	2.28004		204.1	2.52939	305.791	1.33174			204.1	-16.1969	-6078.59	-7182.98	-7738.82
204	-13.2245	410.488	2.29202		204	2.50879	306.02	1.33411			204	-15.7333	-5904.6	-6977.38	-7517.31
203.9	-12.6767	412	2.3043		203.9	2.43893	306.278	1.3368			203.9	-15.1156	-5672.8	-6703.47	-7222.2
203.8	-12.4385	413.512	2.31654		203.8	2.40382	306.504	1.33916			203.8	-14.8423	-5570.23	-6582.26	-7091.61
203.7	-12.0922	415.077	2.32917		203.7	2.42818	306.729	1.34149			203.7	-14.5204	-5449.41	-6439.48	-6937.79
203.6	-11.694	416.625	2.34163		203.6	2.48484	306.97	1.34399			203.6	-14.1788	-5321.23	-6288.02	-6774.6
203.5	-11.4089	418.198	2.35425		203.5	2.46594	307.24	1.34679			203.5	-13.8748	-5207.14	-6153.2	-6629.35
203.4	-10.725	420.206	2.37029		203.4	2.42075	307.534	1.34983			203.4	-13.1457	-4933.52	-5829.86	-6281
203.3	-10.4698	421.786	2.38288		203.3	2.45319	307.804	1.35263			203.3	-12.923	-4849.92	-5731.08	-6174.56
203.2	-10.1741	423.405	2.39573		203.2	2.43412	308.081	1.35551			203.2	-12.6082	-4731.78	-5591.48	-6024.17
203.1	-9.91982	425.513	2.4124		203.1	2.4799	308.382	1.35861			203.1	-12.3997	-4653.54	-5499.02	-5924.55
203	-9.49325	427.174	2.42549		203	2.42188	308.655	1.36143			203	-11.9151	-4471.67	-5284.11	-5693.01
202.9	-9.01371	428.899	2.43903		202.9	2.448	308.927	1.36424			202.9	-11.4617	-4301.51	-5083.03	-5476.37
202.8	-8.45844	431.082	2.45611		202.8	2.42649	309.323	1.36833			202.8	-10.8849	-4085.04	-4827.24	-5200.78
202.7	-7.97962	432.855	2.46993		202.7	2.4606	309.63	1.37149			202.7	-10.4402	-3918.15	-4630.02	-4988.3
202.6	-7.64476	434.642	2.48381		202.6	2.45701	309.929	1.37458			202.6	-10.1018	-3791.13	-4479.92	-4826.59
202.5	-7.36483	436.492	2.49812		202.5	2.41594	310.243	1.3778			202.5	-9.78077	-3670.66	-4337.57	-4673.22
202.4	-7.01761	438.352	2.51246		202.4	2.41801	310.594	1.38142			202.4	-9.43562	-3541.13	-4184.5	-4508.31
202.3	-6.53006	440.268	2.52718		202.3	2.4473	310.932	1.38488			202.3	-8.97736	-3369.15	-3981.27	-4289.35
202.2	-5.96104	442.22	2.54213		202.2	2.44578	311.333	1.389			202.2	-8.40682	-3155.03	-3728.25	-4016.75
202.1	-5.56796	444.166	2.55696		202.1	2.47552	311.734	1.39311			202.1	-8.04348	-3018.67	-3567.11	-3843.15
202	-5.30145	446.149	2.57203		202	2.42667	312.065	1.3965			202	-7.72812	-2900.31	-3427.26	-3692.47
201.9	-4.7134	448.153	2.5872		201.9	2.45087	312.481	1.40075			201.9	-7.16427	-2688.7	-3177.2	-3423.06
201.8	-4.59454	450.204	2.60266		201.8	2.51778	312.915	1.40519			201.8	-7.11232	-2669.21	-3154.16	-3398.24
201.7	-4.13726	452.854	2.62256		201.7	2.56415	313.462	1.41078			201.7	-6.70141	-2515	-2971.93	-3201.91
201.6	-3.75098	455.044	2.63893		201.6	2.52934	313.949	1.41574			201.6	-6.28032	-2356.96	-2785.19	-3000.72
201.5	-3.11291	457.169	2.65474		201.5	2.42195	314.477	1.42111			201.5	-5.53486	-2077.2	-2454.59	-2644.54
201.4	-2.70948	459.952	2.67536		201.4	2.4387	315.115	1.42759			201.4	-5.14818	-1932.08	-2283.11	-2459.78
201.3	-2.68718	462.179	2.69179		201.3	2.49497	315.646	1.43298			201.3	-5.18215	-1944.83	-2298.17	-2476.01
201.2	-2.33712	464.469	2.7086		201.2	2.53842	316.13	1.43789			201.2	-4.87554	-1829.76	-2162.2	-2329.52
201.1	-1.77111	466.816	2.72577		201.1	2.55347	316.674	1.44339			201.1	-4.32458	-1622.99	-1917.86	-2066.27
201	-1.30906	469.199	2.74313		201	2.54757	317.226	1.44897			201	-3.85663	-1447.37	-1710.33	-1842.69
200.9	-0.710231	471.605	2.76058		200.9	2.54905	317.774	1.45449			200.9	-3.25928	-1223.19	-1445.42	-1557.27
200.8	-0.156911	474.065	2.77834		200.8	2.49255	318.381	1.46061			200.8	-2.64946	-994.326	-1174.98	-1265.9
200.7	0.42979	477.139	2.80042		200.7	2.49514	319.159	1.46843			200.7	-2.06535	-775.113	-915.939	-986.817
200.6	0.389065	479.634	2.81826		200.6	2.49849	319.764	1.47451			200.6	-2.10942	-791.654	-935.486	-1007.88
200.5	0.939127	482.175	2.83635		200.5	2.57295	320.445	1.48133			200.5	-1.63382	-613.163	-724.566	-780.635
200.4	1.73404	484.782	2.85482		200.4	2.55385	321.111	1.488			200.4	-0.81981	-307.669	-363.569	-391.703
200.3	2.3221	488.093	2.87816		200.3	2.52874	321.974	1.4966			200.3	-0.20664	-77.5507	-91.6405	-98.7319
200.2	3.14829	490.738	2.89671		200.2	2.48881	322.685	1.50369			200.2	0.65948	247.499	292.466	315.097
200.1	3.72983	494.153	2.92053		200.1	2.51413	323.62	1.51299			200.1	1.2157	456.244	539.137	580.857
200	4.31193	496.914	2.93969		200	2.52887	324.36	1.52033			200	1.78306	669.171	790.75	851.94
199.9	4.79475	499.693	2.95889		199.9	2.60591	325.146	1.52811
199.8	5.12264	502.522	2.97834		199.8	2.61002	325.956	1.53611
199.7	6.36305	505.388	2.99794		199.7	2.58638	326.757	1.54401
199.6	7.28832	508.336	3.01801		199.6	2.51894	327.649	1.55279
199.5	7.56217	511.339	3.03835		199.5	2.48497	328.528	1.56141
199.4	8.20622	514.42	3.05912		199.4	2.44662	329.436	1.57031
199.3	8.65481	517.503	3.0798		199.3	2.52413	330.408	1.5798
199.2	8.91813	521.429	3.10598		199.2	2.53637	331.628	1.59169
199.1	9.41459	525.504	3.13297		199.1	2.57147	332.936	1.60439
199	10.4598	528.863	3.15509		199	2.5841	334.036	1.61505
198.9	11.4621	533.107	3.18287		198.9	2.56587	335.403	1.62825
198.8	11.4532	536.564	3.20536		198.8	2.57486	336.569	1.63946
198.7	11.7048	541.064	3.23444		198.7	2.53229	338.079	1.65395
198.6	12.6529	544.692	3.25775		198.6	2.45053	339.325	1.66587
198.5	13.3403	549.381	3.28767		198.5	2.28738	340.966	1.68149
198.4	13.2021	553.183	3.31177		198.4	2.32419	342.351	1.69464
198.3	14.1836	557.117	3.33657		198.3	2.32889	343.728	1.70766
198.2	14.1014	562.15	3.36807		198.2	2.24491	345.573	1.72504
198.1	14.8327	566.269	3.39368		198.1	2.25399	347.102	1.73938
198	15.1521	570.454	3.41953		198	2.26834	348.652	1.75387
197.9	15.5899	575.805	3.45236		197.9	2.34182	350.755	1.77345
197.8	16.3347	580.283	3.47963		197.8	2.22603	352.469	1.78932
197.7	17.6477	586.029	3.51436		197.7	2.23685	354.706	1.80995
197.6	17.6707	590.705	3.54242		197.6	2.19715	356.559	1.82695
197.5	18.0157	596.708	3.57815		197.5	2.19245	358.934	1.84863
197.4	18.6785	601.67	3.60746		197.4	2.24145	360.968	1.86712
197.3	20.0811	607.99	3.64449		197.3	2.24791	363.606	1.89095
197.2	20.523	614.459	3.68206		197.2	2.18969	366.4	1.91603
197.1	18.6041	621.082	3.72018		197.1	2.15104	369.283	1.94174
197	18.1266	627.891	3.759		197	2.24906	372.317	1.96863
196.9	16.9218	633.429	3.79032		196.9	2.03262	374.878	1.99118
196.8	17.3523	640.551	3.83025		196.8	2.10551	378.216	2.02037
196.7	17.9035	647.908	3.87111		196.7	2.11046	381.708	2.05069
196.6	18.1469	653.902	3.9041		196.6	2.22778	384.636	2.07593
196.5	16.8448	660.07	3.93779		196.5	2.12889	387.653	2.10177
196.4	16.2059	667.96	3.98049		196.4	2.00876	391.573	2.13508
196.3	14.6215	674.398	4.01501		196.3	2.00694	394.89	2.16306
196.2	12.8664	682.532	4.05823		196.2	1.8825	399.175	2.19891
196.1	12.0413	689.164	4.09315		196.1	1.77126	402.801	2.22899
196	10.9116	697.588	4.13708		196	1.89752	407.514	2.26776
195.9	9.99741	704.308	4.17181		195.9	1.95587	411.466	2.29996
195.8	8.46402	712.807	4.21533		195.8	1.81578	416.64	2.34175
195.7	8.12305	719.592	4.24975		195.7	1.78294	421.007	2.37668
195.6	9.01439	728.124	4.29264		195.6	1.91323	426.649	2.42136
195.5	9.94726	736.584	4.33475		195.5	2.00667	432.572	2.46772
195.4	10.6602	745.03	4.37639		195.4	2.13123	438.804	2.51594
195.3	9.03664	753.29	4.41671		195.3	1.9687	445.383	2.56622
195.2	8.74958	761.383	4.45585		195.2	2.12251	452.237	2.61793
195.1	8.32548	769.295	4.49378		195.1	2.00328	459.474	2.67183
195	7.57318	775.427	4.52295		195	1.97868	465.561	2.7166
194.9	6.73707	782.855	4.55801		194.9	1.89961	473.39	2.77347
194.8	7.09328	788.499	4.58447		194.8	1.69433	480.02	2.82101
194.7	5.0874	795.282	4.61604		194.7	2.15367	488.698	2.88241
194.6	3.60032	801.642	4.64544		194.6	1.71783	497.733	2.94536
194.5	3.13156	806.461	4.66759		194.5	1.54061	505.28	2.9972
194.4	2.67107	812.098	4.69335		194.4	1.30175	515.233	3.06459
194.3	-0.272982	818.288	4.72146		194.3	1.43952	527.939	3.14902
194.2	-2.28373	823.014	4.7428		194.2	0.987157	539.177	3.22227
194.1	-3.68151	827.275	4.76195		194.1	1.29068	550.982	3.29784
194	-5.23212	831.869	4.7825		194	0.916628	565.967	3.39181
193.9	-4.69712	835.294	4.79776		193.9	0.7281	579.235	3.47327
193.8	-5.70927	838.34	4.81129		193.8	0.0573303	593.242	3.55755
193.7	-6.84298	841.599	4.82571		193.7	0.0441711	610.851	3.66115
193.6	-5.44703	843.977	4.83621		193.6	0.259887	626.394	3.7505
193.5	-7.76536	846.447	4.84708		193.5	1.79712	645.965	3.86036
193.4	-5.29617	848.31	4.85526		193.4	1.06961	663.21	3.95484
193.3	-5.37481	849.971	4.86255		193.3	0.231903	681.244	4.05142
193.2	-5.59587	851.457	4.86905		193.2	0.97199	699.873	4.14892
193.1	-6.25251	852.519	4.8737		193.1	1.59207	715.13	4.22714
193	-3.63919	853.75	4.87908		193	2.17241	734.529	4.32457
192.9	-2.02617	854.856	4.8839		192.9	4.46812	754.102	4.42066
192.8	-1.10409	855.908	4.88848		192.8	3.51754	773.65	4.51451
192.7	-1.68658	856.836	4.89252		192.7	3.42087	792.847	4.60473
192.6	-2.89124	857.734	4.89643		192.6	4.55075	811.671	4.6914
192.5	-2.67279	858.541	4.89994		192.5	4.24135	829.601	4.77237
192.4	-0.899487	859.313	4.90329		192.4	6.51489	846.578	4.84766
192.3	-2.50243	860.065	4.90655		192.3	7.5583	862.155	4.91561
192.2	-1.40046	860.773	4.90962		192.2	5.76792	876.375	4.97672
192.1	-1.6345	861.412	4.91239		192.1	5.23341	889.137	5.03085
192	-1.54408	861.932	4.91464		192	6.1254	898.249	5.06909
191.9	-3.10045	862.533	4.91724		191.9	6.75911	908.229	5.1106
191.8	-1.67421	863.292	4.92052		191.8	6.57018	918.256	5.15191
191.7	-3.714	863.861	4.92299		191.7	5.45192	924.93	5.17918
191.6	-2.56043	864.469	4.92561		191.6	3.38317	930.155	5.20042
191.5	-4.66271	865.079	4.92824		191.5	3.9254	934.181	5.21672
191.4	-5.03701	865.494	4.93004		191.4	4.22689	936.621	5.22656
191.3	-3.92423	866.057	4.93247		191.3	3.84189	938.82	5.23542
191.2	-2.70375	866.608	4.93484		191.2	3.28704	940.207	5.24099
191.1	-2.73148	867.168	4.93725		191.1	2.06172	941.057	5.24441
191	-1.93166	867.709	4.93958		191	0.103649	941.436	5.24593
190.9	-0.916216	868.18	4.94161		190.9	-0.490924	941.447	5.24597
190.8	-0.0774308	868.615	4.94348		190.8	0.757748	941.326	5.24549
190.7	0.518238	869.103	4.94558		190.7	-0.429006	940.983	5.24411
190.6	0.305686	869.546	4.94748		190.6	-1.27587	940.522	5.24226
190.5	2.87515	870.044	4.94962		190.5	-2.54704	939.821	5.23944
190.4	3.10233	870.44	4.95132		190.4	-2.82087	939.147	5.23673
190.3	3.02842	870.83	4.95299		190.3	-0.798298	938.43	5.23385
190.2	2.11334	871.148	4.95436		190.2	-0.508531	937.7	5.23091
190.1	2.14157	871.432	4.95558		190.1	-0.0024691	936.895	5.22767
190	2.39672	871.781	4.95707		190	-0.219347	936.115	5.22452
##### Extended Information					##### Extended Information
[Comments]					[Comments]
Sample name	615_march_03				Sample name	buffermarch1_march9real4cuvb
Comment	water				Comment	water
User					User
Division					Division
Company	SUNY Binghamton				Company	SUNY Binghamton
[Detailed Information]					[Detailed Information]
Creation date	2023-07-25 20:54:00				Creation date	##########
Data array type	Linear data array * 3				Data array type	Linear data array * 3
Horizontal axis	Wavelength [nm]				Horizontal axis	Wavelength [nm]
Vertical axis(1)	CD [mdeg]				Vertical axis(1)	CD [mdeg]
Vertical axis(2)	HT [V]				Vertical axis(2)	HT [V]
Vertical axis(3)	Abs				Vertical axis(3)	Abs
Start	250 nm				Start	250 nm
End	190 nm				End	190 nm
Data interval	0.1 nm				Data interval	0.1 nm
Data points	601				Data points	601
[Measurement Information]					[Measurement Information]
Instrument name	J-1100				Instrument name	J-1100
Model name	J-1100				Model name	J-1100
Serial No.	C007061635				Serial No.	C007061635
Detector	PM-539				Detector	PM-539
Lock-in amp.	X mode				Lock-in amp.	X mode
HT volt	Auto				HT volt	Auto
Accessory	PTC-514				Accessory	PTC-514
Accessory S/N	B005961648				Accessory S/N	B005961648
Temperature	9.99 C				Temperature	10.00 C
Control sensor	Holder				Control sensor	Holder
Monitor sensor	Holder				Monitor sensor	Holder
Start Mode	Keep target temperature +/-1.00 deg C while 5 seconds				Start Mode	Keep target temperature +/-1.00 deg C while 5 seconds
Measurement date	2023-07-25 20:54:00				Measurement date	##########
Parameter file	C:\Users\Jasco J1100\Desktop\SolmazLab\Sozanne\March9newparam\march9new.cdsp				Parameter file	C:\Users\Jasco J1100\Desktop\SolmazLab\Sozanne\March9newparam\march9new.cdsp
CD Overload detect	493				CD Overload detect	552
Photometric mode	CD	HT	Abs		Photometric mode	CD	HT	Abs
Measure range	250 - 190 nm				Measure range	250 - 190 nm
Data pitch	0.1 nm				Data pitch	0.1 nm
CD scale	200 mdeg/1.0 dOD				CD scale	200 mdeg/1.0 dOD
FL scale	200 mdeg/1.0 dOD				FL scale	200 mdeg/1.0 dOD
D.I.T.	2 sec				D.I.T.	2 sec
Bandwidth	1.00 nm				Bandwidth	1.00 nm
Start mode	Immediately				Start mode	Immediately
Scanning mode	Continuous				Scanning mode	Continuous
Scanning speed	50 nm/min				Scanning speed	50 nm/min
Baseline correction	None				Baseline correction	None
Shutter control	Auto				Shutter control	Auto
Accumulations	8				Accumulations	8
N2 Flowmeter	Manual				N2 Flowmeter	Manual
Solvent	ITC buffer pH 7.4				Solvent	ITC buffer pH 7.4

## Sheet: 617
TITLE	617_march_03				TITLE	buffermarch1_march9real4cuvb
DATA TYPE					DATA TYPE					path	0.1
ORIGIN	JASCO				ORIGIN	JASCO				size	23981.3
OWNER					OWNER					peptides	213
DATE	23/07/25				DATE	23/07/25				concentration	0.3
TIME	22:22:29				TIME	19:32:07								Concentration from absorbance
SPECTROMETER/DATA SYSTEM					SPECTROMETER/DATA SYSTEM									peptide bond
LOCALE	1033				LOCALE	1033								0.268318
RESOLUTION					RESOLUTION
DELTAX	-0.1				DELTAX	-0.1								concentration from 214 nm (Extinction coefficient from Bestsel 214 nm: J. Agric. Food Chem. 2007, 55, 5445-545)
XUNITS	NANOMETERS				XUNITS	NANOMETERS								371769
YUNITS	CD [mdeg]				YUNITS	CD [mdeg]
Y2UNITS	HT [V]				Y2UNITS	HT [V]								0.269877
Y3UNITS	ABSORBANCE				Y3UNITS	ABSORBANCE
FIRSTX	250				FIRSTX	250
LASTX	190				LASTX	190
NPOINTS	601				NPOINTS	601			Molar ellipticity conversion factor			375.294	Molar ellipticity con 228	419.606
FIRSTY	0.04536				FIRSTY	1.02445			to multiply the ellipticity with				Molar ellipticity con 214	417.182
MAXY	14.7086				MAXY	7.5583
MINY	-26.7068				MINY	-2.82087
XYDATA					XYDATA						Wavelength WL (nm)	Background subtracted ellipticity	molar ellipticity	molar ellipticity, concentration corrected (214nm)	molar elipticity concentration corrected 228 nm				Yellow=plotted data
250	0.0453558	256.795	0.783882		250	1.02445	253.925	0.749174			250	-0.979094	-367.448	-408.461	-410.834
249.9	0.061277	256.819	0.784178		249.9	1.01424	253.998	0.750063			249.9	-0.952963	-357.641	-397.559	-399.869
249.8	0.0509972	256.801	0.783959		249.8	1.03655	253.969	0.749713			249.8	-0.985553	-369.872	-411.155	-413.544
249.7	0.0360093	256.804	0.783994		249.7	1.04418	254.02	0.750327			249.7	-1.00817	-378.36	-420.591	-423.035
249.6	0.0149014	256.861	0.784682		249.6	1.04329	254.008	0.750193			249.6	-1.02839	-385.948	-429.026	-431.518
249.5	-0.00586352	256.918	0.785369		249.5	1.04855	254.061	0.750837			249.5	-1.05441	-395.715	-439.883	-442.438
249.4	-0.0269856	256.906	0.785218		249.4	1.06025	254.129	0.751662			249.4	-1.08724	-408.033	-453.576	-456.211
249.3	-0.0447286	256.933	0.785546		249.3	1.06252	254.2	0.752525			249.3	-1.10725	-415.543	-461.925	-464.608
249.2	-0.058882	256.96	0.785869		249.2	1.06629	254.225	0.752827			249.2	-1.12517	-422.27	-469.402	-472.129
249.1	-0.0441406	257.023	0.786635		249.1	1.07642	254.304	0.753784			249.1	-1.12056	-420.539	-467.478	-470.194
249	-0.0552661	257.063	0.787107		249	1.05672	254.356	0.754414			249	-1.11199	-417.321	-463.901	-466.596
248.9	-0.0647723	257.062	0.787098		248.9	1.04588	254.417	0.755147			248.9	-1.11065	-416.821	-463.345	-466.037
248.8	-0.0631984	257.109	0.787667		248.8	1.06245	254.483	0.755948			248.8	-1.12565	-422.449	-469.601	-472.329
248.7	-0.0900151	257.19	0.788637		248.7	1.06103	254.517	0.756361			248.7	-1.15105	-431.98	-480.196	-482.986
248.6	-0.12236	257.232	0.789148		248.6	1.06676	254.55	0.756768			248.6	-1.18912	-446.269	-496.08	-498.962
248.5	-0.136435	257.276	0.789674		248.5	1.09702	254.635	0.757793			248.5	-1.23346	-462.908	-514.576	-517.565
248.4	-0.132977	257.347	0.790522		248.4	1.11445	254.663	0.758133			248.4	-1.24743	-468.151	-520.405	-523.428
248.3	-0.131681	257.378	0.790902		248.3	1.12785	254.73	0.758951			248.3	-1.25953	-472.694	-525.454	-528.507
248.2	-0.154453	257.448	0.791743		248.2	1.09738	254.783	0.759585			248.2	-1.25183	-469.805	-522.243	-525.277
248.1	-0.16619	257.46	0.791886		248.1	1.1093	254.835	0.760225			248.1	-1.27549	-478.683	-532.112	-535.203
248	-0.174656	257.548	0.792941		248	1.09892	254.906	0.761079			248	-1.27358	-477.965	-531.314	-534.4
247.9	-0.173943	257.584	0.793373		247.9	1.12566	254.959	0.761725			247.9	-1.2996	-487.733	-542.172	-545.321
247.8	-0.205696	257.661	0.794299		247.8	1.10645	254.995	0.762153			247.8	-1.31215	-492.44	-547.404	-550.585
247.7	-0.182811	257.698	0.794738		247.7	1.10348	255.018	0.762438			247.7	-1.28629	-482.737	-536.618	-539.736
247.6	-0.198462	257.743	0.795281		247.6	1.12254	255.058	0.762922			247.6	-1.321	-495.764	-551.099	-554.301
247.5	-0.232143	257.763	0.795527		247.5	1.10111	255.118	0.763645			247.5	-1.33325	-500.361	-556.21	-559.441
247.4	-0.272582	257.821	0.796212		247.4	1.1095	255.173	0.764306			247.4	-1.38208	-518.687	-576.58	-579.93
247.3	-0.288818	257.87	0.796807		247.3	1.12624	255.216	0.764829			247.3	-1.41506	-531.062	-590.337	-593.767
247.2	-0.29511	257.89	0.797042		247.2	1.14143	255.319	0.766072			247.2	-1.43654	-539.124	-599.299	-602.781
247.1	-0.318409	257.929	0.797509		247.1	1.1126	255.39	0.76693			247.1	-1.43101	-537.048	-596.992	-600.46
247	-0.328122	257.941	0.797652		247	1.11007	255.437	0.767499			247	-1.43819	-539.744	-599.988	-603.474
246.9	-0.32625	258.001	0.798377		246.9	1.05335	255.429	0.767413			246.9	-1.3796	-517.755	-575.545	-578.889
246.8	-0.355798	258.033	0.798756		246.8	1.06067	255.485	0.768083			246.8	-1.41647	-531.591	-590.926	-594.359
246.7	-0.377506	258.087	0.799403		246.7	1.06465	255.524	0.768557			246.7	-1.44216	-541.232	-601.642	-605.137
246.6	-0.373547	258.098	0.799536		246.6	1.10025	255.586	0.76931			246.6	-1.4738	-553.107	-614.842	-618.414
246.5	-0.394292	258.178	0.800501		246.5	1.1053	255.629	0.769819			246.5	-1.49959	-562.787	-625.603	-629.238
246.4	-0.398752	258.195	0.800703		246.4	1.09896	255.651	0.770089			246.4	-1.49771	-562.082	-624.819	-628.449
246.3	-0.42556	258.241	0.801255		246.3	1.10516	255.692	0.770592			246.3	-1.53072	-574.469	-638.59	-642.299
246.2	-0.434159	258.23	0.801124		246.2	1.1215	255.742	0.771194			246.2	-1.55566	-583.829	-648.994	-652.764
246.1	-0.45773	258.26	0.801479		246.1	1.15491	255.815	0.772072			246.1	-1.61264	-605.213	-672.765	-676.674
246	-0.480927	258.324	0.802248		246	1.14535	255.876	0.772814			246	-1.62628	-610.331	-678.454	-682.396
245.9	-0.489308	258.364	0.802722		245.9	1.14024	255.928	0.773435			245.9	-1.62955	-611.559	-679.819	-683.768
245.8	-0.465852	258.402	0.803181		245.8	1.17487	255.94	0.773583			245.8	-1.64072	-615.752	-684.48	-688.457
245.7	-0.475913	258.429	0.803509		245.7	1.18382	255.922	0.773364			245.7	-1.65973	-622.887	-692.412	-696.434
245.6	-0.494212	258.478	0.804091		245.6	1.17606	255.962	0.773844			245.6	-1.67027	-626.842	-696.808	-700.856
245.5	-0.500399	258.546	0.80491		245.5	1.15219	255.957	0.773785			245.5	-1.65259	-620.206	-689.431	-693.436
245.4	-0.514747	258.562	0.805093		245.4	1.17123	255.971	0.773956			245.4	-1.68598	-632.736	-703.36	-707.446
245.3	-0.521597	258.6	0.805547		245.3	1.18532	256.018	0.774519			245.3	-1.70692	-640.595	-712.096	-716.233
245.2	-0.545435	258.617	0.805757		245.2	1.22144	256.098	0.775488			245.2	-1.76688	-663.097	-737.109	-741.392
245.1	-0.564507	258.693	0.806669		245.1	1.22781	256.139	0.775978			245.1	-1.79232	-672.645	-747.723	-752.067
245	-0.591425	258.693	0.806666		245	1.22869	256.176	0.776429			245	-1.82011	-683.077	-759.32	-763.731
244.9	-0.611722	258.749	0.807334		244.9	1.21527	256.201	0.776734			244.9	-1.82699	-685.658	-762.189	-766.617
244.8	-0.626081	258.75	0.807348		244.8	1.19939	256.249	0.777312			244.8	-1.82547	-685.088	-761.554	-765.979
244.7	-0.646997	258.775	0.807641		244.7	1.19744	256.287	0.777769			244.7	-1.84444	-692.205	-769.467	-773.937
244.6	-0.681894	258.828	0.808278		244.6	1.19252	256.313	0.778079			244.6	-1.87441	-703.456	-781.973	-786.516
244.5	-0.674505	258.849	0.808528		244.5	1.18179	256.345	0.778462			244.5	-1.85629	-696.656	-774.414	-778.913
244.4	-0.689726	258.881	0.808919		244.4	1.2049	256.362	0.778667			244.4	-1.89463	-711.041	-790.405	-794.997
244.3	-0.713857	258.93	0.809499		244.3	1.18657	256.357	0.778617			244.3	-1.90043	-713.218	-792.825	-797.431
244.2	-0.745111	258.955	0.809804		244.2	1.22405	256.41	0.779245			244.2	-1.96916	-739.013	-821.499	-826.272
244.1	-0.777214	259.008	0.810436		244.1	1.24285	256.453	0.779767			244.1	-2.02006	-758.117	-842.735	-847.631
244	-0.82823	259.043	0.810856		244	1.22146	256.491	0.780222			244	-2.04969	-769.236	-855.095	-860.062
243.9	-0.848164	259.066	0.811122		243.9	1.22134	256.555	0.780999			243.9	-2.0695	-776.672	-863.361	-868.377
243.8	-0.922087	259.088	0.811384		243.8	1.21766	256.597	0.781509			243.8	-2.13975	-803.033	-892.665	-897.851
243.7	-0.984552	259.113	0.811686		243.7	1.21016	256.649	0.782128			243.7	-2.19471	-823.661	-915.595	-920.915
243.6	-1.01441	259.155	0.812188		243.6	1.21159	256.685	0.782568			243.6	-2.226	-835.404	-928.648	-934.043
243.5	-1.01183	259.201	0.812733		243.5	1.20275	256.722	0.783008			243.5	-2.21458	-831.118	-923.884	-929.251
243.4	-1.06472	259.263	0.813483		243.4	1.19263	256.729	0.78309			243.4	-2.25735	-847.169	-941.727	-947.198
243.3	-1.10988	259.275	0.81362		243.3	1.18702	256.784	0.783752			243.3	-2.2969	-862.012	-958.226	-963.793
243.2	-1.14976	259.323	0.814198		243.2	1.16814	256.817	0.784156			243.2	-2.3179	-869.893	-966.987	-972.605
243.1	-1.19167	259.363	0.814678		243.1	1.20872	256.839	0.784416			243.1	-2.40039	-900.851	-1001.4	-1007.22
243	-1.22158	259.408	0.815211		243	1.21065	256.865	0.784733			243	-2.43223	-912.8	-1014.68	-1020.58
242.9	-1.27567	259.463	0.815867		242.9	1.18485	256.907	0.785234			242.9	-2.46052	-923.417	-1026.49	-1032.45
242.8	-1.28098	259.493	0.816224		242.8	1.21514	256.986	0.786189			242.8	-2.49612	-936.778	-1041.34	-1047.39
242.7	-1.36894	259.52	0.816549		242.7	1.22944	257.04	0.786839			242.7	-2.59838	-975.155	-1084	-1090.3
242.6	-1.44226	259.597	0.817471		242.6	1.18346	257.07	0.787199			242.6	-2.62572	-985.416	-1095.4	-1101.77
242.5	-1.48926	259.637	0.817946		242.5	1.1999	257.152	0.788181			242.5	-2.68916	-1009.22	-1121.87	-1128.39
242.4	-1.53141	259.669	0.818324		242.4	1.17187	257.174	0.788449			242.4	-2.70328	-1014.52	-1127.76	-1134.31
242.3	-1.59616	259.724	0.818979		242.3	1.18659	257.229	0.78911			242.3	-2.78275	-1044.35	-1160.91	-1167.66
242.2	-1.65047	259.813	0.820041		242.2	1.21216	257.293	0.789874			242.2	-2.86263	-1074.33	-1194.24	-1201.18
242.1	-1.72282	259.921	0.821324		242.1	1.20873	257.379	0.790906			242.1	-2.93155	-1100.19	-1222.99	-1230.1
242	-1.7714	259.978	0.822001		242	1.22614	257.439	0.791629			242	-2.99754	-1124.96	-1250.52	-1257.79
241.9	-1.85531	260.042	0.822765		241.9	1.24749	257.466	0.791956			241.9	-3.1028	-1164.46	-1294.43	-1301.95
241.8	-1.91806	260.096	0.823416		241.8	1.26332	257.577	0.793293			241.8	-3.18138	-1193.95	-1327.22	-1334.93
241.7	-1.95737	260.183	0.824454		241.7	1.29493	257.667	0.794368			241.7	-3.2523	-1220.57	-1356.8	-1364.69
241.6	-2.01323	260.248	0.825224		241.6	1.30052	257.736	0.795203			241.6	-3.31375	-1243.63	-1382.44	-1390.47
241.5	-2.06334	260.266	0.82544		241.5	1.29178	257.795	0.795907			241.5	-3.35512	-1259.16	-1399.7	-1407.83
241.4	-2.15287	260.313	0.826		241.4	1.32731	257.887	0.797004			241.4	-3.48018	-1306.09	-1451.87	-1460.3
241.3	-2.18315	260.366	0.826631		241.3	1.30541	257.918	0.797382			241.3	-3.48856	-1309.23	-1455.37	-1463.82
241.2	-2.24557	260.424	0.827314		241.2	1.30555	257.94	0.797645			241.2	-3.55112	-1332.71	-1481.46	-1490.07
241.1	-2.32532	260.5	0.828222		241.1	1.30354	258.024	0.798653			241.1	-3.62886	-1361.89	-1513.9	-1522.69
241	-2.36613	260.567	0.829023		241	1.32686	258.099	0.799555			241	-3.69299	-1385.96	-1540.65	-1549.6
240.9	-2.40507	260.659	0.830114		240.9	1.31743	258.148	0.800141			240.9	-3.7225	-1397.03	-1552.96	-1561.98
240.8	-2.46164	260.737	0.831039		240.8	1.33015	258.178	0.800501			240.8	-3.79179	-1423.03	-1581.87	-1591.06
240.7	-2.53608	260.802	0.831811		240.7	1.31842	258.241	0.801259			240.7	-3.8545	-1446.57	-1608.03	-1617.37
240.6	-2.5948	260.865	0.832567		240.6	1.31092	258.278	0.801701			240.6	-3.90572	-1465.79	-1629.4	-1638.86
240.5	-2.67563	260.907	0.833059		240.5	1.2997	258.302	0.801987			240.5	-3.97533	-1491.92	-1658.44	-1668.07
240.4	-2.70433	260.956	0.833645		240.4	1.28262	258.336	0.802387			240.4	-3.98695	-1496.28	-1663.29	-1672.95
240.3	-2.75973	261.009	0.834268		240.3	1.27465	258.404	0.803203			240.3	-4.03438	-1514.08	-1683.07	-1692.85
240.2	-2.83271	261.088	0.835207		240.2	1.27051	258.444	0.803683			240.2	-4.10322	-1539.91	-1711.79	-1721.74
240.1	-2.90073	261.2	0.836538		240.1	1.26817	258.47	0.803994			240.1	-4.1689	-1564.56	-1739.19	-1749.3
240	-2.97653	261.289	0.837596		240	1.27697	258.485	0.804177			240	-4.2535	-1596.31	-1774.49	-1784.79
239.9	-3.05478	261.371	0.838569		239.9	1.27631	258.569	0.805184			239.9	-4.33109	-1625.43	-1806.85	-1817.35
239.8	-3.09992	261.485	0.83992		239.8	1.25619	258.599	0.805541			239.8	-4.35611	-1634.82	-1817.29	-1827.85
239.7	-3.20112	261.6	0.841281		239.7	1.30908	258.655	0.806211			239.7	-4.5102	-1692.65	-1881.58	-1892.51
239.6	-3.28887	261.694	0.842397		239.6	1.30955	258.692	0.806651			239.6	-4.59842	-1725.76	-1918.38	-1929.53
239.5	-3.35048	261.789	0.843523		239.5	1.30652	258.706	0.80682			239.5	-4.657	-1747.74	-1942.82	-1954.11
239.4	-3.43159	261.873	0.844514		239.4	1.31849	258.765	0.807523			239.4	-4.75008	-1782.67	-1981.65	-1993.16
239.3	-3.50644	261.939	0.845294		239.3	1.32291	258.805	0.808007			239.3	-4.82935	-1812.42	-2014.72	-2026.42
239.2	-3.60296	262.016	0.84621		239.2	1.34369	258.865	0.808727			239.2	-4.94665	-1856.45	-2063.66	-2075.64
239.1	-3.69241	262.128	0.847538		239.1	1.36133	258.935	0.809565			239.1	-5.05374	-1896.64	-2108.33	-2120.58
239	-3.72136	262.187	0.848231		239	1.33424	258.998	0.810308			239	-5.0556	-1897.33	-2109.11	-2121.36
238.9	-3.84276	262.261	0.849115		238.9	1.34842	259.091	0.811425			238.9	-5.19118	-1948.22	-2165.67	-2178.25
238.8	-3.93302	262.386	0.850585		238.8	1.36155	259.141	0.81202			238.8	-5.29457	-1987.02	-2208.8	-2221.63
238.7	-3.99264	262.49	0.851824		238.7	1.38135	259.145	0.81207			238.7	-5.37399	-2016.82	-2241.93	-2254.96
238.6	-4.09264	262.592	0.853023		238.6	1.37619	259.2	0.812721			238.6	-5.46883	-2052.42	-2281.5	-2294.75
238.5	-4.17086	262.675	0.854011		238.5	1.36005	259.26	0.813443			238.5	-5.53091	-2075.72	-2307.4	-2320.8
238.4	-4.24174	262.747	0.854852		238.4	1.36459	259.283	0.813722			238.4	-5.60633	-2104.02	-2338.86	-2352.45
238.3	-4.30961	262.839	0.85594		238.3	1.3686	259.312	0.814059			238.3	-5.67821	-2131	-2368.85	-2382.61
238.2	-4.39138	262.94	0.857138		238.2	1.35074	259.369	0.81474			238.2	-5.74212	-2154.98	-2395.51	-2409.43
238.1	-4.48724	262.975	0.857545		238.1	1.37641	259.397	0.815082			238.1	-5.86365	-2200.59	-2446.21	-2460.42
238	-4.61003	263.041	0.85833		238	1.36913	259.425	0.81541			238	-5.97916	-2243.94	-2494.4	-2508.89
237.9	-4.71119	263.126	0.859332		237.9	1.34557	259.475	0.816009			237.9	-6.05676	-2273.06	-2526.77	-2541.45
237.8	-4.82537	263.245	0.860738		237.8	1.34561	259.548	0.816878			237.8	-6.17098	-2315.93	-2574.42	-2589.38
237.7	-4.90451	263.366	0.862163		237.7	1.34407	259.609	0.817614			237.7	-6.24858	-2345.05	-2606.8	-2621.94
237.6	-5.03398	263.464	0.863312		237.6	1.31822	259.65	0.818097			237.6	-6.3522	-2383.94	-2650.03	-2665.42
237.5	-5.14205	263.595	0.864862		237.5	1.29761	259.709	0.818806			237.5	-6.43966	-2416.76	-2686.51	-2702.12
237.4	-5.2541	263.71	0.866209		237.4	1.29012	259.751	0.819307			237.4	-6.54422	-2456	-2730.13	-2745.99
237.3	-5.37505	263.812	0.867417		237.3	1.30629	259.756	0.819358			237.3	-6.68134	-2507.46	-2787.34	-2803.53
237.2	-5.52253	263.981	0.869405		237.2	1.33384	259.807	0.81997			237.2	-6.85637	-2573.15	-2860.36	-2876.97
237.1	-5.62073	264.077	0.870535		237.1	1.32586	259.838	0.820339			237.1	-6.94659	-2607.01	-2898	-2914.83
237	-5.73669	264.203	0.872016		237	1.3215	259.92	0.821319			237	-7.05819	-2648.89	-2944.55	-2961.66
236.9	-5.79264	264.286	0.872986		236.9	1.31176	259.968	0.82189			236.9	-7.1044	-2666.24	-2963.83	-2981.05
236.8	-5.93958	264.383	0.874126		236.8	1.32289	260.028	0.822605			236.8	-7.26247	-2725.56	-3029.78	-3047.38
236.7	-6.05403	264.479	0.875256		236.7	1.33027	260.102	0.823479			236.7	-7.3843	-2771.28	-3080.6	-3098.5
236.6	-6.13575	264.554	0.876139		236.6	1.33071	260.15	0.82406			236.6	-7.46646	-2802.11	-3114.88	-3132.97
236.5	-6.24295	264.665	0.87744		236.5	1.34159	260.175	0.824351			236.5	-7.58454	-2846.43	-3164.14	-3182.52
236.4	-6.33066	264.826	0.879335		236.4	1.336	260.223	0.824929			236.4	-7.66666	-2877.25	-3198.4	-3216.98
236.3	-6.40109	264.908	0.880291		236.3	1.33426	260.26	0.825365			236.3	-7.73535	-2903.03	-3227.05	-3245.8
236.2	-6.54477	265.024	0.881648		236.2	1.36151	260.358	0.826533			236.2	-7.90628	-2967.18	-3298.36	-3317.52
236.1	-6.69817	265.125	0.882834		236.1	1.37634	260.4	0.827036			236.1	-8.07451	-3030.31	-3368.54	-3388.11
236	-6.80027	265.224	0.883999		236	1.3904	260.47	0.827865			236	-8.19067	-3073.91	-3417	-3436.86
235.9	-6.87078	265.314	0.885052		235.9	1.39145	260.512	0.82836			235.9	-8.26223	-3100.76	-3446.86	-3466.88
235.8	-7.02119	265.428	0.886382		235.8	1.43041	260.574	0.829108			235.8	-8.4516	-3171.83	-3525.86	-3546.34
235.7	-7.15323	265.544	0.887747		235.7	1.46176	260.622	0.829675			235.7	-8.61499	-3233.15	-3594.02	-3614.9
235.6	-7.30517	265.671	0.889234		235.6	1.44134	260.656	0.830075			235.6	-8.74651	-3282.51	-3648.89	-3670.09
235.5	-7.43681	265.802	0.890769		235.5	1.42064	260.757	0.831278			235.5	-8.85745	-3324.14	-3695.17	-3716.64
235.4	-7.58281	265.941	0.892389		235.4	1.41739	260.802	0.831818			235.4	-9.0002	-3377.72	-3754.73	-3776.54
235.3	-7.7367	266.081	0.894026		235.3	1.43465	260.815	0.831969			235.3	-9.17135	-3441.95	-3826.13	-3848.35
235.2	-7.92047	266.231	0.89578		235.2	1.44633	260.863	0.832536			235.2	-9.3668	-3515.3	-3907.66	-3930.37
235.1	-8.13288	266.376	0.897473		235.1	1.45365	260.902	0.833003			235.1	-9.58653	-3597.76	-3999.33	-4022.57
235	-8.26847	266.521	0.899164		235	1.44399	260.947	0.833534			235	-9.71246	-3645.02	-4051.87	-4075.41
234.9	-8.4069	266.663	0.900829		234.9	1.4536	261.01	0.83428			234.9	-9.8605	-3700.58	-4113.63	-4137.53
234.8	-8.60467	266.837	0.902853		234.8	1.47363	261.083	0.83515			234.8	-10.0783	-3782.32	-4204.49	-4228.92
234.7	-8.76453	267.003	0.904784		234.7	1.49796	261.153	0.835986			234.7	-10.2625	-3851.45	-4281.33	-4306.2
234.6	-8.92611	267.181	0.906858		234.6	1.50748	261.204	0.836582			234.6	-10.4336	-3915.66	-4352.71	-4378
234.5	-9.04256	267.335	0.908655		234.5	1.50522	261.232	0.836917			234.5	-10.5478	-3958.51	-4400.35	-4425.91
234.4	-9.24881	267.56	0.911273		234.4	1.55624	261.281	0.837503			234.4	-10.8051	-4055.07	-4507.68	-4533.87
234.3	-9.41124	267.764	0.913647		234.3	1.58828	261.349	0.838309			234.3	-10.9995	-4128.05	-4588.81	-4615.47
234.2	-9.56567	267.947	0.915773		234.2	1.55572	261.381	0.83869			234.2	-11.1214	-4173.79	-4639.65	-4666.6
234.1	-9.71833	268.143	0.918048		234.1	1.50999	261.44	0.839392			234.1	-11.2283	-4213.92	-4684.26	-4711.47
234	-9.86358	268.311	0.920002		234	1.51914	261.521	0.840347			234	-11.3827	-4271.86	-4748.67	-4776.26
233.9	-10.0033	268.412	0.92117		233.9	1.55751	261.562	0.840834			233.9	-11.5608	-4338.7	-4822.97	-4850.99
233.8	-10.2007	268.586	0.923196		233.8	1.57553	261.607	0.841367			233.8	-11.7762	-4419.54	-4912.84	-4941.38
233.7	-10.3568	268.77	0.925326		233.7	1.59855	261.693	0.842389			233.7	-11.9553	-4486.77	-4987.56	-5016.54
233.6	-10.5007	268.918	0.927043		233.6	1.59734	261.832	0.844032			233.6	-12.098	-4540.32	-5047.09	-5076.41
233.5	-10.6117	269.056	0.928643		233.5	1.60373	261.886	0.844667			233.5	-12.2154	-4584.37	-5096.06	-5125.67
233.4	-10.7508	269.258	0.930976		233.4	1.60199	261.947	0.845396			233.4	-12.3528	-4635.92	-5153.37	-5183.31
233.3	-10.9591	269.498	0.93375		233.3	1.60858	262.008	0.846112			233.3	-12.5677	-4716.57	-5243.02	-5273.48
233.2	-11.1427	269.696	0.936043		233.2	1.57434	262.085	0.847035			233.2	-12.717	-4772.62	-5305.33	-5336.15
233.1	-11.3319	269.9	0.938402		233.1	1.56389	262.165	0.847974			233.1	-12.8958	-4839.71	-5379.9	-5411.15
233	-11.4937	270.113	0.940859		233	1.59361	262.194	0.848314			233	-13.0873	-4911.58	-5459.8	-5491.52
232.9	-11.7536	270.356	0.94366		232.9	1.564	262.306	0.849641			232.9	-13.3176	-4998.01	-5555.87	-5588.15
232.8	-11.9292	270.562	0.946036		232.8	1.51358	262.363	0.850317			232.8	-13.4428	-5044.99	-5608.09	-5640.67
232.7	-12.135	270.797	0.948741		232.7	1.48551	262.476	0.851658			232.7	-13.6205	-5111.69	-5682.24	-5715.25
232.6	-12.3137	270.996	0.951039		232.6	1.49694	262.548	0.8525			232.6	-13.8106	-5183.04	-5761.56	-5795.03
232.5	-12.5625	271.247	0.95392		232.5	1.50563	262.649	0.853702			232.5	-14.0681	-5279.68	-5868.98	-5903.07
232.4	-12.8152	271.551	0.957426		232.4	1.51402	262.77	0.855128			232.4	-14.3292	-5377.66	-5977.9	-6012.63
232.3	-12.9683	271.79	0.960162		232.3	1.49723	262.869	0.856295			232.3	-14.4655	-5428.82	-6034.77	-6069.83
232.2	-13.1045	271.942	0.96191		232.2	1.49103	262.928	0.856988			232.2	-14.5955	-5477.61	-6089	-6124.37
232.1	-13.2883	272.138	0.964164		232.1	1.50178	262.988	0.857695			232.1	-14.7901	-5550.62	-6170.16	-6206.01
232	-13.4671	272.384	0.966985		232	1.50015	262.997	0.857802			232	-14.9672	-5617.11	-6244.07	-6280.35
231.9	-13.6169	272.565	0.969052		231.9	1.49835	263.034	0.858243			231.9	-15.1152	-5672.66	-6305.82	-6342.45
231.8	-13.8296	272.83	0.972091		231.8	1.50098	263.153	0.859652			231.8	-15.3306	-5753.47	-6395.65	-6432.81
231.7	-13.9647	273.013	0.974189		231.7	1.48084	263.202	0.86023			231.7	-15.4455	-5796.61	-6443.61	-6481.04
231.6	-14.1532	273.25	0.976893		231.6	1.47336	263.28	0.86114			231.6	-15.6266	-5864.55	-6519.13	-6557
231.5	-14.2869	273.411	0.978733		231.5	1.49641	263.341	0.861867			231.5	-15.7833	-5923.37	-6584.52	-6622.77
231.4	-14.4217	273.572	0.980575		231.4	1.50841	263.409	0.86267			231.4	-15.9301	-5978.47	-6645.76	-6684.37
231.3	-14.5589	273.749	0.982597		231.3	1.50676	263.506	0.863814			231.3	-16.0657	-6029.34	-6702.31	-6741.25
231.2	-14.6965	273.897	0.984287		231.2	1.52632	263.573	0.864604			231.2	-16.2228	-6088.32	-6767.88	-6807.19
231.1	-14.8128	274.043	0.985947		231.1	1.54565	263.605	0.864976			231.1	-16.3584	-6139.22	-6824.46	-6864.11
231	-14.9814	274.256	0.988383		231	1.5698	263.691	0.865983			231	-16.5512	-6211.56	-6904.87	-6944.98
230.9	-15.1452	274.423	0.990281		230.9	1.61322	263.738	0.866538			230.9	-16.7584	-6289.33	-6991.32	-7031.94
230.8	-15.3316	274.628	0.992613		230.8	1.61538	263.804	0.867318			230.8	-16.947	-6360.09	-7069.98	-7111.06
[truncated: 457 more rows]

## Sheet: 618
TITLE	618_march_03				TITLE	buffermarch1_march9real4cuvb
[truncated: 670 more rows]

[truncated: 35 more sheets: 620, 621, 624, 625, 630, 631, 632 , 633, 634_, 656, 657, 658, wtnonucleotide, wtGDP, wtGTP, WT_608, WT_609, WT_612, WT_613, WT_615 …]
