# Supplementary material for: Molecular mechanism for recognition of the cargo adapter Rab6GTP by the dynein adapter BicD2
Source: Life Sci Alliance. 2024 May 7;7(7):e202302430. doi: 10.26508/lsa.202302430 (PMC11077774; doi:10.26508/lsa.202302430)
Supplement: Supplementary file 7 [file LSA-2023-02430_SdataF5.xlsx]

## Sheet: Colocalization anlysis
WT	Y42A
0.484	0.103
0.449	0.11
0.27	0.232
0.528	0.195

## Sheet: Motility analysis summary
WT	F38A	Y42A
164	47.5	75.5
120	61	77
112	62.5	39.7

## Sheet: Motility WT field A
%%	Trajectory	2
%%	frame	x	(pixel)	y	(pixel)	z	(pixel)	m0	m1	m2	m3	m4	s
0	396.447	224.868	0	10.5353	2.81738	10.1099	41.4972	185.757	13.9682
1	396.209	224.671	0	11.0089	2.79752	10.026	41.2812	185.74	4.67866
2	396.545	224.819	0	11.271	2.68818	9.20466	36.2449	156.709	3.34917
3	396.347	224.551	0	10.5367	2.91329	10.7469	45.2159	206.843	19.846					trajectories
4	396.172	224.823	0	10.1586	2.68935	9.35827	37.8156	168.587	34.1869					164
5	395.471	224.693	0	12.9104	2.93453	10.6971	44.1358	197.605	0.004291
6	396.154	224.866	0	9.77536	2.65544	9.22775	37.4339	167.917	19.7873
7	396.512	224.743	0	10.4767	2.80694	10.0061	40.86	182.186	20.9775
8	394.019	224.489	0	10.1535	3.21989	13.0805	59.469	288.443	5.57525
9	395.31	224.512	0	10.1151	3.13561	12.1119	52.1807	240.789	0.843478
10	395.307	224.466	0	9.47435	2.74063	9.74405	40.0204	180.2	31.954
11	395.633	224.337	0	10.3494	2.92768	10.7474	44.6111	200.217	12.0878
12	395.042	224.255	0	9.15432	2.90157	10.4682	42.5979	187.545	2.99459
13	395.439	224.604	0	10.8569	3.01573	11.1542	46.1815	205.932	6.67316
14	395.238	224.717	0	8.67426	2.82514	10.1831	41.9343	187.812	3.59795
15	394.504	224.343	0	10.4686	2.97755	11.0036	45.8102	206.221	8.13691
16	393.952	224.494	0	9.22146	2.6237	8.91773	35.2562	154.291	52.8475
17	394.098	224.613	0	9.19437	2.62615	9.14637	37.3581	168.437	72.9616
19	392.165	224.926	0	12.521	2.9154	10.6183	43.9487	197.869	1.6774
20	394.277	224.769	0	14.313	2.8923	10.4402	42.7301	189.889	0.000922
21	395.376	225.172	0	14.8467	2.89297	10.4398	42.607	188.362	0.504074
22	395.894	225.05	0	14.2126	2.72203	9.35827	36.8558	159.099	8.20771
23	395.781	225.078	0	14.3404	2.8419	10.147	41.2726	182.898	0.703945
24	395.787	225.096	0	14.6762	2.77291	9.63516	38.1374	164.77	0.15203
25	395.082	224.793	0	13.3929	2.71122	9.20518	35.8074	152.961	3.70775
26	395.8	224.923	0	13.0286	2.90436	10.7215	45.0929	205.83	3.82155
27	395.272	224.715	0	13.8954	2.71618	9.31932	36.7737	159.523	0.014424
28	396.14	224.757	0	14.2681	2.80307	9.88378	39.8319	175.374	0.050634
29	395.589	224.802	0	14.1225	2.67122	9.01741	34.9324	148.531	5.31929
30	395.948	224.964	0	13.4842	2.53373	8.10412	29.8908	122.12	9.96412
31	396.688	224.87	0	14.5137	2.76596	9.63178	38.2672	165.934	1e-06
32	395.944	224.867	0	13.8657	2.66633	8.86641	33.5964	139.393	3.70146
33	395.71	224.749	0	14.0731	2.86374	10.2866	42.0235	186.636	1.69011
34	395.784	224.833	0	14.8242	2.7705	9.70401	38.9044	170.495	0.034097
35	395.372	224.563	0	13.9642	2.84806	10.1764	41.358	182.864	0.026989
36	396.073	224.843	0	14.3408	2.78841	9.75983	38.9438	169.653	0.004323
37	397.265	224.728	0	13.2082	2.69379	9.25058	36.5046	157.842	15.2671
38	396.065	224.902	0	13.4761	2.59099	8.4472	31.6748	131.187	1.74835
39	396.223	224.766	0	14.2427	2.7124	9.27961	36.3486	155.908	0.235919
40	396.112	224.746	0	12.3913	2.93207	10.7453	44.5472	200	9.96085
41	395.632	224.72	0	13.822	2.71092	9.24822	36.0946	154.269	0.331311
42	396.295	224.665	0	11.6586	2.42391	7.56518	27.5847	112.253	0.561209
43	396.262	224.817	0	12.9492	2.54832	8.34348	31.9027	136.013	6.9e-05
44	395.826	224.814	0	13.1855	2.67078	9.07766	35.645	154.376	6.46645
45	396.133	224.556	0	11.955	2.57594	8.51458	32.7256	139.623	4.74349
46	396.438	224.96	0	12.5286	2.68081	9.09267	35.5312	152.886	6.19533
47	396.39	225.027	0	13.1829	2.7611	9.73733	39.6544	177.478	0.716991
48	396.09	224.841	0	13.0293	2.71266	9.16702	35.3204	149.092	3.49596
49	397.168	225.151	0	11.8755	2.55277	8.2551	30.6621	125.464	7.6119
50	396.366	224.74	0	12.9026	2.72998	9.35688	36.6981	157.821	0.396426
51	396.002	224.741	0	12.6115	2.5617	8.31965	31.1828	129.224	0.001485
52	395.599	224.528	0	12.7641	2.79139	9.9049	40.3275	179.518	0.0213
53	395.474	224.559	0	13.149	2.69443	9.07845	35.0128	148.321	0.006219
54	395.686	224.57	0	11.9922	2.54675	8.17335	30.0842	121.969	1.66876
55	395.955	224.508	0	12.3177	2.83512	10.1847	41.9571	189.025	1.47432
56	395.496	224.496	0	11.5445	2.79982	9.74367	38.5229	166.151	9.60626
57	395.089	224.287	0	9.723	2.95161	10.972	46.38	212.611	34.2474
58	395.989	224.612	0	12.9179	2.75957	9.64776	38.5194	167.706	0.090794
59	396.535	224.606	0	12.1636	2.58623	8.39428	31.3476	129.49	0.041086
%%	Trajectory	3
%%	frame	x	(pixel)	y	(pixel)	z	(pixel)	m0	m1	m2	m3	m4	s
0	352.507	229.021	0	6.96311	2.27906	6.82161	24.5265	101.162	117.716
2	353.511	229.172	0	6.69684	2.1467	5.8823	18.899	69.0462	72.2051
4	353.753	228.879	0	6.02755	2.00261	5.00958	14.2474	44.6988	26.2852
5	354.006	228.095	0	5.50403	2.08238	5.73761	19.0081	72.7536	59.9494
6	353.463	228.814	0	6.57193	2.13118	5.71409	17.823	63.1044	89.3001
8	352.375	229.204	0	6.40995	2.05979	5.21491	14.939	47.1345	41.0096
9	353.343	229.184	0	6.30926	2.12132	5.72702	18.0368	64.1489	73.2099
11	354.234	229.037	0	5.90761	2.35791	7.37343	27.3537	114.091	50.1389
12	353.263	229.366	0	4.96293	2.16852	6.40881	23.2235	97.5637	16.5626
13	353.683	228.606	0	6.75456	2.03945	5.29647	15.8943	53.3286	51.0426
%%	Trajectory	5
%%	frame	x	(pixel)	y	(pixel)	z	(pixel)	m0	m1	m2	m3	m4	s
0	406.974	232.436	0	6.63436	2.74872	9.85626	41.0309	187.611	16.3849
1	406.995	232.587	0	7.04345	2.50562	8.31058	32.8176	145.546	39.8256
3	408.478	232.283	0	8.16549	2.67849	9.02374	34.6799	145.927	19.4605
4	407.026	233.318	0	6.54972	2.45951	8.27224	33.5069	152.228	20.6286
5	407.752	232.471	0	6.91552	2.72861	9.59355	39.0642	174.875	0.35031
6	408.968	232.26	0	6.92774	2.38418	7.15916	24.5217	91.9459	65.9339
7	407.852	232.168	0	7.72764	2.52388	8.32922	32.4578	141.726	75.0456
8	408.441	231.734	0	7.04816	2.80896	9.81935	38.9892	168.675	11.248
10	405.669	233.724	0	6.01277	1.88915	4.52634	12.7268	41.477	9.6721
11	408.541	231.32	0	7.92166	2.89023	10.1575	40.0031	170.212	8.18312
12	406.3	233.007	0	6.99033	2.6199	8.93688	35.4502	155.165	23.0175
13	407.641	232.262	0	7.05124	2.40659	7.7069	29.5407	128.018	67.9049
15	408.702	231.544	0	7.05497	2.36567	7.04357	24.3668	94.5433	60.7156
16	408.874	231.318	0	6.72306	2.69588	9.35848	37.4081	163.873	19.4174
17	407.077	232.056	0	5.77102	2.0616	5.67929	18.9998	74.3649	76.1952
%%	Trajectory	9
%%	frame	x	(pixel)	y	(pixel)	z	(pixel)	m0	m1	m2	m3	m4	s
0	467.84	283.25	0	4.96172	1.70699	3.74496	9.85958	31.569	0.927214
1	468.02	282.998	0	5.71458	2.12821	6.13004	21.6745	89.3655	16.4097
2	468.523	282.927	0	5.08728	1.88328	4.60215	13.5994	48.1219	7.3633
3	469.869	283.367	0	6.66961	2.29236	6.92499	25.0747	103.536	45.2509
4	468.563	282.406	0	6.34894	2.31725	7.63185	31.279	146.501	21.1888
5	468.788	282.553	0	5.0458	2.25944	7.1443	28.0581	127.16	7.35651
6	469.731	282.78	0	6.22749	2.34809	7.13134	25.7386	105.733	41.2846
7	467.926	282.67	0	6.65834	2.0678	5.4944	17.4348	64.4314	77.2435
8	469.444	282.529	0	6.28489	2.20857	6.27525	21.3387	83.9059	63.3581
9	468.002	282.293	0	7.18046	2.1735	6.03002	19.8188	75.1494	76.8555
10	468.373	282.777	0	7.26575	2.00124	4.94214	13.8114	42.702	9.50517
11	468.434	282.621	0	7.28354	2.07338	5.54396	17.6211	64.4746	70.6335
12	468.394	282.4	0	6.42508	1.92314	4.56204	12.1787	35.5007	26.6249
13	468.143	282.296	0	7.4258	2.0063	4.88987	13.2827	39.0683	11.9891
14	467.774	282.835	0	6.01516	1.91935	4.48732	11.684	32.9309	18.1773
15	467.695	282.895	0	6.58322	2.23319	6.35149	21.0646	78.7239	69.9576
16	467.224	283.075	0	7.27948	2.07782	5.46495	16.5014	55.2802	13.7685
18	466.211	273.594	0	5.70862	1.93065	4.74688	13.5276	43.4989	41.4649
19	465.983	272.973	0	5.23452	1.92458	4.82551	14.2763	48.0711	31.7092
20	465.443	272.979	0	5.05232	2.06683	5.50206	17.0452	59.2723	26.2848
21	465.634	273.167	0	4.41446	1.96655	5.06478	15.5293	54.6808	12.7967
22	465.862	273.059	0	4.4934	2.00882	5.21195	15.7778	53.8118	23.7078
24	465.889	272.714	0	5.32091	1.93168	4.64988	12.7253	38.603	12.0574
26	463.655	274.966	0	4.36692	1.86336	4.51912	13.156	45.3298	0.07136
%%	Trajectory	11
%%	frame	x	(pixel)	y	(pixel)	z	(pixel)	m0	m1	m2	m3	m4	s
0	453.796	288.064	0	17.7642	3.40677	13.7146	60.591	284.408	0
1	453.962	287.442	0	18.2454	3.4742	14.3736	65.3401	315.078	0
2	453.801	287.101	0	18.9548	3.58347	14.9617	67.9486	325.902	0.00066
3	453.069	286.807	0	17.5008	3.2922	13.0148	57.1136	268.367	0.724497
4	453.829	286.81	0	18.0912	3.42824	13.916	62.0458	293.872	15.8142
5	454.666	286.73	0	19.282	3.41622	13.7531	60.7505	285.235	15.9155
6	453.947	287.186	0	17.0149	3.22344	12.4676	53.5317	246.336	0.039045
7	453.607	287.499	0	18.2687	3.1566	11.893	49.7487	223.57	0.001096
8	452.577	287.729	0	15.5447	3.16058	12.2819	53.5907	251.662	16.509
9	453.226	286.933	0	17.1058	3.20095	12.54	55.0676	260.009	0
10	453.132	286.858	0	16.8011	3.1306	11.9325	51.1114	236.596	1.95591
11	452.954	286.885	0	14.8227	2.96553	10.855	45.0706	203.78	20.2524
12	453.671	286.646	0	16.5561	3.17307	12.1706	52.0413	239.042	0.798133
13	454.132	286.064	0	16.6406	3.40664	13.9474	63.0805	303.648	1.9e-05
14	453.768	286.023	0	15.8431	3.20179	12.4523	54.0252	251.596	0.016034
15	453.951	286.028	0	18.6336	3.2796	12.7959	55.2172	254.946	0.306453
16	453.693	286.627	0	18.6753	3.11768	11.6774	48.8059	219.902	0.049844
17	453.797	287.338	0	19.7357	3.1363	11.6855	48.269	214.185	0
18	453.968	287.448	0	18.4295	3.07848	11.3591	46.6811	206.642	0.08232
19	454.263	287.398	0	18.0051	3.00584	10.8265	43.4382	187.999	0.011365
20	453.364	287.965	0	18.4529	2.98091	10.6364	42.18	179.982	0.047761
21	453.626	286.09	0	18.317	3.3307	13.1785	57.451	267.093	0.000167
22	453.518	286.701	0	20.132	3.20397	12.1021	50.4106	224.775	0.153393
23	452.776	286.018	0	19.5623	3.34667	13.348	58.7604	275.786	0
24	453.179	287.049	0	18.4582	3.16106	12.0345	51.0167	232.383	0.086678
25	453.387	287.244	0	19.8175	3.21593	12.3155	52.1299	235.97	0
26	452.674	286.718	0	18.4582	3.26981	12.7308	54.7655	251.793	3e-06
27	453.675	285.372	0	17.0808	3.03907	11.2044	46.3901	208	0.285849
28	454.092	285.128	0	17.6435	3.01671	10.9384	44.2816	193.541	0.051369
29	454.342	285.576	0	17.6935	3.18293	12.248	52.6233	243.178	10.2554
30	452.679	286.161	0	18.4895	3.05308	11.1087	44.8856	195.19	0.002042
31	453.938	286.415	0	18.2438	2.94969	10.3564	40.3853	169.698	0.000457
32	454.432	286.109	0	18.6689	2.94939	10.3549	40.3969	169.958	8.37516
33	454.23	285.325	0	20.1716	3.13467	11.528	46.6707	202.23	0.032052
34	454.265	285	0	18.6179	2.96025	10.4348	40.9444	173.599	2.96031
35	454.391	285.145	0	20.1384	3.086	11.2226	45.0746	194.278	0.336895
36	454.549	285.375	0	18.7307	3.00072	10.694	42.3871	181.471	6.61286
37	454.731	285.491	0	19.8371	3.18571	12.0191	50.0844	223.46	0
38	454.95	285.389	0	19.174	3.15851	11.809	48.7612	215.614	0.027465
39	455.313	285.268	0	19.7005	3.21456	12.2111	51.1448	228.962	2e-06
40	455.247	285.455	0	20.699	3.16227	11.7187	47.7393	207.87	1.19983
41	455.046	285.989	0	20.2144	3.2319	12.3589	52.1727	235.611	0
42	454.837	286.188	0	17.7111	3.37713	13.4336	58.6698	272.712	0.554355
43	455.104	285.523	0	20.1399	3.2954	12.8375	55.1476	253.12	0
44	455.342	286.213	0	17.9034	3.20026	12.2795	52.3506	239.568	0.000537
45	454.677	285.474	0	18.9966	3.21268	12.2648	51.8334	234.791	0.00281
46	455.329	285.46	0	17.5095	3.16146	12.0779	51.4411	235.371	3.7e-05
47	455.498	285.229	0	20.2617	3.34513	13.2199	57.4691	266.139	2e-06
48	455.422	285.202	0	20.429	3.35233	13.224	57.2479	263.696	0
49	455.441	285.182	0	19.6621	3.42345	13.8094	61.0529	286.61	3.57255
50	455.505	285.974	0	19.7158	3.30552	12.9374	55.8055	256.924	0.030704
51	454.98	286.111	0	19.5612	3.40253	13.6332	59.9044	279.824	0.00222
52	455.031	286.105	0	18.2127	3.23689	12.4633	53.0698	241.846	0.007893
53	454.641	286.267	0	19.3033	3.22859	12.3276	51.9352	234.08	1e-06
54	454.501	286.41	0	17.2525	2.9325	10.3162	40.5344	172.347	13.6247
55	454.715	285.989	0	19.6357	3.30087	12.9169	55.6618	255.671	0
56	454.782	286.114	0	16.4297	3.06226	11.3823	47.3172	212.037	0.073213
57	454.582	284	0	16.2954	3.54653	14.6736	66.133	315.144	0
58	454.092	283.965	0	17.2635	3.84056	16.5343	76.1219	366.867	0
%%	Trajectory	13
%%	frame	x	(pixel)	y	(pixel)	z	(pixel)	m0	m1	m2	m3	m4	s
0	255.329	304.673	0	10.0269	2.50327	7.94915	29.092	117.609	16.5845
1	254.982	305.061	0	8.73641	2.23191	6.29445	20.5397	74.9838	16.6954
2	255.94	304.464	0	8.97025	2.41234	7.38509	26.0726	101.847	48.5236
3	257.328	303.541	0	8.85016	2.22769	6.16893	19.3672	66.552	71.1213
4	258.534	302.771	0	8.4666	2.54737	8.45514	32.5698	138.327	48.7834
5	260.025	301.236	0	8.07511	2.18171	6.02616	19.2222	68.2624	66.9184
6	260.675	300.185	0	8.95036	2.4054	7.36562	26.3925	106.694	61.621
7	260.69	300.058	0	8.90487	2.65685	8.70542	32.5146	133.74	62.9829
8	260.713	299.945	0	9.47432	2.57465	8.48632	32.3357	135.874	9.11627
9	260.409	300.142	0	9.15599	2.54089	8.35489	32.0742	136.9	20.1679
10	260.935	299.958	0	8.2569	2.62994	8.75795	33.7122	143.732	31.4644
11	261.067	299.164	0	10.0857	2.96332	11.0521	46.7491	214.073	19.1822
12	261.847	298.006	0	9.17016	2.64794	9.05981	36.1356	159.653	44.3478
13	262.146	297.585	0	9.69975	2.7969	10.0948	41.9952	191.05	32.9408
14	264.638	295.473	0	7.13473	2.52967	8.35981	32.4261	140.18	14.9002
15	264.588	295.018	0	6.77157	2.32999	7.05884	24.9934	98.4802	64.6517
16	266.003	294.484	0	7.03133	2.72446	9.45571	37.5904	163.241	16.2867
18	267.999	288.38	0	7.62107	2.49828	8.18894	31.5576	135.62	37.1729
19	268.395	286.606	0	9.72779	2.64463	8.5729	31.4791	126.368	8.75519
20	269.632	283.686	0	10.7787	2.57037	8.2736	30.5228	123.99	15.5391
21	271.502	277.429	0	9.71452	2.35626	6.86477	22.7581	83.094	34.0236
22	273.284	276.994	0	7.63491	2.38202	7.11844	24.4321	92.8289	68.1799
23	274.028	273.112	0	8.28825	2.41633	7.31277	25.5	98.912	50.9153
24	272.154	272.206	0	8.42178	2.59327	8.70744	33.8555	144.978	41.8989
25	272.732	270.513	0	9.9142	2.58674	8.28943	30.1473	119.899	41.5279
26	274.329	265.776	0	8.6964	2.40441	7.20571	24.6634	93.0542	66.3915
27	275.841	261.186	0	8.48333	2.47976	7.83493	28.7769	117.731	55.7297
28	277.638	260.441	0	8.05659	2.45871	7.46504	25.7552	97.7666	39.8843
29	278.495	258.447	0	9.97922	2.47333	7.52554	25.8739	97.1597	14.6826
30	279.593	256.358	0	9.23513	2.51105	7.6355	26.0274	96.4066	48.664
31	283.377	253.736	0	9.57923	2.64393	8.9116	34.5362	146.91	37.5228
32	286.248	251.744	0	9.28677	2.56044	8.2081	30.3324	124.483	15.6005
33	291.818	250.138	0	8.27249	2.92388	10.5328	43.0171	191.165	15.7082
34	294.453	248.598	0	9.8163	3.00782	11.296	48.0734	221.569	30.4443
35	297.111	246.595	0	11.1358	2.36228	6.90102	22.8666	82.986	10.39
36	298.4	245.594	0	10.1471	2.44603	7.31281	24.7984	92.6109	13.7487
37	298.68	244.503	0	9.02305	2.42803	7.42128	26.0444	101.093	3.71473
38	294.257	248.183	0	9.55568	2.64691	8.67019	32.467	134.02	19.4081
39	291.87	250.154	0	8.95908	2.81451	10.1213	41.7409	188.013	15.229
40	295.794	247.485	0	8.63216	2.47008	7.67675	27.3431	107.164	20.2225
41	298.308	245.925	0	10.3019	2.49071	7.76162	27.6493	108.317	43.8664
42	299.563	243.744	0	9.89276	2.7305	9.26552	35.6436	149.501	24.8641
43	300.295	241.632	0	7.86041	2.65441	8.83069	33.8016	143.101	51.5464
44	298.172	243.223	0	11.8765	2.59898	8.57208	32.6101	136.894	1.33038
45	298.412	241.528	0	10.1691	2.84024	10.0117	40.0108	173.956	24.8182
46	296.213	236.364	0	8.77634	2.71794	9.31838	36.5992	157.434	44.6389
47	292.318	234.461	0	6.82101	2.46699	7.6461	27.2844	107.815	69.6289
48	292.915	234.343	0	6.59426	2.26489	6.41699	20.914	75.8974	63.224
49	291.465	234.437	0	6.44821	2.37759	7.05841	23.9729	89.8654	94.8737
%%	Trajectory	15
%%	frame	x	(pixel)	y	(pixel)	z	(pixel)	m0	m1	m2	m3	m4	s
0	299.991	307.577	0	7.49296	2.38571	7.19801	25.2439	99.4653	116.042
1	302.057	305.944	0	7.80174	2.18363	6.28785	21.7364	86.5381	45.7911
2	306.036	304.008	0	6.38017	1.97657	5.10708	15.8236	56.9299	20.2794
4	312.311	300.821	0	5.77452	2.16799	5.96073	18.84	65.8757	62.1928
5	315.691	298.681	0	5.55097	2.32847	7.17719	26.3832	109.654	36.9375
6	318.094	296.312	0	6.21768	1.96646	4.9197	14.3516	47.8469	55.8583
7	319.078	295.509	0	6.61765	2.11311	5.68948	17.9414	64.171	91.5626
8	321.896	294.517	0	6.10811	2.08023	5.78908	19.6764	77.9909	92.9561
9	323.353	293.492	0	7.52762	2.35913	7.41671	27.9072	119.171	59.5308
10	326.613	291.613	0	8.31092	2.35368	6.98638	23.9305	91.2431	47.7639
11	330.193	291.057	0	7.72085	2.48654	8.20667	31.9353	138.34	52.2079
12	333.48	292.906	0	7.77231	2.21701	6.28817	21.0663	80.7547	76.5722
13	334.617	291.955	0	6.9333	2.16354	5.94409	18.9059	67.3701	94.7765
14	335.295	291.966	0	6.08631	1.98982	5.19158	16.1491	57.8397	82.1953
15	334.672	289.759	0	7.74893	2.07574	5.43805	16.5366	56.8047	58.4532
16	334.959	289.097	0	7.00863	2.31926	6.85385	23.3843	88.5886	73.0554
17	340.382	286.769	0	7.28651	2.12646	5.92354	19.9531	78.5222	47.1744
18	343.869	286.167	0	7.3791	2.11001	5.57072	17.0017	58.7151	38.1922
19	346.597	283.369	0	8.06729	2.27132	6.92786	25.3217	104.795	67.3792
20	349.394	280.939	0	7.3753	2.06457	5.36942	16.0059	52.9177	22.2961
21	353.03	276.747	0	5.13305	2.16876	6.2839	21.9731	88.4285	48.3392
22	357.352	273.43	0	7.96589	2.42463	7.41872	26.1867	102.62	67.9743
23	358.016	272.066	0	7.96549	2.21036	6.37732	21.7094	83.485	51.2523
24	359.225	272.708	0	8.07756	2.11928	5.66592	17.5537	61.2009	13.3688
25	361.787	271.312	0	7.61691	2.15107	6.1037	20.7187	80.4743	31.0151
26	365.675	270.008	0	6.61817	2.18555	6.24533	21.112	80.9895	94.7891
27	366.441	269.838	0	7.0768	1.96387	4.73855	12.8296	37.8972	10.644
28	368.7	268.568	0	6.73162	1.96055	4.74628	13.1171	40.6626	19.5344
29	371.112	267.69	0	5.75836	1.83731	4.44529	13.0519	45.3205	10.6976
30	371.172	267.554	0	5.93681	2.05632	5.36234	16.2435	55.4176	40.8725
31	370.151	267.676	0	6.74487	2.04593	5.3976	17.0199	62.2804	52.2003
32	370.82	268.138	0	6.59419	1.79435	3.93842	9.59663	25.2266	0.405486
33	370.882	267.159	0	6.06838	2.11562	6.215	22.9263	99.7079	81.1466
34	371.374	267.317	0	6.51817	2.48977	8.22366	32.5512	145.934	12.4423
35	371.346	266.947	0	7.05643	2.61204	9.06015	36.8443	165.525	7.40815
36	372.613	266.633	0	9.52143	2.40185	7.1649	24.3239	90.6081	24.306
37	372.192	266.604	0	9.17694	2.33071	6.69005	21.7662	77.799	10.5694
38	370.092	267.872	0	6.45599	2.57572	8.9309	36.6427	167.002	30.6141
40	370.809	267.783	0	6.55359	2.39241	7.94354	32.0415	145.812	53.8209
41	371.123	267.556	0	5.34722	2.20008	6.67487	24.9679	108.03	49.0969
42	371.886	267.186	0	6.74548	2.06414	5.394	16.2476	54.5222	43.8664
43	371.566	267.116	0	6.97697	2.20204	5.95536	18.3043	62.2912	73.0745
44	371.514	267.355	0	6.34613	1.96104	4.74089	13.0171	40.0452	12.789
45	372.388	266.438	0	6.6132	1.90575	4.48013	11.8753	34.4949	2.32711
46	373.378	266.251	0	7.48134	2.1784	5.91768	18.2857	62.1595	57.5935
47	373.634	265.751	0	5.85535	2.11813	5.5798	16.7056	55.0762	90.3792
48	373.651	266.153	0	7.61503	2.55058	8.41542	32.2211	136.617	44.5402
49	374.483	265.675	0	6.79056	2.38451	7.70066	30.1921	134.876	69.0234
50	374.295	266.138	0	6.55154	2.54697	8.60908	34.1216	149.939	53.5835
51	375.234	264.88	0	7.81804	2.30204	7.00666	25.8211	109.442	58.2554
52	378.828	260.287	0	6.37944	2.16171	6.14151	20.7826	80.0552	74.3719
53	381.395	258.764	0	5.69309	2.43407	7.89177	30.2635	129.694	38.7399
54	383.321	257.619	0	6.47604	2.25584	6.63436	23.3331	94.0946	60.2202
55	384.715	256.534	0	6.46453	2.20946	6.11859	19.3889	67.9477	68.2831
56	386.191	255.364	0	6.85765	2.12846	5.77907	18.3755	66.4917	12.7549
57	387.033	254.535	0	6.68253	2.01714	5.00007	14.0093	43.2362	52.4239
58	387.467	254.893	0	6.14585	2.16721	6.14907	20.7957	80.6499	91.2856
59	387.616	254.518	0	6.81247	2.06631	5.44611	16.6177	56.8115	39.9515
%%	Trajectory	18
%%	frame	x	(pixel)	y	(pixel)	z	(pixel)	m0	m1	m2	m3	m4	s
0	288.066	324.301	0	8.18194	2.44612	7.38024	25.4989	97.6625	64.397
1	290.084	322.635	0	7.57464	2.3311	6.96523	24.5603	98.4006	43.9422
2	294.991	320.749	0	8.49127	2.23877	6.44448	21.8293	83.7284	43.1185
3	298.734	318.932	0	8.51578	2.42192	7.34808	25.9801	103.638	10.8273
4	302.786	315.834	0	8.3213	2.35892	6.72384	21.3357	73.1104	64.584
5	302.554	316.436	0	7.01431	2.2272	6.35402	21.3015	81.1665	57.1999
6	304.502	313.921	0	8.08357	2.72584	9.42061	37.4994	164.275	31.3086
7	306.086	313.546	0	7.62512	2.22733	6.38727	21.5313	82.2616	45.1306
9	308.596	311.885	0	7.33436	2.16205	5.83106	17.9659	61.4049	96.7145
10	309.683	311.368	0	8.21058	2.24015	6.22304	19.7516	69.4338	22.718
11	310.943	309.701	0	9.03974	2.24458	6.27212	20.0961	71.7549	28.8871
12	310.876	308.696	0	9.41433	2.22706	6.10825	19.0451	65.4523	44.873
13	311.092	308.395	0	10.1242	2.54879	8.24626	30.8729	127.989	19.3397
14	311.877	307.414	0	8.18178	2.18275	5.93855	18.4759	63.6903	72.4235
15	311.381	307.559	0	7.91767	2.20745	6.20935	20.4865	76.884	22.6348
16	310.351	308.384	0	8.44101	2.32931	6.85302	23.2607	87.7442	55.2714
17	308.722	309.632	0	8.41001	2.67041	9.2114	37.1033	165.803	40.1499
18	304.996	312.074	0	8.37702	2.45432	7.58367	27.1142	108.019	69.9739
19	300.526	315.439	0	9.1165	2.40611	7.59457	28.2917	118.04	21.816
20	297.974	317.31	0	9.68834	2.41678	7.15615	24.015	88.4913	56.9706
21	294.763	318.873	0	8.06846	2.13734	5.65154	16.9136	55.4978	12.2853
22	294.841	319.724	0	8.45411	2.26491	6.47692	21.5092	80.2615	54.5036
23	294.039	319.839	0	7.26091	2.18771	6.16933	20.4545	76.9111	118.791
24	291.388	321.327	0	7.54742	2.51351	8.33381	32.6152	142.475	25.2499
25	295.452	320.316	0	7.95987	2.43702	7.36005	25.2533	95.1304	73.5064
26	294.703	320.529	0	7.98274	2.25921	6.58532	22.6787	88.9045	37.2858
27	295.679	319.996	0	7.28598	2.3194	7.10954	25.8047	105.106	47.8159
28	292.971	322.191	0	7.71366	2.27241	6.46834	21.4669	80.9454	66.9348
29	290.087	322.962	0	6.63274	2.1467	6.27623	22.5682	94.3572	23.9597
30	292.805	321.629	0	6.84949	2.38787	7.39013	26.8528	109.418	47.1899
31	289.444	323.334	0	6.54138	2.4333	7.86559	30.2096	130.123	38.3907
32	294.053	319.829	0	8.00576	2.25882	6.6531	23.2194	91.9728	55.7146
33	299.985	316.187	0	8.14999	2.4147	7.65779	28.7369	121.21	61.1884
34	302.532	313.694	0	7.97062	2.42735	7.45937	26.5325	105.197	73.7524
35	307.86	311.252	0	7.14475	2.38281	7.3392	26.55	107.95	51.9023
36	313.355	306.406	0	6.28137	2.3389	7.17082	26.2338	109.114	52.8322
37	316.506	302.518	0	6.76186	2.25524	6.41533	21.1867	78.9884	89.5372
38	316.218	303.328	0	5.9275	2.39071	7.10434	24.267	92.4098	65.3207
39	315.865	303.488	0	6.54323	2.1817	6.12008	20.2475	76.0687	69.3215
40	316.628	300.579	0	7.06865	2.11183	5.49613	16.0812	51.1783	28.6211
41	322.119	293.353	0	6.0587	2.01282	5.10475	14.8257	47.7035	41.4139
42	328.697	286.089	0	8.67712	2.09407	5.44015	16.1165	53.1635	7.16749
43	329.846	285.793	0	8.04786	2.00804	4.96474	13.8243	42.0831	14.5142
44	328.763	286.511	0	8.39318	2.32099	6.66511	21.6518	76.8383	31.7848
45	328.294	287.355	0	9.02936	2.32252	6.84283	23.264	87.7803	29.7082
46	330.822	286.341	0	9.16131	2.23934	6.247	20.0409	71.7441	15.0507
47	329.315	286.543	0	7.8335	1.96831	4.8872	14.0964	46.2831	6.44154
48	324.737	285.4	0	8.00043	2.05732	5.33412	16.0875	55.3439	21.7117
49	318.438	284.078	0	6.60968	2.23465	6.28709	20.183	71.3802	63.7425
50	313.329	285.735	0	5.81271	1.94715	4.7866	13.5194	42.6195	39.8088
51	314.774	284.744	0	5.72621	2.04336	5.14845	14.7823	47.2655	17.3169
52	311.552	286.894	0	4.95534	2.02646	5.22947	15.726	53.5768	61.1048
53	312.961	286.477	0	5.48429	2.18678	6.2629	21.1672	80.6949	51.1515
54	315.803	284.914	0	5.8001	1.86466	4.5037	13.034	44.4614	11.1578
55	309.688	282.777	0	5.65352	2.09194	5.45743	16.3432	54.8234	87.6902
56	307.087	283.538	0	6.33567	2.1788	6.31243	22.3185	91.8806	36.772
57	307.013	283.306	0	6.90112	1.98308	5.29146	17.3682	67.2674	48.5982
58	305.196	283.734	0	7.62455	1.90951	4.58004	12.6376	39.2576	0.114647
59	303.577	283.789	0	6.66569	2.02545	5.20526	15.5769	52.9193	26.2356
%%	Trajectory	20
%%	frame	x	(pixel)	y	(pixel)	z	(pixel)	m0	m1	m2	m3	m4	s
0	316.628	340.678	0	7.80306	2.2405	6.67511	24.1306	100.674	57.0671
1	316.174	340.868	0	7.62511	2.4656	8.1766	32.1724	141.14	21.9788
2	315.119	340.97	0	10.1335	2.68173	9.0732	35.2972	151.203	15.1073
3	315.062	341.417	0	10.6308	2.56267	8.4186	32.3565	139.041	10.5666
4	315.75	341.004	0	11.2286	2.68713	9.07529	35.0873	148.781	8.76951
5	317.161	340.703	0	7.81629	2.56558	8.56165	33.4747	145.675	47.6962
6	317.045	340.738	0	9.67175	2.71799	9.36109	37.0911	161.583	20.0346
8	315.05	341.296	0	7.34086	2.80775	10.0622	41.0435	181.734	11.919
10	306.45	341.941	0	10.5319	3.21005	13.107	60.2796	296.392	2.45278
11	306.312	342.221	0	12.633	3.2206	12.8647	57.5881	276.3	5.77167
13	309.948	341.663	0	8.9598	2.9102	10.4066	42.1811	186.448	16.4133
14	307.812	341.612	0	9.71759	3.02871	11.3044	47.3089	213.227	15.3833
15	306.78	341.338	0	8.93024	3.00688	11.3221	48.1788	221.421	4.65099
16	305.905	341.192	0	8.41498	2.45619	7.77677	28.9243	121.033	28.9873
17	307.747	341.286	0	10.7634	2.90532	10.4962	42.9834	191.276	19.5132
18	306.046	340.681	0	11.6163	3.22951	12.9074	57.6415	275.454	0.139172
19	306.32	340.434	0	10.9308	2.84917	10.1239	41.2384	184.612	1.17245
20	306.21	340.356	0	9.49702	2.94057	10.8981	46.0721	212.304	23.9095
21	306.089	340.636	0	10.2409	2.84425	10.1327	41.2313	183.573	11.3876
22	305.75	340.348	0	9.60496	2.65362	8.70234	32.4619	132.939	34.7098
23	305.197	340.76	0	12.7352	2.91556	10.3977	41.9166	184.085	1.26052
24	304.494	340.132	0	12.0983	2.87179	10.0404	39.4446	168.077	4.53843
25	305.334	339.687	0	11.6542	2.77698	9.34878	35.243	143.873	3.95054
26	306.022	340.421	0	11.9961	2.87988	10.3128	41.7824	183.753	0.136321
27	306.227	339.996	0	10.0522	2.8236	10.044	40.9685	183.296	46.3795
28	306.048	340.004	0	10.5766	3.00139	11.4701	49.8918	234.746	6.76276
29	305.374	341.066	0	10.8017	3.00984	11.1318	46.2783	207.799	22.6824
30	306.282	340.111	0	9.92076	2.78156	9.54341	37.1147	157.682	2.73545
31	305.959	341.14	0	8.89838	2.47677	7.91242	29.7056	125.13	25.8078
32	305.932	339.969	0	9.51784	2.88423	10.6706	45.3147	209.566	16.0094
33	305.822	340.565	0	9.32719	2.65798	8.96673	34.8301	149.015	2.59446
34	305.445	340.446	0	9.44113	2.85453	10.0626	39.9754	172.088	25.5756
35	305.336	340.21	0	9.44867	2.69065	8.92902	33.7009	139.738	25.5853
36	305.917	340.441	0	10.0069	3.05626	11.3575	47.4441	214.502	15.4087
%%	Trajectory	23
%%	frame	x	(pixel)	y	(pixel)	z	(pixel)	m0	m1	m2	m3	m4	s
0	325.796	345.83	0	6.17138	1.83537	4.09242	10.1256	27.0463	20.443
1	325.347	346.261	0	6.51863	1.95426	5.05978	16.0425	60.8672	41.8096
2	325.065	346.052	0	6.24453	2.19152	6.3345	22.0413	88.2691	101.8
3	325.287	345.974	0	5.67257	1.82028	4.11359	10.5041	29.4771	1.09278
4	325.314	346.294	0	4.55152	1.86871	4.60518	13.8516	49.9531	17.3576
5	326.084	345.956	0	5.61607	2.07699	5.59594	17.7619	64.0393	56.8617
6	326.598	346.187	0	5.61951	2.19907	6.15094	19.9593	72.6382	68.8813
7	325.917	345.886	0	6.36603	2.30517	7.39325	29.2387	132.362	61.079
8	325.546	346.144	0	5.19651	1.76698	3.87508	9.57805	25.9848	0.200597
9	324.995	345.691	0	6.87967	2.03023	5.36234	16.9536	62.3131	34.7674
10	324.574	346.022	0	6.69227	2.00526	5.02122	14.4635	46.817	36.7479
11	324.21	346.394	0	5.23074	1.8573	4.36894	12.1278	39.4643	4.80649
12	323.952	346.821	0	7.35433	2.20313	5.93412	18.0431	60.2065	82.6642
13	323.948	347.027	0	7.50701	2.22551	6.28307	20.4161	73.5108	75.9574
14	323.461	346.523	0	6.44227	2.14595	5.80919	18.1089	62.9281	130.362
15	323.646	346.25	0	6.06642	2.07293	5.50189	17.1077	60.558	67.1436
16	323.967	346.826	0	6.29528	2.00621	5.07817	14.8485	49.0489	41.9534
17	323.454	346.624	0	6.86184	2.19331	6.0959	19.7467	72.1289	90.8837
18	323.499	347.071	0	6.48207	2.21116	6.20708	19.9084	70.1643	53.8465
19	323.115	347.286	0	6.56618	2.15455	5.97527	19.3974	70.9511	80.8133
21	324.071	346.605	0	6.62894	2.13409	5.78876	18.4012	66.8529	55.577
22	324	346.508	0	5.36118	2.28902	7.03838	25.8649	107.436	30.7149
%%	Trajectory	24
%%	frame	x	(pixel)	y	(pixel)	z	(pixel)	m0	m1	m2	m3	m4	s
0	450.995	363.936	0	10.9379	2.39166	7.21478	25.3043	99.4503	18.7965
1	451.533	364.272	0	10.5169	2.60287	8.34487	30.4667	122.351	15.7851
2	453.566	364.39	0	11.5319	2.88281	10.0811	39.4197	166.358	6.20414
4	454.713	365.17	0	8.22544	2.617	8.84855	35.0072	153.855	38.2352
5	459.764	365.22	0	9.62736	2.55692	8.41466	32.096	135.36	21.8091
6	464.228	365.514	0	9.99164	2.64095	8.59979	31.6067	126.217	14.9796
7	467.58	365.842	0	10.2421	2.39389	7.27608	25.7562	102.255	20.7445
8	470.059	365.815	0	10.2965	2.56876	8.41961	31.9239	133.733	10.0412
9	470.97	365.7	0	9.70071	3.00033	11.3004	48.067	220.515	3.99333
10	471.671	365.765	0	9.2717	3.00901	11.4216	49.0674	227.608	26.9617
11	475.802	366.469	0	10.7607	2.59503	8.51663	32.3054	135.719	15.2237
12	482.08	368.465	0	13.0811	2.90084	10.4677	42.7861	189.861	5.63494
13	483.527	368.591	0	13.4715	2.96301	10.6648	43.0105	187.451	10.9462
14	482.84	368.533	0	11.3266	2.9781	10.7971	43.9594	193.685	9.02844
15	482.936	368.659	0	11.7235	3.0141	11.1798	46.6918	210.858	1.45196
16	482.748	367.916	0	9.88773	2.96739	10.9598	45.6735	205.836	11.2877
17	486.105	368.702	0	15.248	3.27905	12.8513	55.5662	256.02	0.091389
18	482.907	368.357	0	12.83	3.14553	11.9741	50.7694	231.17	0.424879
19	487.01	369.236	0	13.6171	2.76503	9.44501	36.6577	155.538	1.1041
20	486.433	369.628	0	12.9237	2.99891	11.1476	46.9441	214.382	0.185815
21	491.408	369.07	0	11.3527	2.70991	9.09764	34.5291	142.386	15.9197
22	493.2	369.767	0	12.195	2.55034	8.13031	29.7105	119.732	17.3885
23	495.433	369.962	0	12.0185	2.67012	8.69551	31.9223	127.716	11.0148
24	494.914	370.42	0	11.6024	2.79235	9.93819	40.6379	181.73	11.1472
25	497.81	371.271	0	12.0297	2.94337	10.941	46.1739	210.949	3.17591
26	497.05	371.061	0	10.7979	3.01476	11.4165	48.9133	226.506	0.803019
27	494.836	370.457	0	6.90188	2.35458	7.52336	29.2309	130.064	34.9488
29	502.863	370.054	0	10.1732	2.72733	9.27765	35.7984	150.49	10.3464
30	502.797	370.212	0	11.4142	2.46513	7.72877	28.2184	115.14	8.18759
31	504.091	370.338	0	12.1589	2.65256	8.79211	33.3214	138.749	0.943647
32	504.048	370.642	0	9.92956	2.94175	10.5464	42.6113	187.022	8.63635
33	505.2	370.823	0	10.4147	2.85367	10.2621	41.9803	186.64	14.9611
34	504.609	371.481	0	10.0838	2.5844	8.62208	33.5678	145.29	20.4466
35	503.97	371.841	0	9.1028	2.60902	8.75583	34.261	149.153	24.5295
36	504.648	373.142	0	10.8339	2.6535	8.92109	34.5062	146.981	4.81583
37	509.92	372.713	0	10.6847	2.58786	8.30016	30.5922	125.21	7.94203
38	513.525	373.181	0	12.9088	2.75391	9.33295	35.8871	150.98	8.62395
39	513.945	373.791	0	11.0576	2.78871	9.85639	39.9229	176.836	12.3431
40	518.231	374.423	0	15.2087	2.8117	9.62168	36.9455	153.659	9e-05
41	519.733	374.859	0	14.9061	2.56263	8.04148	28.6305	111.961	3.1e-05
42	521.521	375.32	0	14.6332	2.57241	8.01457	27.9973	106.153	0.000737
43	522.71	374.185	0	14.6515	2.63374	8.43285	30.2817	117.938	3.16037
44	523.502	374.291	0	14.0852	2.84233	10.1028	40.9344	181.086	0.001894
45	522.695	374.3	0	13.5199	2.80391	9.75013	38.3726	164.189	0.011801
46	527.082	373.648	0	11.0301	2.65671	8.91038	34.2837	144.931	14.985
47	526.522	373.722	0	9.65347	3.01823	11.6813	51.2842	242.586	13.394
48	526.24	373.633	0	10.8162	2.51332	8.13009	30.5937	127.725	11.1645
49	526.041	373.887	0	10.6338	2.9439	10.6524	43.3797	191.228	2.72224
50	527.172	373.868	0	10.9439	2.62526	8.80342	34.3582	148.889	13.2008
51	530.806	373.782	0	9.83462	2.37669	7.27437	26.1872	106.203	28.6341
52	531.721	374.078	0	9.33842	2.50357	7.67791	26.696	101.95	14.608
53	531.825	374.044	0	10.5747	2.6158	8.63563	32.8576	138.132	7.7553
54	528.49	374.806	0	9.53969	3.05273	11.8432	52.1401	247.637	12.4273
55	528.066	374.272	0	11.205	2.93126	10.6869	44.042	196.692	10.5077
56	529.204	374.287	0	10.953	2.95352	10.8422	45.0953	203.512	1.54968
57	529.622	374.008	0	10.4498	2.79238	9.89782	40.1769	178.181	10.0584
58	525.905	374.537	0	10.9325	2.91424	10.8032	45.8773	212.212	21.0847
59	524.797	374.729	0	11.281	2.93347	10.8922	46.3632	215.444	2.32857
%%	Trajectory	27
%%	frame	x	(pixel)	y	(pixel)	z	(pixel)	m0	m1	m2	m3	m4	s
0	502.595	376	0	8.01641	2.26078	6.54233	22.1232	84.0451	39.6608
1	502.562	376.161	0	8.64682	2.39947	7.44941	27.0794	109.966	47.619
2	502.272	376.066	0	8.64316	1.96611	4.92032	14.5156	49.5788	23.0063
3	503.94	376.267	0	7.18015	2.2056	6.02622	18.7525	64.5222	69.7567
4	506.663	376.451	0	8.28229	2.1467	5.89975	19.0875	70.5024	56.7651
5	504.538	376.214	0	8.12637	2.20207	6.39541	22.2687	88.8489	60.7627
6	502.381	376.447	0	7.16312	2.1204	5.70876	17.969	64.2657	71.3791
7	496.695	376.793	0	6.63671	2.36217	7.1844	25.4102	99.89	55.1582
8	494.007	377.671	0	7.59613	1.98686	4.92399	13.844	42.7287	13.6612
9	491.745	377.827	0	7.04046	1.90535	4.41786	11.4035	31.8814	1.24371
10	489.378	378.001	0	6.66623	1.99376	4.96262	14.3304	47.2315	36.9034
12	479.308	376.923	0	8.83788	2.42302	7.40972	26.2233	103.513	59.1045
13	473.657	378.259	0	7.71978	2.4195	7.55052	27.7488	114.724	55.4521
14	473.865	378.432	0	8.40696	2.27475	6.73321	23.6013	93.7019	74.9887
15	474.432	378.435	0	8.03452	2.19935	6.2714	21.1198	80.7305	22.5137
16	476.078	378.577	0	9.10698	2.40696	7.32848	25.7885	100.921	7.89019
17	476.879	378.144	0	9.16651	2.40632	7.20206	24.811	95.44	42.1319
18	475.199	378.79	0	10.0155	2.26911	6.18787	18.7927	61.8578	6.93402
19	475.653	378.032	0	7.3658	2.34143	6.77018	22.1624	79.4161	59.8514
20	474.264	377.962	0	7.94464	2.21661	6.02075	18.5094	62.6114	54.0841
21	474.524	378.423	0	7.43335	2.33286	6.929	23.9131	92.2212	88.5351
22	476.726	378.377	0	8.51682	2.14164	6.01877	20.3764	79.8127	38.6465
23	476.602	378.189	0	9.22017	2.3687	6.99252	23.4249	85.7967	35.4334
24	473.815	378.491	0	8.85586	2.7277	9.44302	37.5508	163.935	37.943
25	475.276	377.893	0	8.74892	2.67288	8.62686	31.5237	126.544	65.1663
26	472.977	378.817	0	7.09378	2.46879	7.96847	30.293	128.966	51.5259
27	473.034	378.711	0	7.99176	2.26974	6.56387	22.0597	83.0291	34.7162
28	472.591	379.195	0	7.60361	2.18938	6.17566	20.6464	79.0102	73.1449
29	474.539	378.409	0	7.39645	2.55908	8.37512	31.6249	131.509	28.8827
30	472.795	379.407	0	8.76735	2.24382	6.29733	20.21	71.6395	42.7559
31	476.286	378.036	0	9.40915	2.83145	9.90353	39.2736	169.675	21.0773
32	472.546	378.967	0	7.09462	2.28226	6.86856	24.7197	101.165	59.9939
33	468.278	380.849	0	7.82854	2.07249	5.33483	15.5814	50.0302	4.71768
34	467.919	381.429	0	7.55178	2.09328	5.46658	16.3193	54.0473	38.8048
35	463.033	382.203	0	8.65733	2.40068	7.47809	27.3322	111.933	31.5423
36	455.374	383.875	0	8.2029	2.28273	6.74808	23.4971	92.4973	42.7467
37	450.783	385.57	0	7.0928	1.94089	4.80648	13.9621	46.5372	10.0138
38	453.213	383.939	0	7.33985	2.33771	6.81572	22.8375	85.2772	46.3301
39	452.526	384.244	0	6.95319	2.17119	6.44605	23.5791	99.8575	67.971
40	454.99	383.123	0	8.45025	2.4784	8.04916	30.7867	131.664	47.6489
41	453.575	383.547	0	7.35851	2.32297	7.05447	25.3669	103.154	56.4751
42	444.923	385.198	0	9.02148	2.52324	8.09846	30.1815	125.393	8.04544
43	435.403	387.111	0	7.44145	2.31646	6.88717	24.0189	94.6751	25.3416
44	436.136	387.644	0	7.23215	2.27047	6.65053	22.9143	89.0627	88.6315
45	437.727	387.463	0	6.42085	1.98766	5.27168	17.3302	68.3121	36.6168
46	441.351	386.639	0	8.09113	2.49233	7.93386	29.4977	122.844	63.9296
47	437.219	387.605	0	6.70906	2.25434	6.46334	21.7337	82.9577	106.481
49	421.311	389.699	0	8.66509	2.32184	6.9585	24.4684	96.6585	32.4724
50	414.215	390.1	0	7.412	2.30135	6.83941	23.6574	91.207	116.938
51	414.89	390.357	0	8.42001	2.23743	6.42155	21.6054	81.9853	12.8557
52	411.253	390.516	0	6.94651	2.07373	5.68084	18.7206	71.5088	47.574
53	409.275	390.949	0	7.92247	2.28273	6.96434	25.8586	110.69	49.3239
54	403.964	391.449	0	14.5465	2.85032	9.88559	38.5907	163.8	0.000245
55	402.445	391.523	0	14.1403	2.89686	10.2256	40.536	174.062	0.009703
56	400.786	391.625	0	13.2348	2.72701	9.1659	34.8538	144.368	0.001692
57	402.025	391.85	0	10.6609	2.9698	11.0724	46.7089	213.141	24.0697
58	403.201	392.796	0	10.2628	2.7162	9.1232	34.9627	147.282	47.3462
59	402.547	392.784	0	10.31	2.7462	9.28465	35.6524	149.795	32.6656
%%	Trajectory	28
%%	frame	x	(pixel)	y	(pixel)	z	(pixel)	m0	m1	m2	m3	m4	s
0	521.249	380.13	0	13.6141	3.15147	12.0016	50.8563	231.287	0.196182
1	520.736	379.936	0	12.8323	3.01407	11.1051	46.0203	206.397	11.8604
2	521.504	379.071	0	14.4135	3.06816	11.5244	48.4327	218.885	11.7709
3	521.929	379.589	0	14.4607	3.47381	13.9473	60.8577	280.83	0.428282
4	522.468	380.745	0	12.6659	3.49069	14.2048	63.0413	296.212	1.14549
5	523.381	375.566	0	15.0778	3.17738	12.2112	52.3767	241.49	1.00609
6	523.429	375.959	0	14.2987	3.08317	11.7565	50.4387	233.248	8e-06
7	524.399	374.936	0	12.9755	3.02816	11.5483	50.0193	234.507	15.1935
8	526.016	374.748	0	10.9701	2.92111	10.9589	47.308	222.734	9.63202
9	526.169	374.642	0	10.9877	2.66677	9.31409	38.1839	173.727	9.4156
10	524.058	375.725	0	13.4965	3.24189	12.8887	57.1932	271.722	1.79898
11	522.304	376.621	0	16.8244	3.16054	12.0123	50.6599	228.859	1.1008
12	524.144	375.705	0	13.822	2.80511	9.87297	39.8183	176.109	0.798039
13	526.369	374.932	0	10.6393	2.74651	9.70385	39.5796	177.17	15.9005
14	529.791	374.788	0	7.98566	1.99007	4.9233	13.8426	42.9446	11.3153
15	529.104	375.13	0	8.65026	2.03269	5.27511	16.2206	57.8538	10.3395
16	526.157	375.586	0	9.97292	2.73256	9.8184	41.4125	193.311	46.073
17	522.916	375.856	0	13.0754	2.95018	10.7877	44.799	202.58	0.933407
18	523.972	375.9	0	12.2267	2.82246	10.2734	43.35	200.924	10.1352
19	521.975	376.664	0	17.6439	3.19916	12.2797	52.2006	237.357	3.04181
20	520.393	376.968	0	16.6637	2.81956	9.59552	36.5337	150.553	0.01265
21	520.574	377.555	0	17.2968	3.19236	12.0595	50.3388	225.062	1.17102
22	517.966	376.51	0	12.1532	2.4637	7.6734	27.8679	113.608	9.0307
23	516.491	379.143	0	10.2519	2.73485	9.59549	39.1125	176.18	16.342
24	519.52	376.728	0	4.75772	2.12482	6.27496	23.3834	103.069	5.5125
25	520.523	376.489	0	5.30767	2.07913	5.65257	18.3539	68.6687	31.4747
26	519.527	376.939	0	6.79981	2.27537	6.57693	21.9771	81.7872	76.4386
28	519.588	377.338	0	7.10856	2.41946	7.64123	28.8584	124.557	96.8641
29	519.531	377.941	0	6.85014	2.6176	8.74767	33.8481	145.052	36.5516
30	520.407	377.001	0	5.53655	2.24088	6.58463	23.0118	91.6111	41.9328
31	518.939	376.361	0	5.31598	2.28269	7.12319	27.1296	118.549	3.33228
32	519.645	376.188	0	5.50302	2.24706	6.69333	24.0245	99.0019	47.1292
34	519.892	376.572	0	5.51954	2.11845	5.8052	18.8431	70.2402	54.6117
35	520.183	376.706	0	6.22784	2.39482	7.62147	29.1144	126.089	20.4547
%%	Trajectory	31
%%	frame	x	(pixel)	y	(pixel)	z	(pixel)	m0	m1	m2	m3	m4	s
0	325.633	398.853	0	6.36173	2.04851	5.35393	16.3495	56.6148	34.6423
1	325.656	398.77	0	7.68102	2.21479	6.31945	21.2415	81.0184	53.3281
2	327.197	398.824	0	7.22568	2.2905	6.88781	24.82	102.405	88.3479
4	332.863	399.326	0	7.90671	2.31517	6.86189	23.6547	91.1405	37.4111
5	335.792	399.76	0	8.89474	2.56237	8.42168	32.519	140.986	29.3796
6	338.706	399.882	0	8.88806	2.46141	7.63391	27.3819	109.351	63.6103
7	339.46	399.44	0	10.7215	2.67555	8.82934	33.3153	138.935	12.1946
8	342.466	398.475	0	8.69067	2.46934	7.74536	28.2832	115.641	29.3811
9	345.349	397.882	0	7.62903	2.43731	7.67091	28.4254	118.339	51.8004
11	344.995	397.692	0	8.68452	2.76049	9.81222	40.2124	180.495	22.8738
%%	Trajectory	34
%%	frame	x	(pixel)	y	(pixel)	z	(pixel)	m0	m1	m2	m3	m4	s
0	459.004	415.839	0	9.05735	2.27047	6.46362	21.0006	75.0447	51.6046
1	459.738	416.495	0	7.98483	2.30373	6.7214	22.8729	87.7702	33.5844
2	460.408	416.186	0	10.6989	2.64256	8.55926	31.5141	127.401	6.56668
3	462.209	416.907	0	9.56293	2.46597	7.61386	26.9125	104.838	12.0507
4	464.418	417.016	0	8.39634	2.59427	8.6786	33.9396	147.71	50.9026
5	466.44	416.646	0	7.22986	2.54936	8.23202	30.5909	125.315	96.461
6	468.675	415.626	0	8.1744	2.30507	6.74656	22.9732	87.8902	28.1239
7	470.339	415.075	0	9.07657	2.39042	7.12233	24.302	91.6481	15.2136
8	469.925	414.023	0	8.38685	2.68918	9.47755	38.7173	173.134	13.2442
9	472.035	412.828	0	10.0878	2.42307	7.38581	25.8392	99.9096	8.05259
10	475.058	412.704	0	8.94171	2.55429	8.14999	29.965	122.217	55.8872
11	476.401	412.655	0	10.2663	2.53757	8.15983	30.2528	123.876	17.9113
12	476.902	412.522	0	9.88228	2.72989	9.34447	36.5319	156.438	29.165
13	477.941	411.94	0	10.2584	2.58198	8.38688	31.4319	130.419	15.0513
14	474.275	412.53	0	9.49703	2.47214	7.76319	28.2089	113.761	25.295
15	475.56	412.784	0	10.2331	2.51192	7.94812	29.0078	117.576	14.6586
16	476.477	412.389	0	9.78754	2.49903	7.85512	28.3858	113.419	5.89368
17	479.657	412.364	0	9.03601	2.29246	6.47766	21.0139	76.3139	17.9883
18	482.095	412.668	0	8.3154	2.34775	6.81674	22.4584	81.1729	84.2217
19	487.575	411.694	0	7.29606	2.13468	5.77937	18.1449	63.8639	38.5853
21	495.846	408.976	0	5.19717	2.4037	8.15653	33.8585	158.486	30.8359
%%	Trajectory	35
%%	frame	x	(pixel)	y	(pixel)	z	(pixel)	m0	m1	m2	m3	m4	s
0	864.278	418.93	0	9.35122	2.28751	6.41604	20.3808	71.1721	53.7077
1	863.083	419.004	0	8.3895	2.3879	7.2369	25.3275	98.4476	50.3509
2	864.777	419.681	0	8.22931	2.30761	6.49997	20.6559	72.0567	49.9191
3	864.509	419.326	0	8.60979	2.24387	6.13249	18.7582	62.2706	73.0201
4	864.673	419.374	0	8.89737	2.33776	6.56456	20.552	69.7642	62.4205
5	863.315	419.555	0	7.91148	2.44891	7.47992	26.2426	102.125	35.0455
6	863.597	419.377	0	7.9808	2.32928	6.54377	20.4203	68.5974	18.8658
7	863.749	419.074	0	8.96661	2.29693	6.39538	20.1025	69.4394	45.771
8	863.032	419.487	0	8.52411	2.4413	7.14877	23.3362	82.4859	65.3216
9	864.153	419.677	0	7.50011	2.16737	5.78111	17.3944	57.2049	97.1256
10	866.077	419.823	0	8.97023	2.40895	7.20104	24.7554	94.8085	60.6589
11	865.905	420.059	0	7.97714	2.4018	7.56419	28.2379	118.963	26.9821
12	866.446	419.982	0	9.76443	2.71718	9.11443	34.8415	146.502	27.3006
13	864.926	420.155	0	8.10299	2.59953	8.68398	33.6444	144.142	26.2046
14	864.355	419.476	0	9.74446	2.15783	5.69088	16.8956	54.8942	21.7236
15	862.68	419.024	0	9.43366	2.48227	7.47582	25.1485	91.5306	55.3864
16	860.776	418.354	0	9.18413	2.9342	10.7613	44.8703	203.306	24.7777
17	863.367	419.023	0	8.65524	2.41985	7.09199	23.2574	82.717	45.4591
18	863.842	418.699	0	8.09539	2.38326	6.833	21.8222	75.3107	91.7951
19	863.527	419.029	0	7.60684	2.45055	7.31385	24.5978	90.5434	33.9501
20	863.747	418.703	0	8.85493	2.52571	7.73188	26.5264	98.7624	37.1722
21	863.144	418.552	0	8.61205	2.65369	8.74075	32.6085	132.556	51.5322
23	862.898	417.949	0	7.80893	2.61142	8.72296	33.736	144.05	37.0502
24	864.073	418.374	0	8.61429	2.44798	7.22614	23.8802	85.649	21.1218
26	862.082	418.519	0	8.04494	3.24835	12.6918	54.7499	251.799	2.37072
27	862.08	418.343	0	8.12086	2.89419	10.2106	40.4831	174.051	1.6577
28	861.902	419.263	0	7.63197	3.20856	12.0372	49.569	217.879	0.047863
29	861.238	418.692	0	7.89988	2.66196	8.69599	32.092	129.222	57.7561
30	861.045	418.616	0	7.60215	2.65389	8.98147	35.1241	151.505	21.2432
31	861.643	418.689	0	8.86951	2.87734	10.0003	38.9149	163.893	11.6573
32	860.964	417.58	0	8.4561	2.73064	9.96479	42.5345	199.279	23.7216
34	862.822	418.551	0	9.20527	2.76922	9.20716	34.2271	137.811	28.8402
35	861.889	417.967	0	7.10984	2.76241	9.84537	40.4572	181.85	11.1753
36	861.408	418.441	0	8.07225	3.2298	12.0855	49.4883	216.232	2.5435
38	863.164	418.562	0	7.87117	2.65018	8.41589	29.7073	113.02	37.2975
39	863.799	418.711	0	8.59768	2.37998	6.92657	22.7838	82.0949	57.0394
40	863.279	418.387	0	6.18579	2.58339	8.1147	28.7125	110.96	43.1826
41	861.494	418.377	0	8.50246	3.23988	12.1763	50.0659	219.425	3.62143
42	861.571	417.799	0	6.62795	2.59551	8.92879	35.825	158.162	4.31837
43	862.54	417.927	0	7.72663	3.03853	11.2864	46.8786	209.433	8.43172
44	860.969	417.823	0	7.68738	2.78256	9.74844	39.4592	176.442	24.2703
45	861.068	417.808	0	7.34199	2.59523	8.8372	35.566	159.963	40.1285
46	862.455	418.026	0	8.51019	2.94458	10.3598	40.4429	169.564	10.1625
47	862.454	418.824	0	8.42718	2.50698	7.57678	25.5413	93.1164	39.2561
48	862.688	418.482	0	8.45931	2.47025	7.59712	26.6845	103.342	46.4705
50	863.272	418.743	0	7.73724	2.50931	7.71638	26.8133	101.949	57.1229
52	863.231	417.974	0	7.25422	2.49781	7.84647	28.1434	110.663	53.3116
53	864.38	419.003	0	7.62229	2.47414	7.52294	26.0161	99.1305	39.7018
54	863.854	418.432	0	7.47012	2.57774	7.96315	27.3815	101.75	29.2674
56	864.507	418.497	0	8.46484	2.51836	7.85547	27.9363	109.55	11.8233
57	871.108	416.522	0	9.38436	3.15684	12.4816	55.3053	262.356	9.78157
58	869.899	418.222	0	9.91556	2.99691	11.5702	50.9635	242.567	7.40379
59	870.481	418.268	0	9.72089	2.90197	10.5768	43.9811	199.324	55.8923
%%	Trajectory	36
%%	frame	x	(pixel)	y	(pixel)	z	(pixel)	m0	m1	m2	m3	m4	s
0	534.013	417.391	0	11.4565	3.23649	12.2205	50.8972	227.236	2.43052
1	533.31	417.715	0	11.5597	3.3632	13.1124	55.9981	254.595	0.39
2	534.222	417.93	0	11.0293	2.97184	10.9092	45.181	202.799	14.54
3	535.023	418.392	0	8.56796	2.89518	10.4634	43.2841	196.14	14.4546
4	533.903	418.318	0	10.2382	2.87838	10.3166	42.0436	187.004	24.5051
5	534.332	417.879	0	11.1479	3.14714	11.8672	49.5679	221.805	21.0389
7	534.094	417.573	0	10.7679	3.13069	11.5934	47.4927	208.631	2.28556
8	533.029	418.038	0	10.3082	2.87136	10.1948	41.1294	180.931	3.25485
9	535.059	418.16	0	9.48735	2.71922	9.49537	38.4194	171.432	49.9741
10	534.37	418.032	0	9.99037	2.86187	10.1694	41.0481	180.695	16.3883
11	533.593	417.625	0	11.542	2.83665	9.92462	39.4147	170.859	15.2769
12	534.291	418.14	0	9.94456	3.30448	12.7099	53.5698	240.628	27.7429
13	534.992	417.554	0	9.13343	2.85865	10.1482	40.9745	180.61	37.0788
14	534.044	417.746	0	10.3603	2.96474	10.8545	45.1165	204.219	11.4694
15	533.939	417.981	0	10.3164	3.19574	12.2676	52.2789	238.807	0.303922
16	534.178	418.187	0	9.96368	2.83976	10.1464	41.5971	187.013	35.6821
17	534.368	418.099	0	10.2962	2.95352	10.6974	43.8027	195.03	13.8528
18	533.245	418.124	0	9.82678	3.2089	12.3826	53.1674	244.96	12.1776
19	533.057	417.755	0	10.4795	3.26921	12.4127	51.6152	228.802	0.268055
20	533.922	417.717	0	9.08103	3.00854	11.3663	48.6153	224.67	29.5149
22	532.638	417.336	0	10.7611	3.17297	12.0572	50.8564	229.894	9.25914
23	533.258	417.966	0	10.1748	3.13314	11.6857	48.3459	214.906	5.5691
24	532.985	417.427	0	10.5043	3.55157	14.2878	62.1822	286.195	0.007156
25	532.016	417.38	0	10.0265	3.14017	11.859	49.7625	224.001	31.3995
26	532.331	417.624	0	9.93112	3.50993	13.9459	59.8503	271.239	2e-06
27	534.14	417.72	0	9.49151	2.87742	10.1691	40.8058	178.779	28.8805
28	534.313	418.146	0	9.67236	3.03295	11.2778	47.1741	213.421	1.57624
%%	Trajectory	37
%%	frame	x	(pixel)	y	(pixel)	z	(pixel)	m0	m1	m2	m3	m4	s
0	822.18	424.81	0	7.2275	2.26124	6.31848	20.1972	71.6166	68.2196
1	822.414	424.302	0	7.29526	2.22516	6.50205	22.7217	91.0782	64.8615
3	821.638	424.472	0	6.17273	2.17596	6.19779	20.8472	79.216	56.7855
5	823.056	423.971	0	6.90576	2.29139	6.51854	20.9366	73.2647	64.8498
6	822.001	424.296	0	5.54015	2.26855	6.75908	23.8913	95.8427	66.089
7	822.157	424.358	0	5.98833	2.04946	5.3492	16.3722	57.3633	109.751
8	821.019	425.901	0	9.30726	2.80771	9.76582	38.559	165.935	20.7405
9	822.079	425.336	0	9.62189	2.20995	6.05329	18.787	63.9617	42.66
10	822.961	424.682	0	9.93388	2.26916	6.4244	20.8869	75.6334	35.4063
11	823.853	423.685	0	9.54965	2.99727	11.0827	46.2957	209.458	5.64344
12	821.5	424.604	0	6.31608	1.97587	5.04188	15.2912	53.9128	67.0188
13	822.033	424.357	0	7.6785	2.3478	7.02245	24.5288	96.3058	40.367
14	821.154	424.704	0	6.90304	2.01816	5.08747	14.5899	46.1694	29.9416
15	821.695	424.503	0	7.61342	2.09379	5.47742	16.4754	55.5149	65.1352
16	821.604	424.611	0	7.09726	2.37399	7.33526	26.4226	105.794	95.2842
17	822.358	423.948	0	7.69338	2.32918	6.94543	24.0178	92.4683	49.0106
18	821.423	424.183	0	7.94264	2.17366	5.95462	19.0495	69.3564	53.2752
19	822.073	424.344	0	6.82024	2.40641	7.18653	24.3599	90.369	22.2414
20	821.092	424.864	0	6.8093	2.26298	6.46246	21.3291	78.8798	109.876
21	821.869	424.085	0	6.11721	2.06288	5.37387	15.9838	52.267	47.9113
23	821.466	424.202	0	7.36633	2.3115	6.64901	21.8286	78.9929	80.7683
24	821.579	424.085	0	7.09802	2.22394	6.47722	22.0992	84.3432	54.8465
25	821.912	424.788	0	6.76725	2.19718	6.0598	19.1087	66.5922	66.9637
26	822.232	424.483	0	6.52578	2.42804	7.8007	29.5962	125.608	54.9633
27	821.398	424.752	0	6.58573	2.06766	5.29655	15.3558	48.8217	92.6359
28	822.064	424.291	0	7.37109	2.24897	6.34377	20.4483	72.6398	82.6207
29	821.465	424.277	0	7.12129	2.10569	5.52399	16.5625	55.3707	48.5475
31	821.988	424.46	0	6.33126	2.17832	6.18861	21.1428	83.673	60.7377
33	821.696	424.053	0	6.69292	2.1398	5.89324	19.1389	70.9389	83.1311
34	821.684	424.137	0	6.85794	1.99757	5.03797	14.6584	47.8144	36.2663
35	821.823	424.251	0	6.81763	2.04748	5.17244	14.7039	45.544	37.1221
36	822.025	424.353	0	7.54383	2.28524	6.46312	20.7587	73.3118	60.506
37	821.367	424.092	0	7.09335	2.35386	7.05	24.5803	95.9668	12.0702
38	821.914	423.934	0	5.75488	2.3693	7.3732	27.2239	113.436	56.7282
40	822.275	424.463	0	6.65077	2.29486	6.72311	22.7613	85.3874	108.787
42	821.875	424.602	0	7.61248	2.20555	6.05943	18.9759	65.4879	30.7386
%%	Trajectory	39
%%	frame	x	(pixel)	y	(pixel)	z	(pixel)	m0	m1	m2	m3	m4	s
0	747.9	428.782	0	10.1893	2.2548	6.34743	20.4352	72.7047	25.7897
1	747.507	428.664	0	9.42056	2.24124	6.31573	20.4289	73.2121	12.1231
2	747.632	428.54	0	9.39329	2.40906	7.29669	25.3992	97.7185	30.9581
3	746.613	429.433	0	8.93805	2.32506	6.64473	21.5196	76.5107	43.4391
4	746.741	429.637	0	9.89578	2.24347	6.22952	19.7007	68.8755	14.0616
5	746.89	429.329	0	9.6629	2.11767	5.60287	16.9726	57.1669	10.5021
6	746.221	429.442	0	9.76276	2.13491	5.62228	16.7838	55.1653	16.466
7	746.48	429.36	0	8.75706	2.17284	5.90549	18.3554	63.1618	28.274
8	746.776	429.049	0	9.03877	2.26428	6.4184	20.8582	75.1285	52.1949
9	747.172	429.111	0	8.40976	2.2605	6.48425	21.4375	78.8327	43.9318
10	747.262	428.517	0	8.89279	2.41625	7.27765	25.0844	95.4959	58.2799
11	747.588	428.761	0	8.56573	2.42713	7.29534	24.8549	92.5468	41.8073
12	747.721	428.453	0	8.61308	2.31562	6.60394	21.3765	76.1286	18.8123
13	747.94	428.054	0	8.65797	2.44014	7.43603	26.1337	102.525	22.3864
14	748.151	427.885	0	8.67049	2.3077	6.76008	22.84	85.6131	64.6703
15	747.95	427.856	0	10.307	2.34748	6.88838	23.023	84.4004	35.6755
16	748.236	427.935	0	6.61239	2.46844	7.89584	29.3379	120.746	66.9935
17	748.531	427.408	0	8.17247	2.32511	6.88168	23.6422	90.684	38.0676
18	748.338	427.127	0	9.04832	2.22524	6.41875	21.9465	85.4046	38.9868
19	748.888	427.114	0	9.04252	2.16267	5.75381	17.4909	59.2236	38.7668
20	748.839	427.428	0	8.2175	2.22128	6.1334	19.3739	68.0889	48.8934
21	748.444	427.275	0	8.2536	2.34238	6.93881	23.6879	89.6394	35.4088
22	748.646	427.107	0	10.0926	2.28905	6.63868	22.2995	83.6948	33.5507
23	748.733	426.753	0	8.29125	2.11499	5.6613	17.4459	59.777	40.4648
24	749.223	426.683	0	8.84448	2.23706	6.36474	21.1325	79.1659	32.5395
25	749.202	426.63	0	8.64404	2.20097	5.94079	17.9896	59.1172	24.9898
26	749.848	425.741	0	9.35395	2.21251	6.13492	19.5832	69.9922	4.64768
27	749.788	425.871	0	8.19337	2.07363	5.34483	15.5767	49.6474	23.8038
28	749.797	426.122	0	8.96985	2.35465	6.87308	23.0673	86.3503	19.1331
29	749.751	425.512	0	8.38066	2.17303	5.82063	17.6273	58.4977	46.0433
30	749.706	425.554	0	7.20856	2.18333	5.97604	18.8355	66.3077	34.9628
31	749.941	425.895	0	8.8597	2.32228	6.89925	23.8746	92.5902	16.945
32	749.877	426.516	0	9.59478	2.1947	5.91866	17.9773	59.6305	17.7015
33	749.389	426.32	0	9.12419	2.24558	6.34915	20.5944	74.0573	14.2394
34	749.213	426.077	0	7.53853	2.11527	5.48893	16.0387	51.2129	39.0595
35	749.789	425.786	0	8.09187	2.17759	5.76734	17.1663	55.8472	27.2692
36	749.511	426.862	0	8.22869	2.25246	6.34389	20.499	73.5151	46.973
37	749.229	426.468	0	7.72898	2.48649	7.77428	27.7768	108.79	31.5344
38	749.261	426.78	0	7.49301	2.23423	6.23157	19.9665	71.3594	48.8309
39	749.408	426.446	0	7.51267	2.28555	6.46134	20.7587	73.4752	33.5077
40	749.399	426.253	0	8.73284	2.19361	5.92214	18.018	59.8136	5.15668
41	749.735	426.416	0	7.28125	2.41417	7.34314	25.6608	99.0592	44.3345
42	749.126	426.811	0	7.41	2.59477	8.65936	33.6778	145.309	34.8839
43	748.907	426.66	0	7.75219	2.44786	7.63537	27.5916	110.938	78.841
45	749.582	426.428	0	6.76035	2.25454	6.47302	21.5063	79.5282	70.0711
46	749.295	426.67	0	7.09189	2.25799	6.55134	22.3421	86.1979	86.9375
47	749.534	426.093	0	9.09133	2.59984	8.67221	33.5087	143.138	24.1034
48	749.793	426.212	0	7.13965	2.26164	6.5892	22.5146	86.7625	64.927
49	749.713	425.973	0	7.68342	2.48213	7.88805	29.1586	119.871	75.1813
51	749.354	426.818	0	6.94564	2.5099	7.76957	27.3126	105.355	74.9256
53	749.43	426.591	0	7.18462	2.49092	7.9685	29.6196	122.352	47.3328
%%	Trajectory	41
%%	frame	x	(pixel)	y	(pixel)	z	(pixel)	m0	m1	m2	m3	m4	s
0	451.026	440.968	0	9.71554	2.60251	8.66966	33.5463	144.026	36.543
1	451.145	441.439	0	10.4769	2.7575	9.95961	41.9489	194.291	13.9646
2	450.592	441.002	0	8.76187	2.95106	10.8236	44.4869	196.648	4.50416
3	450.687	441	0	10.0858	2.97296	11.0158	46.0999	208.588	22.3414
4	454.747	442.028	0	10.4063	2.61369	8.61296	32.5422	135.098	10.4891
5	454.645	441.944	0	12.19	2.71578	9.13242	34.6698	142.869	7.43214
6	458.64	442.909	0	12.6358	2.87046	10.3182	41.9598	184.672	4.37826
7	461.596	442.779	0	11.0857	2.76534	9.58077	37.8859	163.907	22.396
8	466.656	441.26	0	8.62714	2.94467	10.9975	46.5677	213.058	7.32125
9	469.442	440.328	0	10.5201	2.67762	9.10107	35.5406	152.329	15.258
10	471.377	438.97	0	9.33242	2.73852	9.29796	35.9476	152.267	33.2528
11	471.764	437.928	0	9.90044	2.74685	9.20376	34.8739	144.248	1.79912
12	472.162	437.248	0	9.34437	2.68559	8.79277	32.4101	130.181	35.2937
13	472.488	437.718	0	11.167	2.84885	9.92734	38.8759	164.784	9.2654
14	473.183	436.825	0	10.1984	2.45335	7.51659	26.5303	104.296	31.6674
15	477.025	432.524	0	9.2677	2.50173	7.96818	29.3119	119.324	23.5926
16	479.323	430.5	0	9.47665	2.57825	8.44606	31.8194	132.003	53.8416
17	483.72	427.748	0	12.1058	2.64118	8.76193	33.2496	138.406	0.220435
18	486.41	426.443	0	11.6115	2.47593	7.6355	26.8896	104.16	11.8008
19	486.996	426.098	0	12.1309	2.56631	8.17803	29.7556	119.235	0.49949
20	482.641	428.591	0	3.75765	1.92902	5.76365	23.4434	114.578	0.028954
21	479.729	428.721	0	4.71412	2.19767	6.97274	28.0501	131.105	18.2976
22	473.16	433.324	0	5.24274	2.06548	5.40845	16.8343	61.2938	82.932
%%	Trajectory	42
%%	frame	x	(pixel)	y	(pixel)	z	(pixel)	m0	m1	m2	m3	m4	s
0	703.354	442.298	0	6.94776	1.90455	4.58176	12.6342	38.8093	14.8917
1	702.772	441.841	0	6.95735	2.20389	6.18426	20.2272	74.7517	77.0509
2	703.052	442.341	0	7.37476	2.26728	6.59316	22.7461	89.7028	65.1806
3	704.275	441.364	0	6.99024	2.19626	6.09119	19.5862	70.5457	65.7767
4	703.958	441.929	0	6.57455	2.18129	6.01834	19.3431	70.3504	29.3328
5	702.967	442.006	0	6.47509	2.22302	6.39938	21.7325	83.4448	63.7206
6	704.227	441.907	0	6.49661	2.18107	5.88919	18.0472	60.8981	89.7517
8	703.145	441.554	0	6.98935	2.35008	7.01098	24.3409	94.7159	78.8979
9	703.656	441.772	0	7.26779	2.12782	5.9428	20.0393	78.6607	88.5734
10	703.185	441.951	0	6.62219	2.3492	6.99398	23.9774	90.9138	55.2859
11	702.925	441.631	0	5.84987	2.20125	6.33864	21.6326	83.7875	67.272
13	703.559	441.73	0	7.12841	2.24999	6.15531	18.9461	63.7304	101.127
14	704.066	441.396	0	6.68361	2.19699	6.168	20.3504	76.3659	114.255
15	703.745	441.508	0	7.52621	2.0734	5.28739	15.1098	46.8243	57.9648
16	703.247	441.818	0	6.62316	2.07025	5.36545	16.1012	54.7922	42.4042
17	703.838	441.517	0	5.89329	1.86514	4.31626	11.3447	33.0408	11.7838
18	704.392	441.897	0	6.0453	2.14413	5.78626	17.9029	61.59	56.4888
20	703.666	441.515	0	6.40405	2.12516	5.60726	16.7868	55.1845	106.076
21	703.53	441.669	0	6.47405	2.07077	5.26746	15.1878	48.4667	51.2657
22	703.298	441.789	0	5.88974	2.10054	5.71597	18.4028	67.6336	66.9883
23	703.91	441.759	0	6.7373	2.23327	6.23795	19.9121	70.4191	81.684
24	703.155	441.908	0	6.79765	2.25225	6.47628	21.6434	80.8135	47.3032
25	703.696	441.482	0	5.98532	2.35994	7.1365	24.9352	96.6956	67.8413
26	703.851	441.415	0	6.57921	1.95869	4.81126	13.5365	42.5231	7.62289
27	703.593	441.636	0	7.91776	2.09067	5.37322	15.5399	49.0972	35.0492
28	703.712	441.699	0	6.53	2.35362	6.96714	23.8637	91.3737	58.1596
29	703.958	441.817	0	7.08825	2.06756	5.42105	16.53	56.9284	44.7422
30	703.804	441.75	0	6.1088	2.10338	5.43019	15.7591	49.8764	34.6819
31	703.794	441.565	0	7.39627	2.42195	7.35882	25.6828	98.9933	40.3909
32	703.279	441.36	0	7.06564	2.1944	5.8899	18.0344	61.6979	40.6782
33	704.131	441.739	0	6.62706	2.28016	6.74526	23.3913	90.8075	70.9873
34	704.166	441.452	0	6.56958	2.23063	6.4637	21.9316	83.5928	83.2787
35	704.016	441.458	0	6.3822	2.11327	5.55192	16.6421	55.4417	30.0743
37	703.652	441.507	0	6.01923	2.13489	6.09311	21.1256	84.6125	85.8092
38	704.026	441.566	0	6.4528	2.24223	6.30128	20.2979	72.4562	65.3011
40	704.24	441.765	0	6.5208	2.26688	6.44071	21.1728	78.0214	80.0727
41	703.701	441.491	0	6.6837	2.05589	5.30092	15.6153	50.99	47.972
42	704.146	441.674	0	6.05234	1.87433	4.4076	11.8567	35.6834	4.68568
43	703.558	441.453	0	6.34571	2.17903	5.93169	18.7972	67.7331	71.5443
44	704.147	441.486	0	5.92294	2.16237	5.87831	18.4698	64.793	73.6769
46	703.968	441.02	0	5.85286	2.32158	7.16587	26.3125	108.966	48.4274
47	704.049	441.74	0	5.75877	2.25308	6.43568	21.1249	76.8436	82.2308
48	704.016	441.636	0	5.8422	2.23377	6.23503	19.8323	69.3692	129.029
50	703.887	441.829	0	6.56543	2.36674	6.95195	23.1547	84.3963	70.4463
51	704.031	441.414	0	5.8015	2.15855	5.8505	18.2305	63.3106	53.6474
52	703.936	441.656	0	6.40727	2.1606	5.78355	17.5861	59.0115	48.257
54	704.394	441.8	0	6.74648	2.16788	5.71941	16.8866	54.2419	65.2889
55	703.327	441.829	0	5.82042	2.13551	5.66598	17.2255	58.4442	105.479
56	703.86	441.609	0	5.96351	2.02189	5.15117	15.184	50.339	39.9147
57	702.999	441.503	0	6.51582	2.42094	7.53358	27.3259	110.488	35.6859
58	703.737	441.331	0	5.73918	2.14888	5.77844	17.9827	63.1268	52.0404
59	703.68	441.789	0	5.70005	2.23809	6.2313	19.8012	69.4422	43.1176
%%	Trajectory	43
%%	frame	x	(pixel)	y	(pixel)	z	(pixel)	m0	m1	m2	m3	m4	s
0	574.994	445.33	0	7.45331	2.12078	5.79731	18.8681	70.8468	32.4694
1	576.33	445.265	0	7.71788	2.03891	5.26876	15.9014	54.6396	46.8429
2	575.478	445.5	0	7.96002	2.02198	5.10098	14.7926	48.4504	19.7803
3	575.954	445.159	0	7.82933	2.12429	5.92697	19.8551	76.8434	52.4487
4	575.784	445.13	0	8.13763	2.18325	5.91535	18.2216	61.8534	67.4077
5	576.4	445.358	0	7.64989	1.98004	4.92434	14.2015	46.4843	10.5125
6	575.759	445.089	0	8.00249	2.17195	5.95596	18.9837	68.4865	36.3475
7	575.496	445.156	0	8.178	2.24918	6.33091	20.5101	74.1282	11.4618
8	575.822	445.4	0	8.23619	2.32721	6.57964	21.0802	74.6447	57.979
9	575.924	445.153	0	8.16377	2.23017	6.21796	19.7857	69.5798	39.0851
10	575.841	445.411	0	9.40049	2.27502	6.36293	20.3026	72.0264	40.9809
11	575.958	445.183	0	8.31904	2.10737	5.40194	15.46	47.9065	32.9726
12	575.421	445.108	0	7.95875	2.15454	5.94489	19.2535	70.8438	72.3001
13	576.436	445.381	0	6.97425	2.10281	5.56438	17.1864	60.6343	61.5928
14	575.698	445.15	0	8.04184	2.18661	5.93485	18.2871	61.8994	65.24
15	575.7	444.881	0	8.03716	2.11559	5.54603	16.4516	53.5177	32.1699
16	575.706	445.391	0	7.57042	2.6735	8.95459	34.2845	144.473	40.3466
17	575.692	445.282	0	7.88636	2.33207	6.82463	23.2109	89.1169	45.3773
18	575.784	444.947	0	7.84425	1.95562	4.78486	13.4189	42.1448	6.90883
19	576.387	445.293	0	8.40991	2.22372	6.20202	19.9484	71.8872	35.8574
20	575.964	445.304	0	8.34937	2.49806	8.00793	29.9403	124.923	46.3205
21	575.945	445.229	0	7.51098	2.13576	5.79147	18.394	66.5013	29.4842
22	576.099	445.662	0	8.88367	2.36257	7.11961	24.9463	97.7571	34.8375
23	575.543	445.609	0	7.84263	2.40985	7.64159	28.931	124.091	64.4223
24	575.595	445.495	0	7.97205	2.34757	7.0307	24.5664	96.1136	40.5964
25	575.862	445.332	0	8.25516	2.2292	6.1327	19.2885	67.6052	24.1955
26	575.185	445.014	0	9.04107	2.32505	7.04856	25.3247	102.944	55.5326
27	575.202	445.46	0	8.76085	2.41817	7.42628	26.5007	105.782	49.5379
28	575.64	445.066	0	7.47	2.52489	8.30631	31.8475	135.251	30.7052
29	575.447	445.461	0	8.29645	2.59105	8.56772	32.7287	138.043	35.3623
30	575.416	444.941	0	6.5835	2.24212	6.61094	23.3463	94.5017	73.2704
31	574.937	443.99	0	6.61582	2.13545	6.03019	20.813	84.2588	88.3614
32	575.559	445.328	0	8.72199	2.56942	8.11694	29.1989	115.72	11.4182
33	575.248	444.841	0	7.69679	2.2191	6.57119	23.5665	97.4725	48.2336
34	576.003	445.453	0	8.70639	2.52368	8.01292	29.2681	118.431	37.2256
35	575.435	444.585	0	7.45683	2.12439	5.8207	18.9051	70.4873	37.2744
36	575.798	444.736	0	7.57611	2.56753	8.51661	32.8413	140.407	71.2889
37	575.161	444.609	0	7.45635	2.15363	6.18185	21.6213	88.1361	31.3666
38	575.376	444.606	0	7.11609	2.11318	5.75856	18.5494	68.4168	51.0018
39	575.003	444.213	0	7.07846	2.39136	7.53278	28.1721	118.81	42.6046
40	575.435	444.216	0	7.9766	2.22776	6.24096	20.0726	71.5904	35.1126
41	574.735	444.434	0	6.44808	2.29368	6.68502	23.0215	90.6882	94.8257
42	574.739	445.268	0	7.7734	2.52521	7.93601	28.3495	111.061	54.8725
43	575.532	444.874	0	7.28993	2.53324	8.15072	30.3821	125.761	39.7941
45	575.272	444.434	0	7.51505	2.34621	7.30439	27.3292	116.562	36.1894
46	575.353	444.423	0	6.96588	2.28394	6.86676	24.679	101.155	78.6638
47	575.264	445.013	0	7.07988	2.42496	7.51083	27.3002	111.842	67.9735
48	576.471	444.678	0	6.38258	2.25135	6.39986	21.145	78.5956	76.9128
49	575.707	444.725	0	5.95332	2.23196	6.41598	21.6208	81.9935	57.9708
51	575.23	444.643	0	6.56897	2.6551	8.9966	34.932	148.338	37.1195
53	574.948	444.425	0	6.07684	2.22548	6.253	20.3316	74.1284	102.408
54	574.986	444.422	0	6.08323	2.30522	6.89013	24.289	96.8484	55.1386
56	575.174	444.523	0	6.35742	2.29795	6.71936	22.8202	86.4984	57.1923
57	575.337	444.848	0	6.32349	2.15898	6.13424	20.7509	80.0851	62.6758
%%	Trajectory	44
%%	frame	x	(pixel)	y	(pixel)	z	(pixel)	m0	m1	m2	m3	m4	s
0	678.623	447.535	0	9.82319	2.18836	6.04808	19.1839	67.3655	33.4571
1	678.465	448.059	0	8.34674	2.32708	6.91369	23.8171	91.4962	34.4163
2	678.624	447.943	0	8.74472	2.29389	6.87941	24.3832	97.5264	30.5126
3	678.972	447.572	0	9.44996	2.10211	5.50554	16.4138	53.9666	21.1504
4	678.879	447.593	0	9.39623	1.98227	4.84507	13.3189	39.9278	0.410392
5	678.97	447.726	0	10.072	2.22243	6.12054	19.1202	65.5352	17.9214
6	678.461	448.055	0	9.16424	2.29364	6.70018	22.8245	87.546	18.2071
7	678.493	447.852	0	9.40832	2.26276	6.52409	22.0829	84.7905	49.9139
8	678.559	447.66	0	9.03849	1.99485	4.88926	13.4541	40.3817	2.25808
9	679.033	447.712	0	8.92704	2.14165	5.68234	17.0208	55.6544	24.2571
10	678.999	447.687	0	8.69447	2.23719	6.12229	18.8117	62.8544	22.3907
11	679.504	447.077	0	8.26916	2.1211	5.69994	17.6679	60.9641	42.218
12	679.242	447.619	0	9.25602	2.26562	6.39238	20.5401	72.6593	34.8405
13	679.169	447.471	0	8.04093	2.11092	5.52154	16.3394	52.9892	30.7968
14	679.449	447.295	0	8.62882	2.17721	6.0202	19.3071	69.3287	55.2745
15	679.842	446.903	0	9.0333	2.09917	5.54981	16.934	57.9072	12.5471
16	679.14	447.38	0	8.81871	2.20471	6.0313	18.7363	63.9535	14.0848
17	678.976	447.34	0	8.70929	2.07477	5.38488	15.976	52.4532	1.90697
18	679.332	447.294	0	9.26292	2.15267	5.72951	17.2684	57.2378	11.8416
19	679.327	447.349	0	8.82574	2.10839	5.4851	16.0935	51.5637	44.3557
20	678.642	447.818	0	9.27359	2.28233	6.28416	19.3206	64.5258	26.8353
21	678.867	447.528	0	8.80055	2.29279	6.63718	22.1402	82.0493	45.2184
22	678.803	447.444	0	8.42118	2.2592	6.79944	24.6795	102.571	66.1126
23	679.035	447.273	0	7.22612	2.20161	6.07151	19.0942	66.1274	119.553
24	678.899	447.485	0	7.82849	1.9902	4.93773	14.0104	44.301	25.4256
25	679.189	447.429	0	9.10207	2.13731	5.6401	16.8235	55.1124	15.9385
26	679.156	447.154	0	8.71826	2.277	6.43827	21.0174	77.194	26.0937
27	678.847	447.282	0	7.66425	2.05815	5.38362	16.3895	56.4994	35.1931
28	678.898	447.361	0	8.58915	2.21712	6.27905	20.6033	75.4613	15.7138
29	679.221	447.377	0	8.39247	1.95379	4.66087	12.4185	35.9492	8.4945
30	679.376	447.526	0	7.42837	2.23395	6.54678	22.6517	88.2337	46.9236
31	679.159	447.361	0	7.70038	1.96232	4.84223	13.7	43.1924	1.97338
32	679.026	447.264	0	8.96485	2.24579	6.40452	21.2175	78.8419	35.8884
33	678.803	447.3	0	7.50561	2.39378	7.7287	30.0539	132.508	75.3838
34	678.757	447.216	0	8.37412	2.15482	5.75072	17.4315	58.1798	20.1878
35	679.256	446.819	0	8.15604	2.18827	5.93014	18.1488	60.6152	26.1388
36	679.468	446.901	0	7.68677	2.1183	5.52493	16.1821	51.5688	29.5144
37	679.025	447.268	0	7.56445	2.14189	5.68987	17.1935	57.2905	32.2578
38	679.12	447.214	0	7.33089	2.45949	7.63975	27.1241	105.642	36.1225
39	679.083	447.426	0	7.53891	2.10499	5.75123	18.5404	67.9907	13.8826
40	679.024	446.941	0	7.47195	2.22591	6.27408	20.3198	72.8719	39.0054
41	679.089	447.224	0	7.62609	2.11751	5.81236	18.9098	70.1795	6.67577
42	678.939	447.382	0	6.77695	2.08979	5.64758	17.9815	65.3814	49.5021
43	679.878	446.589	0	7.56038	2.03893	5.10506	14.388	44.3775	27.0578
44	679.589	447.219	0	7.25709	2.23984	6.25299	20.0171	71.4264	72.3802
45	679.003	447	0	7.86698	2.33905	7.06986	24.9952	99.0821	34.733
46	679.224	446.914	0	8.24802	2.151	5.82412	18.1204	62.7209	24.7531
47	679.193	446.844	0	7.65244	2.25293	6.3081	20.1207	70.7512	38.4092
48	679.629	446.887	0	6.54015	2.09646	5.66128	17.9214	64.2158	76.784
49	679.555	446.954	0	7.44633	2.45272	7.62928	27.6074	111.703	65.0839
50	679.367	447.01	0	6.78914	2.10011	5.5462	16.7847	56.3663	32.0872
51	679.588	446.926	0	7.47479	2.08047	5.41715	16.0194	51.9519	25.5803
52	678.876	446.94	0	7.68969	2.45204	7.42903	25.7559	98.9953	39.181
53	679.009	446.894	0	6.52176	2.08579	5.64946	18.2147	67.3452	41.7183
54	680.031	446.253	0	7.37815	2.28065	6.55969	21.9935	83.4284	70.5447
55	679.35	446.277	0	6.50176	2.21845	6.22934	20.3414	74.7127	61.7308
56	679.903	446.121	0	8.10789	2.42521	7.29161	24.9614	93.9723	67.5401
58	690.985	458.475	0	8.0593	2.63002	9.018	36.0692	159.338	5.96807
%%	Trajectory	46
%%	frame	x	(pixel)	y	(pixel)	z	(pixel)	m0	m1	m2	m3	m4	s
0	742.622	450.997	0	9.12806	2.14636	5.78908	17.9324	61.8903	40.6906
1	742.632	450.871	0	10.4416	2.39043	7.12439	24.1275	89.5753	8.98288
2	744.084	450.133	0	10.0753	2.36819	7.00531	23.9002	90.9668	3.53046
3	744.122	449.813	0	7.87153	2.1993	6.23999	20.8527	79.0705	79.3167
4	744.81	449.792	0	7.51627	2.25514	6.37342	20.6322	73.7969	36.0425
5	745.368	449.784	0	7.40948	2.4493	7.76909	28.6285	117.027	70.1948
6	745.469	449.53	0	8.80745	2.41583	7.49297	26.9633	107.548	67.5808
7	745.498	449.511	0	7.41599	2.31147	6.55601	20.8569	72.0559	76.8335
8	746.345	449.052	0	8.10243	2.18757	6.09779	19.6444	70.3184	48.7438
9	746.256	449.347	0	6.94875	2.1429	5.83733	18.4737	65.7732	62.4659
10	745.721	449.426	0	7.58345	2.20399	6.0999	19.3131	67.4783	26.5737
11	745.659	449.187	0	7.15793	2.35562	7.15388	25.5174	102.409	54.3642
12	746.914	449.068	0	7.85275	2.19284	6.15243	20.2591	75.6486	83.3335
13	746.228	449.15	0	7.37739	2.2837	6.66052	22.3434	82.654	94.0532
14	746.206	448.981	0	6.60726	2.12536	5.98456	20.075	76.8078	135.231
15	746.303	449.026	0	7.00226	2.19296	6.08786	19.5573	70.1392	57.1196
16	746.591	449.001	0	6.81211	2.30613	6.80906	23.3251	89.0024	68.2571
17	746.868	448.741	0	6.49665	2.28711	6.74842	23.392	91.5566	89.925
19	746.22	448.98	0	8.21166	2.28926	6.60599	21.9223	80.6021	67.1095
20	746.836	448.415	0	7.28854	2.13499	5.92608	19.2824	70.3673	49.5208
21	747.544	448.414	0	7.17607	2.08439	5.41645	15.9877	51.8974	23.984
22	747.73	448.344	0	5.99133	2.08875	5.51922	16.9619	58.9484	60.3163
23	747.847	448.326	0	7.50308	2.1683	5.96773	19.039	67.9627	91.5635
24	747.391	448.637	0	8.17503	2.40646	7.22123	24.6761	92.5117	42.4441
25	747.09	448.563	0	6.49492	2.18609	6.24157	21.1051	81.1207	57.6731
26	747.605	448.391	0	6.79357	2.24607	6.26102	19.8686	69.5904	94.9295
27	747.659	448.167	0	6.46017	2.20159	6.08382	19.3496	68.487	74.0381
28	748.054	448.277	0	6.72506	2.33037	6.78897	22.5261	82.2055	49.9615
29	747.456	447.922	0	6.99712	2.32267	7.10101	25.6514	104.113	80.3586
30	748.307	448.018	0	7.64327	2.13791	5.58384	16.4347	53.0552	14.7301
31	747.659	448.247	0	7.00935	2.23854	6.30173	20.4052	73.3715	82.822
32	748.251	447.929	0	7.16098	2.40272	7.32829	25.7581	100.352	34.8591
34	748.966	447.515	0	6.29735	2.28011	6.74793	23.701	94.979	74.0141
35	748.12	447.857	0	6.63283	2.04623	5.20483	15.1696	49.278	36.7877
%%	Trajectory	47
%%	frame	x	(pixel)	y	(pixel)	z	(pixel)	m0	m1	m2	m3	m4	s
0	714.115	454.509	0	9.19262	2.19647	6.02163	19.0187	67.2069	54.0151
1	714.484	454.576	0	7.45958	2.25477	6.55267	22.3188	85.6849	60.043
2	714.009	454.447	0	7.49602	2.12764	5.75521	17.9898	62.6763	32.0986
3	714.401	454.974	0	8.19289	2.15628	5.81381	18.0019	62.2458	37.0058
4	713.728	454.62	0	7.93606	2.20155	6.23376	20.6443	77.0139	67.3088
5	714.206	454.62	0	8.29617	2.15547	5.72762	17.2898	57.7065	55.4859
6	714.557	454.525	0	7.97274	2.08807	5.4341	16.1456	53.3044	59.0411
7	714.19	454.369	0	7.60489	1.866	4.3846	11.8958	36.6683	0.051813
8	714.087	454.678	0	8.41075	2.289	6.4687	20.5753	71.1857	65.2098
9	714.09	454.192	0	8.98342	2.18666	5.99048	18.75	64.798	22.7698
10	713.992	454.416	0	8.21651	2.18655	5.86806	17.7739	58.9469	17.488
11	714.104	454.632	0	7.45583	2.10427	5.48641	16.2089	52.5945	65.5214
12	714.147	454.313	0	7.98908	2.10219	5.6142	17.7573	64.9244	36.3711
13	714.032	454.343	0	8.22009	2.23824	6.1206	19.0143	65.5073	35.6658
14	714.313	454.262	0	8.60855	2.00578	4.97986	13.9948	43.2305	17.3627
15	714.214	454.799	0	7.48291	2.14061	5.58814	16.3735	52.2974	63.1759
16	713.879	454.402	0	6.28718	2.04342	5.29428	15.8861	53.4811	63.1067
17	714.228	454.208	0	7.51233	2.11292	5.54068	16.4607	53.7079	23.417
18	714.265	454.652	0	8.69007	1.96884	4.67881	12.3358	35.1418	2.83929
19	714.283	454.433	0	8.27735	2.09695	5.40501	15.7671	50.6067	35.1337
20	714.383	454.085	0	8.34326	2.21767	6.04636	18.6209	62.8108	40.036
21	714.034	454.293	0	7.25885	2.16179	6.14037	20.8296	80.8161	36.8013
22	713.814	453.984	0	8.75644	2.18408	6.11002	20.0205	74.1014	28.9457
23	714.294	453.948	0	7.85128	2.08245	5.45656	16.6065	57.2505	44.444
24	714.307	454.212	0	6.6724	1.92006	4.49342	11.767	33.6014	11.6671
25	714.371	454.258	0	8.62974	2.11309	5.59128	17.1915	60.1358	16.7756
26	714.329	453.96	0	8.96306	2.07562	5.3208	15.3377	48.08	13.6159
27	714.725	454.465	0	7.226	2.23229	6.25462	20.3012	73.8529	18.2454
28	714.255	454.287	0	6.96403	1.98809	4.86425	13.4927	41.6547	22.1159
29	714.769	454.034	0	7.45043	2.41836	7.25805	24.7417	92.5561	83.5059
30	714.37	454.145	0	7.86468	2.0103	4.94449	13.6094	40.7024	2.40264
31	714.807	454.445	0	7.89907	2.16004	5.63591	16.3863	51.5558	20.1877
32	714.378	453.988	0	6.29509	2.10435	5.8529	19.502	74.7032	54.881
33	713.372	454.306	0	7.45335	2.30457	6.84812	24.065	96.0946	57.4453
34	713.658	454.355	0	11.324	2.3888	7.12572	24.3496	91.9372	12.0737
35	714.217	454.304	0	10.5899	2.15832	5.86941	18.4789	65.2382	23.5889
36	714.902	454.343	0	11.1556	2.3834	7.06538	23.8669	88.5614	12.6571
37	714.522	454.417	0	11.512	2.27597	6.33425	19.9402	68.9447	0.945087
38	714.895	454.385	0	11.7914	2.31996	6.57992	21.0261	73.3263	0.747397
39	715.022	454.389	0	10.7459	2.41114	7.099	23.8013	88.4041	16.9794
40	715.732	454.528	0	10.7909	2.35902	6.90353	22.9504	83.6144	8.93907
41	715.772	454.649	0	11.2861	2.54298	8.36221	32.0954	136.942	0.235537
42	715.839	454.602	0	10.3239	2.57919	8.51214	32.6168	138.673	5.87736
43	715.898	454.612	0	10.1501	2.58249	8.55139	32.8495	139.696	31.5973
44	715.961	454.611	0	10.4536	2.50648	8.0398	29.9693	124.217	11.6436
45	716.534	454.443	0	10.4153	2.67043	9.07676	35.5707	153.327	34.9766
46	715.858	454.465	0	9.7969	2.66922	9.18462	36.6219	160.886	15.385
47	716.429	454.567	0	10.2544	2.73581	9.40384	36.8684	157.922	14.1665
48	716.134	454.414	0	10.0067	2.72356	9.52158	38.4029	170.075	12.3243
49	715.661	454.408	0	9.75001	2.65788	8.99458	35.2843	153.118	33.1802
50	715.866	454.478	0	11.4065	2.71862	9.37117	37.1368	161.792	2.0556
51	716.051	454.456	0	9.97479	2.66048	9.11175	36.1196	157.672	40.2251
52	716.081	454.216	0	10.1769	2.93332	10.8693	45.572	206.407	18.0944
53	715.829	454.24	0	9.65534	2.82739	10.0323	40.4936	177.979	46.9018
54	716.016	454.167	0	8.28538	2.80476	10.1571	42.3219	192.831	41.4372
55	716.37	454.664	0	9.62022	2.47788	7.77397	27.9609	110.724	6.73575
56	715.986	454.366	0	8.51336	2.85809	10.1587	40.9764	179.79	26.2966
57	715.77	454.48	0	8.6176	2.48711	7.98558	29.9565	125.382	16.2927
58	715.902	454.395	0	9.63528	2.93558	10.9399	46.2422	211.179	31.9038
59	716.733	454.366	0	9.22628	2.94731	10.7039	43.8916	195.194	43.8611
%%	Trajectory	50
%%	frame	x	(pixel)	y	(pixel)	z	(pixel)	m0	m1	m2	m3	m4	s
0	701.553	459.418	0	8.60884	1.90693	4.4874	11.86	34.1734	19.2334
1	701.546	459.489	0	8.76949	1.9805	4.7848	13.0613	39.5986	0.440321
2	701.377	459.498	0	8.41611	2.15689	5.91155	18.9657	69.1876	28.679
3	701.352	459.321	0	8.48907	2.18914	6.09834	20.1505	77.1057	68.8692
4	701.323	459.597	0	7.6712	2.01654	5.16374	15.3402	51.4511	26.9532
5	701.768	459.262	0	8.20536	2.13296	5.82883	18.6987	68.1452	64.3097
6	701.481	459.137	0	8.20554	1.97657	4.83781	13.4252	41.1274	8.69996
7	701.496	459.238	0	8.86801	1.99064	4.8939	13.5721	41.1811	2.25232
8	701.265	459.269	0	8.49178	2.0441	5.26362	15.6652	52.5463	16.1088
9	701.32	459.308	0	9.24392	2.12567	5.58805	16.6917	55.0745	33.0989
10	701.443	459.278	0	8.52525	1.97977	4.90634	13.9858	44.706	0.127538
11	701.533	459.327	0	8.15151	2.06199	5.34168	15.958	53.3918	30.0376
12	701.395	459.225	0	9.01245	2.00295	5.07238	15.1208	52.3031	0.953244
13	700.808	459.826	0	7.95702	1.96303	4.95537	14.8051	51.3046	16.2445
14	701.091	459.392	0	9.54205	2.07828	5.36862	15.8986	52.6182	16.778
15	701.385	459.51	0	8.08501	2.00888	5.00058	14.1363	44.3398	14.1874
16	701.476	459.401	0	9.00699	1.96227	4.90808	14.4654	49.1796	2.34571
17	701.291	459.488	0	8.49073	1.92961	4.57301	12.118	34.8487	1.19971
18	701.615	459.217	0	7.99227	2.2209	6.33215	20.944	77.0902	65.0368
19	701.318	459.182	0	8.04099	1.99101	5.02372	14.8828	50.8892	16.0231
20	701.275	459.142	0	8.86068	2.04523	5.3348	16.3879	57.7964	7.44825
21	701.477	459.271	0	9.12108	2.11215	5.42408	15.5957	48.78	13.3895
22	701.386	459.183	0	8.77922	1.91063	4.49259	11.8385	33.9646	0.06291
23	701.731	459.289	0	8.52764	2.02718	5.21371	15.7916	55.362	20.2303
24	701.452	459.098	0	8.0514	1.97795	4.98129	14.7068	49.8617	24.7151
25	700.37	458.819	0	11.5737	2.39219	7.25314	25.6263	101.815	7.485
26	700.65	458.68	0	11.8181	2.21479	5.9405	17.799	57.9121	0.387232
27	700.263	458.661	0	11.804	2.38205	6.98779	23.2793	85.2917	12.2593
28	700.533	458.809	0	12.3971	2.26059	6.14616	18.654	61.6492	0.141618
29	700.947	458.613	0	10.9541	2.47503	7.49775	25.6765	96.2026	9.78043
30	700.62	458.635	0	11.5129	2.2942	6.57514	21.6365	79.1317	5.39666
31	701.71	458.185	0	10.972	2.60038	8.39274	31.0616	127.14	14.103
32	701.668	458.093	0	12.229	2.40125	7.29801	25.751	101.631	6.80976
33	701.787	458.204	0	10.4774	2.39739	7.56782	28.4168	120.401	14.7386
34	700.778	459.418	0	7.87311	2.12305	5.8989	19.5756	74.6595	52.0686
35	700.781	459.126	0	7.33208	1.99654	4.94543	13.9826	43.9506	13.345
36	701.261	459.183	0	7.52422	1.96124	4.75589	13.0177	39.1159	2.53421
37	701.325	459.42	0	7.47264	2.00801	5.22192	16.2567	58.9887	21.0728
38	700.838	459.365	0	8.43292	2.10593	5.58161	17.0705	58.4202	30.4521
39	700.829	459.595	0	8.20056	2.2328	6.37753	21.256	79.8326	49.5325
40	700.841	459.736	0	8.3092	2.23506	6.46723	21.9186	83.5759	19.4632
41	700.904	459.362	0	8.19775	2.21608	6.41221	22.077	86.7567	16.2749
42	700.79	459.284	0	8.051	2.32264	6.6106	21.3113	75.4649	39.3648
43	701.311	459.287	0	8.45925	2.12587	5.55146	16.4137	53.5664	29.2029
44	701.324	459.322	0	7.84111	2.05174	5.39297	16.7439	59.9028	9.13759
45	700.716	459.754	0	7.57674	2.04862	5.35331	16.3764	57.01	1.38805
46	701.098	459.371	0	7.56738	1.99683	5.1114	15.358	52.7545	6.49383
47	701	459.61	0	7.67756	2.23468	6.55782	23.0021	92.1698	49.5117
48	700.942	459.853	0	7.5064	2.19833	6.2416	20.9856	80.6293	48.7231
49	701.031	459.078	0	7.47559	2.15256	5.84886	18.3134	63.9408	49.3884
50	701.075	459.349	0	8.08981	2.11765	5.58561	16.6619	54.2569	9.13242
51	700.748	459.073	0	7.36245	2.27536	6.74799	23.7315	94.9666	68.3524
52	700.947	459.607	0	8.24742	2.09843	5.54971	16.9572	58.2238	45.0301
53	700.761	459.362	0	7.11506	2.01613	5.16127	15.2495	50.4905	25.5792
54	700.886	459.399	0	7.36137	2.24844	6.32725	20.5825	75.0597	71.8295
55	700.891	459.839	0	7.40608	2.23698	6.53524	22.5796	88.427	34.0268
56	700.88	459.52	0	7.67933	2.28185	6.82848	24.2747	97.8659	60.992
57	701.369	459.449	0	6.70554	2.248	6.32005	20.4744	74.254	41.2242
58	700.666	459.722	0	6.85592	2.13184	6.08023	21.4197	89.253	78.1118
59	701.073	458.702	0	6.24506	2.65379	9.17668	36.9373	164.191	51.3007
%%	Trajectory	51
%%	frame	x	(pixel)	y	(pixel)	z	(pixel)	m0	m1	m2	m3	m4	s
0	651.705	464.549	0	14.7578	2.70757	8.9777	33.7607	139.217	0.446676
1	651.497	464.373	0	13.3631	2.52393	7.89206	28.2728	112.186	3.66484
2	651.924	464.239	0	14.2256	2.6051	8.20318	28.9868	111.522	3.34461
3	652.202	463.726	0	13.7529	2.33538	6.62402	21.1885	74.4613	0.006198
4	651.681	464.257	0	13.2396	2.5424	7.93119	28.1945	110.875	0.012922
5	651.901	464.438	0	13.7991	2.48375	7.45593	25.0236	91.0306	14.4265
6	651.658	464.376	0	13.4049	2.60881	8.3371	30.2918	121.298	4.71439
7	652.058	464.356	0	13.6121	2.52111	7.80487	27.4073	105.696	0.879315
8	651.722	464.383	0	14.5326	2.59072	8.17049	29.1266	113.923	17.167
9	651.99	464.156	0	14.5821	2.53307	7.92971	28.345	111.827	0.405014
10	651.761	464.198	0	14.6039	2.72193	9.0869	34.3385	141.753	0.442375
11	651.762	464.247	0	14.3545	2.49762	7.59443	26.1333	98.9007	0.000439
12	652.018	463.611	0	14.7595	2.55713	7.88674	27.265	102.628	7.26708
13	651.917	463.865	0	13.7978	2.56897	8.07157	28.774	112.778	0.012488
14	652.045	463.998	0	14.5251	2.48525	7.57196	26.2229	100.104	0.003974
15	652.129	463.668	0	14.3155	2.49028	7.48547	25.1776	91.9758	7e-06
16	652.34	463.923	0	14.3056	2.61124	8.45735	31.2635	127.169	3.84456
17	652.266	463.665	0	14.5798	2.46923	7.44285	25.4084	95.3977	0.802671
18	652.052	463.776	0	15.1183	2.57435	8.06241	28.4474	109.498	0.000106
19	652.074	464.17	0	14.0523	2.63789	8.68131	32.7655	136.517	0.377862
20	652.292	463.762	0	13.5269	2.42629	7.21465	24.3718	90.8517	3.98336
21	651.641	463.843	0	12.6843	2.56695	8.1282	29.3213	116.525	0.319184
22	652.103	463.641	0	13.1478	2.57581	8.36001	31.2623	129.15	0.549951
23	652.094	463.485	0	12.7243	2.36546	7.01457	24.0708	92.4139	0.070724
24	652.105	463.413	0	13.8684	2.6655	8.69017	31.9871	128.383	9.23434
25	652.258	463.943	0	12.9538	2.75168	9.53136	37.7281	163.205	5.92556
26	652.445	463.807	0	12.622	2.64615	8.70615	32.6072	133.785	12.958
27	652.281	463.581	0	12.9373	2.62179	8.61366	32.5402	135.757	7.08561
28	652.526	463.25	0	12.536	2.53019	7.98508	29.1042	118.225	23.6864
29	652.279	463.664	0	13.8948	2.74732	9.42647	36.9662	158.937	5.32397
30	652.208	463.486	0	11.8827	2.42611	7.30915	25.1666	95.7891	4.66749
31	652.054	464.043	0	12.5832	2.76939	9.4711	36.7944	156.43	0.765817
32	651.907	463.539	0	14.1298	2.74898	9.45028	37.1923	160.696	2.98312
33	652.038	464.31	0	12.671	2.63951	8.79531	33.5729	140.422	10.0828
34	651.802	464.003	0	13.1209	2.83449	9.79167	38.0433	160.468	4.77091
35	651.805	464.453	0	12.6623	2.85885	10.2901	42.3239	189.969	22.8798
36	651.656	464.253	0	11.9279	2.82822	10.0389	40.9323	183.314	12.4345
37	652.078	463.947	0	13.4745	2.63306	8.70971	33.0944	138.642	4.29216
38	651.845	463.681	0	12.4586	2.77825	9.614	37.982	164.501	13.41
39	651.989	464.609	0	12.1384	2.80062	9.93299	40.5444	181.725	0.53158
40	652.225	463.52	0	11.1022	2.54177	8.12125	29.8403	121.232	5.01978
41	651.745	464.52	0	14.2345	2.85665	10.065	40.1209	174.078	6.20573
42	650.502	465.455	0	15.2994	3.01933	11.2549	47.3121	215.215	1.3e-05
43	651.139	465.061	0	13.6037	2.9264	10.8241	45.6664	209.614	0.002493
44	650.855	465.262	0	14.764	3.21803	12.7558	56.3929	266.602	11.226
45	651.118	465.47	0	14.5819	3.04288	11.345	47.5229	215.066	0.048422
46	650.748	465.027	0	16.0286	2.95295	10.5157	42.0029	181.788	0.00257
47	650.926	464.833	0	14.4071	2.81996	9.85233	39.0716	168.946	0.084847
48	650.543	464.687	0	15.956	2.94638	10.3938	40.7559	171.843	0.674836
49	650.4	465.184	0	16.0649	3.04446	11.2393	46.4519	207.254	0.022372
50	651.184	464.412	0	15.7063	2.92055	10.3582	41.2837	178.519	0.824136
51	651.156	464.612	0	15.6456	2.66823	8.62235	31.3047	123.685	0.120065
52	651.422	464.265	0	15.2441	2.69965	9.01222	34.3319	143.905	1.16083
53	651.547	463.813	0	15.284	2.67343	8.68708	31.8807	128.101	12.1484
54	651.656	463.896	0	17.0408	2.78252	9.31358	34.8663	141.498	0.120745
55	651.587	463.706	0	16.8462	2.87392	9.96888	38.862	164.731	0.20589
56	651.717	464	0	14.4675	2.8138	9.75046	38.4356	165.915	0.311087
57	651.745	463.441	0	14.8892	2.65293	8.81302	33.7229	142.701	4.31002
58	652.201	462.951	0	15.3723	2.79027	9.63157	37.8012	162.29	0.028158
59	652.075	463.474	0	16.1535	3.0382	11.1453	45.8013	203.522	4.02623
%%	Trajectory	52
%%	frame	x	(pixel)	y	(pixel)	z	(pixel)	m0	m1	m2	m3	m4	s
0	640.842	468.147	0	15.5824	2.69315	8.78835	32.339	130.077	0.444055
1	640.676	468.465	0	14.8908	2.5951	8.23488	29.6903	117.865	1.2071
2	640.847	468.532	0	14.8682	2.69755	8.84162	32.6688	131.734	19.0744
3	640.524	468.516	0	14.4422	2.51059	7.67089	26.5513	101.19	0.006364
4	640.76	468.622	0	14.5606	2.59939	8.24148	29.647	117.329	2.1897
5	640.684	468.594	0	15.4855	2.63175	8.3349	29.5501	113.822	11.2642
6	640.931	468.385	0	14.0352	2.54263	7.87604	27.637	106.698	1.54182
7	640.804	468.352	0	15.3967	2.63745	8.45459	30.6686	122.13	12.609
8	640.744	468.649	0	15.6509	2.77792	9.37595	35.6584	147.784	0.017892
9	640.592	468.171	0	16.19	2.76188	9.24792	34.8745	143.436	0.014252
10	640.071	468.604	0	14.8302	2.60467	8.19095	28.9248	111.404	0.728912
11	640.333	468.818	0	14.6899	2.72338	9.02888	33.7154	137.033	0.855344
12	640.577	468.636	0	15.0136	2.61155	8.1905	28.7794	110.165	7.26706
13	640.566	468.709	0	15.3054	2.66478	8.67944	32.0453	129.766	0.308191
14	640.629	469.022	0	15.5076	2.62393	8.40486	30.528	121.797	0.225487
15	640.279	468.945	0	14.9986	2.71942	9.0527	34.0996	140.461	4.16275
16	639.655	469.326	0	13.9404	2.68158	8.96186	34.2829	144.267	2.29545
17	639.694	469.285	0	15.0164	2.71386	9.07268	34.4499	143.202	0.018968
18	639.941	469.666	0	13.2628	2.93705	10.7322	44.5458	201.203	3.38808
19	640.577	469.211	0	13.013	2.8671	10.1472	40.7428	178.626	2.01573
20	639.676	469.403	0	12.6772	2.81867	10.2331	42.9729	197.821	5.55433
21	640.985	468.558	0	12.7493	3.01865	11.2165	46.9803	213.001	0.511958
22	640.828	468.688	0	14.2548	2.81849	9.7478	38.1611	163.028	7.68045
23	640.934	468.552	0	13.38	2.8445	10.0656	40.689	180.404	1.32912
24	640.432	468.764	0	13.7615	2.86979	10.1152	40.2977	174.807	0.445024
25	639.779	469.478	0	12.7344	2.92955	10.7921	45.3608	207.569	1.25341
26	640.077	469.354	0	13.0901	3.11366	12.0476	52.4815	246.276	0.355109
27	640.287	468.929	0	13.8314	3.02276	11.3112	47.7358	217.874	0.045039
28	640.889	468.612	0	14.3796	2.9782	10.9504	45.4735	204.64	0.050626
29	640.455	468.868	0	12.6866	2.80246	9.8334	39.5777	175.049	0.752533
30	639.677	469.545	0	11.498	2.84634	10.2722	42.4877	191.936	34.8752
31	639.805	469.605	0	12.7458	2.90557	10.446	42.595	189.087	0.120817
32	639.331	469.52	0	13.4763	2.82708	9.84503	38.936	168.325	1.29444
33	640.295	469.254	0	13.4183	2.90767	10.4328	42.4031	187.512	2.84079
34	640.376	469.169	0	13.0875	2.9211	10.6519	44.1308	198.787	16.475
35	641.064	468.567	0	11.9141	2.93439	10.872	45.921	210.816	13.7351
36	640.174	469.144	0	13.3824	3.02721	11.4289	48.675	223.641	7.54215
37	640.205	469.246	0	13.5015	2.86409	10.2531	41.9284	187.518	0.231544
38	640.408	468.811	0	12.2398	2.94918	11.0467	47.215	219.129	0.687145
39	640.313	468.859	0	12.8941	3.00031	11.2107	47.3421	216.212	1.77352
40	641.463	468.614	0	12.0653	2.90641	10.6285	44.5127	203.736	8.99708
41	642.576	468.487	0	9.69762	3.00591	11.257	48.0349	223.347	7.68044
43	646.967	467.215	0	14.6789	3.91595	17.1029	79.6107	386.814	0
45	642.869	467.991	0	8.8354	3.10896	12.3052	55.3539	268.877	2.57338
47	641.835	469.626	0	7.90812	2.97399	11.6234	52.3699	255.637	14.4323
48	640.198	470.278	0	8.30742	2.76599	9.99171	42.0956	195.186	50.8286
50	629.699	477.268	0	9.7447	2.28508	6.47024	21.0424	76.4271	13.4431
51	629.625	477.231	0	10.0448	2.5638	8.36909	31.7505	133.926	7.05051
52	629.756	476.83	0	11.1313	2.68954	9.2494	36.6837	159.828	22.0375
53	630.744	476.507	0	11.0903	2.49236	7.97781	29.8409	124.625	5.20188
54	629.919	476.643	0	11.1556	2.54646	8.12918	29.7739	120.285	15.0521
55	630.277	476.842	0	10.8248	2.52592	8.07928	29.8296	122.098	14.912
56	629.682	477.455	0	7.63503	2.26642	6.54261	21.9779	82.9199	63.2678
57	629.289	477.742	0	8.36878	2.23099	6.14192	19.2186	66.3005	36.5195
58	629.683	477.3	0	9.38384	2.10103	5.44355	15.983	51.8455	12.102
59	629.268	477.99	0	9.22413	2.25574	6.27386	19.9163	70.3143	22.0819
%%	Trajectory	53
%%	frame	x	(pixel)	y	(pixel)	z	(pixel)	m0	m1	m2	m3	m4	s
0	680.887	469.647	0	7.22063	2.30928	6.66803	21.9911	80.0515	100.605
1	681.043	469.812	0	6.80562	2.17953	5.792	17.2764	56.1192	75.0402
3	680.449	478.377	0	10.937	3.05344	11.1833	45.9164	204.13	16.5161
5	680.451	480.353	0	7.89893	2.41227	7.18529	24.292	90.1274	46.3012
6	680.172	479.375	0	10.5661	2.98769	10.744	43.1927	187.682	15.9987
8	680.872	480.104	0	9.16371	2.6955	9.01198	34.3541	143.732	29.8154
10	683.113	472.315	0	8.42508	2.45853	7.92861	30.2768	130.064	55.1305
11	681.952	471.503	0	9.22256	2.57274	8.38787	31.6024	132.095	10.0388
12	675.05	468.894	0	9.60112	3.04609	11.9751	53.4254	256.174	4.56247
14	673.04	469.309	0	11.0201	2.68197	9.10151	35.4586	151.618	10.4367
15	673.197	468.998	0	10.4225	2.83376	10.0226	39.8981	171.451	18.6911
16	673.919	469.018	0	11.1956	3.04405	11.4772	48.3772	218.702	4.18739
18	674.465	468.435	0	9.29972	3.03998	11.7317	51.1832	240.311	3.3207
20	679.887	468.574	0	12.3209	3.72561	15.6722	70.7978	335.804	0
22	677.877	468.302	0	8.5493	3.29172	13.1701	58.6888	279.829	0.00125
23	677.421	467.072	0	8.21365	2.72538	9.57957	38.9449	173.881	21.7455
24	668.695	471.408	0	4.24522	1.78965	4.29564	13.1683	50.9826	13.6557
%%	Trajectory	55
%%	frame	x	(pixel)	y	(pixel)	z	(pixel)	m0	m1	m2	m3	m4	s
0	666.951	474.233	0	13.1772	2.83116	10.1605	41.5802	185.162	0.632754
1	666.655	474.464	0	13.5371	2.9576	10.8745	45.2673	204.385	1.2436
2	667.647	473.593	0	15.1263	2.66026	8.73773	32.7382	134.871	16.2421
3	667.949	473.502	0	14.3141	2.73816	9.22478	35.1817	146.376	13.8023
4	668.42	472.806	0	14.1151	2.4045	7.06693	23.496	85.7974	0.014194
5	668.734	472.901	0	13.6084	2.45119	7.40648	25.4009	95.5447	14.3624
6	669.034	472.404	0	14.256	2.63677	8.62963	32.2739	132.736	2.34262
7	668.977	472.14	0	14.1269	2.444	7.2443	24.0634	86.7892	0.879309
8	669.007	472.215	0	14.6394	2.55394	8.06257	29.0605	115.568	15.8864
9	669.469	471.539	0	13.2174	2.56474	8.28792	30.7969	126.348	0.209224
10	669.894	471.33	0	13.3877	2.77239	9.75972	39.5337	175.756	9.57872
11	669.728	471.424	0	12.0592	2.70397	9.15793	35.3897	149.686	2.99431
12	669.045	471.817	0	9.83784	3.17493	12.6221	56.1288	266.758	26.1842
13	671.484	470.235	0	12.0046	2.96421	11.0935	47.2424	218.342	8.38652
%%	Trajectory	56
%%	frame	x	(pixel)	y	(pixel)	z	(pixel)	m0	m1	m2	m3	m4	s
0	628.468	478.453	0	10.9383	2.16526	5.72286	16.9614	54.7226	15.0608
1	628.344	477.995	0	11.464	2.23484	6.1705	19.358	66.8808	3.79763
2	628.709	477.784	0	8.64269	2.02606	5.08545	14.4467	45.0202	20.355
3	628.469	478.232	0	10.0959	2.24463	6.26954	20.0138	70.6932	3.16748
4	628.403	478.025	0	10.2567	2.30039	6.68253	22.4434	84.0898	19.4089
5	628.355	478.164	0	10.6883	2.23821	6.15961	19.0862	64.4123	9.03185
6	628.499	478.221	0	9.83053	2.14354	5.5668	16.1055	50.4317	16.4361
7	628.939	477.726	0	10.2967	2.1268	5.70863	17.7976	62.5868	16.2601
8	628.727	477.909	0	8.93846	2.15372	6.02533	19.9359	75.0818	34.7467
9	628.84	477.778	0	10.0397	2.19896	6.07719	19.2775	67.8976	36.256
10	628.922	477.505	0	10.0774	2.13943	5.73114	17.6514	60.5685	8.07169
11	628.968	477.939	0	9.36485	2.39223	7.21029	25.1743	98.2989	44.8603
12	628.49	478.188	0	10.0319	2.13823	5.56353	16.3419	53.0532	2.7177
13	628.524	478.119	0	10.1546	2.12664	5.5122	15.9945	50.419	5.31448
14	629.116	477.488	0	9.10555	2.01804	4.95334	13.5439	40.0546	8.19121
15	628.547	477.935	0	9.41455	2.07885	5.36391	15.7988	51.678	11.8156
16	628.468	477.792	0	9.06761	2.12165	5.59298	16.6953	54.6029	21.79
17	628.003	478.029	0	9.49633	2.09408	5.40874	15.7627	50.1967	4.70081
18	628.111	477.78	0	8.76063	2.06969	5.28975	15.3381	49.1952	4.52159
19	628.053	477.986	0	9.42022	2.2075	6.17395	20.1267	74.0309	10.3231
20	628.202	478.052	0	9.58191	2.27283	6.76349	23.8874	95.6505	62.2231
21	628.828	478.063	0	8.54207	2.36068	7.12007	24.9453	97.511	48.8234
22	629.151	477.513	0	9.06298	2.29732	6.63088	22.2207	83.8356	21.9367
23	628.87	477.018	0	8.17341	2.18334	6.29448	22.0503	89.8615	48.4311
24	628.775	477.48	0	9.33212	2.25039	6.33792	20.6284	75.309	22.7858
25	629.602	477.139	0	9.51888	2.44931	7.98407	31.0366	135.953	42.1025
26	628.431	477.25	0	8.25141	2.15573	5.9214	19.1217	70.5799	13.552
27	629.369	477.183	0	8.56217	2.51478	8.24569	31.7075	135.99	64.0603
28	629.068	477.27	0	8.9443	2.10634	5.48398	16.1177	51.7834	9.55237
29	628.659	477.92	0	8.62607	2.31983	6.95226	24.4086	96.2437	48.172
30	628.678	477.822	0	8.80104	2.22758	6.27965	20.8145	78.7543	43.7125
31	628.847	477.785	0	10.5261	2.25504	6.50668	22.0497	84.6981	15.3794
32	628.854	477.759	0	9.12644	2.03239	5.1875	15.2168	49.8629	25.0561
33	628.509	477.658	0	8.77476	2.28698	6.98237	25.939	111.232	11.1359
34	628.596	477.595	0	8.72914	2.11363	5.4609	16.0566	52.8752	7.41642
35	628.887	477.518	0	8.45588	2.29143	6.81935	24.0859	96.7731	19.0518
36	628.485	477.542	0	8.98395	2.08232	5.38227	15.881	52.1282	5.41456
37	628.694	477.814	0	8.61611	2.26993	6.5177	21.7502	81.5953	28.58
38	628.965	477.43	0	8.90332	2.2791	6.62394	22.5207	86.483	13.3708
39	628.732	477.674	0	7.95455	2.42828	7.59699	28.2184	119.447	66.9455
40	628.361	478.214	0	7.80835	2.208	6.36362	22.266	91.2891	45.7045
41	629.049	477.351	0	8.52344	2.47993	8.08768	31.1462	134.284	17.978
42	630.479	475.93	0	11.9947	3.02217	11.1985	46.5999	209.274	10.4416
43	629.947	476.4	0	10.617	2.76339	9.64844	38.7675	171.102	4.50863
44	630.285	476.382	0	13.4052	2.63222	8.5795	31.8017	129.276	4.05972
45	630.429	476.447	0	11.0244	2.68373	8.93843	33.8624	140.597	7.72617
46	630.01	476.581	0	11.4889	2.61732	8.67004	33.1143	139.7	10.6523
47	629.942	476.43	0	10.291	2.43764	7.519	26.8216	106.344	12.8359
48	628.937	477.274	0	8.67227	2.41825	7.25094	24.85	94.2515	54.4874
49	629.595	476.795	0	12.3535	2.50149	7.78318	27.7933	109.948	1.70647
%%	Trajectory	57
%%	frame	x	(pixel)	y	(pixel)	z	(pixel)	m0	m1	m2	m3	m4	s
0	927.906	483.483	0	7.5525	2.83328	10.1059	41.3615	185.685	1.43839
2	929.046	484.503	0	9.60452	2.86807	10.2592	41.6857	184.351	6.53918
3	930.076	483.727	0	8.87345	2.65121	8.73539	32.7782	135.002	35.1944
4	930.482	484.747	0	9.51111	2.5612	8.33508	31.3422	130.175	18.793
5	930.946	484.814	0	8.86812	2.59172	8.64602	33.5289	144.038	27.4839
6	930.492	485.46	0	9.89267	2.90109	10.3913	41.7934	181.461	21.319
7	930.926	484.029	0	10.8925	2.78498	9.58357	37.2162	156.873	31.1508
8	930.965	483.849	0	10.8678	2.59851	8.19848	28.8895	110.04	6.63145
9	931.489	483.788	0	11.5978	2.51708	7.78309	27.1586	103.239	5.54622
10	931.781	482.053	0	10.8554	2.49694	7.91156	28.887	116.506	3.98633
11	932.169	481.899	0	11.2845	2.38663	7.10997	24.2208	91.0236	12.7342
12	932.52	481.535	0	11.7318	2.53285	8.12198	30.1371	124.255	9.48622
13	932.218	481.339	0	9.67404	2.4742	7.79486	28.5098	116.035	31.9658
14	932.737	480.756	0	11.1473	2.42254	7.28519	24.9954	94.588	6.44189
15	932.376	480.841	0	10.832	2.47403	7.66985	27.1702	105.65	14.7228
16	932.522	480.647	0	11.7853	2.9118	10.3117	40.8758	174.76	3.39075
17	932.225	480.64	0	11.5758	2.48748	7.81811	28.2063	112.147	0.113718
18	932.02	480.481	0	10.7144	2.53071	8.06382	29.7438	122.044	8.64332
19	932.404	480.364	0	11.0727	2.7331	9.2257	35.3492	148.126	3.05971
20	931.934	480.38	0	10.2214	2.64832	8.91205	34.68	149.168	18.9274
21	933	479.655	0	9.95407	2.78619	9.71621	38.7595	169.516	39.8666
22	931.924	480.338	0	9.53217	2.53675	8.22576	31.2622	133.141	31.6762
23	932.809	480.036	0	10.8865	2.45663	7.8309	29.5793	126.147	11.934
24	934.046	479.488	0	10.7135	2.9782	11.0703	46.6983	213.448	11.1225
25	933.671	479.414	0	10.8779	2.87276	10.2792	41.8148	185.201	2.15818
26	932.645	480.68	0	8.47799	2.66449	9.13695	36.1673	157.496	10.4222
%%	Trajectory	60
%%	frame	x	(pixel)	y	(pixel)	z	(pixel)	m0	m1	m2	m3	m4	s
0	470.504	493.967	0	13.0132	2.39225	6.98079	22.9513	82.362	0.092053
1	470.528	493.877	0	11.7027	2.49206	7.77182	27.5971	107.227	6.50265
2	470.788	493.972	0	11.9529	2.444	7.36038	25.0594	93.178	0.111023
3	470.792	493.949	0	12.0415	2.61765	8.45865	30.9341	123.315	0.220765
4	470.263	494.122	0	11.9588	2.48419	7.66786	26.9258	103.55	2.57675
5	470.582	493.644	0	11.1055	2.33656	6.86691	23.2276	87.267	8.52718
6	470.388	493.813	0	10.2823	2.24097	6.18937	19.3402	66.1903	22.1938
7	470.456	494.02	0	11.7063	2.36498	6.80497	21.9921	77.3533	1.98191
8	470.016	494.094	0	11.4567	2.33054	6.87726	23.487	89.3941	3.02545
9	470.497	493.935	0	11.4056	2.36658	6.94017	23.1622	84.9786	17.1725
10	470.281	494.295	0	10.9183	2.3839	7.058	23.9998	90.8612	24.4494
11	470.347	493.843	0	10.7897	2.29644	6.59279	21.7011	79.169	2.8203
12	469.971	494.201	0	11.3272	2.37365	7.1066	24.4841	93.3539	1.53611
13	470.174	494.049	0	11.6641	2.32703	6.57971	20.7863	71.0306	6.14431
14	470.047	494.008	0	10.8291	2.43015	7.63645	28.1177	115.888	8.42316
15	470.295	493.893	0	11.107	2.46917	7.66232	27.3747	108.496	11.5138
16	469.848	494.196	0	11.9816	2.4767	7.60145	26.5012	101.18	13.7623
17	470.304	493.95	0	11.6694	2.30296	6.60386	21.5651	77.4387	3.69287
18	470.097	493.849	0	12.4951	2.48231	7.66502	26.8659	102.908	0.36675
19	470.025	493.874	0	12.899	2.40882	7.22984	24.8366	94.3164	0.009478
20	469.971	493.967	0	11.0459	2.44149	7.58683	27.2922	108.933	17.3411
21	469.858	494.065	0	12.0503	2.43361	7.46276	26.304	102.371	5.7041
22	469.798	493.846	0	11.9874	2.39201	7.05921	23.6469	87.0032	2.14827
23	470.391	493.661	0	12.0753	2.23542	6.20092	19.6333	68.6987	0.070765
24	470.043	493.989	0	12.5428	2.33313	6.81513	22.9257	85.8933	0.143521
25	469.998	494.249	0	11.4064	2.26882	6.48524	21.4469	79.2731	6.67994
26	469.807	494.083	0	12.0367	2.51205	7.67061	26.3897	99.2398	0.261061
27	469.665	494.219	0	11.5775	2.33677	6.95347	24.124	93.9484	12.4644
28	469.855	494.114	0	12.2091	2.49925	7.80658	27.9536	110.558	19.8705
29	469.337	494.233	0	11.4762	2.2649	6.27678	19.5298	66.0657	0.028499
30	469.834	494.301	0	13.4575	2.52767	7.79649	26.9969	101.408	10.023
31	470.076	494.127	0	12.5982	2.38538	7.00103	23.3283	85.5664	0.010626
32	469.55	494.215	0	11.5605	2.25	6.22482	19.4273	66.1587	0.036509
33	470.267	493.949	0	11.4869	2.35794	6.94391	23.4525	87.8177	0.051549
34	469.98	494.253	0	12.646	2.32802	6.69451	21.8378	78.1365	0.001199
35	469.659	493.999	0	11.5101	2.35004	6.92401	23.4584	88.3383	8.01852
36	469.782	493.918	0	11.7408	2.26263	6.31854	19.9785	69.2679	0.218499
37	469.443	494.039	0	12.2877	2.35924	6.90078	22.9602	84.0055	0.199824
38	469.896	494.139	0	12.4853	2.37981	6.97267	23.0453	82.9828	0.682676
39	469.665	494.126	0	12.7617	2.41791	7.42163	26.3428	103.663	6.2e-05
40	469.631	494.243	0	12.0834	2.62742	8.6143	32.2464	132.61	0.414502
41	469.899	494.142	0	12.9391	2.3342	6.75403	22.2359	80.4743	0.031493
42	469.773	494.314	0	11.7913	2.27499	6.38787	20.3128	70.7769	0.027365
43	470.267	493.781	0	10.7097	2.25467	6.35982	20.4768	72.6327	16.5135
44	469.94	493.921	0	11.0653	2.32834	6.7745	22.6485	84.147	24.6241
45	469.832	494.094	0	11.204	2.37397	7.10328	24.3424	91.9317	3.16725
46	469.819	493.846	0	11.4374	2.30526	6.62532	21.8883	80.5845	7.98097
47	469.909	493.941	0	11.9764	2.4575	7.5271	26.3979	102.325	0.028813
48	470	493.901	0	12.8511	2.53445	8.04003	29.138	115.949	1.06841
49	469.51	494.281	0	11.3648	2.31714	6.73328	22.4928	83.4195	0.046525
50	469.732	494.191	0	11.7531	2.30126	6.60754	21.8076	80.0407	0.000113
51	470.368	493.829	0	10.6538	2.22577	6.1624	19.521	68.6642	0.076599
52	469.757	493.93	0	11.9298	2.31584	6.59701	21.1882	74.1426	1e-06
53	469.826	494.063	0	11.5771	2.53806	8.05905	29.1881	115.908	4.72874
54	470.077	494.069	0	11.3836	2.43885	7.44582	25.8916	98.62	1.73422
55	469.844	493.845	0	11.762	2.29851	6.51012	20.8108	72.6332	0.000161
56	469.619	494.08	0	11.5327	2.39076	7.03751	23.3673	84.416	0.03183
57	469.429	493.985	0	10.6321	2.45384	7.6095	27.1616	107.3	3.01295
58	469.164	494.276	0	12.0928	2.55771	8.1612	29.8333	120.391	1e-05
59	469.587	494.243	0	10.5386	2.31793	6.77147	22.8661	86.0949	3.48839
%%	Trajectory	62
%%	frame	x	(pixel)	y	(pixel)	z	(pixel)	m0	m1	m2	m3	m4	s
0	459.393	495.532	0	10.2467	2.23554	6.16497	19.3977	68.0122	29.7392
1	458.873	495.926	0	8.97094	2.13149	5.64647	17.0115	56.4386	9.75989
2	458.334	495.236	0	9.02964	2.44179	7.38286	25.2313	94.1905	50.079
3	458.143	495.577	0	9.67087	2.34284	6.83781	22.8617	84.825	38.4358
4	457.757	495.32	0	9.26917	2.2977	6.64129	22.0033	80.5573	36.4878
5	457.364	495.52	0	10.5086	2.73861	9.17695	34.8182	144.289	30.1904
6	458.042	495.479	0	10.1064	2.56837	8.17862	29.5169	116.407	13.7
7	458.888	495.683	0	10.4592	2.24126	6.13449	18.8291	62.8077	23.4108
8	459.578	495.453	0	9.71621	2.14457	5.77951	18.0789	64.1263	16.7957
9	459.436	495.21	0	10.367	2.19515	5.87723	17.7034	58.2975	17.1331
10	458.996	495.632	0	8.62566	2.43928	7.41384	25.6153	96.8507	50.1103
11	459.486	495.623	0	9.67691	2.1377	5.63567	16.8557	55.741	10.6271
12	459.288	495.175	0	9.43751	2.1777	5.96221	18.9985	68.8558	36.8088
13	459.787	495.236	0	8.87916	2.05105	5.09262	14.0549	41.969	6.18135
14	459.359	495.182	0	10.0504	2.40713	7.13655	24.4012	93.833	32.24
15	458.657	495.222	0	9.88912	2.42021	7.24716	24.6857	92.4435	47.4634
16	457.92	495.396	0	9.41647	2.29624	6.6447	22.2649	83.6336	19.5932
17	453.984	495.076	0	7.93956	2.52849	8.52484	34.1717	153.347	12.1138
18	449.004	496.189	0	6.49852	1.99089	4.94039	14.0028	44.1422	38.0629
19	446.927	497.669	0	7.09551	2.02344	5.28357	16.2541	57.0355	38.8542
20	446.51	497.315	0	6.27179	2.0858	5.49134	17.046	61.2769	92.7673
21	443.926	499.567	0	5.52851	2.26876	6.68637	23.0463	88.6069	33.8192
22	440.038	499.649	0	7.34443	2.21661	6.25856	20.3766	73.6408	69.3671
23	433.44	499.08	0	6.6122	2.33207	6.9419	24.0564	93.3683	29.7924
24	430.445	498.264	0	8.42665	2.05697	5.11231	14.1541	42.4473	18.1781
25	431.667	498.645	0	8.40808	2.39699	7.38796	26.6386	107.67	44.9162
26	434.691	499.26	0	6.92052	2.19975	5.95946	18.2727	61.4795	69.4101
27	436.784	499.726	0	6.40404	1.84924	4.33157	11.9717	38.9175	2.87441
28	430.957	499.609	0	6.41649	2.12659	6.04883	20.791	82.3343	73.9424
29	430.719	499.907	0	7.06434	2.09031	5.49755	16.5452	55.0432	49.2123
30	430.675	499.776	0	6.62661	2.42364	7.83432	30.0713	129.323	41.6639
31	431.758	499.891	0	6.55648	2.17745	6.01954	19.5917	73.0335	85.8175
32	429.92	499.346	0	7.96906	2.43009	7.3316	25.2378	95.8549	34.7405
33	421.86	497.981	0	6.92049	2.20702	6.22264	20.5078	76.2996	68.6951
34	421.443	497.388	0	6.56782	2.23124	6.40054	21.3253	79.0487	82.5026
36	425.533	498.466	0	7.73156	2.31246	6.8249	23.3794	89.365	52.9914
37	426.442	496.947	0	7.92725	2.05038	5.28602	15.7263	52.6866	12.8539
38	425.816	496.868	0	7.57271	2.09354	5.54307	17.0609	59.5284	30.744
39	424.844	496.983	0	7.09399	2.15925	5.91193	18.7349	66.4274	31.6613
40	425.674	496.526	0	7.19665	2.07798	5.57432	17.7168	64.6334	31.8919
42	422.353	497.514	0	7.7485	2.1008	5.48198	16.332	53.9871	66.6484
43	417.622	498.132	0	7.07988	2.25978	6.30654	20.0278	70.2415	56.1095
44	414.99	500.287	0	5.88439	2.25337	6.75082	24.2667	99.3044	64.3188
45	409.367	502.554	0	6.23436	2.03608	5.2042	15.1647	48.7678	38.7197
46	406.32	503.264	0	6.44171	2.03944	5.12913	14.6159	46.1368	28.2263
47	405.674	503.752	0	6.33162	2.26785	6.72696	24.0122	98.9538	116.655
48	405.576	503.309	0	5.65746	2.31839	7.02008	25.2309	102.676	62.8448
49	404.893	503.762	0	5.98956	2.16103	6.14479	20.8051	80.5004	55.7689
50	401.619	502.659	0	7.36837	2.3339	6.75847	22.3147	81.226	107.897
51	401.375	502.564	0	8.12399	2.33272	7.0683	25.282	102.012	44.5332
52	401.593	502.689	0	7.05181	2.27808	6.97774	25.7834	108.639	62.5334
53	401.676	502.877	0	8.04099	2.03875	5.08682	14.261	43.7212	8.63704
54	398.217	501.277	0	7.25729	2.22846	6.38349	21.4844	81.754	74.5002
55	396.764	501.157	0	7.32764	2.24842	6.38011	21.0165	77.7225	31.5979
56	399.017	503.727	0	7.10509	2.50418	8.04821	29.9157	122.979	20.347
57	399.618	503.494	0	8.03752	2.10239	5.57901	17.2123	60.1474	29.944
58	401.655	504.121	0	6.72335	2.1789	6.03063	19.4235	70.5277	90.6177
%%	Trajectory	63
%%	frame	x	(pixel)	y	(pixel)	z	(pixel)	m0	m1	m2	m3	m4	s
0	803.602	496.939	0	7.07954	2.42155	7.62113	28.0962	116.083	76.4391
1	804.214	497.403	0	6.23228	2.05233	5.1448	14.4306	43.9235	38.2908
2	804.333	497.242	0	5.57358	2.1248	5.6687	17.309	58.353	49.8971
4	803.868	496.877	0	5.61744	2.14063	5.87169	18.8151	68.1289	56.8695
5	802.061	497.345	0	6.26161	2.37987	7.46091	27.7106	115.822	67.7416
6	803.43	496.921	0	6.57793	2.08441	5.38396	15.6929	49.9574	72.6884
7	802.929	496.863	0	6.25033	2.07108	5.46802	17.0536	61.4666	102.059
8	803.522	497.313	0	6.92609	2.32297	7.00062	25.1543	103.348	78.5921
9	804.234	496.704	0	7.32477	2.33671	6.74347	22.0399	79.0083	62.5874
10	804.449	496.923	0	6.89372	2.29073	6.43962	20.4424	71.1266	53.166
11	804.283	496.809	0	6.33707	2.04122	5.36562	16.3829	55.9862	54.4621
12	803.939	497.179	0	7.64607	2.18926	6.02245	19.1206	67.8186	91.676
13	804.073	497.093	0	6.97901	2.44979	7.72022	28.4256	117.161	68.043
14	803.528	497.046	0	6.12729	2.17095	6.06987	20.035	75.2728	100.016
15	803.672	497.091	0	6.99029	2.09566	5.47368	16.2747	53.4704	48.1914
16	803.626	497.669	0	5.25073	2.01683	5.01922	14.2709	45.5144	48.4029
17	804.729	497.596	0	7.04048	2.04278	5.20651	15.1575	48.8762	8.58143
18	805.71	498.029	0	7.83741	2.50378	7.91284	28.9681	117.896	66.3721
20	805.798	498.179	0	6.70473	2.28368	6.46955	21.009	75.8394	111.985
21	806.502	497.46	0	6.82787	2.30782	6.77585	23.3359	90.8699	121.694
22	806.004	497.318	0	6.45796	2.21473	6.47072	22.4841	88.5536	75.9745
23	807.319	496.469	0	6.79855	2.01871	5.04854	14.3068	44.7873	29.5882
24	807.432	496.745	0	6.62778	2.04498	5.27231	15.7282	52.8396	42.6997
25	807.259	496.467	0	7.27348	2.29599	6.40809	20.3528	72.0309	52.2957
26	807.723	496.629	0	8.26668	2.5234	7.8254	27.482	105.691	37.4483
27	807.253	496.712	0	6.36939	2.12437	5.61083	16.8246	55.4592	90.4805
28	807.637	496.609	0	6.32925	2.53531	8.26016	31.2632	131.379	51.4583
30	806.764	497.197	0	6.78079	2.25445	6.5096	21.9284	83.1909	70.2317
31	807.232	496.906	0	7.35975	2.21916	6.33941	21.1675	79.453	56.457
32	807.689	496.508	0	7.19442	2.46679	7.89783	29.5921	123.665	13.4969
34	807.269	496.436	0	7.90906	2.59581	8.67418	33.5703	143.305	6.74722
35	808.512	496.194	0	10.299	2.19758	5.96788	18.317	61.4359	36.7132
36	808.597	496.533	0	9.88317	2.27199	6.60382	22.3975	85.3164	18.9371
37	809.888	495.454	0	8.89223	2.84699	10.1322	40.8765	178.978	13.1671
38	807.924	496.984	0	6.17817	2.44574	7.68766	28.2243	115.788	28.9722
39	806.94	496.757	0	6.22804	2.27535	6.73975	23.6376	93.9342	64.041
40	807.143	497.215	0	6.80929	2.36334	6.7619	21.6719	75.4856	112.259
41	807.437	496.814	0	5.98062	2.08806	5.5514	17.1669	59.8694	46.8223
42	808.073	496.831	0	7.37407	2.37853	7.25818	25.7496	101.797	53.4691
43	807.753	496.848	0	7.06189	2.28944	6.63925	22.3327	83.9082	35.9069
44	807.56	496.959	0	6.57101	2.41013	7.81226	30.5185	135.154	52.1023
45	807.865	496.812	0	6.64095	2.37972	7.32445	26.4193	106.476	50.5452
46	808.267	496.852	0	6.3552	2.14791	5.89992	18.9802	69.2097	37.1776
%%	Trajectory	65
%%	frame	x	(pixel)	y	(pixel)	z	(pixel)	m0	m1	m2	m3	m4	s
0	634.701	496.513	0	5.80703	1.88005	4.54194	13.0867	44.5274	26.4581
2	634.873	496.708	0	6.2782	1.89058	4.49353	12.1868	36.6851	6.30404
3	634.356	497.422	0	6.23426	2.11679	5.69152	17.8799	63.7954	65.0426
4	634.422	496.835	0	5.58797	1.84989	4.24657	10.995	31.229	3.70612
6	634.834	497.24	0	6.04241	1.99268	5.24356	16.6052	61.0911	96.8546
7	634.484	497.034	0	5.63729	2.0692	5.42383	16.4757	56.1827	85.2537
8	634.192	497.242	0	6.53148	1.98443	4.8808	13.687	42.9858	15.3772
9	634.05	496.416	0	5.84952	1.97834	4.97246	14.7292	50.5725	71.473
10	634.009	496.913	0	6.09385	2.15797	6.09839	20.6559	80.5259	69.4998
11	634.074	497.187	0	4.96199	2.04946	5.64337	18.7777	72.2079	46.9237
12	634.435	496.531	0	6.64529	2.24225	6.46803	21.7621	81.993	62.5859
13	634.904	496.612	0	6.19583	1.95002	4.90667	14.6723	50.874	43.0849
14	634.057	497.065	0	5.82106	2.00696	5.22563	16.1582	57.4287	80.2162
15	633.905	497.468	0	6.44377	1.86748	4.31401	11.3053	32.7936	6.19494
16	634.09	497.584	0	5.42835	2.12198	5.77666	18.3141	65.3601	48.7324
17	634.664	496.719	0	6.03343	2.23822	6.33133	20.5714	74.0193	93.0496
18	634.704	496.709	0	5.18594	1.87706	4.41623	11.9152	36.0832	29.0543
19	633.98	497.558	0	6.45711	2.02278	5.27338	16.1684	56.5179	26.446
20	633.892	497.476	0	5.72415	1.96788	5.00066	15.1864	53.9331	52.4936
21	635.03	496.886	0	6.22326	2.0998	5.9181	20.3292	81.0594	65.2906
22	634.874	496.5	0	6.68509	2.11701	5.72676	18.1268	64.9377	44.0845
23	634.413	496.572	0	6.5948	1.95958	4.94143	14.8331	51.916	40.9229
24	634.919	496.423	0	6.0185	2.02118	5.18167	15.3505	50.8147	91.819
26	634.81	495.746	0	6.19129	2.03623	5.30871	16.2612	56.9084	27.8838
27	634.799	496.038	0	5.1633	1.82119	4.1537	10.7041	30.2134	14.377
28	634.87	496.226	0	6.5977	2.0879	5.47855	16.7299	58.0436	72.7636
30	634.207	496.649	0	5.18701	2.14867	5.94394	19.0318	67.813	24.753
31	634.398	496.292	0	5.76507	2.04111	5.37858	16.7075	59.3214	45.9607
32	634.387	496.668	0	4.73963	2.04085	5.46163	17.5181	65.4455	28.9942
%%	Trajectory	66
%%	frame	x	(pixel)	y	(pixel)	z	(pixel)	m0	m1	m2	m3	m4	s
0	605.421	498.629	0	7.06025	2.30191	6.90182	24.6412	100.398	123.287
1	605.686	498.476	0	6.48469	2.14593	5.86067	18.7217	67.7705	70.3499
3	606.608	498.41	0	6.19936	2.19478	6.63776	25.0623	110.78	59.415
5	605.204	497.987	0	6.34706	2.13363	5.92415	19.7526	76.3558	45.0291
6	609.201	497.426	0	6.5602	2.25335	6.6638	23.4643	94.1098	59.2489
7	607.529	498.789	0	6.52777	2.34585	7.04008	24.6105	96.3842	48.5359
8	607.703	498.484	0	6.99502	2.36163	7.38542	27.3684	113.845	55.2676
9	607.239	498.387	0	6.1829	2.16655	5.85871	18.2686	63.9562	78.8991
10	606.655	498.588	0	5.99968	2.15002	6.07386	20.5905	80.4192	66.0873
11	607.827	498.591	0	7.18284	2.08372	5.59792	17.577	62.0988	68.4831
12	607.203	499.013	0	6.62789	2.10616	5.67995	17.8499	63.0819	102.576
13	606.127	498.504	0	6.747	2.34811	7.18191	26.2253	109.207	129.066
14	605.475	499.221	0	6.47153	2.14129	6.05327	20.7664	83.0045	136.843
15	605.608	499.434	0	6.93959	2.09103	5.70612	18.5732	69.5419	60.5244
16	605.185	498.402	0	6.94947	2.45217	8.00853	31.0617	135.209	99.2209
17	606.322	497.431	0	6.98153	2.23233	6.38435	21.4647	81.981	142.392
18	608.657	496.364	0	5.83063	2.09031	5.50306	17.108	61.7825	53.6117
19	608.644	496.019	0	6.79071	2.09382	5.60098	17.3849	60.5342	61.6293
20	609.575	495.431	0	6.67094	2.19312	6.28184	21.4213	83.3897	124.254
21	610.166	495.011	0	5.72366	2.13128	5.96005	19.9717	77.0023	51.604
23	612.667	493.801	0	6.11705	2.23442	6.4321	21.775	83.3293	26.8923
24	615.134	491.336	0	6.0752	2.03882	5.24807	15.6635	52.7321	88.4053
25	616.447	489.979	0	5.33911	2.01882	5.19723	15.5202	52.1447	26.428
26	617.183	489.143	0	4.69228	2.06387	5.70709	19.2544	76.2516	5.54702
27	626.529	487.263	0	5.22077	1.83203	4.30043	11.8958	38.3096	14.6977
28	626.384	487.67	0	4.68353	1.86286	4.51243	13.0891	44.4774	6.54736
29	627.263	486.994	0	4.52871	2.05018	5.76479	20.3011	85.3829	24.1194
30	618.409	488.091	0	5.36514	2.26625	6.86452	25.2256	107.124	26.6599
32	627.073	486.987	0	4.93894	2.27183	7.28831	29.172	135.043	18.4972
33	627.453	485.195	0	6.04315	2.81566	10.8422	49.1254	243.49	10.7373
35	634.276	496.484	0	5.37921	2.03465	5.5857	18.8206	74.4585	50.5286
36	633.973	496.498	0	5.5295	2.15001	5.84984	18.3416	64.0285	22.0987
37	633.773	496.7	0	5.63286	2.03766	5.417	17.3827	65.4306	32.7545
39	633.996	497.335	0	4.6692	1.83011	4.42102	12.7951	42.9786	15.3549
40	634.47	496.42	0	4.87402	2.10365	5.8569	19.8686	78.8807	46.3268
%%	Trajectory	67
%%	frame	x	(pixel)	y	(pixel)	z	(pixel)	m0	m1	m2	m3	m4	s
0	589.342	499.963	0	11.1164	2.46091	7.68515	27.6251	109.518	9.18267
1	588.843	499.651	0	10.8677	2.58771	8.36352	30.9099	125.634	10.5943
2	589.564	499.277	0	10.3371	2.48888	7.71146	27.3321	106.915	1.5518
3	589.698	499.044	0	10.9945	2.41535	7.28611	25.1433	95.7184	0.583737
4	589.655	499.081	0	10.8452	2.56534	8.11248	28.9272	112.29	4.09375
5	589.52	498.851	0	10.192	2.439	7.3663	25.149	93.608	14.2824
6	589.964	498.342	0	10.8565	2.39487	7.13747	24.3598	92.1765	2.02482
7	589.664	498.483	0	9.67596	2.32514	6.81339	23.1055	87.579	49.4894
8	590.384	499.026	0	10.921	2.41782	7.18105	24.0215	87.4585	8.97738
9	589.943	498.894	0	10.4702	2.5178	7.91591	28.4274	112.29	21.5871
10	589.609	498.83	0	10.5817	2.29165	6.54275	21.2863	76.261	37.5504
11	589.859	498.742	0	11.3574	2.45979	7.37554	25.0072	92.9836	12.5379
12	590.144	498.522	0	12.3638	2.36537	7.02344	24.1649	93.2067	0.295603
13	590.019	499.008	0	10.9465	2.37768	7.18273	25.0674	97.0805	2.72462
14	590.118	498.711	0	10.0645	2.35824	6.89748	22.9578	84.1364	22.0355
15	590.112	498.852	0	10.1687	2.33331	6.96234	24.2705	94.9851	45.4672
16	590.065	498.796	0	10.4442	2.27177	6.37622	20.3368	71.4283	23.0563
17	589.763	498.651	0	11.0013	2.29134	6.38315	19.9271	67.7118	12.6343
18	590.576	498.21	0	11.4189	2.33208	6.76896	22.4279	81.9931	2.32046
19	589.646	498.684	0	10.73	2.22633	6.17707	19.5695	68.4178	26.5133
20	589.562	498.844	0	11.2451	2.45339	7.58385	26.9584	105.976	16.6897
21	590.047	498.458	0	11.8166	2.36496	7.06106	24.5127	95.5803	5.4098
22	589.974	498.53	0	10.1734	2.41466	7.26504	25.1554	96.9775	26.3083
23	589.822	498.367	0	10.748	2.4148	7.25484	24.8358	93.3505	20.9165
24	589.714	498.657	0	10.1623	2.254	6.24687	19.7101	68.8739	21.8535
25	589.86	499.034	0	11.7307	2.51583	7.69319	26.3326	97.5371	5.50845
26	589.363	498.486	0	10.4633	2.2079	5.96563	18.1702	60.5321	21.1286
27	589.714	498.625	0	10.4453	2.44631	7.46877	26.1059	100.661	26.1658
28	589.634	498.409	0	11.6105	2.343	6.71882	21.638	75.7351	1.17085
29	589.486	498.39	0	10.4311	2.335	6.71557	21.8503	77.7929	1.14791
30	589.552	498.304	0	10.2206	2.37578	6.9665	23.1005	83.6545	10.0149
31	589.611	498.524	0	10.512	2.30698	6.64571	21.8611	79.1993	16.2634
32	589.483	498.049	0	10.8146	2.54848	8.0999	29.2785	115.814	19.9312
33	589.672	498.397	0	10.308	2.50803	7.90128	28.5509	113.831	29.3546
34	590.023	498.285	0	9.79775	2.25446	6.35723	20.3771	71.5565	10.1294
35	590.204	498.139	0	10.0778	2.31352	6.68336	22.1528	81.4231	18.6169
36	590.151	498.416	0	9.51536	2.41899	7.68269	28.9078	122.36	24.1984
37	590.145	498.3	0	11.1113	2.42382	7.21263	24.2477	89.1082	6.6079
38	591.256	497.712	0	10.7031	2.13561	5.56536	16.3904	53.2787	0.066114
39	590.426	498.326	0	9.24371	2.54444	8.16122	30.0903	122.529	6.55113
40	590.452	498.26	0	10.5922	2.64568	8.73636	32.8094	134.52	25.5591
41	589.917	498.242	0	9.79225	2.54307	8.17726	30.2857	123.728	20.717
42	590.63	498.564	0	9.70451	2.3575	7.00205	23.9164	90.5718	36.2767
43	590.491	498.423	0	9.2617	2.301	6.62137	21.7392	78.5815	25.868
44	590.636	498.556	0	11.0341	2.40748	7.06329	23.3158	84.0439	24.1418
45	590.668	498.284	0	9.47368	2.41316	7.32962	25.6988	100.286	34.3829
46	590.444	498.027	0	10.1083	2.39571	7.21922	24.8045	93.3867	5.9841
47	590.598	498.388	0	10.6014	2.50651	7.64746	26.2962	98.8078	21.1459
48	590.698	497.981	0	9.89775	2.55642	8.09973	29.1605	114.972	10.816
49	591.052	497.857	0	9.3796	2.36568	7.08382	24.6237	95.6747	2.7265
50	590.864	497.707	0	9.40794	2.20339	6.12056	19.4705	68.3835	29.0739
51	591.059	497.541	0	9.79484	2.50411	7.79688	27.6868	108.224	14.7076
52	590.375	497.83	0	8.71171	2.17473	5.89865	18.3187	63.2375	20.0676
53	590.81	497.918	0	9.27275	2.41442	7.23938	24.6662	92.1519	47.3194
54	590.915	497.586	0	8.61135	2.5167	7.81017	27.3889	104.762	30.4204
55	591.047	498.095	0	8.44918	2.38232	7.02455	23.5721	87.1446	48.0462
56	591.166	497.554	0	8.2639	2.27976	6.59288	22.141	83.3629	48.4899
57	590.736	497.347	0	7.63205	2.17808	5.96033	18.8422	66.6863	37.0898
58	591.123	497.52	0	9.11339	2.13216	5.65358	17.1598	57.9969	21.7334
59	590.952	497.763	0	8.45105	2.38929	7.43683	27.3997	113.919	38.0307
%%	Trajectory	68
%%	frame	x	(pixel)	y	(pixel)	z	(pixel)	m0	m1	m2	m3	m4	s
0	509.946	502.555	0	6.59643	2.17564	6.0571	19.7081	72.3739	62.9494
2	509.314	502.575	0	6.00638	2.21299	6.23836	20.306	73.2975	105.411
3	510.058	502.361	0	6.60519	2.48626	8.10496	30.8929	130.607	10.7148
5	509.215	502.316	0	5.6938	2.32147	7.16216	26.2989	108.684	50.876
7	508.162	502.328	0	5.87485	2.15045	5.82259	18.3134	65.1268	71.5066
8	509.402	502.064	0	6.06027	2.20202	6.1656	20.1771	74.6959	78.7546
9	509.62	502.259	0	5.92097	2.21473	6.39845	21.9619	85.9703	68.5222
11	509.529	502.549	0	6.12587	2.22536	6.34478	21.1546	79.8729	71.5641
12	509.672	502.304	0	6.39527	2.14872	5.86928	18.6851	67.1312	97.4989
13	509.121	502.574	0	6.1755	2.29313	6.94508	25.1335	103.543	86.0227
%%	Trajectory	69
%%	frame	x	(pixel)	y	(pixel)	z	(pixel)	m0	m1	m2	m3	m4	s
0	610.901	519.085	0	10.783	2.16321	5.76774	17.3348	56.8334	17.291
1	611.02	519.104	0	10.5654	2.26515	6.44649	21.1179	76.9903	13.483
2	611.573	519.194	0	11.4226	2.26927	6.37655	20.4057	72.0714	0.130217
3	611.167	519.263	0	10.9716	2.12112	5.50999	16.1215	51.5973	14.7599
4	610.719	518.96	0	11.7517	2.25559	6.26821	19.7453	68.2949	0.000958
5	611.118	519.041	0	10.4583	2.14119	5.7784	18.023	62.9479	10.9843
6	611.317	518.962	0	10.9655	2.20979	6.13559	19.6415	70.1951	8.12266
7	611.421	519.347	0	10.6226	2.21462	6.06331	18.818	64.1747	26.0417
8	611.243	519.291	0	10.6208	2.2543	6.33434	20.5495	74.9635	6.37434
9	611.439	519.001	0	9.90686	2.18392	5.88739	17.9603	60.0738	40.5165
10	611.223	519.081	0	9.23752	2.21381	6.20492	20.0561	72.0607	33.9546
11	610.761	518.884	0	12.1667	2.3416	6.89501	23.5574	90.3826	4.42513
12	611.399	518.961	0	10.5648	2.24144	6.25153	19.9633	70.7882	18.8197
13	611.397	518.63	0	10.2758	2.33668	6.85165	23.1098	86.6656	18.0406
14	611.29	518.573	0	10.5387	2.17683	5.84438	17.7633	59.3678	12.1409
15	611.431	518.708	0	9.93148	2.06485	5.28472	15.3869	49.5984	4.48747
16	611.413	518.712	0	9.76636	2.08994	5.41787	15.8873	50.9969	18.7509
17	611.345	518.866	0	11.2305	2.21716	6.16709	19.7354	70.3014	13.1615
18	611.525	518.903	0	11.1773	2.11696	5.50154	16.0806	51.2412	0.070937
19	611.305	518.8	0	9.97498	2.13999	5.77726	18.0567	63.3195	8.73234
20	612.061	518.84	0	9.87947	2.26556	6.60444	22.4986	85.8613	31.6737
21	611.392	518.721	0	10.1316	2.07732	5.34824	15.6376	50.4327	2.35021
22	611.475	518.766	0	10.0294	2.21533	6.49444	22.9884	93.8266	30.8787
23	611.725	518.703	0	9.71654	2.15606	5.84662	18.2394	63.4072	9.96531
24	611.115	518.835	0	9.8259	2.33212	6.83943	23.1921	87.8713	48.1655
25	611.185	518.572	0	9.20416	2.20074	6.31892	21.4816	82.9838	24.5589
26	611.348	518.441	0	10.9635	2.20209	6.08719	19.3956	69.2243	15.6085
27	611.5	518.679	0	10.6054	2.26772	6.28127	19.5548	66.4918	2.65787
28	611.556	518.867	0	9.30971	2.18773	6.16982	20.4034	76.2123	13.5272
29	611.408	518.681	0	9.20476	2.07337	5.37796	15.9501	52.4455	5.73587
30	611.204	518.689	0	10.2926	2.262	6.41922	20.8656	74.9212	10.5008
31	611.092	518.967	0	9.70558	2.22513	6.25894	20.3217	73.5439	12.5561
32	610.876	518.655	0	9.46429	2.08152	5.3528	15.6506	50.7841	29.8864
33	610.879	518.765	0	10.5687	2.25798	6.29537	19.9052	69.1519	0.802894
34	611.074	518.639	0	11.29	2.44389	7.36116	25.055	93.1943	12.4992
35	610.772	518.569	0	10.357	2.19068	6.07918	19.6762	72.0168	35.6708
36	610.744	518.712	0	9.63434	2.10228	5.42094	15.7774	50.4343	10.1522
37	610.888	518.865	0	9.96649	2.3292	6.62913	21.2753	74.7168	6.21909
38	610.805	518.695	0	10.0228	2.29852	6.44653	20.1907	68.3039	6.80349
39	610.968	518.641	0	8.53952	2.25777	6.50678	21.732	80.9136	70.1528
40	610.988	518.594	0	9.81943	2.35844	6.99613	23.8437	89.8918	36.2777
41	611.405	518.799	0	9.42267	2.28103	6.60581	22.2003	83.5318	18.3315
42	610.932	518.881	0	9.04588	2.34535	6.92727	23.6322	89.9397	46.9431
43	611.358	518.908	0	7.62171	1.9972	4.97817	14.1681	44.7326	24.6539
44	610.774	518.671	0	10.6626	2.34528	6.69681	21.4156	74.3031	22.4538
45	611.279	518.941	0	8.78041	2.03566	5.12213	14.5557	45.2724	3.68591
46	610.551	518.724	0	9.65954	2.1555	6.06646	20.4039	78.8117	21.4018
47	610.637	518.631	0	9.5635	2.17284	5.91681	18.4873	64.2931	3.75869
48	611.014	518.938	0	8.69716	2.34772	7.11142	25.1284	99.1074	50.7923
49	610.573	518.752	0	7.51347	2.10073	5.61867	17.5122	61.8301	43.7729
50	610.387	518.716	0	8.29453	2.50674	7.94339	29.1626	119.119	25.0781
52	610.356	519.165	0	7.97519	2.48874	7.84761	28.5404	114.897	31.7663
53	610.537	518.916	0	7.44033	2.13361	5.70993	17.5903	60.4968	64.922
54	610.5	518.967	0	8.21485	2.22405	6.1863	19.8589	71.4565	44.104
55	610.578	518.478	0	8.31429	2.37963	7.36109	26.7501	108.938	42.9674
56	610.694	519.151	0	7.54564	2.42984	7.47586	26.8259	108.258	48.8239
57	611.034	518.987	0	7.95601	2.352	6.9193	23.448	88.6377	4.80881
58	610.405	518.886	0	7.96512	2.35993	6.98777	23.5425	86.9535	23.2081
59	610.364	518.979	0	8.74074	2.39041	7.20903	25.0414	96.4248	33.5778
%%	Trajectory	71
%%	frame	x	(pixel)	y	(pixel)	z	(pixel)	m0	m1	m2	m3	m4	s
0	499.984	530.471	0	19.3333	2.87197	9.83099	37.3647	152.953	9.31692
1	499.939	530.432	0	19.7819	2.90971	10.1169	39.1769	163.847	0.211659
2	500.068	530.732	0	20.4796	2.93962	10.2644	39.7492	165.664	0.031927
3	500.367	530.467	0	19.7742	2.84259	9.62834	36.3309	148.301	0.094094
4	500.259	530.643	0	19.7941	2.84569	9.58549	35.7352	143.313	3.1463
5	500.304	530.647	0	20.0202	2.93098	10.2573	39.8973	167.138	0.000463
6	500.482	530.73	0	19.6407	2.85781	9.67962	36.2686	145.961	1.76824
7	500.226	530.928	0	21.1059	2.89315	9.91131	37.627	153.812	0.000374
8	500.337	531.014	0	19.3035	2.90081	10.045	38.6902	160.687	0.007853
9	500.444	530.96	0	20.8269	2.94965	10.3164	39.9012	165.576	8e-06
10	500.498	530.739	0	18.8457	2.87197	9.91808	38.2631	159.62	2.14902
11	500.324	531.173	0	19.8728	2.94682	10.3475	40.3865	169.945	0
12	500.598	530.992	0	19.3686	2.86339	9.84638	37.9189	158.534	0.210422
13	500.381	530.709	0	19.4453	2.93684	10.3357	40.5362	171.475	0.000686
14	500.498	530.126	0	18.2674	2.82933	9.60052	36.3525	148.893	1e-05
15	500.056	530.145	0	17.3753	2.83738	9.79318	38.0691	161.017	0.00044
16	500.685	529.984	0	17.1253	2.76664	9.31014	35.3634	146.74	0
17	500.062	529.95	0	18.3094	2.91611	10.2622	40.286	170.506	7.51623
18	500.217	529.775	0	17.5281	2.70922	8.86144	32.4782	129.239	0
19	500.241	529.903	0	17.482	2.82108	9.69748	37.4806	157.164	0.006918
20	499.963	529.906	0	17.9214	2.81852	9.6987	37.8468	161.823	0.053308
21	500.007	529.643	0	18.0412	2.72293	8.99408	33.4759	135.971	0
22	499.58	529.738	0	18.1493	2.64978	8.32871	28.9794	108.597	0
23	499.821	529.574	0	17.5102	2.5774	7.99596	27.7576	104.628	0
24	500.33	529.616	0	18.1598	2.8011	9.41046	35.3376	143.866	5e-06
25	499.948	529.537	0	17.9745	2.70041	8.85589	32.717	131.729	1e-06
26	500.265	529.445	0	18.0073	2.69719	8.67144	30.9888	119.605	6.4e-05
27	499.987	529.695	0	18.3813	2.82908	9.70972	37.4826	157.391	0.002139
28	499.916	529.676	0	18.1058	2.71311	8.8487	32.2535	127.366	2e-06
29	499.851	529.949	0	18.0071	2.83844	9.82448	38.2934	162.145	0.126641
30	499.745	530.094	0	17.6478	2.70807	8.84485	32.364	128.559	0.03814
31	500.353	530.363	0	17.3272	2.74876	9.17473	34.5724	142.41	6.02434
32	500.019	530.145	0	18.3555	2.784	9.38876	35.5498	146.196	0.107814
33	500.613	530.248	0	17.9776	2.75356	9.13687	33.9212	136.423	0.030969
34	500.429	529.738	0	17.1737	2.71469	8.82094	31.8072	123.356	0.074583
35	500.446	529.806	0	18.4711	2.7676	9.22744	34.3416	138.02	0.753183
36	500.567	529.928	0	19.1582	2.77219	9.15344	33.5321	132.324	0.016437
37	500.34	529.847	0	17.0963	2.64177	8.36876	29.4619	111.683	1.9e-05
38	500.375	530.048	0	17.5296	2.78368	9.43272	35.9401	148.688	0.490418
39	500.485	529.944	0	17.5111	2.7746	9.1858	33.8036	134.166	0.000459
40	500.567	530.699	0	18.3252	2.98003	10.698	42.8087	184.523	0.715659
41	500.595	530.638	0	19.2359	2.81236	9.4307	35.1476	141.274	0.403367
42	500.473	530.634	0	19.0112	2.80111	9.43168	35.5521	145.442	0.000109
43	500.805	530.448	0	18.2386	2.80724	9.41317	35.1007	141.144	0.018022
44	500.932	530.5	0	17.5454	2.72738	9.0715	34.1428	140.57	0.00259
45	500.876	530.347	0	19.0251	3.016	10.9504	44.4332	194.747	0.002841
46	500.619	530.219	0	17.38	2.89517	10.1556	39.9323	170.048	15.9141
47	500.748	529.69	0	16.8066	2.74156	9.15216	34.3734	140.29	2.46904
48	501.285	530.224	0	16.7306	2.69673	8.78986	32.1706	128.123	0.313938
49	500.758	530.343	0	17.5582	2.83694	9.80833	38.1804	161.454	9.08978
50	501.049	530.799	0	15.9735	2.79169	9.63653	37.8168	162.336	0.824804
51	500.683	529.816	0	16.2028	2.79152	9.44385	35.765	146.63	4.59175
52	500.328	530.388	0	15.7346	2.64504	8.43104	30.1002	116.773	15.042
53	500.554	529.972	0	17.5016	2.80503	9.51103	36.1519	149.082	8.33773
54	500.531	530.013	0	18.3005	2.74018	9.02262	33.2239	132.706	0.003809
55	500.693	529.916	0	18.3611	2.76415	9.22316	34.5048	140.206	0.002482
56	500.539	529.896	0	18.6598	2.75782	9.0845	33.3067	131.964	0
57	500.785	529.877	0	16.8139	2.65176	8.48378	30.4198	118.582	0.000444
58	500.766	529.866	0	17.7874	2.80182	9.51618	36.2755	149.974	0.002718
59	500.496	530.105	0	18.3945	2.87701	10.0053	39.0368	165.257	3.4e-05
%%	Trajectory	72
%%	frame	x	(pixel)	y	(pixel)	z	(pixel)	m0	m1	m2	m3	m4	s
0	648.565	535.249	0	7.64049	2.41818	7.46486	26.7817	107.017	107.838
1	648.284	534.507	0	10.1134	2.56217	8.18603	29.8501	119.543	10.9527
2	648.372	535.187	0	6.8636	2.18077	6.07287	19.5995	70.6256	62.7342
3	648.058	536.614	0	8.14922	2.2519	6.37422	20.8112	75.8996	69.2361
4	647.906	537.379	0	8.36832	2.27651	6.65841	22.778	87.5836	68.1307
5	648.323	535.646	0	8.27086	2.21697	6.18171	19.9358	71.8821	71.916
6	648.234	536.031	0	8.77826	2.29669	6.7292	23.0941	89.1904	23.8513
7	648.34	537.019	0	9.11636	2.25584	6.30251	19.9411	69.0489	46.7685
8	648.526	535.988	0	8.21236	2.47524	7.74485	27.9085	111.322	35.1729
9	648.543	535.392	0	9.04123	2.38132	6.92432	22.7814	82.2613	28.5009
10	648.742	534.93	0	8.67366	2.57177	8.28929	30.5417	123.77	73.0126
11	648.905	534.368	0	8.97536	2.43889	7.48287	26.3734	102.719	46.6121
12	648.746	536.251	0	8.75386	2.15495	5.8566	18.4126	64.6533	26.354
13	648.849	535.938	0	8.749	2.1927	5.97222	18.5396	63.5937	30.3561
14	648.558	535.012	0	7.99371	2.15778	6.13525	20.9147	81.8593	63.6562
15	648.497	535.676	0	9.09493	2.4006	7.1848	24.521	92.0999	56.6562
16	649.355	534.394	0	8.12319	2.44612	7.31276	24.6931	91.2948	47.2813
17	648.47	536.789	0	9.14848	2.31443	6.87239	23.7911	92.1315	42.2281
18	649.022	535.54	0	9.28089	2.21648	6.11383	19.2125	66.6229	28.4295
19	648.93	535.742	0	7.47409	2.27953	6.74101	23.5324	92.8822	62.3606
20	649.002	535.098	0	8.78617	2.38035	7.21401	25.3039	98.6448	32.408
21	648.027	536.712	0	8.16486	2.2116	6.24765	20.5904	76.3458	25.6691
22	648.52	536.005	0	8.322	2.27207	6.6289	22.7511	88.673	64.6572
23	648.999	533.767	0	8.39836	2.35919	7.22571	26.0562	105.804	42.638
24	650.418	531.326	0	8.78756	2.21391	6.0875	19.1128	66.538	33.6708
25	649.675	530.653	0	8.29702	2.26555	6.50148	21.7041	81.308	24.5054
26	649.988	530.123	0	7.1491	2.4124	7.39567	26.0379	101.085	45.1108
27	650.498	529.021	0	9.14655	2.50454	7.92084	28.7788	115.206	26.2629
28	650.638	527.183	0	7.30053	2.20247	6.06903	19.1443	66.8487	74.7916
29	651.295	525.936	0	8.5359	2.0995	5.59443	17.387	61.2273	50.6727
30	651.033	526.615	0	10.2341	2.16777	5.80872	17.7515	60.4017	4.03302
31	650.81	525.719	0	7.4938	2.18311	6.06487	19.839	74.1312	38.6584
32	650.74	526.312	0	8.71813	2.17709	5.82957	17.6419	58.537	57.0361
33	651.113	526.15	0	8.08347	2.18318	5.87849	17.9131	60.0671	29.2741
34	651.363	525.707	0	7.47836	2.04962	5.17942	14.8179	46.7134	25.9143
35	655.968	533.665	0	8.36944	2.86217	10.4779	43.5504	195.577	54.1422
36	655.983	532.394	0	6.42819	2.84577	10.2589	41.8203	184.233	0.100256
37	654.112	527.123	0	9.03712	3.37747	13.5861	60.0934	282.627	0.002864
38	654.353	529.296	0	6.23238	2.17705	5.79736	17.3017	56.1173	66.5414
39	654.369	528.77	0	7.08067	2.52387	7.96139	28.4917	111.28	38.6442
40	655.169	529.833	0	7.14299	2.3002	6.73912	23.1951	90.5635	82.2348
41	654.661	529.495	0	6.99395	2.45979	7.67671	27.7921	111.964	56.5267
%%	Trajectory	73
%%	frame	x	(pixel)	y	(pixel)	z	(pixel)	m0	m1	m2	m3	m4	s
0	512.543	542.028	0	9.65365	2.32505	6.79495	22.8982	86.0124	22.9184
1	513.108	542.12	0	6.84471	2.17295	6.34491	22.5454	92.6026	74.7304
2	512.352	541.934	0	8.37549	2.23263	6.17847	19.3557	66.4232	48.8708
3	512.407	541.936	0	9.70098	2.3779	7.14896	24.755	94.8893	38.7131
4	512.683	541.799	0	9.15305	2.3277	6.53668	20.5207	69.9193	48.4106
5	512.8	541.802	0	8.42079	2.23308	6.21227	19.8802	71.2362	63.9638
6	512.424	540.682	0	8.40466	2.36293	6.93963	23.2537	86.1125	35.0517
7	512.027	541.149	0	9.98517	2.36956	6.96828	23.4444	87.4061	32.7401
8	512.466	540.555	0	8.72864	2.38762	7.27039	25.5035	98.8083	44.3686
9	512.962	540.708	0	9.43583	2.4103	7.2003	24.4199	90.8276	28.5448
10	512.93	541.086	0	8.62496	2.29808	6.73638	22.8026	85.5932	59.3027
11	512.934	540.061	0	8.96969	2.31469	6.81687	23.2537	88.4691	37.0133
12	512.659	539.503	0	9.14065	2.43088	7.5257	26.9243	106.978	54.775
13	512.466	539.212	0	7.83793	2.25724	6.46848	21.7511	83.1513	52.0396
14	511.232	539.268	0	10.0695	2.64637	8.82676	33.982	144.777	18.8906
15	511.359	538.462	0	9.16924	2.61962	8.69291	33.336	141.479	20.2925
16	511.922	537.651	0	6.8525	2.40737	7.54676	27.9881	117.267	93.3264
%%	Trajectory	74
%%	frame	x	(pixel)	y	(pixel)	z	(pixel)	m0	m1	m2	m3	m4	s
0	326.486	551.056	0	11.1166	2.75284	9.33643	35.7806	149.313	4.50844
1	326.469	551.282	0	10.5159	2.75886	9.14762	33.9946	137.441	2.8494
2	326.631	551.592	0	10.4146	2.92452	10.5892	43.3833	193.137	37.2509
3	327.487	551.641	0	9.94479	2.90035	10.6123	44.127	199.226	24.5009
4	328.052	551.598	0	11.0503	2.77076	9.75679	39.3638	173.681	18.6843
5	327.572	551.697	0	9.3026	2.71913	9.20165	35.3843	148.682	15.0727
6	326.827	552.066	0	9.95673	2.78588	9.79901	39.3804	172.82	10.7174
7	326.907	552.014	0	9.07263	2.8146	10.1585	42.5567	196.07	18.4535
8	325.719	551.491	0	7.53406	2.50244	8.02191	29.8959	124.08	36.1948
10	326.789	551.27	0	9.00438	2.98191	11.0342	46.0242	207.484	22.3857
11	326.61	551.73	0	8.08863	2.25776	6.4236	21.216	78.95	26.4023
%%	Trajectory	75
%%	frame	x	(pixel)	y	(pixel)	z	(pixel)	m0	m1	m2	m3	m4	s
0	826.828	553.959	0	7.21396	2.15597	5.90126	18.5977	64.9891	48.9349
2	826.82	554.678	0	6.05541	2.17026	5.8868	18.3171	63.4457	124.056
3	826.465	554.414	0	6.74524	1.93833	4.6994	12.9695	39.6951	21.9035
4	826.55	553.958	0	6.37779	2.2813	6.53787	21.5524	79.1143	64.7496
6	826.199	554.063	0	5.65556	2.07429	5.42571	16.4452	56.3346	56.0318
7	826.627	553.867	0	6.37916	2.08528	5.47043	16.3349	53.5748	94.8909
8	826.516	554.089	0	6.28876	2.03667	5.61474	19.2073	77.8106	75.1996
9	826.79	554.022	0	6.84231	2.32133	6.95111	24.4132	96.3603	66.1331
10	826.68	554.459	0	5.72823	2.10934	5.59792	17.1913	59.5284	33.4547
11	826.815	554.414	0	5.71774	2.03397	5.20841	15.6152	53.8435	27.8077
12	826.611	554.369	0	6.24523	1.94724	4.83493	13.9577	45.6332	58.418
13	826.889	554.119	0	5.95593	1.95896	4.89633	14.1638	45.9695	42.7941
14	826.62	554.089	0	6.69635	2.00255	4.94645	13.7853	42.0808	35.1628
15	826.834	553.997	0	6.19548	1.98988	4.97246	14.319	46.5834	53.42
16	826.524	553.932	0	5.85094	2.15783	6.14741	20.9478	81.6825	38.9308
17	826.574	553.717	0	5.76141	1.98684	5.05807	15.1862	52.6299	41.6825
18	827.091	554.247	0	6.09858	1.91819	4.56458	12.308	36.6394	39.0464
19	826.511	553.914	0	5.94956	1.97513	4.96745	14.5535	48.2291	23.3008
20	826.585	554.181	0	6.30915	2.11454	5.64594	17.62	62.7452	108.427
21	826.811	554.144	0	6.7211	2.01356	5.17522	15.6831	54.8173	40.9096
23	826.708	554.445	0	4.87869	1.95233	4.65541	12.4893	36.9128	24.5414
24	826.817	553.867	0	6.30592	2.03856	5.19561	15.1538	49.2905	76.6069
25	826.496	554.246	0	6.61151	2.3329	6.94755	24.3545	96.8275	89.1663
26	826.61	554.087	0	6.92895	2.16282	5.99852	19.4162	70.599	73.028
27	826.931	554.113	0	6.54	2.07516	5.42904	16.4841	56.6371	96.6614
28	826.518	554.011	0	5.55516	2.01243	5.22775	15.9574	55.5741	51.7676
30	826.477	553.552	0	6.81925	2.04733	5.33933	16.2921	56.702	9.61238
32	826.48	554.416	0	6.29694	1.96758	4.7455	12.8044	37.5644	6.54456
33	826.995	553.378	0	5.97632	2.31332	6.80992	23.1483	87.3902	47.187
34	826.254	554.274	0	5.73262	1.99027	4.95232	14.207	46.0113	37.1417
35	826.701	554.002	0	6.34984	2.31376	6.86305	23.5686	89.8737	37.4133
37	826.486	554.151	0	6.39389	1.96631	5.01917	15.2958	54.2492	21.1731
38	826.135	553.396	0	5.60056	2.02764	5.20445	15.4882	51.9298	22.0004
39	826.171	553.589	0	5.38359	2.04237	5.53615	18.1867	69.6431	35.2114
40	826.673	553.818	0	4.59793	1.93916	4.91046	15.1098	55.1782	46.2144
41	826.41	553.62	0	4.6163	1.88594	4.63395	13.7341	48.1113	13.3028
42	826.513	553.603	0	5.59082	1.93908	4.79243	13.7324	44.2732	27.1895
44	825.526	552.76	0	5.77588	2.19783	6.10326	19.9012	74.3309	65.9227
45	826.555	553.807	0	5.57033	2.05567	5.22152	14.9615	46.9676	26.0897
47	826.348	554.155	0	5.283	2.20074	6.16449	19.958	72.0849	41.0547
48	826.664	553.156	0	6.19371	2.28586	6.79776	23.8784	94.6764	73.3741
49	826.365	553.429	0	4.93355	2.11513	5.98698	20.5054	80.9449	23.6134
50	826.17	553.821	0	5.58262	2.01224	4.93616	13.6619	41.8659	50.5642
52	826.489	553.491	0	4.93296	1.83674	4.35322	12.1962	39.5178	11.5347
53	826.564	553.954	0	4.49539	1.82886	4.34442	12.1688	39.1648	16.2147
54	825.887	554.26	0	5.12334	2.03404	5.26834	16.0824	56.5843	55.2134
55	826.378	553.781	0	5.74075	1.9763	4.9962	14.899	51.3471	49.5937
56	826.255	554.239	0	5.42317	2.07844	5.31667	15.2803	47.8468	62.4058
58	825.982	553.815	0	4.68838	2.26971	6.61745	22.275	83.0989	2.83235
59	826.422	553.873	0	5.02771	2.18769	6.35851	22.2324	89.2988	64.5518
%%	Trajectory	77
%%	frame	x	(pixel)	y	(pixel)	z	(pixel)	m0	m1	m2	m3	m4	s
0	367.555	574.705	0	19.194	2.80436	9.53485	36.475	151.871	9.31692
1	367.798	574.878	0	18.8642	2.87178	9.96929	38.6751	162.008	0.211659
2	367.553	574.867	0	19.5211	2.83305	9.69565	37.2348	155.305	0.031927
3	367.574	574.703	0	18.7968	2.77987	9.3619	35.364	144.852	0.094271
4	367.548	574.786	0	19.329	2.84961	9.91398	38.9391	166.541	3.1463
5	367.928	574.797	0	18.7645	2.79124	9.49917	36.4407	152.102	0.429026
6	367.76	574.775	0	19.0032	2.81547	9.49785	35.7332	145.387	1.76789
7	367.675	574.755	0	19.6495	2.84394	9.80944	38.0091	159.819	0.029584
8	367.678	574.746	0	18.1808	2.79717	9.53282	36.5582	152.34	0.36881
9	367.723	574.876	0	19.3422	2.81187	9.47471	35.4963	143.254	8e-06
10	367.562	574.82	0	19.0514	2.79085	9.31873	34.7117	139.942	2.13744
11	367.434	574.859	0	18.5498	2.71856	9.00225	33.7152	138.188	0.001622
12	367.708	574.802	0	18.8121	2.75151	9.10086	33.5847	134.009	0.21003
13	367.701	574.779	0	18.8848	2.73616	9.00329	33.0939	131.661	0.000462
14	367.68	574.763	0	20.063	2.84494	9.77081	37.5843	156.646	0.000147
15	367.93	574.752	0	19.8235	2.87773	10.064	39.5582	168.687	0.037136
16	368.139	574.402	0	19.1378	2.73161	9.02204	33.5062	135.533	0
17	368.098	574.489	0	20.2648	2.82056	9.52842	35.923	146.621	0
18	368.218	574.482	0	19.8303	2.77595	9.27648	34.6595	140.259	0
19	368.313	574.338	0	19.8888	2.83038	9.66549	37.0049	153.835	3e-06
20	368.407	574.417	0	20.4855	2.80522	9.44064	35.4681	144.199	0
21	368.172	574.683	0	20.4216	2.87855	10.0463	39.4658	168.621	4.2e-05
22	368.29	574.651	0	20.4894	2.85825	9.80415	37.5409	155.448	0
23	367.855	574.998	0	19.4118	2.97177	10.7174	43.273	188.623	0.008942
24	368.323	574.69	0	19.8887	2.80792	9.60755	37.079	155.861	6e-06
25	368.45	574.67	0	19.5598	2.84863	9.78923	37.6463	156.784	2e-06
26	368.548	574.491	0	20.4749	2.9168	10.3235	41.0184	176.549	0
27	368.558	574.579	0	20.2865	2.88314	10.0223	38.9709	163.938	1.2e-05
28	368.67	574.668	0	20.5509	2.85826	9.80043	37.4789	154.856	0
29	368.736	574.626	0	20.3445	2.90954	10.2246	40.2729	171.842	0.000236
30	368.77	574.651	0	20.7971	2.92917	10.3161	40.5271	171.769	0
31	368.953	574.769	0	19.9161	2.86991	9.9617	38.7868	163.78	6e-06
32	369.159	574.804	0	19.6521	2.79584	9.47438	36.1605	150.398	0.00607
33	368.963	574.636	0	20.0379	2.93465	10.4218	41.4804	178.787	0.032052
34	368.941	574.483	0	19.4479	2.80606	9.50316	36.0746	148.66	0.006627
35	368.606	574.92	0	20.6009	2.95291	10.4762	41.4517	177.005	0.336895
36	368.685	574.779	0	20.3512	2.83458	9.75733	37.8329	159.63	0.002171
37	368.471	575.024	0	20.1739	2.86145	9.94035	38.8365	164.81	0
38	368.441	575.053	0	19.7846	2.87195	9.97769	38.8654	164.091	7.2e-05
39	368.358	575.08	0	18.7767	2.84345	9.8867	38.7921	165.547	1.13979
40	367.981	575.403	0	20.1016	3.05008	11.3186	47.0367	210.781	1.19983
41	368.5	574.978	0	19.0585	2.89828	10.2695	41.0255	178.018	0.40373
42	368.579	575.237	0	20.1362	2.95406	10.4861	41.487	176.997	0.000109
43	368.543	575.076	0	20.2622	2.93041	10.3609	40.9349	174.695	0
44	368.637	574.943	0	20.1521	2.91365	10.278	40.6574	174.235	0
45	368.46	574.924	0	20.5351	2.92576	10.3587	41.102	176.545	3.1e-05
46	368.568	575.025	0	20.705	2.94073	10.3263	40.2731	169.099	0
47	368.398	575.111	0	20.7399	2.9667	10.646	42.7674	185.76	0
48	368.289	575.277	0	19.0942	2.94089	10.4345	41.3397	176.83	0
49	368.63	575.067	0	19.7036	2.89701	10.238	40.7432	176.012	0
50	368.36	575.237	0	20.892	2.93002	10.321	40.6199	172.888	0
51	368.52	575.157	0	19.5404	2.86815	9.86492	37.7693	155.895	0
52	368.566	575.087	0	20.9815	2.9241	10.3145	40.7731	174.669	0
53	368.396	575.278	0	19.7868	2.87375	9.98952	38.9181	164.193	0
54	368.698	575.013	0	19.6226	2.85175	9.89617	38.6564	164.039	5.6e-05
55	368.266	575.12	0	20.2177	2.87022	9.89296	38.0582	158.268	0
56	368.311	574.977	0	20.4609	2.90284	10.234	40.5741	174.581	0
57	368.385	574.977	0	21.1962	3.0213	10.8871	43.5883	187.736	0
58	368.292	575.098	0	19.4868	2.76775	9.3262	35.5211	147.889	1.1e-05
59	368.439	575.085	0	20.4125	2.93997	10.4206	41.3197	177.225	0
%%	Trajectory	78
%%	frame	x	(pixel)	y	(pixel)	z	(pixel)	m0	m1	m2	m3	m4	s
0	627.273	589.218	0	9.50285	2.47964	7.48289	25.5105	95.3416	4.78658
1	627.071	589.035	0	9.59548	2.50241	7.87985	28.658	115.8	16.6983
2	627.387	588.735	0	9.1491	2.50354	7.86077	28.4159	113.932	25.676
3	627.514	589.157	0	9.37461	2.36437	6.79598	21.9309	77.0989	36.0433
4	627.59	588.769	0	8.91262	2.51653	7.75724	27.1501	104.68	37.732
5	627.773	588.501	0	7.53922	2.21272	5.96082	18.1754	61.4767	43.6565
6	627.53	588.596	0	8.49446	2.16279	5.64562	16.4103	51.6319	47.1249
7	627.848	588.432	0	8.77189	2.20699	5.95252	18.2046	61.7429	31.2208
8	627.742	588.261	0	8.15189	2.15711	5.73972	17.3378	57.7412	37.1476
9	627.491	589.29	0	7.81668	2.14243	5.52313	16.001	51.0884	62.1616
10	627.362	588.744	0	8.93873	2.33505	6.88589	23.7737	93.0632	75.307
11	626.901	588.869	0	8.40526	2.33516	6.98088	24.6832	99.5104	28.4234
[truncated: 3,081 more rows]

## Sheet: Motility WT field B
%%	Trajectory	3
%%	frame	x	(pixel)	y	(pixel)	z	(pixel)	m0	m1	m2	m3	m4	s
0	291.562	371.379	0	7.88835	2.89724	10.3012	41.3405	180.364	32.8389
1	292.033	371.13	0	7.87595	2.81887	9.8717	39.242	169.94	39.1251
2	291.584	371.493	0	8.39306	2.60824	8.57317	32.5865	137.563	0.094784					trajectories
3	291.778	371.696	0	7.45496	2.52728	7.92653	28.3543	111.806	7.93406					120
4	292.042	371.616	0	6.51909	2.63192	9.01471	36.1352	160.796	10.7453
5	291.535	371.481	0	7.80163	2.69827	8.94487	33.6012	138.072	30.9261
7	291.381	371.949	0	8.4788	2.79069	9.65863	37.7731	160.349	15.5453
9	289.847	374.114	0	7.70383	3.18343	12.3722	53.8931	252.523	0.195487
10	290.028	373.555	0	7.35336	3.03396	11.5804	50.0742	233.804	21.7949
11	291.355	372.686	0	7.44246	2.6797	9.06401	35.1052	149.101	23.6871
12	289.68	373.074	0	7.45075	3.05472	11.9134	52.996	254.967	13.4472
13	289.386	372.371	0	6.95589	2.94057	10.7879	44.9422	203.791	4.31207
14	288.082	372.936	0	8.79284	3.07103	11.3963	47.4129	213.23	26.8329
15	288.987	373.535	0	6.94852	2.57454	8.56966	33.3613	144.615	34.6321
16	288.556	373.527	0	7.95108	2.7833	9.53892	37.0376	157.13	16.0858
17	288.407	373.329	0	7.48758	3.19186	12.3803	53.607	249.274	15.8389
18	287.335	373.957	0	8.82359	3.49444	14.3007	64.1453	305.427	0.001197
19	288.045	374.056	0	7.7981	3.23095	12.9545	58.0834	278.55	1.24612
20	288.549	373.731	0	7.76327	2.77083	9.8991	41.0068	187.122	34.4831
21	287.335	377.95	0	7.80905	2.86518	10.2064	41.5865	185.865	17.5372
22	287.346	373.795	0	6.68488	2.98389	11.0832	46.7	213.814	19.4177
23	288.036	375.005	0	6.79923	2.85555	10.3776	43.2692	196.784	48.5666
25	291.679	392.676	0	3.2897	1.8998	4.50188	12.3675	38.7977	1.75655
27	303.733	394.278	0	5.98107	2.65935	8.88958	34.3295	146.889	59.5728
%%	Trajectory	4
%%	frame	x	(pixel)	y	(pixel)	z	(pixel)	m0	m1	m2	m3	m4	s
0	275.48	372.08	0	11.1233	3.3879	13.8622	62.5822	300.314	4.56923
1	278.978	369.501	0	9.22516	3.35153	13.5384	60.4536	287.725	0.64677
2	280.992	369.354	0	7.29465	3.09439	11.6907	49.4236	224.992	2.74364
3	281.019	369.143	0	7.2262	3.0505	11.572	49.5071	228.82	3.89664
4	282.083	369.923	0	7.85834	3.15705	12.2071	52.7778	245.295	4.18005
5	279.522	369.875	0	9.08123	3.31093	13.3573	59.7369	284.604	5.43163
7	279.147	369.309	0	8.95255	3.2188	12.5954	54.846	255.681	0.062075
8	277.541	370.518	0	11.4533	3.46505	14.2295	64.0914	306.179	0.001498
9	280.147	369.364	0	9.04086	2.94566	10.7811	44.8975	203.792	17.6761
10	276.175	370.831	0	10.645	3.34437	13.7975	63.2137	307.88	10.4364
11	276.437	370.978	0	9.90047	3.35557	13.951	64.4922	316.989	10.6503
12	282.075	369.942	0	7.47035	3.19855	12.5243	54.982	259.684	4.99972
%%	Trajectory	5
%%	frame	x	(pixel)	y	(pixel)	z	(pixel)	m0	m1	m2	m3	m4	s
0	278.001	378.422	0	9.47432	3.43756	14.3768	66.7002	329.058	6.26378
1	275.077	372.27	0	9.18389	3.22524	12.704	56.0014	265.218	16.882
2	274.516	374.322	0	10.3122	3.28792	13.0307	57.2074	268.305	1e-06
3	274.518	373.93	0	12.4153	3.17566	12.2498	52.8834	245.798	13.6734
4	274.017	373.672	0	9.89277	3.04587	11.513	49.0489	225.55	6.02163
5	273.8	373.418	0	11.5026	3.20985	12.5258	54.5372	254.847	4.84876
6	273.676	373.504	0	11.1307	2.96157	10.7366	43.9249	195.22	10.8201
7	274.003	373.596	0	10.4312	3.20542	12.4668	54.1781	253.119	4.0517
9	273.698	374.216	0	10.263	3.34293	13.5425	60.7231	289.829	0.003494
10	273.633	373.908	0	10.7015	3.43212	14.0844	63.6274	305.385	10.4321
11	273.783	375.294	0	10.1598	3.40394	14.0654	64.2236	311.466	10.6512
12	274.307	371.85	0	11.6006	3.13304	11.9088	50.6702	232.35	9.45918
13	274.32	371.476	0	12.208	3.07508	11.4943	48.2272	218.75	0.174762
14	274.657	371.545	0	11.2466	2.97561	11.0292	46.4424	212.582	2.58785
15	273.239	372.377	0	11.6034	3.15162	12.1599	52.5195	243.862	0.680992
16	275.34	371.757	0	11.8788	3.2899	13.2177	59.0924	282.161	0
17	275.482	371.441	0	11.3201	3.35877	13.7224	62.1088	299.284	0.000113
18	273.98	372.469	0	11.4993	3.24496	12.7196	55.5159	259.808	4e-06
19	274.515	371.866	0	12.1856	3.21352	12.7471	56.618	269.554	0.126798
20	275.336	371.668	0	12.2731	3.41825	14.0841	64.0214	309.083	0
21	274.786	372.226	0	11.6977	3.23074	12.7567	56.2018	265.332	2.41902
22	275.213	371.723	0	10.1295	3.22324	12.7026	55.79	262.251	0.001332
23	276.185	371.97	0	10.5379	3.19033	12.3715	53.3373	245.967	0.008086
24	275.347	372.472	0	10.665	3.22686	12.7363	56.0898	264.693	0.603699
25	273.495	372.625	0	11.2807	3.1869	12.3846	53.7451	250.435	2.6e-05
26	273.998	372.511	0	10.931	3.06329	11.5091	48.6732	222.556	2.57082
27	273.059	373.037	0	10.6836	3.21754	12.6583	55.6588	262.595	0.346179
28	271.246	374.096	0	12.6164	3.39298	13.6413	60.4355	285.306	2e-06
29	271.362	373.896	0	12.0867	3.40881	13.9039	62.4331	297.846	0.177185
30	272.035	373.737	0	12.2215	3.25887	12.7886	55.6855	259.382	1e-06
31	271.445	373.929	0	11.2309	3.236	12.6622	55.1792	257.909	1.24062
32	271.457	374.042	0	10.9817	3.1266	11.9154	51.0445	236.369	0.084048
33	272.428	373.085	0	10.8179	3.15188	12.1863	52.8165	246.197	0.00774
34	271.677	373.477	0	11.2064	2.9828	11.0481	46.3315	210.731	0.021045
35	272.903	373.049	0	9.52206	3.08492	11.7887	50.7557	236.02	8.36472
36	271.105	373.735	0	11.2501	3.25115	12.8694	56.624	266.248	0.019554
37	271.229	373.837	0	10.2543	3.14408	12.115	52.3978	244.147	0.216298
38	269.973	374.912	0	10.4509	3.31145	13.3656	60.0078	287.756	1.8e-05
39	269.555	375.925	0	12.0135	3.22995	12.6713	55.4083	259.809	0
40	269.366	374.958	0	10.3909	3.25005	12.7974	55.8703	260.508	0.002043
41	269.524	380.009	0	10.0395	3.31241	13.3032	59.3978	283.667	0.00967
42	268.68	376.741	0	12.9754	3.46419	14.1392	63.1026	298.327	0
43	269.064	375.98	0	10.391	3.38499	13.9026	63.2112	305.813	0.495302
44	268.391	376.849	0	12.5743	3.32992	13.0434	56.1511	257.644	0
45	268.745	377.648	0	11.2233	3.39403	13.941	63.3159	305.705	0.247611
46	268.723	376.816	0	9.83399	3.1263	12.2382	54.0734	257.294	0.009915
47	268.641	377.729	0	10.7187	3.48652	14.2078	63.1754	297.621	3.76345
48	268.559	377.889	0	10.686	3.30487	13.0169	56.7925	265.254	0.707068
49	269.049	377.982	0	10.4831	3.70929	16.0196	75.0948	370.592	0
50	268.375	377.921	0	10.2268	3.25551	12.8536	56.5922	267.219	2.12893
51	267.948	378.034	0	10.6808	3.32933	13.4909	60.5113	288.838	0.000169
%%	Trajectory	8
%%	frame	x	(pixel)	y	(pixel)	z	(pixel)	m0	m1	m2	m3	m4	s
0	329.455	406.556	0	9.45559	2.65047	8.56595	31.2348	124.376	5.42445
1	330.173	406.53	0	10.3632	2.68603	8.68332	31.4511	123.937	12.5487
2	329.573	406.126	0	8.91007	2.51812	7.62932	25.8083	94.6223	9.64788
3	330.164	406.488	0	10.2141	2.65628	8.54858	30.9997	122.78	2.69889
4	329.56	406.723	0	9.74218	2.784	9.60409	37.7723	162.867	9.58459
5	329.39	406.58	0	9.52653	2.5693	8.19378	30.1487	123.738	9.69817
6	329.445	406.588	0	9.06331	2.61642	8.50618	31.7965	131.826	29.6324
7	329.653	406.669	0	9.18324	2.72671	9.16062	34.9829	146.38	13.899
8	329.614	406.621	0	10.3235	2.68836	8.64868	31.1113	121.748	25.2028
9	329.831	406.92	0	9.31453	2.90017	10.3631	41.8621	183.768	15.0886
10	329.396	406.782	0	9.3655	2.78293	9.46929	36.5556	154.647	1.45374
11	329.381	406.763	0	10.3811	2.85716	9.80654	37.515	154.941	10.8814
12	329.736	406.484	0	9.88486	2.63883	8.39525	30.0684	117.894	14.9374
13	329.503	406.678	0	10.2591	2.66511	8.55834	30.9	121.915	0.225852
14	329.317	406.372	0	10.1195	2.73258	9.08885	34.178	140.646	17.4617
15	329.709	406.804	0	9.29922	2.56159	8.12445	29.5423	119.08	3.43443
16	329.809	406.896	0	10.3997	2.71299	8.95957	33.451	136.71	0.454616
17	329.415	406.906	0	10.0748	2.7937	9.45053	35.8329	147.352	8.11409
18	329.82	406.594	0	10.1896	2.79275	9.4738	36.1914	150.54	4.58509
19	329.987	407.308	0	10.3661	2.66539	8.59658	31.1872	123.324	7.0665
20	330.149	407.48	0	10.7241	2.73017	9.1283	34.6801	144.641	3.1405
21	330.181	407.403	0	9.73881	2.58137	8.05423	28.2001	107.494	16.8179
22	330.063	407.441	0	10.4272	2.7928	9.43863	35.7845	147.148	7.73893
23	329.062	407.791	0	10.558	2.75644	9.31327	35.7104	149.979	16.2738
24	328.854	407.544	0	10.9198	2.85519	9.90896	38.8135	165.789	4.13183
25	328.449	407.631	0	11.2913	2.89985	10.1062	39.3337	165.554	14.6821
26	328.271	407.879	0	10.1217	2.94913	10.5715	42.5414	185.47	9.88314
27	327.835	407.584	0	10.6567	2.71604	8.85766	32.3861	128.922	0.703328
28	328.485	407.901	0	10.0466	2.67832	8.68781	31.7489	126.751	2.90477
29	328.586	407.679	0	11.2215	2.70915	8.83339	32.2393	127.748	0.938054
30	328.348	407.652	0	10.769	2.82486	9.64295	36.941	153.813	9.17965
31	328.201	408.028	0	10.9153	2.82665	9.67335	37.2421	156.064	5.26568
32	327.88	408.233	0	11.6526	2.94922	10.4366	41.173	175.296	16.2892
33	327.793	407.877	0	10.0447	2.77088	9.46479	36.8035	156.912	7.36744
34	327.662	407.993	0	10.4043	2.88381	10.0425	39.2981	167.167	41.1888
35	327.404	408.347	0	11.1768	2.84338	9.843	38.4556	163.758	1.02065
36	327.055	408.029	0	9.83894	2.7315	9.10587	34.3193	141.463	17.0482
37	327.02	407.996	0	10.9741	2.80354	9.53663	36.4898	151.849	1.95871
38	327.789	408.291	0	10.2878	2.77377	9.37887	35.9057	150.496	2.73068
39	327.142	407.967	0	9.38726	2.61094	8.41475	30.9933	126.027	2.76854
40	327.457	408.215	0	10.9048	2.73184	8.98024	33.0118	131.602	0.000205
41	327.546	408.005	0	10.5671	2.82729	9.7416	37.7746	159.059	16.6597
42	327.715	408.693	0	11.5313	2.84138	9.75832	37.6634	158.113	0.499583
43	327.021	408.261	0	10.2986	2.79643	9.52488	36.5413	152.569	19.4102
44	327.185	408.38	0	11.1364	2.79444	9.25947	33.8873	133.131	0.068442
45	327.278	409.722	0	10.6713	3.02241	11.042	45.0006	197.602	1.54101
46	327.324	408.306	0	11.1627	2.93376	10.4374	41.6696	180.176	0.055065
47	327.495	408.585	0	10.9733	2.83134	9.68609	37.2509	156.012	0.01079
48	326.775	408.487	0	11.1252	2.87859	10.0347	39.3459	167.817	11.3157
49	326.275	408.397	0	10.5898	2.76099	9.24568	34.8833	143.6	0.859754
50	326.332	408.084	0	10.155	2.77901	9.50114	36.8516	156.323	2.69168
51	326.516	408.798	0	10.146	2.88156	10.2465	41.4975	183.988	3.88842
52	326.448	408.097	0	10.1571	2.79168	9.50908	36.6124	153.983	4.90417
53	326.452	408.306	0	9.24296	2.6107	8.38787	30.7314	124.179	0.031044
54	326.896	408.943	0	10.3071	2.77648	9.45219	36.4863	154.127	1.13526
55	326.343	408.422	0	9.40946	2.64175	8.72113	33.0785	138.5	9.97676
56	326.511	408.532	0	10.2288	2.73953	9.26904	35.6941	150.653	5.50124
57	326.744	408.801	0	9.12461	2.51271	7.62841	25.9372	95.8256	0.023975
58	326.393	408.824	0	10.0203	2.83374	9.99218	40.139	176.168	0.106099
59	326.564	408.916	0	9.82282	2.86636	10.0474	39.708	170.631	1.44397
%%	Trajectory	14
%%	frame	x	(pixel)	y	(pixel)	z	(pixel)	m0	m1	m2	m3	m4	s
0	581.008	455.271	0	15.5268	3.195	12.419	53.8505	250.553	0.478885
1	580.316	455.536	0	15.9228	3.06872	11.6491	49.8655	230.534	1.86102
2	578.48	455.847	0	15.9294	2.92231	10.487	42.5131	187.252	0
3	577.172	456.64	0	16.2351	3.13938	11.9442	50.7158	231.503	0.048183
4	578.882	456.25	0	16.6995	3.00658	10.9787	44.9785	199.298	0.193357
5	581.707	455.252	0	16.9573	3.11872	11.8237	50.0628	227.824	0
6	583.478	454.598	0	15.3359	3.11517	11.9721	51.7347	240.869	5.31724
7	582.981	454.767	0	14.6387	2.98994	11.1516	47.1897	216.555	8e-06
8	580.899	455.545	0	12.6744	2.96424	11.0389	46.6696	213.924	0.286277
9	576.234	457.58	0	10.0972	2.8188	10.0754	41.1081	182.55	13.6768
10	574.014	459.197	0	10.1302	2.87035	10.15	40.764	178.832	7.57448
11	571.49	460.509	0	11.4538	2.81195	9.8459	39.1732	169.8	8.44929
12	569.152	461.545	0	9.81058	2.61917	8.49316	31.3499	127.136	15.0205
13	566.657	462.277	0	10.6193	2.74243	9.41281	36.7106	155.876	1.13092
14	566.063	462.856	0	8.90233	2.56584	8.46573	32.561	139.188	8.42827
15	566.067	463.011	0	9.3415	2.7126	9.29092	36.4802	157.072	17.2989
16	564.604	463.472	0	8.91148	2.79677	9.98375	40.8566	182.391	9.51364
17	564.878	463.779	0	9.7225	2.64866	8.79229	33.3428	138.456	2.61497
18	564.882	464.223	0	8.9628	2.65338	9.06148	35.8811	156.745	8.39909
19	566.011	463.885	0	7.64599	2.44523	7.70873	28.275	115.211	3.73945
20	567.945	462.268	0	9.65245	2.62514	8.74807	33.5381	141.498	15.8579
21	566.907	462.665	0	9.83556	2.91691	10.5735	43.3433	192.6	12.1449
22	564.851	463.462	0	10.4872	2.95617	10.7998	44.5503	199.014	0.080914
23	564.593	463.948	0	9.81534	2.95161	10.7816	44.452	198.469	5.66651
24	563.441	464.473	0	9.46254	2.99663	11.2223	47.5479	217.69	10.5463
25	563.664	464.845	0	8.97583	2.70219	9.26125	36.2732	155.056	16.7324
26	564.499	464.37	0	9.60698	2.64854	8.82474	33.5152	138.997	4.44442
27	572.515	460.249	0	9.30169	2.90253	10.4219	42.461	188.401	3.54425
28	579.232	456.24	0	12.409	2.83001	10.0011	40.2105	176.259	0.901655
29	579.59	455.918	0	12.1119	2.71027	9.31225	36.855	160.423	0.110974
30	580.297	455.449	0	12.0866	2.79081	9.4728	36.0522	148.481	2.19522
31	582.478	454.685	0	12.4929	2.60788	8.52999	31.9447	131.405	0.057347
32	581.845	454.404	0	12.3673	2.62675	8.63729	32.5932	135.519	0.479066
33	581.051	454.588	0	12.393	2.87511	10.346	42.3854	189.329	0.739772
34	582.433	454.621	0	12.0684	2.7947	9.80242	39.2629	171.833	5.39401
35	581.963	454.431	0	11.7561	2.90093	10.3913	42.1052	185.484	3.30401
36	585.793	453.619	0	10.399	3.04986	11.7225	51.0279	239.706	0.259546
37	587.801	453.655	0	9.68476	2.67353	9.03646	35.118	150.153	5.17788
38	582.403	454.477	0	10.6437	2.94356	10.7334	44.1784	196.923	18.0292
39	583.945	454.339	0	8.93153	2.643	8.87175	34.4456	147.883	16.6852
40	585.074	453.795	0	9.45092	2.87234	10.4451	43.2263	194.271	19.0955
41	591.427	453.705	0	11.3938	3.08704	11.7299	50.0407	229.93	0.002064
42	592.207	453.49	0	12.5321	2.99486	10.8841	44.3834	195.948	0.000921
43	592.066	453.637	0	11.5729	2.94217	10.5224	42.3847	185.487	0.093121
44	592.391	453.631	0	11.588	3.03676	11.0607	44.9532	197.173	13.3647
45	591.062	453.712	0	11.6271	3.06458	11.5774	49.0963	224.235	0.068021
46	592.768	453.749	0	12.8364	2.86481	10.0416	39.553	168.717	6e-06
47	594.011	453.724	0	12.83	2.97986	10.7714	43.601	190.611	0.161742
48	595.387	452.852	0	10.4251	2.94246	10.8016	44.9491	202.958	2.08083
49	595.483	452.864	0	10.6649	3.11249	11.9891	51.8281	240.927	0.15098
50	594.004	453.487	0	12.5639	2.76694	9.51563	37.4916	162.732	0.002662
51	593.678	453.583	0	12.7501	2.97768	10.7386	43.4922	190.942	0.849304
52	592.72	453.491	0	12.1941	2.94364	10.5487	42.2918	182.895	9.98108
53	591.878	453.703	0	11.5941	2.94219	10.5473	42.3593	183.699	0.170737
54	594.007	452.864	0	11.4386	2.99286	11.0211	45.7703	205.818	17.3286
55	596.068	452.007	0	9.34985	2.95576	10.8661	45.1041	202.702	20.4997
56	599.412	451.444	0	8.55509	2.70441	9.0293	34.0335	139.382	10.6332
57	600.939	451.499	0	8.45955	2.73695	9.36922	36.4685	154.724	27.2196
58	601.032	451.458	0	8.96827	2.73863	9.55393	38.2304	167.263	33.9502
59	601.375	451.185	0	10.4188	2.94964	10.8439	44.9628	201.309	5.80954
%%	Trajectory	16
%%	frame	x	(pixel)	y	(pixel)	z	(pixel)	m0	m1	m2	m3	m4	s
0	481.078	466.192	0	5.45791	2.68956	8.92048	33.7055	139.888	29.0074
1	480.147	466.231	0	5.24471	2.23038	6.22665	20.0482	72.0953	28.3469
2	481.198	466.249	0	5.57038	2.37869	7.17334	24.9904	96.5794	55.3901
3	484.271	466.065	0	6.17559	2.54232	8.31362	31.7674	135.087	11.9531
5	483.186	466.785	0	5.62795	2.28389	6.68749	22.938	88.7658	20.0049
6	482.136	466.565	0	5.45981	2.54255	8.18581	30.7503	129.191	19.7026
7	481.944	466.217	0	5.93517	2.41994	7.53206	27.4468	111.834	23.6826
8	484.039	466.84	0	6.18983	2.4197	7.62879	28.1254	115.219	36.2503
9	483.153	466.952	0	6.1933	2.61048	8.44066	31.076	125.586	32.1535
10	480.761	467.046	0	4.9277	2.18139	5.99463	19.2738	70.6406	23.3984
11	477.932	467.118	0	5.87273	2.77226	9.8329	40.2395	180.546	5.46985
12	480.207	467.117	0	6.53397	2.6981	9.20304	35.9746	154.26	10.6388
13	479.306	466.564	0	6.86184	2.76639	9.44197	36.4722	153.535	48.9695
14	483.405	466.209	0	7.92821	2.65663	8.66135	31.7314	125.854	21.2084
15	482.713	466.182	0	7.38316	2.37651	6.98115	23.329	85.6712	5.28586
16	484.051	466.357	0	7.047	2.67195	9.14922	36.2483	158.287	30.3759
17	483.722	466.865	0	6.60767	2.69839	9.14668	35.2336	147.542	38.6728
18	484.965	466.949	0	6.6036	2.49645	7.93621	29.1666	118.812	53.6429
19	486.206	468.461	0	6.48927	2.20311	6.00495	18.776	65.6645	10.2002
20	487.024	469.82	0	6.58299	2.58316	8.25469	30.0126	119.804	33.6417
21	488.628	469.976	0	4.91275	2.31826	6.77018	22.5725	82.5768	40.2776
22	490.543	469.625	0	5.53226	2.3413	7.19011	26.4053	110.412	76.9595
23	492.958	469.455	0	5.83634	2.56568	8.38477	31.7516	133.092	44.2865
24	496.007	468.375	0	8.27633	2.50576	7.66933	26.4686	99.7143	1.2239
25	498.185	468.163	0	7.12165	2.35256	6.98956	23.9826	91.5584	8.78626
26	498.977	468.38	0	6.93724	2.56858	8.35499	31.1942	128.153	9.9037
27	500.493	467.952	0	6.52837	2.36974	7.25415	26.0719	105.416	11.4517
28	502.045	468.125	0	7.01917	2.5735	8.34939	31.2086	129.107	3.64451
29	503.617	468.678	0	6.95052	2.62436	8.40059	30.511	121.566	20.2726
30	504.648	468.944	0	6.34196	2.71167	9.04223	34.1087	140.546	18.6566
31	507.264	469.937	0	6.04771	2.37826	7.31387	26.3089	106.018	31.0673
32	507.994	470.478	0	4.428	2.23999	6.50696	22.4524	88.7252	21.3826
33	508.745	470.372	0	6.78216	2.63517	8.54435	31.075	122.233	34.2921
34	508.674	469.734	0	6.63519	2.46046	7.60189	26.9722	105.752	13.3671
35	509.189	470.084	0	6.20248	2.29397	6.53402	21.2376	76.28	29.3144
36	509.278	470.991	0	5.58476	2.4036	7.55721	27.7481	113.234	21.7159
37	513.235	472.086	0	5.76735	2.21772	6.16164	19.4471	67.2149	14.8048
38	515.764	472.493	0	7.28222	2.47241	7.62596	26.8692	103.991	1.55185
39	518.999	473.487	0	7.27697	2.14849	5.56056	16.0007	49.7492	8.12886
40	519.538	473.986	0	6.61816	2.43542	7.46212	26.3276	103.025	22.397
41	522.129	474.464	0	5.57311	2.22622	6.44913	22.2068	87.1783	21.2066
42	522.727	474.974	0	5.60692	2.70969	9.00075	33.9663	140.355	11.546
43	523.397	474.857	0	5.88205	2.43664	7.24081	24.1122	87.1028	40.4736
44	522.977	475.522	0	6.16177	2.1361	5.76092	17.942	62.4468	49.9826
45	522.696	476.419	0	5.79927	2.23406	6.4572	21.516	78.8833	52.5347
46	522.199	476.471	0	6.33117	2.29612	6.61569	22.0182	81.845	27.6139
47	524.681	476.553	0	6.14825	2.1781	5.79244	17.2749	56.0744	6.71377
48	525.383	475.854	0	6.83725	2.52384	8.00909	29.2994	118.767	31.0213
49	525.49	475.018	0	7.88592	2.64609	8.75388	33.2746	139.703	4.50216
50	525.067	474.78	0	6.57277	2.53764	7.97278	28.508	111.859	52.5639
51	523.558	475.256	0	7.07993	2.76478	9.61766	38.2121	165.934	38.04
52	522.65	477.64	0	6.48394	2.06206	5.32026	15.7136	51.6682	16.713
53	521.885	477.883	0	6.43749	2.18029	5.88208	18.0419	61.0158	31.4677
54	521.549	479.777	0	7.09667	2.36515	7.00808	23.8044	89.3565	7.24758
55	521.878	478.504	0	6.92957	2.391	7.11263	24.2267	91.159	12.3408
56	523.16	477.541	0	5.78165	2.31937	6.811	23.1222	87.4593	14.7856
57	523.031	476.894	0	6.68252	2.22708	6.24402	20.1465	72.2414	16.1932
58	522.759	476.721	0	6.30621	2.36035	6.88671	23.0772	86.2349	18.1146
59	524.394	475.824	0	8.89983	2.27335	6.35406	20.1347	70.3331	4.37195
%%	Trajectory	18
%%	frame	x	(pixel)	y	(pixel)	z	(pixel)	m0	m1	m2	m3	m4	s
0	571.007	476.171	0	6.64237	2.8387	10.1461	40.9033	177.963	10.4754
1	572.178	476.553	0	5.57636	2.84845	10.367	43.1677	195.581	3.14099
2	570.182	475.811	0	7.14418	2.62576	8.72248	33.4047	141.278	20.448
3	573.408	476.462	0	6.89419	2.84223	9.90436	38.7281	163.741	41.1791
4	571.248	476.362	0	7.13185	2.77704	9.54905	37.235	158.185	17.6123
5	571.866	476.17	0	7.53035	2.69686	9.31124	37.009	161.351	30.3438
6	570.367	475.903	0	7.82041	2.82603	9.97493	40.0115	174.884	13.6921
7	569.951	475.994	0	6.85516	3.00615	11.0328	45.4052	201.739	18.0655
8	569.949	475.625	0	8.02915	3.03922	11.2724	46.7814	209.316	0.663182
9	568.494	475.094	0	7.55086	2.66464	8.77194	33.0314	137.349	13.4999
10	571.031	475.635	0	7.327	3.03314	11.4731	49.0727	226.877	24.8754
11	568.688	476.224	0	7.05332	2.81144	10.0051	40.7952	181.887	21.7969
13	566.141	474.593	0	9.49387	3.08302	11.3345	46.2272	202.429	0.00036
14	567.038	473.703	0	9.14259	3.16907	12.175	52.0356	238.344	4.99446
15	567.165	474.441	0	10.0777	3.21116	12.47	54.0264	251.361	0.673085
16	568.37	474.231	0	9.12881	3.02895	11.2777	47.1695	212.863	0.55623
17	571.644	474.496	0	8.2551	2.65211	8.76432	32.9624	135.565	4.27401
18	571.886	474.482	0	9.79652	2.67015	8.67582	31.7594	126.844	15.397
19	570.043	474.763	0	8.273	2.89934	10.5654	43.8279	197.952	8.60922
20	572.084	474.964	0	8.94851	3.10075	11.9692	52.0361	243.569	5.71651
21	575.118	475.432	0	9.53706	2.56224	8.27718	30.767	126.285	14.938
22	577.296	476.073	0	10.7058	2.69676	8.91235	33.31	135.834	7.50955
23	580.01	476.748	0	10.3076	2.50366	7.82792	28.0035	110.317	0.127478
24	581.822	477.362	0	9.03042	2.59834	8.62638	33.0338	139.352	46.3491
25	579.002	476.852	0	7.05632	2.65824	9.11375	36.1662	158.115	2.98133
26	577.97	476.437	0	7.18093	2.89325	10.6197	44.205	198.957	48.1466
27	578.163	476.499	0	6.41917	2.61973	9.00619	36.16	160.231	47.6759
28	571.532	474.231	0	8.07451	2.99072	10.9787	45.055	198.748	1.98788
29	572.022	474.492	0	7.26044	2.99607	11.2324	47.669	218.758	4.49507
30	571.031	474.668	0	7.43606	2.79798	9.64328	37.6691	160.606	20.9645
31	570.485	474.246	0	6.52735	2.8241	9.9204	39.7123	173.759	29.842
32	567.4	473.136	0	8.6663	2.67881	8.847	33.0791	134.852	9.92339
33	563.005	471.366	0	6.54097	2.54113	8.56139	34.3949	155.446	36.1783
34	554.032	469.715	0	6.48351	2.98418	10.885	45.0243	203.076	17.296
35	549.554	467.34	0	6.23663	2.58491	8.38666	31.3885	129.973	41.2685
36	550.949	468.532	0	5.31535	2.49746	8.05017	30.1773	125.453	28.5948
37	547.542	466.261	0	7.15885	2.71232	9.33432	36.5257	155.254	25.6238
38	543.79	460.998	0	6.08598	2.3074	6.86245	23.7693	91.6755	27.8912
39	544.027	462.128	0	5.71595	2.76538	9.49286	37.0312	157.739	20.5695
%%	Trajectory	19
%%	frame	x	(pixel)	y	(pixel)	z	(pixel)	m0	m1	m2	m3	m4	s
0	538.463	482.436	0	6.23228	2.42856	7.65663	28.741	122.555	30.5611
1	539.651	483.014	0	6.66874	2.11041	5.45332	15.7698	49.443	13.6677
2	539.24	483.439	0	6.25246	2.3232	6.92364	24.4699	98.7924	29.489
3	539.781	483.518	0	7.01706	2.11967	5.51993	16.2204	52.283	15.3127
4	539.765	482.985	0	6.1173	2.12226	5.90702	19.8005	76.9591	13.5531
5	539.266	483.425	0	6.30118	2.13536	5.76541	17.824	60.8619	2.07528
6	539.436	484.063	0	5.54407	2.16695	6.1626	21.0851	83.2242	15.682
7	537.678	483.311	0	7.44543	2.20769	6.05143	18.9372	65.8132	12.9598
8	538.409	483.184	0	5.80701	2.00753	5.07348	14.7175	47.6639	18.305
9	538.725	483.023	0	6.05396	1.96372	4.74972	12.9331	38.5281	12.5628
10	539.425	483.037	0	6.82956	2.09257	5.66408	18.2517	67.7364	6.18339
11	538.614	483.194	0	5.04102	2.03358	5.40451	17.0699	61.8499	11.2516
12	539.353	482.941	0	5.67657	2.11582	5.75907	18.4046	66.5264	17.5812
13	538.69	482.151	0	6.71303	2.46603	8.16606	32.6671	148.356	21.0646
14	537.915	481.207	0	7.32884	2.8868	10.5565	43.8841	197.867	28.618
15	537.56	481.178	0	8.88348	2.48479	7.56928	25.8253	95.1932	2.87515
16	537.745	481.376	0	8.58117	2.64916	8.55185	30.8934	120.58	12.0304
17	537.756	481.045	0	8.54252	2.40275	6.94196	22.3414	77.8173	0.69441
18	537.633	482.031	0	7.14275	2.58182	8.41775	31.344	127.631	19.1746
19	538.407	482.662	0	5.83211	2.40059	7.51442	28.3208	122.516	37.5257
20	536.471	481.02	0	9.15702	3.07858	11.364	46.65	205.797	4.95995
21	537.496	481.683	0	7.92676	2.66008	8.62794	31.4759	124.902	8.82085
22	537.495	481.712	0	8.26825	2.77119	9.56507	37.5257	160.636	18.6202
23	538.212	481.614	0	8.16124	2.28656	6.39795	20.1604	69.3579	0.646438
24	538.501	482.528	0	5.45803	2.00119	5.0481	14.8631	50.2334	1.33245
25	539.039	482.781	0	6.70897	2.05282	5.40881	16.9425	61.484	5.64659
26	538.857	482.403	0	5.25993	2.2157	6.63052	24.2988	103.024	22.5526
27	537.847	482.271	0	6.19507	2.13645	6.01645	20.6304	83.0552	26.419
28	538.69	482.19	0	6.11571	2.20066	6.17519	20.4202	77.3406	17.8304
29	537.498	482.966	0	5.24879	2.45439	7.58615	27.2766	110.048	49.1428
30	538.449	482.542	0	6.92074	2.09308	5.54965	17.38	63.2158	1.2801
31	538.636	482.281	0	5.961	2.15146	6.26301	22.6431	96.4563	27.2852
32	539.435	482.645	0	5.42084	2.04178	5.16089	14.7532	46.2834	38.2867
33	539.556	482.877	0	6.24467	2.05146	5.60291	18.8639	75.6079	14.101
34	538.98	482.512	0	5.7237	2.1259	5.91349	19.8422	77.6777	18.5957
35	538.745	482.517	0	5.86053	2.18574	6.30642	22.2155	91.8203	28.0536
36	538.284	482.215	0	5.6425	1.99437	4.88122	13.6054	42.6819	27.4361
37	538.852	482.419	0	5.63616	2.08656	5.39889	15.8643	51.3823	10.9277
38	539.06	482.864	0	6.98335	2.21093	6.34808	21.7455	85.3075	12.0872
39	538.406	482.95	0	6.3511	2.24416	6.32984	20.6235	75.4062	15.9424
40	538.925	482.839	0	6.48288	2.02133	5.02616	14.0774	43.0998	0.318565
41	538.55	482.689	0	5.41937	2.05145	5.11425	14.2285	42.8966	19.911
42	537.769	482.442	0	6.47145	2.01912	5.15104	15.2567	51.3487	0.697374
43	538.232	482.32	0	5.28577	2.06575	5.52526	17.7215	66.3437	19.1379
44	538.323	482.383	0	6.34131	1.96942	4.83803	13.6565	43.3297	6.21457
45	538.221	482.392	0	5.80472	2.02402	4.99153	13.8262	41.9561	18.6425
46	538.039	482.576	0	6.34544	2.03891	5.25341	15.4839	50.3452	2.20018
47	538.452	482.467	0	5.82451	2.00914	4.90531	13.4352	40.2336	4.82966
48	538.074	482.574	0	5.20535	2.19522	6.34424	21.9302	87.0472	31.2098
49	538.745	482.203	0	5.40814	2.29076	6.72767	23.0572	88.6413	17.1314
50	537.443	482.519	0	6.15327	2.02469	5.1042	14.606	45.9597	6.40576
51	538.173	482.515	0	6.70784	2.01405	5.12805	15.2235	51.4454	4.07903
52	537.956	482.507	0	5.98442	2.0207	5.06298	14.4524	46.0993	17.9472
53	537.384	482.598	0	5.77244	2.0521	5.24854	15.3176	49.6056	20.6809
54	537.938	482.513	0	6.39825	2.0484	5.28003	15.8021	53.7114	28.4956
55	537.309	482.24	0	6.82322	2.02452	4.98064	13.7068	41.077	4.14275
56	537.748	482.412	0	5.96659	2.19173	6.12386	19.992	73.8849	38.0119
57	537.972	482.765	0	5.63385	2.00558	4.92626	13.6367	41.5338	28.0363
58	537.374	482.87	0	6.28648	2.10273	5.53322	16.6074	55.0024	10.2795
59	537.812	482.638	0	5.32095	2.18441	6.06502	19.7275	72.8608	28.0188
%%	Trajectory	21
%%	frame	x	(pixel)	y	(pixel)	z	(pixel)	m0	m1	m2	m3	m4	s
0	475.001	490.408	0	6.07063	2.90051	10.5591	43.6785	196.487	22.9961
1	475.092	491.144	0	6.76453	2.92828	10.5641	42.7537	186.838	21.9624
2	475.909	490.706	0	6.39193	2.17219	5.88537	18.3593	64.2355	7.43869
3	475.35	489.424	0	6.35733	2.74964	9.47989	37.3419	161.343	33.9013
4	476.64	490.009	0	6.24538	2.49719	7.71056	27.3942	108.487	58.2013
5	477.662	489.464	0	6.29692	2.53564	7.93163	28.3649	112.066	14.5956
6	478.339	489.445	0	6.6796	2.50397	7.97519	29.4193	120.557	64.9178
7	476.541	489.67	0	7.53058	2.62083	8.46119	30.9317	123.549	5.91629
8	477.206	490.602	0	6.83321	2.41325	7.40707	26.4677	105.945	12.4807
9	479.346	492.099	0	6.08098	2.71025	9.0817	34.4436	142.314	17.2052
10	480.485	490.757	0	7.02117	2.51319	7.76048	27.44	107.784	23.1591
11	477.222	490.648	0	7.01887	2.31181	6.6811	22.2714	83.0945	0.990386
12	475.813	490.575	0	5.40662	2.68977	9.09706	34.9294	145.707	5.39943
13	474.726	492.065	0	5.55579	2.86124	10.5135	44.577	207.186	9.21898
14	473.729	490.643	0	5.51486	2.69504	8.94059	33.5434	137.078	40.4028
15	470.801	491.768	0	5.3272	2.32009	6.62674	21.6309	78.4111	37.469
16	470.996	491.68	0	4.16509	2.66166	9.52958	39.7251	181.421	0.052318
17	469.701	491.299	0	4.61981	2.43167	7.20738	24.5511	93.8404	36.4041
18	475.785	493.833	0	6.44344	2.20122	6.09436	19.5022	69.9442	4.47395
19	476.111	494.52	0	4.92593	2.26795	6.03971	17.8057	57.1198	27.6602
20	476.819	496.57	0	5.48837	2.28184	6.31309	19.6608	67.055	36.4875
21	477.385	497.357	0	5.74157	2.35902	7.05029	24.3615	93.6624	15.8776
22	476.681	496.317	0	4.71918	2.17951	6.14456	20.6998	80.6224	38.1322
23	479.83	497.955	0	7.58556	2.87907	10.6011	44.8276	206.715	44.4156
%%	Trajectory	24
%%	frame	x	(pixel)	y	(pixel)	z	(pixel)	m0	m1	m2	m3	m4	s
0	246.448	497.598	0	7.27052	2.71984	9.18052	35.7028	153.98	17.1099
1	246.758	496.801	0	7.32073	2.44057	7.19799	23.6073	83.3162	6.21734
2	246.449	497.258	0	5.20695	2.04044	5.13094	14.9095	49.5231	32.1424
3	246.367	497.595	0	6.11361	2.2122	6.14553	19.7825	71.7302	20.8823
4	246.416	497.737	0	5.37225	2.29359	6.51414	21.3026	78.1576	27.3988
5	245.887	497.912	0	7.16553	2.46461	7.6563	27.5419	110.599	5.76126
6	245.731	497.862	0	5.83994	2.34092	7.09298	25.5843	105.35	47.5853
7	245.718	498.426	0	5.90009	2.24149	6.37695	21.129	78.8841	3.70612
8	245.157	498.832	0	5.97738	2.5254	8.26894	31.7417	136.041	55.2372
9	245.831	498.734	0	7.12758	2.77387	9.73969	39.1714	172.28	13.8398
10	245.39	498.491	0	7.04856	2.47871	7.81258	28.6023	116.631	23.604
11	245.472	498.323	0	6.89831	2.447	7.63233	28.0533	116.84	41.3599
12	245.235	499.035	0	6.54157	2.80994	10.1548	42.1163	190.552	18.8513
13	245.964	498.681	0	5.99596	2.66143	8.96997	34.9985	151.359	14.5718
14	245.547	498.458	0	7.18107	2.56007	8.40641	32.348	139.134	31.1609
15	245.656	498.042	0	6.26369	2.33068	6.98541	24.6662	98.522	27.7831
16	245.181	498.93	0	6.21362	2.11845	5.5454	16.5612	54.9988	9.99906
17	244.691	498.897	0	7.42163	2.42764	7.49628	27.3111	113.101	16.867
18	243.994	499.213	0	6.73596	2.48643	7.76038	28.0893	113.698	37.4525
19	244.269	498.469	0	6.36801	2.40631	7.58163	28.682	123.902	50.3721
20	244.455	498.381	0	6.27995	2.33794	7.37018	28.3853	125.639	67.9586
21	244.444	499.339	0	7.54947	2.88291	10.1273	40.0374	171.966	15.09
23	244.605	497.437	0	4.03964	2.06304	5.56759	17.9871	67.8004	38.414
24	244.802	497.609	0	4.73757	2.38464	7.6216	29.3621	128.68	30.9285
25	244.242	497.941	0	4.75697	2.23775	6.50492	22.4174	87.9846	19.741
26	244.054	497.661	0	3.46729	1.98786	5.15642	16.5486	64.6204	8.45849
27	244.733	497.018	0	3.4651	2.16766	6.62508	25.5634	115.515	33.9615
28	244.094	498.55	0	4.07119	2.22682	6.8231	25.8303	113.522	21.7958
29	243.715	498.653	0	4.39612	2.15618	6.19291	21.5263	86.4681	51.9451
30	244.044	498.776	0	4.86484	2.99753	11.6098	51.4027	246.147	0.184034
32	244.413	497.462	0	3.99592	2.0202	5.44605	18.3932	75.2868	23.2039
33	244.409	497.746	0	4.59755	2.26736	6.76484	24.2766	99.9807	48.0328
34	244.251	499.016	0	7.09679	2.97599	11.1369	47.3291	218.076	16.6086
35	244.305	498.403	0	5.96203	2.19563	5.93388	18.2655	62.4949	33.9561
36	244.017	498.356	0	6.61586	2.67846	9.1783	36.4047	159.433	21.0829
37	243.721	498.84	0	6.4874	2.47512	7.69041	27.631	110.752	29.3247
38	242.622	499.58	0	6.7404	2.94864	10.9627	46.3369	212.327	7.68992
39	244.031	499.088	0	5.90277	2.56481	8.6501	34.5183	154.095	42.0252
40	244.355	498.798	0	5.70673	2.41976	7.67306	29.0652	125.005	21.5821
41	243.593	499.137	0	5.87878	2.74772	9.77112	40.0823	180.179	37.4107
42	243.442	498.775	0	6.69176	2.41544	7.52707	27.6796	114.832	21.5497
43	243.5	498.751	0	7.02216	2.42325	7.36983	25.9819	102.482	10.815
44	243.329	498.894	0	6.93948	2.39741	7.43485	27.2826	113.41	27.1355
45	243.842	498.682	0	7.10843	2.38914	7.09111	24.0956	90.7463	19.3479
46	243.082	499.409	0	6.27658	2.48042	8.0875	31.5909	140.168	15.4964
47	242.717	498.894	0	6.23689	2.33222	6.88076	23.7235	92.4598	19.7377
48	243.068	499.208	0	6.71721	2.48503	8.06575	31.0083	134.248	33.1723
49	243.257	497.995	0	7.11557	2.49382	7.91228	29.41	122.837	25.5719
50	242.953	498.8	0	6.60876	2.21731	6.38694	21.9151	85.939	5.75487
51	242.612	499.779	0	7.52308	2.63725	8.90812	35.0183	152.795	8.73063
52	243.032	500.026	0	5.73433	2.4891	7.99974	30.175	127.576	48.8244
53	242.37	500.71	0	7.1542	2.80631	10.1505	42.4882	195.167	24.457
54	242.348	499.391	0	6.47284	2.53956	8.31462	32.1661	140.367	27.603
55	242.838	499.003	0	6.09216	2.37052	7.18633	25.543	102.322	40.594
56	242.576	499.232	0	7.87085	2.39494	7.24799	25.5342	100.988	18.3285
57	241.9	499.451	0	7.40275	2.78104	9.93324	41.0216	185.874	6.35794
58	243.104	498.955	0	7.92378	2.50171	7.91992	29.1231	119.488	24.5718
59	242.547	499.034	0	6.37618	2.39548	7.34143	26.1335	103.615	16.3812
%%	Trajectory	25
%%	frame	x	(pixel)	y	(pixel)	z	(pixel)	m0	m1	m2	m3	m4	s
0	531.687	496.876	0	6.82227	2.13435	5.65181	17.2477	59.374	2.60558
1	532.41	497.095	0	6.80297	2.06204	5.28224	15.4397	50.0912	13.4804
2	532.747	497.304	0	6.84832	2.11291	5.61302	17.1603	58.5568	4.04721
3	532.408	497.299	0	6.9721	2.01989	5.09503	14.7019	47.2448	8.04029
4	533.859	497.626	0	6.02574	1.88678	4.35506	11.2471	31.8248	6.74905
5	530.532	497.339	0	5.07565	2.06808	5.38843	16.366	56.6196	24.7682
6	533.68	498.029	0	6.31363	2.04814	5.29846	15.9666	54.7182	15.2216
7	533.333	498.157	0	5.68314	1.98953	4.98523	14.5271	48.2669	12.616
8	533.497	498.28	0	8.17429	2.09298	5.37704	15.6236	50.0859	2.16347
9	533.625	497.415	0	6.74655	2.05964	5.24568	15.0627	47.4259	16.1235
10	533.359	497.678	0	6.7933	2.05709	5.22143	15.1287	48.9218	6.02103
11	532.82	497.744	0	6.74836	2.03673	5.15739	14.9841	48.9344	5.32025
12	532.208	497.776	0	6.22634	1.94268	4.80925	13.9275	46.1339	6.00919
13	532.4	497.428	0	5.65561	2.24187	6.67795	23.8714	97.5888	29.2512
14	532.508	497.794	0	6.21449	2.31061	6.77316	23.2383	90.0863	23.9679
15	532.189	497.232	0	6.28193	1.93134	4.75474	13.8147	46.7163	1.30216
16	532.311	497.158	0	6.58466	2.13589	5.76239	18.0317	63.5343	12.4568
17	531.834	497.042	0	6.5079	2.37872	7.24519	25.7784	103.051	24.9333
18	532.237	497.469	0	7.31345	2.19	5.9876	18.7247	64.845	0.688794
19	531.999	496.955	0	6.89176	2.32638	7.08036	25.4644	103.218	19.0089
20	531.408	496.207	0	6.74594	2.17123	5.92929	18.7134	66.1023	3.35912
21	531.61	497.042	0	5.35488	1.83216	4.25061	11.4099	34.7615	9.71827
22	531.527	497.509	0	6.63596	2.05922	5.18812	14.5698	44.2043	13.1373
23	531.428	497.54	0	5.82723	2.01334	4.99467	14.0242	43.4431	4.79713
24	531.804	497.636	0	6.97914	2.11372	5.76956	18.6896	69.4865	14.2187
25	531.168	497.811	0	6.05455	2.16381	5.84844	18.1647	63.2752	11.9208
26	531.092	497.711	0	6.51343	1.99354	5.01011	14.5061	46.9801	15.1875
27	531.155	497.964	0	5.85488	2.05174	5.18591	14.7586	45.8645	14.0995
28	530.606	498.123	0	5.84607	1.94247	4.69126	12.9345	39.917	7.96737
29	530.822	500.09	0	7.03601	2.03603	5.04551	14.0404	42.9722	11.1604
30	529.15	497.851	0	6.13583	2.067	5.20484	14.7033	45.485	14.0319
31	529.667	498.146	0	5.96105	2.01754	5.07636	14.6346	47.0817	5.46197
32	529.457	497.445	0	6.11986	2.00225	4.90181	13.3881	39.5967	4.79065
33	529.25	497.917	0	6.37457	2.0371	5.12441	14.5998	45.8032	7.51954
34	530.561	496.935	0	5.55227	2.03152	5.30727	16.262	56.6198	35.2213
35	530.84	497.522	0	7.39276	2.22093	5.99799	18.1556	59.8761	9.21979
36	527.649	496.881	0	6.86864	2.13683	5.75304	17.7466	60.5747	20.5298
37	530.774	496.979	0	6.16917	1.99092	4.89451	13.6036	41.5758	7.71112
38	530.022	497.146	0	6.65922	2.13906	5.64282	16.7991	54.6999	6.84483
39	530.25	496.77	0	6.52899	2.08968	5.3241	15.2301	47.5317	1.62423
40	532.249	498.471	0	6.77882	2.24233	6.36292	21.0911	79.1912	9.7837
41	532.517	498.687	0	6.32105	2.21767	5.98611	18.1378	59.9019	15.9549
42	532.965	498.751	0	7.83262	2.28187	6.42276	20.626	73.3659	2.07585
43	532.832	498.589	0	6.25325	1.96004	4.68227	12.5395	36.7259	7.25987
44	532.457	497.871	0	6.74975	2.31551	7.04296	25.6732	107.056	32.7193
45	531.608	498.501	0	6.06697	1.92246	4.60297	12.5761	38.3088	13.6987
46	532.339	498.903	0	5.77973	1.97203	4.91387	14.2968	47.6472	14.6388
47	532.938	499.001	0	6.5954	2.23625	6.34265	20.9054	77.3934	12.6132
48	531.675	498.791	0	7.19648	2.2816	6.25471	18.9923	61.9956	8.56161
49	531.025	498.879	0	6.23462	2.24647	6.18149	19.0967	64.1953	5.13106
50	531.592	498.54	0	5.88994	2.14955	5.77461	17.8254	61.6122	36.6789
51	530.557	498.126	0	6.72784	2.20509	6.00911	18.5994	63.3928	16.9853
52	529.697	497.744	0	6.04919	2.2359	6.34096	21.0616	79.3679	28.2759
53	528.706	496.882	0	6.47412	2.14812	5.72467	17.4026	58.7828	26.8543
54	528.186	496.815	0	6.26297	2.09692	5.29403	14.8033	44.5509	31.019
55	528.339	496.651	0	4.98256	2.41365	7.53414	27.5138	112.267	15.0454
56	528.169	496.529	0	5.46445	2.13069	5.91662	19.6237	74.8626	43.6935
57	529.275	497.407	0	5.88849	1.9589	4.73811	12.9159	38.5943	29.3661
58	529.132	497.562	0	7.06996	2.04239	5.28516	15.8839	53.9212	1.9778
59	529.22	497.605	0	6.55354	2.02132	4.91476	13.2035	38.0866	1.79142
%%	Trajectory	27
%%	frame	x	(pixel)	y	(pixel)	z	(pixel)	m0	m1	m2	m3	m4	s
0	530.337	518.866	0	5.75392	1.94197	4.99248	15.6114	57.4256	0.933179
1	529.798	518.526	0	5.7049	1.96118	4.80819	13.6344	44.0067	1.99213
2	530.51	518.54	0	4.88583	1.80953	4.32605	12.7312	45.5827	3.07633
3	530.947	519.684	0	5.70387	2.06696	5.41924	16.4164	55.7765	29.2974
4	531.248	519.243	0	5.58935	1.93362	4.65195	12.6966	38.2169	20.8617
5	530.681	519.24	0	5.07745	1.93877	4.67671	12.9613	40.5428	10.1083
6	530.901	518.737	0	4.2246	2.03884	5.28104	15.9931	55.4293	23.0248
7	530.801	518.789	0	5.14817	2.15864	6.26953	22.1791	90.7849	3.62352
8	530.559	518.766	0	5.51565	1.89054	4.61697	13.4753	46.1614	9.45293
9	530.235	518.553	0	6.16528	2.15651	6.25351	22.0955	90.383	13.8156
10	530.605	518.841	0	5.81687	1.96266	4.87046	14.0209	45.8142	0.760678
11	530.431	519.122	0	5.42971	2.02576	5.46502	18.1424	71.2503	8.06564
12	529.987	518.997	0	5.73357	2.01338	5.26756	16.359	58.4993	25.5028
13	530.345	519.263	0	6.24538	1.97044	4.82017	13.3721	40.8429	0.093503
14	530.534	519.029	0	5.64083	1.99646	5.01453	14.4956	46.9974	2.37498
15	530.242	519.321	0	5.84537	2.02953	5.43515	17.4723	64.7685	2.18316
16	530.77	519.431	0	7.21064	2.07832	5.64273	18.4248	69.7279	17.1294
17	530.535	518.637	0	5.44945	1.95304	4.77451	13.5127	43.7973	16.0939
18	530.298	518.598	0	6.02264	1.92393	4.80829	14.5139	51.8442	10.7502
19	530.143	518.603	0	6.17243	2.04348	5.17392	14.8927	47.4174	20.2792
20	530.083	518.482	0	5.70155	2.24861	6.79055	24.864	104.536	40.1465
21	530.499	518.723	0	5.52884	1.94823	5.07621	16.0463	59.0024	6.96552
22	530.49	518.895	0	5.89953	1.9202	4.70431	13.436	43.5495	1.66284
23	530.466	518.987	0	6.17986	1.91006	4.53576	12.1749	35.8727	3.79617
24	530.634	518.57	0	5.46322	1.84631	4.31622	11.6786	35.8268	2.51549
25	530.028	518.467	0	5.77004	2.14057	5.81302	18.4106	65.9227	12.0143
26	530.246	518.69	0	6.22832	1.87146	4.35786	11.5676	34.3208	4.01541
27	530.766	518.568	0	5.15706	2.01931	5.36134	17.0576	62.9085	39.2272
28	530.529	518.834	0	5.51647	1.96507	5.2276	17.3367	68.6399	31.4596
29	530.051	518.473	0	5.87925	2.00465	5.03905	14.7335	49.2397	8.80322
30	530.11	518.584	0	5.00319	1.97929	5.10199	15.7269	56.2679	19.8513
31	529.6	518.69	0	5.17821	1.84167	4.22605	10.9565	31.1916	0.520651
32	529.977	518.409	0	5.65008	2.06213	5.50756	17.29	61.6765	21.9337
33	529.823	518.29	0	4.95663	2.15664	6.15923	21.1545	83.8452	20.7681
34	530.083	518.34	0	5.37452	2.00714	5.23383	16.1004	56.3825	33.8655
35	529.954	518.233	0	6.26238	2.14818	6.12885	21.1925	84.953	27.5832
36	529.673	518.597	0	5.62638	1.951	4.8118	13.711	44.1502	29.3717
37	529.905	518.544	0	5.79928	2.10778	5.80899	19.2599	74.1631	16.9332
38	529.402	518.711	0	4.37272	1.98417	5.16591	16.3639	61.0842	38.9643
39	529.553	518.12	0	5.70998	2.16959	6.04329	19.8954	74.8955	18.4292
40	530.004	518.226	0	5.95634	2.13753	6.00081	20.0977	77.0297	19.449
41	529.729	518.458	0	6.60068	2.01996	5.22523	15.9306	55.8176	7.35017
42	529.238	518.866	0	5.31773	1.85602	4.27513	11.1133	31.7423	0.383608
43	529.078	518.809	0	4.693	2.17679	6.23918	21.3628	83.6789	5.69702
44	529.437	518.725	0	6.09087	2.12533	5.83674	19.0117	71.1746	46.6708
45	529.829	518.465	0	5.79012	2.15674	6.17192	21.3787	85.4516	32.3174
46	529.803	518.797	0	5.50598	1.99296	5.03288	14.5398	46.3572	21.6184
47	529.8	518.575	0	5.11748	1.94663	4.95567	15.1067	53.8102	9.15983
48	529.786	518.939	0	4.79601	2.15634	5.72985	17.3801	58.8458	35.9047
49	529.38	518.503	0	5.24854	1.96235	5.01977	15.3114	54.1232	22.2949
50	529.4	518.979	0	4.76117	2.03272	5.50697	18.2695	71.313	47.6165
51	529.394	518.606	0	5.7085	2.01643	5.20045	15.7201	54.3078	23.2857
52	529.527	518.947	0	5.54688	1.93007	4.81231	14.1974	48.3631	18.8726
53	530.279	519.368	0	5.07487	1.84622	4.13277	10.2817	27.7972	7.24653
54	530.34	519.259	0	5.10196	1.86272	4.54216	13.4017	46.7979	14.0806
55	530.245	519.456	0	4.91698	1.94011	4.69346	12.8986	39.1267	7.59058
56	529.688	518.855	0	5.19641	2.09016	5.79107	19.3635	74.8952	25.3984
57	529.52	518.485	0	4.50613	1.7326	3.84489	9.97349	29.6799	0.012063
58	529.285	518.617	0	4.32301	1.84717	4.51493	13.6096	49.5059	10.6855
59	529.352	518.976	0	5.46106	2.05022	5.33013	16.0789	54.5709	15.0592
%%	Trajectory	28
%%	frame	x	(pixel)	y	(pixel)	z	(pixel)	m0	m1	m2	m3	m4	s
0	555.6	519.656	0	11.4855	2.92549	10.5496	42.9513	189.618	2.87056
1	555.605	519.419	0	13.074	2.88492	10.103	39.7377	169.559	6.61123
2	555.326	519.975	0	12.4087	3.14148	12.0522	51.5304	236.133	3.1e-05
3	555.538	518.991	0	11.7075	3.11096	11.9796	51.9672	243.074	5.95846
4	555.746	519.678	0	11.8751	2.9989	11.046	45.7914	205.393	1.0208
5	556.095	520.039	0	11.2553	2.83018	9.96961	39.9247	174.355	10.0532
6	555.638	519.627	0	12.5743	3.12896	11.8473	50.0712	227.684	2.94815
7	555.62	519.708	0	11.9985	3.00038	11.0993	46.2711	208.673	1.18702
8	555.901	519.04	0	11.765	2.98358	11.1976	47.8239	221.691	3.2857
9	555.321	519.756	0	11.4026	2.84581	10.0326	40.0366	173.76	5.30228
10	555.895	519.533	0	12.0379	3.00652	10.8903	43.9555	191.1	11.0336
11	555.734	520.468	0	11.1213	3.10151	11.745	49.5786	224.449	0.305253
12	555.843	519.723	0	10.7512	2.95873	10.7071	43.6196	192.631	11.6756
13	556.085	518.991	0	10.8498	2.95875	10.75	44.0621	196.057	12.1508
14	555.53	519.755	0	11.7319	3.10025	11.7641	49.8786	227.172	0.386981
15	555.722	519.8	0	10.9414	2.96104	10.6293	42.8129	186.77	0.868856
16	555.827	520.094	0	12.1048	3.05212	11.3122	47.0707	211.857	0.705306
17	555.493	519.7	0	11.5489	2.99768	11.0014	45.3467	201.642	6.69664
18	555.802	519.989	0	11.9733	2.98338	10.8336	44.2382	195.873	0.19205
19	555.49	520.654	0	12.6093	3.13968	11.8599	49.6543	222.368	0.126801
20	555.435	519.793	0	11.7767	2.94621	10.6672	43.5523	192.816	0.006128
21	555.659	519.053	0	10.4746	2.86978	10.3639	42.787	192.874	6.96203
22	555.727	519.918	0	11.3214	2.86847	10.1662	40.7237	177.264	0.440246
23	554.972	518.889	0	10.2921	2.95272	10.8637	45.2907	204.939	4.99463
24	555.041	519.451	0	11.653	2.94361	10.5392	42.3045	183.618	0.287564
25	555.327	519.643	0	10.823	2.85898	10.1807	41.2254	182.054	6.46076
26	555.321	519.986	0	11.2303	2.91043	10.4273	42.1539	184.906	2.93056
27	555.244	520.525	0	11.4834	2.96583	10.6477	42.7649	185.49	0.040365
28	554.937	520.278	0	11.5443	2.85948	10.0721	40.0444	172.874	0.548319
29	555.34	520.517	0	12.2659	2.99485	10.8481	44.0788	193.817	0.017983
30	554.755	519.562	0	10.392	2.99626	10.8675	44.2051	194.529	4.21401
31	554.614	517.702	0	9.59275	2.7252	9.32356	36.6385	158.59	11.0003
32	554.544	516.822	0	7.19966	2.68652	9.42872	38.6626	175.436	21.6883
33	554.288	515.951	0	8.64661	2.62774	8.8594	34.8718	152.82	11.9928
34	554.333	517.228	0	8.95152	2.91984	10.6761	44.3551	200.43	6.6917
35	554.228	516.787	0	9.12285	2.61223	8.73316	34.0534	147.816	11.7447
36	554.428	516.561	0	7.90171	2.28648	6.75553	23.8175	96.5415	19.7534
37	554.091	516.435	0	9.05617	2.63563	8.93005	35.2722	154.842	29.885
38	554.198	515.756	0	6.94645	2.3387	6.86786	23.2683	88.1654	6.03854
39	553.94	515.786	0	8.31118	2.51715	7.90015	28.2437	110.991	17.4663
40	553.627	515.421	0	7.14163	2.43319	7.50884	26.967	108.329	22.8519
41	554.012	515.911	0	6.94838	2.40544	7.44397	26.8996	108.574	19.5225
42	553.754	515.515	0	8.80486	2.30269	6.67068	22.2207	82.1701	12.9438
43	554.401	516.154	0	7.88728	2.41828	7.64457	28.6145	120.714	28.7625
44	553.833	516.365	0	8.58234	2.34632	6.81576	22.8145	85.8928	0.40594
45	554.174	516.718	0	8.31932	2.2088	6.20872	20.5298	77.607	18.522
46	553.769	516.507	0	8.22793	2.3493	7.02935	24.6923	98.2813	1.45017
47	554.499	516.985	0	8.81485	2.57162	8.58018	33.6004	146.793	1.58161
48	553.997	516.006	0	8.85424	2.39291	7.26737	25.6821	101.691	5.0718
49	554.158	515.801	0	8.50465	2.20843	5.98854	18.5094	63.6996	5.14015
50	554.413	516.43	0	8.34539	2.61329	8.74048	33.8495	145.102	11.3608
51	554.13	516	0	6.93311	2.44988	7.73348	28.583	118.321	3.91146
52	554.508	515.844	0	6.94661	2.40409	7.34546	25.9501	101.917	10.1477
53	553.81	515.375	0	7.68118	2.38548	7.12094	24.2841	91.1462	7.97914
54	553.264	515.179	0	7.89893	2.38535	7.13055	24.5459	94.0845	6.82048
55	553.691	515.965	0	7.29282	3.05475	11.743	51.2378	241.821	5.1499
56	553.698	515.307	0	7.58935	2.16237	5.84995	18.0831	61.7946	11.3024
57	554.559	515.934	0	7.48591	2.38179	7.21758	25.3409	99.0462	13.7399
58	553.935	515.709	0	7.87171	2.43393	7.5983	27.7279	113.289	14.5089
59	554.271	515.744	0	7.88574	2.28304	6.53291	21.7322	81.8331	0.934888
%%	Trajectory	31
%%	frame	x	(pixel)	y	(pixel)	z	(pixel)	m0	m1	m2	m3	m4	s
0	663.056	524.413	0	6.30175	2.12964	5.96711	20.0795	77.9456	2.8113
1	662.371	523.979	0	6.17491	2.49038	7.89581	29.2078	120.736	11.5707
2	662.385	524.69	0	5.45922	2.12215	5.65725	17.3182	58.9815	25.5851
3	662.648	524.656	0	5.86611	2.0646	5.39449	16.4895	57.6846	29.3201
4	662.272	524.383	0	7.25772	2.40232	7.34856	26.067	103.015	2.04603
5	662.235	524.254	0	5.64964	2.0963	5.82558	19.551	76.0685	4.95083
6	661.977	523.82	0	6.8028	2.53237	8.0571	29.3422	117.594	65.8776
7	662.336	523.721	0	6.36726	2.30375	6.79818	23.5475	92.1678	13.635
8	662.57	524.273	0	6.29571	2.24071	6.60442	23.2406	93.4273	12.103
9	662.702	524.633	0	6.6672	2.10477	5.6364	17.5195	61.3152	18.605
10	662.256	525.005	0	6.46334	2.24323	6.5106	22.1709	85.139	1.88203
11	662.673	524.842	0	5.84145	2.35149	7.07738	24.9164	98.6181	56.3885
12	662.462	525.001	0	6.35127	2.34436	6.71542	21.6278	75.7843	26.5375
13	662.515	524.49	0	6.00858	2.2731	6.67258	22.8597	87.6064	25.8351
14	662.761	524.555	0	6.18362	2.16641	5.96497	19.093	68.8833	2.88906
15	662.64	524.585	0	7.47697	2.28522	6.47417	20.8921	74.3076	4.74802
16	662.56	524.515	0	6.26657	2.30152	6.54383	21.1629	75.5112	1.87712
17	662.403	524.969	0	6.64512	2.24474	6.26638	19.9438	70.1157	18.9318
18	662.703	524.71	0	6.13378	2.12456	5.64053	17.1885	58.3378	6.27339
19	662.454	524.594	0	6.29575	2.11652	5.57757	16.9184	57.785	18.7006
20	662.409	524.386	0	5.7116	2.14083	5.67009	17.2219	58.6643	12.8698
21	662.539	524.655	0	5.96825	2.14965	5.6778	16.908	55.1752	2.09228
22	662.095	524.853	0	6.52461	2.15897	5.73109	17.2852	57.7429	14.1508
23	662.427	524.716	0	5.92329	2.14859	5.9471	19.3964	71.9381	23.846
24	662.43	525.144	0	6.32741	2.10434	5.67754	17.6963	61.267	17.0297
25	661.985	524.54	0	6.35279	2.51851	8.14688	30.5963	127.543	31.0823
26	662.195	525.141	0	7.31392	2.25936	6.38481	20.6773	74.176	1.57036
27	661.976	525.453	0	6.51448	2.2693	6.62396	22.525	85.6932	9.55978
28	662.305	524.758	0	6.88867	2.26427	6.43598	21.388	80.69	1.00211
29	662.162	524.763	0	6.76828	2.00139	4.91497	13.5534	40.841	15.4576
30	662.78	524.568	0	6.13503	2.17251	5.68505	16.5627	52.2362	17.4661
31	662.205	524.992	0	6.02758	2.31018	6.9944	25.0038	100.667	32.0717
32	662.48	524.478	0	5.37205	2.09483	5.4816	16.6921	58.1335	31.82
33	662.765	524.723	0	6.90476	2.22066	6.07585	18.9217	65.2349	1.93017
34	662.592	524.314	0	5.67948	2.21642	6.32038	21.1526	79.8896	13.2981
35	662.002	524.75	0	5.76819	2.35427	7.02515	24.2159	92.8797	14.9237
36	662.086	524.75	0	5.9703	2.32095	6.74519	22.439	82.3737	13.3799
37	661.992	524.955	0	6.03104	2.30083	6.68876	22.6313	86.3081	21.6705
38	662.419	524.634	0	6.0331	2.18646	6.14292	20.5138	78.9627	8.03582
39	662.06	525.016	0	5.92138	2.17214	6.14062	20.6565	79.6825	21.7976
40	662.175	524.975	0	6.18785	2.24513	6.74792	24.2776	99.1379	11.3741
41	662.323	524.377	0	5.62177	1.9477	4.84999	14.123	46.8653	22.5603
42	662.253	524.936	0	5.3514	2.28335	6.94214	25.5328	108.019	57.5792
43	662.259	525.371	0	5.45419	2.16812	5.90735	18.732	67.5078	29.675
44	662.197	524.875	0	6.10195	2.10583	5.6445	17.5783	61.7022	47.5241
45	662.607	524.387	0	5.96791	2.25312	6.58216	22.6743	88.1672	54.9484
46	662.375	524.529	0	5.32715	2.18366	6.08113	19.9709	75.0632	24.7015
47	662.088	524.426	0	5.77644	2.30707	6.9533	24.8519	100.621	21.0738
48	662.272	524.551	0	5.61821	2.02529	5.19707	15.3436	50.6112	2.51631
49	662.169	524.161	0	5.21812	2.09047	5.70787	18.8732	73.4176	12.8033
50	662.313	524.291	0	5.48599	2.19951	6.28707	21.3074	82.2946	20.1705
51	662.283	524.359	0	5.9908	1.91208	4.67045	13.2998	43.1268	21.0564
52	661.744	524.555	0	5.46703	2.25661	6.55374	22.5254	88.3273	13.2206
53	662.17	524.726	0	5.80448	2.14191	5.8171	18.5454	67.679	27.3106
54	661.967	524.337	0	5.18889	2.34927	7.09569	25.2084	101.141	66.6835
55	661.614	524.428	0	5.74376	2.59327	8.48704	31.8761	131.669	48.9992
56	661.994	524.672	0	5.66851	2.17934	6.09666	19.8465	72.639	51.4545
57	661.618	524.568	0	5.80735	2.13058	5.97774	20.2758	80.0189	20.1725
58	661.966	524.602	0	5.8429	2.10281	5.61553	17.2788	59.3656	8.51738
59	661.126	524.229	0	4.89748	2.35381	7.08005	25.0547	100.358	28.0985
%%	Trajectory	32
%%	frame	x	(pixel)	y	(pixel)	z	(pixel)	m0	m1	m2	m3	m4	s
0	487.541	526.388	0	6.70656	2.64697	8.55923	31.3278	125.506	17.7686
1	486.657	527.539	0	6.99694	3.07619	11.3529	46.5378	205.029	19.3723
2	486.555	526.988	0	7.34553	2.83812	10.2346	42.3737	192.086	29.2879
3	486.939	527.641	0	6.98661	2.95659	11.03	46.5335	211.925	3.03057
4	486.997	527.119	0	6.90626	2.9511	10.7594	44.6224	201.652	14.7335
5	486.556	528.025	0	7.35963	2.79984	10.0865	41.8618	190	41.1021
6	485.907	527.35	0	6.51131	2.81826	9.8968	39.6926	174.31	14.3765
7	487.229	527.208	0	6.95788	2.96624	10.6451	42.7005	184.926	37.8977
8	488.296	526.589	0	7.21515	3.03792	11.1844	46.0148	203.924	4.3642
9	486.669	527.438	0	6.63687	3.09021	11.6423	49.1797	223.973	1.12847
10	485.702	528.046	0	7.41529	2.89033	10.5604	44.2147	202.228	17.7491
11	485.905	528.327	0	7.54257	3.17816	12.42	54.3148	254.886	13.742
13	485.939	527.187	0	6.12026	3.18402	12.3948	53.8011	250.33	12.4352
14	485.874	527.457	0	6.6216	3.03635	11.4907	49.3526	230.015	2.89878
%%	Trajectory	33
%%	frame	x	(pixel)	y	(pixel)	z	(pixel)	m0	m1	m2	m3	m4	s
0	267.892	531.194	0	5.78307	2.84066	10.4263	44.1929	204.826	19.9146
2	271.075	530.05	0	5.94918	2.80926	9.80015	38.783	167.167	7.81869
3	271.776	530.333	0	6.51445	3.35348	13.1951	57.1112	263.514	5.12999
5	271.754	530.41	0	7.78676	2.6552	8.57853	31.3999	126.274	26.5157
6	271.977	529.237	0	8.46331	3.10927	11.6244	48.3132	215.595	12.8935
8	271.079	530.448	0	6.15426	2.91571	10.6017	43.8129	196.806	5.00556
10	269.831	531.323	0	6.88032	3.22286	12.6918	55.5985	260.36	15.2008
11	270.977	530.328	0	7.08838	2.78539	9.62	37.6481	160.46	27.0301
13	271.447	529.066	0	7.60036	3.13134	12.0419	51.5957	236.656	7.28859
15	286.919	537.064	0	3.25019	2.45451	8.43275	34.815	160.235	3.76421
%%	Trajectory	34
%%	frame	x	(pixel)	y	(pixel)	z	(pixel)	m0	m1	m2	m3	m4	s
0	451.125	536.336	0	7.45575	2.33508	6.87998	23.4982	89.9271	1.27252
1	452.142	536.446	0	8.44789	2.40489	7.26008	25.2262	97.1382	5.88724
2	452.595	536.633	0	7.7438	2.33301	6.74631	22.278	81.2831	19.1847
3	453.493	537.977	0	6.7277	2.35094	7.27803	26.8666	112.425	14.8417
4	453.68	538.432	0	6.27122	2.43442	7.81842	30.1721	132.563	56.5455
5	456.711	539.709	0	7.282	2.82231	10.2918	43.3085	199.333	39.5529
6	461.065	540.813	0	6.83061	2.50798	8.02818	30.0808	126.484	66.7551
7	460.297	540.706	0	6.54919	2.73429	9.17753	35.141	148.068	18.9511
8	460.919	540.715	0	6.69309	2.86259	10.4946	44.357	205.208	21.0746
9	460.575	540.717	0	7.25845	2.62694	8.65175	32.616	135.202	26.0465
10	460.618	540.78	0	6.38636	2.67943	9.26991	37.5929	169.5	33.5048
11	459.881	540.877	0	6.49433	2.3641	7.43336	28.0896	120.555	78.6788
12	460.052	540.608	0	6.65141	2.37669	7.38647	27.4164	115.797	18.543
13	460.417	540.528	0	6.22306	2.52439	8.08561	30.1973	126.476	23.0973
14	460.462	540.935	0	6.38968	2.5365	8.49264	33.6265	148.872	15.4861
15	460.771	541.095	0	5.90766	2.49936	8.39394	33.5647	150.188	16.936
16	461.823	541.493	0	6.92332	3.01209	11.2393	47.2871	215.085	13.5596
17	461.773	541.756	0	7.59489	2.82094	10.119	41.7293	188.411	16.4769
18	461.757	542.356	0	6.21178	2.83081	10.2887	43.0145	196.626	23.4475
19	462.047	542.053	0	5.80121	2.59256	8.82052	35.2157	156.447	4.46908
20	463.792	544.435	0	7.57887	2.83299	9.9311	39.7347	174.457	31.377
21	467.937	548.055	0	9.84887	2.79718	9.86054	39.9765	178.046	22.7858
22	469.602	550.032	0	8.97286	2.50788	7.84464	28.3407	114.12	1.60543
23	468.998	549.798	0	10.3785	2.77505	9.29301	34.9295	142.816	15.0258
24	471.592	553.778	0	8.79531	2.58764	8.39215	31.4239	130.704	27.6971
25	471.511	555.617	0	8.05091	2.67045	9.15045	36.2554	158.087	25.4188
26	473.64	556.737	0	8.18835	2.45552	7.69595	28.314	117.64	0.349074
27	474.015	559.33	0	7.88212	2.41304	7.37131	26.224	104.695	3.90157
28	474.779	558.42	0	7.78519	2.44128	7.48769	26.5758	105.48	18.1671
29	475.911	561.603	0	9.14631	2.98297	11.099	46.7556	213.414	5.88409
30	476.021	561.482	0	9.02512	2.78378	9.69643	38.7357	170.121	16.8685
31	476.306	556.928	0	10.4186	2.65798	8.71639	32.6503	134.825	22.0546
32	478.329	560.62	0	10.0169	2.83302	9.95747	40.0921	177.624	2.47759
33	481.552	554.451	0	2.90639	2.08389	6.19599	23.3201	102.88	0.139546
35	491.457	546.655	0	4.1263	2.42762	7.4706	26.9233	109.282	26.4347
36	495.044	550.358	0	5.18356	2.41997	7.96321	31.5861	141.443	32.1471
37	497.02	553.295	0	7.00883	3.08713	12.0114	52.9254	251.677	0.816902
38	494.903	553.316	0	7.50202	2.93965	10.9786	46.8766	217.975	2.67809
39	498.584	552.776	0	5.912	3.17694	12.7586	57.6273	279.093	5e-05
%%	Trajectory	40
%%	frame	x	(pixel)	y	(pixel)	z	(pixel)	m0	m1	m2	m3	m4	s
0	276.714	549.082	0	6.98169	2.65458	8.97281	35.013	150.567	17.4729
2	268.469	552.262	0	2.86779	1.97507	4.90242	13.9064	43.7309	12.411
3	266.479	553.304	0	3.58989	1.96326	4.91703	14.5795	50.3131	14.3202
4	266.35	553.227	0	3.87464	2.21077	6.1777	20.1899	75.0734	46.8872
6	263.381	554.579	0	3.59633	2.06973	5.54655	17.4819	62.5038	17.9741
8	256.169	564.001	0	9.58465	3.28845	13.1858	58.7575	279.592	0.001633
10	253.042	564.863	0	13.4083	3.56679	15.0299	69.1585	336.128	3.9e-05
11	253.965	564.428	0	12.6798	3.43163	14.1809	64.6792	313.433	0.02215
%%	Trajectory	42
%%	frame	x	(pixel)	y	(pixel)	z	(pixel)	m0	m1	m2	m3	m4	s
0	252.374	559.937	0	11.1968	3.20635	12.662	55.963	265.331	1.77509
1	252.714	557.786	0	8.16302	2.29063	6.54517	21.8667	83.6322	4.72323
2	252.765	557.579	0	7.80641	2.33952	6.74263	22.2524	81.9905	19.8791
3	253.966	558.845	0	9.7452	3.18902	12.454	54.7327	259.768	1.01788
4	252.956	558.073	0	8.4105	2.61122	8.84649	35.3295	158.01	23.3013
5	253.665	557.998	0	8.6056	2.81799	9.94066	40.2397	179.192	7.3497
6	253.066	557.839	0	7.53268	2.41396	7.52691	28.0715	120.183	18.0751
7	253.588	557.988	0	7.37035	2.88224	10.5161	44.0085	201.632	28.9229
8	253.849	556.964	0	6.71029	2.62007	8.90102	35.5562	158.428	19.8139
9	255.082	558.024	0	9.17052	3.1844	12.5	55.0681	260.795	12.4808
10	254.691	557.787	0	9.48024	3.34924	13.4439	59.7673	283.722	9.2392
11	254.963	558.837	0	11.5367	3.47352	14.2754	64.4269	308.714	0.02314
12	254.448	558.647	0	11.2742	3.31873	12.9233	55.309	252.524	8.18833
13	254.525	558.391	0	11.2211	2.919	10.3754	41.4822	180.086	11.2728
14	253.858	558.203	0	9.89966	3.06197	11.2927	46.8635	211.387	1.07187
15	253.925	558.255	0	9.50443	2.86746	10.0506	39.7723	171.333	4.37251
16	252.819	558.094	0	6.39543	2.57062	8.50684	32.9807	142.898	35.384
17	253.016	558.672	0	8.41157	2.72176	9.28992	36.5201	158.782	14.9154
18	253.04	557.899	0	9.47233	2.34534	6.69256	21.6767	77.927	0.157418
19	253.572	557.805	0	7.36384	2.26274	6.29792	19.8555	68.9825	0.896964
20	253.077	557.884	0	8.21495	2.38447	6.83632	21.9432	76.9044	13.6055
21	253.326	558.117	0	8.62089	2.375	6.92001	22.8412	82.9687	11.1361
22	253.098	558.328	0	7.52988	2.33374	6.82172	23.1716	88.8511	6.56258
23	253.528	558.102	0	8.37337	2.39492	7.17017	24.792	96.0474	1.52197
24	253.291	558.436	0	8.66719	2.31656	6.56752	20.9682	73.0758	1.19927
25	253.545	558.173	0	7.56649	2.31012	6.50209	20.6771	72.3327	1.90418
26	253.232	557.964	0	8.98224	2.27992	6.32673	19.6616	66.3316	14.9871
27	253.067	557.954	0	8.43536	2.45398	7.2823	24.2968	88.6592	6.92933
28	253.643	558.246	0	8.30218	2.36008	6.89967	23.0849	85.6187	2.47771
29	253.987	557.977	0	8.25341	2.50261	7.66903	26.5252	100.185	32.7331
30	253.45	558.168	0	8.30612	2.28902	6.36242	19.8215	67.1767	17.0789
31	253.379	558.052	0	8.80225	2.36201	6.9383	23.3447	87.2457	11.3462
32	253.52	557.858	0	8.90156	2.40018	7.16662	24.569	93.4823	0.048374
33	253.197	557.594	0	8.00586	2.29764	6.65372	22.4001	84.7272	10.4484
34	252.981	558.019	0	8.7845	2.29237	6.55383	21.5358	78.8144	15.1737
35	253.362	557.954	0	8.36122	2.33419	6.68425	21.5501	75.7832	22.6124
36	253.234	557.832	0	8.06249	2.33034	6.67417	21.5536	75.9737	23.632
37	253.647	558.142	0	7.86499	2.3298	6.53695	20.4761	69.5932	21.3512
38	253.395	558.085	0	7.84907	2.33462	6.64426	21.2563	74.1758	16.3263
39	253.364	557.99	0	8.33165	2.39033	6.92963	22.5637	80.1813	3.40723
40	253.709	557.85	0	8.04413	2.28601	6.32391	19.5896	66.2489	3.3709
41	253.144	557.739	0	7.92499	2.29497	6.54431	21.6343	80.7772	1.37964
42	252.984	557.454	0	8.28731	2.53064	8.02105	29.3157	119.203	7.63003
43	252.881	558.976	0	9.8948	3.30655	13.2329	58.5895	276.532	3.02613
44	252.793	558.49	0	11.0546	2.92759	10.309	40.6943	174.385	0.850763
45	252.27	559.931	0	11.9999	3.33713	13.2164	57.6168	267.484	1.56907
46	251.022	562.219	0	10.7325	3.28781	13.114	58.1764	276.129	0.009123
47	251.747	560.981	0	11.7881	3.17673	12.3839	53.8422	250.608	0.001014
48	252.866	559.86	0	12.3935	2.93863	10.5285	42.4815	186.046	0.634358
49	252.052	560.156	0	13.5669	3.25241	12.7268	55.0724	254.229	0
50	252.061	561.115	0	11.4625	3.03023	11.3964	48.3616	221.73	0.091503
51	252.462	560.188	0	13.4823	2.99596	10.9623	45.0539	200.135	0.849059
52	252.406	559.86	0	11.441	2.90576	10.2449	40.618	174.857	4.88017
53	251.42	560.061	0	10.3132	3.06255	11.6129	49.7528	230.438	19.6472
54	251.342	559.842	0	9.54143	2.96788	10.9962	46.3065	211.873	14.7779
55	252.133	559.711	0	10.41	3.15093	12.1357	52.4702	244.584	11.965
56	252.171	559.494	0	9.88028	3.07127	11.604	49.3682	227.131	13.8677
57	252.129	559.782	0	11.8881	3.23086	12.4531	53.2087	243.675	0.240679
58	252.915	559.989	0	11.1092	3.27578	12.6691	53.9795	245.615	4.06126
59	252.335	559.044	0	10.8724	3.13244	11.9334	50.995	235.154	0.063101
%%	Trajectory	43
%%	frame	x	(pixel)	y	(pixel)	z	(pixel)	m0	m1	m2	m3	m4	s
0	286.713	559.637	0	9.08676	3.46197	14.5674	67.7894	334.7	6.26377
1	286.604	557.827	0	7.78108	2.84834	10.2314	42.0332	188.489	34.8818
2	286.916	557.915	0	8.17983	3.19093	12.933	59.041	288.501	15.4589
3	288.655	555.979	0	7.61034	2.62811	8.79145	34.1017	146.545	5.74548
4	289.006	555.352	0	7.96255	2.34506	6.81525	22.52	81.7229	4.31344
5	290.051	554.293	0	10.0185	2.4336	7.2612	24.5432	91.1385	0.065054
6	290.038	554.448	0	9.02316	2.40105	7.31441	26.0224	104.138	4.625
7	289.814	553.974	0	9.5488	2.49166	7.77506	27.8812	110.672	1.88909
8	289.824	554.271	0	9.72292	2.49979	7.89461	28.8263	116.897	2.62474
9	289.199	554.282	0	9.0787	2.38819	7.10445	24.155	90.6706	2.46552
10	289.392	553.87	0	9.37644	2.36318	6.80152	22.1283	79.1303	3.4066
11	289.325	553.06	0	8.90147	2.72331	9.0278	33.6437	136.326	17.2325
12	289.072	553.304	0	8.9715	2.54372	8.12222	29.9894	123.074	5.10321
13	289.184	552.665	0	8.78997	2.66985	8.73811	32.295	130.279	27.1303
14	289.183	553.071	0	7.99315	2.59132	8.50146	32.2771	135.801	23.7728
15	288.991	552.651	0	9.52295	2.74747	9.40603	36.6308	155.82	16.6969
16	288.572	556.299	0	8.22339	2.60084	8.40448	31.0151	125.957	23.2565
17	285.451	559.219	0	8.07348	2.94195	11.0601	47.6522	223.312	0.973642
18	281.828	560.591	0	7.69678	2.94588	10.749	44.3646	198.513	16.1867
19	277.983	563.205	0	6.17336	2.33186	6.98062	24.3906	95.3735	13.3655
20	279.506	561.921	0	6.67966	2.39482	7.35537	26.2728	104.526	58.3818
21	279.984	561.725	0	8.35405	2.35891	6.76016	21.7094	75.755	14.5734
22	279.682	562.178	0	5.74139	2.14515	5.68041	16.95	55.1701	13.0214
23	280.311	561.943	0	7.055	2.40019	7.45205	27.1264	110.655	1.87161
24	281.894	560.43	0	6.7901	2.48884	7.83041	28.4492	114.773	12.9183
25	285.268	559.589	0	7.82015	2.7801	10.2715	44.5274	212.307	9.56482
26	288.082	557.607	0	8.9155	2.7004	9.02781	34.3835	143.566	18.678
27	290.091	555.264	0	9.59481	2.61244	8.77066	34.2299	147.942	20.4642
28	290.162	554.956	0	8.99748	2.38405	7.2074	25.3612	99.9059	0.903607
29	289.383	555.106	0	8.31776	2.4653	7.68286	27.6143	109.834	30.7927
30	289.609	554.535	0	8.27769	2.45347	7.3937	25.1981	94.1102	10.9919
31	289.135	554.791	0	7.42485	2.30396	6.5325	20.9524	73.5964	13.3191
32	289.248	554.507	0	8.91892	2.62577	8.6623	32.7158	135.843	9.8449
33	289.583	554.301	0	8.99335	2.47907	7.48392	25.4385	94.3635	7.49515
34	289.346	554.954	0	8.50825	2.42994	7.30907	25.0151	94.1961	12.9225
35	289.594	554.507	0	7.91672	2.41847	7.16286	23.9187	87.2336	4.60009
36	289.844	554.807	0	8.56	2.43309	7.18237	23.6926	84.586	20.7107
37	289.937	554.103	0	9.59745	2.43695	7.33495	24.9915	93.0491	25.3348
38	289.85	554.034	0	8.11593	2.42706	7.45751	26.628	106.273	3.89392
39	288.457	554.339	0	6.57326	2.51641	8.13992	30.726	129.536	69.9444
40	288.101	554.38	0	6.69269	2.78986	9.86305	40.1873	180.126	7.07003
41	283.963	554.687	0	5.77715	2.8874	10.7769	46.147	214.816	4.25949
43	281.513	556.258	0	4.73008	2.3372	7.30721	27.4725	117.467	49.8851
44	290.37	555.519	0	4.31455	2.86332	10.5216	44.6158	207.367	4.66046
46	284.845	554.56	0	5.25864	2.64937	9.37922	39.4113	184.358	30.4892
47	286.615	554.443	0	7.97891	3.19881	12.1808	51.4132	232.595	15.5498
48	287.853	554.91	0	6.33409	2.5806	8.49587	32.2585	134.878	22.1096
49	288.048	555.377	0	7.90346	2.35949	6.84277	22.626	82.9761	0.958185
50	287.776	554.849	0	7.01801	2.92628	10.7501	44.9432	204.084	14.2453
51	288.579	554.806	0	7.24897	2.60645	8.53344	31.9691	131.819	11.3522
52	287.936	554.539	0	7.57102	2.55575	8.28068	30.9015	127.261	7.97515
53	287.012	554.822	0	5.98489	2.76628	9.53237	37.1766	157.593	18.7467
54	288.823	553.927	0	6.88997	2.43194	7.40446	25.7762	98.7655	16.8141
55	289.777	554.31	0	8.17795	2.62034	8.29538	29.6264	115.959	0.802776
56	289.768	553.914	0	7.53268	2.51282	7.67203	26.3051	98.035	22.9398
57	289.49	554.456	0	7.32557	2.70939	8.75672	31.539	123.117	6.70089
58	290.313	553.847	0	8.74608	2.63158	8.5204	31.2689	125.521	19.0868
59	289.723	554.042	0	8.33575	2.5139	7.6276	25.9029	95.5643	5.08721
%%	Trajectory	47
%%	frame	x	(pixel)	y	(pixel)	z	(pixel)	m0	m1	m2	m3	m4	s
0	494.991	564.101	0	5.77471	2.41331	7.6905	29.1411	124.599	30.8417
1	495.391	564.025	0	5.70691	2.53602	8.58122	34.5933	156.374	4.57268
2	494.774	565.254	0	5.48682	2.16769	5.88217	18.5827	66.5063	16.865
3	495.623	564.387	0	5.1156	2.61781	8.9726	36.0994	161.648	42.8092
4	495.094	564.044	0	4.78075	2.37413	8.2148	35.2593	170.808	23.5503
5	495.445	564.154	0	5.6638	2.55577	8.58556	34.0793	151.192	18.4776
6	495.19	564.001	0	6.1904	2.44503	7.51351	26.6676	105.51	50.4819
7	495.886	563.587	0	6.1976	2.40625	7.52537	27.7079	114.69	26.1694
8	496.472	563.29	0	8.08067	2.82508	9.93602	39.8334	174.542	17.3761
9	495.645	563.193	0	6.24659	2.78511	9.70166	38.8054	170.591	21.2623
10	494.909	563.01	0	5.7789	2.46758	7.98732	30.4164	129.262	37.7273
11	495.032	564.003	0	7.07017	2.63076	8.93535	35.2947	154.166	24.9198
12	495.652	563.67	0	5.26508	2.53313	8.34948	32.7179	144.904	35.2276
13	495.077	563.526	0	6.0399	2.53608	8.62544	34.9861	158.625	17.1966
14	495.624	563.315	0	6.1473	2.94131	10.8325	45.3383	206.295	16.8694
15	495.332	563.539	0	5.84142	2.71508	9.40613	37.7941	168.003	33.588
16	494.576	562.367	0	6.83554	3.34151	13.3147	58.5911	274.975	1.23508
17	494.372	562.679	0	5.64488	2.85139	10.1919	41.5539	185.163	28.0338
18	494.596	562.333	0	5.5577	2.99444	11.3691	49.1044	229.776	20.0455
19	493.718	562.414	0	7.05471	2.4666	7.74288	28.5511	118.635	18.1314
21	494.63	562.989	0	5.14996	2.75459	9.92053	41.5496	191.277	27.6372
22	493.691	564.265	0	5.2023	2.32422	7.13918	26.4595	112.288	78.5038
24	494.653	563.255	0	5.99143	2.60853	9.22979	38.8733	181.911	5.06941
25	493.939	562.668	0	6.23056	3.01617	11.2955	47.8726	220.054	20.7472
26	495.082	563.364	0	6.74027	3.02512	11.4626	49.2527	229.135	4.28268
27	495.73	562.556	0	5.49244	2.81908	10.3261	44.1431	207.79	23.435
28	495.059	562.317	0	6.57355	2.84839	9.99401	39.7053	172.056	30.6798
29	494.733	563.518	0	6.04	2.72204	9.70952	40.5916	187.645	14.5252
30	493.906	562.973	0	6.29887	2.52531	8.16927	30.9459	131.215	9.26017
31	494.738	563.179	0	6.49265	2.72582	9.38473	37.2152	162.541	21.3504
32	493.657	563.537	0	5.65495	2.53074	8.18702	31.3241	135.429	25.2298
33	486.955	564.344	0	8.99113	2.74287	9.27523	35.3567	146.272	19.0715
34	482.099	560.972	0	9.32709	2.90239	10.4891	43.0918	192.941	6.63524
35	485.886	567.048	0	5.91243	2.09363	5.59964	17.6461	63.763	27.8132
36	491.183	569.454	0	6.90493	2.34174	7.00509	24.1874	92.5209	4.82846
37	492.097	570.937	0	6.58248	2.43105	7.60676	28.0198	116.404	26.014
38	485.808	567.734	0	4.5855	2.6805	9.27406	37.3874	167.265	34.2848
39	479.342	562.703	0	7.13118	2.27992	6.6107	22.335	84.8482	11.9735
40	483.606	565.919	0	5.57428	1.99925	4.97057	14.0063	43.3695	1.98928
41	485.064	564.892	0	6.44542	2.2463	6.42972	21.3994	79.8252	20.7198
42	486.975	567.408	0	5.6373	2.24708	6.55774	22.7969	90.6509	25.4971
43	491.886	572.051	0	9.14483	3.71731	15.62	70.5733	335.082	0
44	489.762	568.732	0	6.02288	2.36539	7.46373	28.5053	124.571	56.8496
45	490.153	568.211	0	6.32909	2.18093	5.97213	18.9027	67.1811	8.17545
46	494.819	569.15	0	6.43693	2.33502	6.92623	24.0785	94.7648	23.3811
47	496.127	570.998	0	6.86487	2.31015	6.76014	23.1181	89.1513	10.9797
48	500.464	574.422	0	6.50434	2.66583	9.34437	38.4635	175.567	46.2614
%%	Trajectory	48
%%	frame	x	(pixel)	y	(pixel)	z	(pixel)	m0	m1	m2	m3	m4	s
0	289.494	565.157	0	7.83049	2.083	5.663	18.6515	72.1609	0.104591
1	289.232	565.651	0	7.56339	2.03116	5.42841	17.8223	69.7404	1.08956
2	288.868	565.433	0	7.24952	2.39718	7.83934	31.2441	142	11.7371
3	290.114	565.595	0	7.17824	2.27193	6.55376	21.9553	82.3923	0.871854
4	289.346	565.617	0	7.6321	2.16335	5.85876	18.011	60.5692	0.145541
5	289.048	566.266	0	7.98568	2.00895	4.94969	13.6871	41.2276	0
6	288.849	566.173	0	7.84591	1.93924	4.64145	12.5777	37.7017	3.6e-05
7	288.866	565.981	0	9.32189	2.20072	6.07921	19.3887	69.2642	1.53783
8	289.33	565.356	0	7.62077	2.02036	5.06573	14.3968	45.1507	2.21009
9	288.639	565.825	0	5.78971	2.51442	8.48491	34.1801	154.476	19.3341
10	291.981	565.049	0	5.35071	3.25845	12.754	55.0257	252.65	6.54871
11	291.004	565.568	0	5.48578	2.94737	10.7585	44.4514	199.222	6.45003
12	290.466	565.317	0	6.12149	2.75021	9.48278	37.0546	157.21	30.6828
13	291.165	565.336	0	7.5056	3.00725	10.8412	43.5114	188.233	9.70247
14	290.073	565.198	0	7.20577	2.82037	10.2544	42.7425	194.074	25.59
15	290.625	565.819	0	6.876	2.92091	10.372	41.4444	179.689	27.982
16	290.475	565.592	0	6.09503	3.00544	10.8192	43.446	188.417	40.4441
17	291.385	565.469	0	5.60423	3.13557	11.841	49.5126	221.528	5.28771
18	291.121	565.317	0	6.08955	2.63513	8.30589	29.1736	110.726	45.8236
19	290.722	565.072	0	6.28905	3.34122	12.9881	55.3177	251.104	1.03605
20	291.082	565.217	0	7.14859	2.74031	9.01943	33.1917	132.385	2.3639
21	289.984	565.535	0	6.44036	1.98207	4.88016	13.6056	41.6716	0.674149
22	289.453	565.067	0	8.64977	2.16263	5.68587	16.7015	53.1643	0.012895
23	289.46	565.81	0	6.9469	1.95155	4.62165	12.1825	34.7602	0.825045
24	289.776	565.621	0	7.06632	2.06772	5.5298	17.8785	68.309	12.6557
25	288.916	564.393	0	8.79652	3.49246	14.6146	67.1258	326.526	0
26	289.531	566.406	0	6.91661	2.49607	7.9036	29.0072	118.716	6.43982
27	290.357	567.03	0	7.27644	2.56308	8.00828	28.1567	107.946	5.23919
28	289.117	566.621	0	7.13603	2.43326	7.39518	25.7428	98.9898	25.2289
29	289.541	567.402	0	7.58584	2.19383	6.00526	18.8583	65.9094	0.748196
30	289.619	567.343	0	7.72907	2.25375	6.20234	19.1286	63.9869	4.07194
31	289.194	567.071	0	7.51435	2.3492	6.73821	21.6392	75.2385	13.3103
32	289.484	567.299	0	7.92087	2.09915	5.49894	16.4486	54.3819	0.13924
33	289.287	566.508	0	7.48266	2.11395	5.4352	15.6195	48.8199	5.15599
34	289.364	567.022	0	7.96773	2.32852	6.65167	21.4661	75.7608	5.85006
35	289.633	566.923	0	6.43407	2.33305	6.67886	21.5033	75.3422	18.8448
36	289.558	566.977	0	8.32951	2.3891	7.02782	23.334	84.5513	27.6602
37	289.919	566.98	0	5.44362	2.60095	8.54829	32.5153	137.183	43.4296
38	289.656	566.816	0	7.91219	2.38248	6.91256	22.5172	79.7362	16.9936
39	290.199	567.416	0	8.00902	2.15173	5.76319	17.6243	59.6627	1.48182
40	289.808	566.707	0	8.3511	2.14135	5.65371	16.8512	55.0811	1.76324
41	289.996	566.171	0	8.2989	2.11735	5.53024	16.292	52.4172	0.04787
42	289.377	566.007	0	7.87209	2.00462	4.93003	13.628	41.1281	0.000914
43	289.34	565.886	0	7.48672	1.98063	4.85518	13.4719	41.1902	0.006843
44	289.769	566.384	0	7.53089	2.19414	5.92221	18.0805	60.6279	0.144141
45	289.925	566.353	0	8.26567	2.18	5.97994	19.031	68.1948	17.2569
46	290.215	566.383	0	6.99679	2.53404	8.12468	30.1923	124.752	19.6126
47	289.131	566.477	0	9.03879	2.07778	5.19524	14.3566	42.5976	0.000746
48	289.581	567.03	0	7.64227	2.13026	5.66034	17.1233	57.0586	24.7395
49	289.416	566.667	0	7.7583	2.12698	5.71899	17.9913	64.5788	10.7712
50	289.91	567.072	0	7.74074	2.27757	6.40243	20.3123	70.3513	3.54224
51	289.482	566.579	0	8.1395	2.04356	5.09788	14.206	42.9166	0.574712
52	288.925	565.612	0	8.08077	2.01225	4.94716	13.5863	40.4493	2.57672
53	288.598	565.953	0	7.10067	1.97466	4.89365	14.0301	45.7071	14.8203
54	289.563	565.769	0	6.38781	1.97353	4.93181	14.4607	48.8485	20.9138
55	289.535	566.84	0	7.16237	2.13633	5.68768	17.3067	58.3606	1.02724
56	289.574	566.885	0	7.53592	2.12201	5.58407	16.8568	57.0218	11.0412
57	289.841	566.814	0	8.32664	2.12959	5.65922	17.1105	56.8983	0.381966
58	289.567	566.693	0	7.93675	2.05553	5.21201	14.914	46.79	0.371218
59	289.881	566.455	0	7.30307	1.96014	4.73108	12.8469	38.1908	0.811298
%%	Trajectory	51
%%	frame	x	(pixel)	y	(pixel)	z	(pixel)	m0	m1	m2	m3	m4	s
0	334.569	583.453	0	6.11152	1.86159	4.28721	11.0561	30.9924	9.13987
1	334.562	583.556	0	4.98542	1.87132	4.40846	11.8783	35.7377	9.14605
2	334.935	583.559	0	5.40747	2.00042	5.07318	14.9696	50.0563	32.4702
3	335.049	582.981	0	5.28542	2.09529	5.50571	16.4479	53.9035	21.0476
4	334.757	583.385	0	5.49172	1.92164	4.60943	12.6386	38.7857	21.1914
5	334.805	583.073	0	4.79483	2.01282	5.06323	14.5557	46.5135	22.2104
6	334.672	583.628	0	5.7023	1.86727	4.36236	11.5351	33.4963	0.419744
7	334.529	583.496	0	4.74756	1.97189	5.11427	15.8555	56.6949	13.7981
8	334.971	583.578	0	5.30953	2.12569	5.77623	18.6649	69.9751	14.6437
9	334.695	583.123	0	5.14066	2.02468	5.2494	15.8087	53.4323	4.01606
10	334.531	583.468	0	4.59469	1.94807	4.68204	12.656	37.3785	6.99778
11	334.825	583.467	0	5.08821	1.77158	3.91427	9.81772	27.3816	0.000321
12	334.242	583.261	0	4.98659	1.90845	4.68551	13.5829	45.3184	0.75142
13	334.962	583.388	0	4.42277	2.11529	6.26049	23.1608	100.014	30.005
14	334.639	583.506	0	5.12756	1.90158	4.37889	11.2541	31.7011	5.19447
15	334.831	583.136	0	5.39677	1.95686	4.77174	13.2513	40.8282	12.2989
16	334.403	583.208	0	4.77433	1.84371	4.32647	11.827	36.908	12.007
17	334.545	583.473	0	5.48806	2.07864	5.35216	15.7198	51.3563	10.5805
18	334.675	583.6	0	5.58605	1.95339	4.83159	13.9087	45.5333	7.88836
19	334.47	583.422	0	5.60942	1.99394	5.02836	14.8563	50.4806	18.3487
20	334.747	583.296	0	5.41199	1.96488	4.79985	13.2883	40.4853	18.2285
21	334.48	583.596	0	5.63862	1.91412	4.4186	11.2873	31.0458	11.2132
22	334.975	583.368	0	5.39961	2.22438	6.58668	23.3884	94.4747	37.4535
23	334.716	583.757	0	6.35809	2.19748	5.94721	18.2704	61.8529	17.0505
24	334.739	583.02	0	5.30678	2.23321	6.31518	20.5709	74.4384	9.26337
25	334.539	583.228	0	6.59246	1.95963	4.90587	14.3776	48.1504	6.89267
26	334.671	583.248	0	4.90496	2.0127	5.16843	15.2942	50.3662	12.1362
27	334.84	583.884	0	5.60387	2.18098	5.74884	16.9546	54.3273	36.9899
28	334.705	583.681	0	5.45768	2.01825	5.13671	15.1876	51.1816	33.1753
29	334.917	583.22	0	6.36603	2.1095	5.67937	17.6267	60.7099	3.1732
30	334.875	583.17	0	5.901	2.12238	5.47955	15.993	51.5294	22.2721
31	334.883	583.349	0	5.47722	2.21737	6.3175	21.2252	81.2298	31.8634
32	334.258	583.477	0	5.49091	1.92956	4.72982	13.5717	44.8031	26.6069
33	334.595	583.096	0	5.54762	2.06278	5.29696	15.4265	49.326	8.2822
34	334.38	583.262	0	5.5623	2.07026	5.32687	15.8595	53.98	35.2188
35	334.301	583.029	0	5.72598	2.0966	5.55156	17.033	58.7859	24.497
36	334.65	583.559	0	5.61359	1.8397	4.20502	10.8114	30.3474	9.15263
37	334.807	582.872	0	4.69561	2.02628	5.12293	14.7213	46.7109	26.4839
38	334.702	583.208	0	5.23612	2.05454	5.10445	14.1147	42.2138	7.35786
39	334.681	583.385	0	5.66501	1.77435	3.87113	9.39903	24.6859	0.002652
40	334.961	583.003	0	4.92502	1.86068	4.42217	12.213	38.3193	15.6912
41	334.409	583.209	0	5.47327	1.91298	4.70691	13.7098	46.3793	20.509
42	334.778	583.036	0	5.70093	2.06872	5.33087	15.726	51.8972	2.53227
43	334.721	583.333	0	5.86618	1.93572	4.59561	12.1541	34.7324	7.29136
44	334.672	582.959	0	5.10918	2.18182	6.16737	20.6777	79.1587	11.3412
45	334.848	583.09	0	4.86331	2.20024	6.34123	21.6035	83.3126	29.7895
46	335.014	582.851	0	5.20034	2.02435	5.08956	14.5167	45.5915	19.7004
47	334.498	583.309	0	5.24555	1.86186	4.2648	10.9492	30.6184	1.75791
48	334.688	583.338	0	4.62366	1.98489	4.95561	14.2475	45.7743	11.9248
49	334.438	583.12	0	5.26974	1.92887	4.64817	12.6233	37.3708	19.0397
50	334.863	583.321	0	4.80546	2.16041	5.79262	17.6633	59.4938	32.8158
51	334.424	582.947	0	4.53537	1.90041	4.78459	14.5038	51.1218	1.12193
52	334.733	583.344	0	5.15657	1.97648	4.89077	14.1111	46.8787	15.3007
53	334.532	583.388	0	5.38495	1.88202	4.38401	11.5439	33.5381	8.5648
54	334.396	583.291	0	5.47778	2.00511	5.13493	15.3751	52.3243	19.9259
55	334.168	583.22	0	5.70295	1.97417	4.86681	13.6772	42.5911	5.26405
56	334.579	583.463	0	5.6302	1.84509	4.17838	10.5873	29.2245	0.010728
57	334.654	583.284	0	6.06059	2.03897	5.04018	13.849	41.0908	29.8781
58	333.921	583.359	0	4.85056	2.09742	5.81098	19.2569	73.3303	25.4052
59	334.257	582.984	0	5.15911	2.00602	4.93773	13.7116	41.8528	9.9297
%%	Trajectory	53
%%	frame	x	(pixel)	y	(pixel)	z	(pixel)	m0	m1	m2	m3	m4	s
0	350.817	586.343	0	7.72439	3.00618	11.153	46.671	211.08	18.5619
1	350.364	586.025	0	7.86269	2.67225	9.20877	36.6153	159.823	36.6768
2	349.8	585.815	0	7.46124	2.78754	9.70803	38.6181	168.145	11.2376
3	349.631	585.82	0	7.14843	2.64703	9.04232	35.9023	157.547	28.8327
4	351.946	586.557	0	8.99156	2.96535	10.9814	46.1566	210.349	11.344
5	350.766	586.047	0	7.45952	2.83681	10.1803	41.7389	186.625	41.7672
6	350.785	586.15	0	8.90591	3.09774	11.7812	50.0847	228.718	8.97144
7	350.644	585.869	0	8.19559	2.82558	10.0881	41.0998	182.555	8.37094
8	350.965	586.248	0	8.99285	2.93107	10.8965	46.0542	210.881	0.143514
9	352.102	586.352	0	7.81193	2.87355	10.4492	43.344	195.551	15.2581
10	350.818	586.059	0	6.75886	2.7014	9.14991	35.7741	154.798	22.6621
11	351.749	586.061	0	7.70393	2.57164	8.49695	32.4317	136.414	11.4979
12	351.83	586.445	0	6.0833	2.81492	10.0072	40.736	181.256	36.8042
13	352.549	586.678	0	7.30203	2.68419	9.12279	35.6547	153.272	28.2187
15	351.367	586.133	0	6.68741	2.85995	10.3987	43.173	194.896	21.5406
16	352.471	586.292	0	7.64377	2.81068	9.91894	39.9424	175.593	21.6941
17	351.687	586.425	0	7.55882	2.84706	10.1331	40.996	180.474	16.5125
18	352.568	586.585	0	8.2626	2.94999	10.8229	44.8452	201.22	9.78176
19	352.566	586.324	0	7.85354	2.73249	9.33351	36.5092	156.805	8.56021
20	352.226	586.112	0	8.10673	2.99635	11.3379	48.5209	223.964	18.8091
21	354.079	586.616	0	8.10132	2.99253	11.4897	50.2027	236.964	0.107328
22	351.764	586.201	0	6.65612	2.63045	8.85311	34.3142	146.256	20.923
23	351.555	586.434	0	7.12428	2.83198	9.89481	39.2187	169.729	40.7411
24	351.865	586.081	0	7.28903	2.857	10.2041	41.3492	182.199	24.9145
25	352.383	586.408	0	8.36343	2.83918	10.365	43.5164	199.475	23.0493
26	351.693	586.268	0	8.31934	2.59995	8.56367	32.6319	137.858	3.41939
27	352.342	586.463	0	8.83881	2.78589	9.93555	40.7722	183.122	3.60173
28	351.383	585.938	0	8.32718	2.7171	9.29672	36.2941	154.883	33.8313
29	351.713	586.076	0	8.16991	2.41851	7.57433	27.8182	114.454	32.8472
30	352.765	586.576	0	7.74394	2.95807	11.0234	46.5419	212.533	5.16984
31	352.433	585.945	0	7.87722	2.75139	9.47372	37.2832	160.982	21.9324
32	352.02	586.424	0	7.02283	2.64122	9.02918	35.9429	158.195	48.3157
33	352.58	586.359	0	7.76981	3.03294	11.4748	49.0218	226.243	0.66219
34	351.707	586.089	0	7.39573	2.99478	10.937	44.8492	198.919	9.86884
35	350.878	585.901	0	7.41858	2.55711	8.13051	29.6569	119.702	8.13033
36	352.023	586.419	0	8.74462	3.11927	12.2592	54.0703	255.297	0.207679
37	351.324	586.094	0	7.56554	2.87874	10.3112	41.8031	183.974	13.7863
38	351.696	586.325	0	7.45248	2.67853	8.98922	34.4584	144.987	2.33519
39	351.855	586.391	0	8.168	2.76484	9.65767	38.6183	168.813	33.4214
40	351.89	586.149	0	8.16091	2.81351	9.99617	40.6207	180.326	32.9818
41	351.815	586.052	0	7.47361	2.65627	8.87561	34.1544	144.956	20.5888
42	353.136	586.279	0	7.57489	2.79949	9.99505	40.8957	182.896	20.8242
43	350.959	586.037	0	6.30254	2.59692	8.4721	31.6249	129.809	33.163
44	352.349	586.241	0	8.38282	2.64512	8.74128	32.9611	136.276	5.62479
45	351.965	586.091	0	8.1758	2.59733	8.75055	34.363	149.53	1.79147
46	352.422	586.281	0	7.7707	2.70364	9.44167	38.1717	169.652	5.68169
47	352.526	586.514	0	8.03704	2.72151	9.34472	36.8948	160.163	18.8101
48	351.725	586.12	0	7.31917	2.80283	10.0072	40.9241	182.671	27.9603
49	352.704	586.16	0	7.73908	2.72808	9.35133	36.6935	158.023	22.6586
50	352.748	586.487	0	8.18272	2.89564	10.3069	41.3386	179.863	18.1967
51	351.53	586.089	0	6.19852	2.66762	8.86329	33.7275	141.332	59.3976
52	352.297	586.031	0	7.53142	2.97737	11.049	46.3567	210.193	12.2136
53	351.733	585.971	0	7.80367	2.73926	9.41163	36.9866	159.381	15.7188
54	351.94	585.789	0	7.92351	2.81279	9.96935	40.1501	175.787	14.9321
56	351.503	585.85	0	6.81532	2.76817	9.73691	39.0566	170.572	26.752
57	350.987	585.66	0	6.48754	2.82142	10.1127	41.6232	187.517	5.10481
58	352.476	586.131	0	7.55622	2.97615	11.0235	45.8927	205.77	10.9052
59	351.628	585.76	0	6.92415	2.78214	9.77158	39.365	174.103	43.8089
%%	Trajectory	54
%%	frame	x	(pixel)	y	(pixel)	z	(pixel)	m0	m1	m2	m3	m4	s
0	539.9	586.586	0	4.66146	2.36219	7.6673	30.0785	133.179	38.7084
1	538.62	587.374	0	4.98652	2.20874	6.4404	22.533	90.6156	17.3596
2	538.168	586.201	0	4.71965	2.55691	8.42822	32.2792	137.013	8.41439
4	552.371	591.877	0	6.82439	2.89371	10.1494	39.6831	167.239	36.9023
5	551.539	591.076	0	6.72429	2.85419	10.1347	40.7521	178.169	32.2555
7	551.737	590.844	0	7.02567	2.76022	9.24026	34.7818	142.395	7.15647
8	550.772	591.319	0	6.51862	2.7144	9.28904	36.6906	160.135	37.825
9	551.044	591.306	0	6.94058	2.60489	8.40992	30.8925	124.376	29.8121
10	551.452	590.911	0	6.20662	2.74081	9.48623	37.7001	164.457	34.1586
11	550.444	591.079	0	7.00117	2.85036	10.3068	42.5069	190.606	13.2333
12	550.832	591.235	0	6.9795	2.5499	8.23408	30.7927	127.92	8.76232
13	550.467	590.505	0	6.37514	2.83809	9.90262	39.0074	167.094	36.4399
14	549.455	590.177	0	7.32264	2.60482	8.39014	30.6771	122.837	27.7302
15	549.604	590.987	0	5.14841	2.42412	7.76484	29.581	127.162	11.3535
16	549.53	591.257	0	5.3556	2.08913	5.48749	16.6895	57.2297	19.0968
17	549.889	591.447	0	5.1361	2.38547	7.23988	25.7566	103.107	26.7394
18	549.25	591.41	0	4.86358	1.98602	5.09191	15.6534	56.532	24.349
19	549.969	591.03	0	5.60535	2.19283	6.3862	22.4172	90.6892	21.4359
20	549.68	590.72	0	4.39525	2.57104	8.78349	35.8569	164.489	19.7412
21	550.275	591.184	0	4.97383	2.40068	7.44916	26.9744	108.833	25.7999
22	550.885	591.339	0	5.90167	2.42018	7.74311	29.8166	131.03	45.3984
23	550.719	592.045	0	4.86582	2.31218	7.0385	25.5865	105.752	49.1487
25	551.284	592.004	0	4.56574	2.47009	7.59739	27.0183	107.528	77.1953
26	556.513	599.786	0	4.46272	2.31237	7.36488	28.9645	131.132	42.3935
27	556.232	599.588	0	4.38235	2.39843	7.66633	29.5133	129.579	25.6915
28	554.489	597.342	0	5.16845	2.93847	10.6565	43.7752	195.579	14.8118
29	554.686	599.698	0	4.01351	2.14823	6.09692	20.7221	81.1412	22.7475
31	555.414	599.443	0	4.94607	2.27433	7.06568	27.0103	119.094	12.9039
32	557.729	600.09	0	4.07431	2.71949	10.6506	49.6355	251.907	5.38518
34	557.022	599.625	0	4.33758	2.88391	11.4993	53.6795	271.321	16.9717
35	555.62	597.916	0	4.34956	2.47668	8.11691	31.9116	142.305	33.6687
37	556.263	599.171	0	3.59541	1.95471	5.00426	15.7816	60.1405	10.4794
38	555.967	598.929	0	4.48754	2.53954	8.93627	37.9791	180.678	41.1795
39	553.946	597.206	0	6.30058	2.70314	9.45163	38.6058	174.75	37.7205
40	554.409	598.095	0	4.77448	2.39187	7.95039	32.3132	148.81	46.4136
41	554.298	598.317	0	6.1431	2.51832	8.3974	33.6232	152.336	8.04894
42	556.583	599.128	0	5.09164	3.19808	13.6189	65.9191	339.763	0.000206
43	555.522	600.17	0	7.22479	2.33506	7.04576	25.1028	101.529	11.6625
44	554.272	598.184	0	6.98066	3.07405	11.6464	49.6724	228.866	12.4337
45	555.95	599.792	0	3.89689	2.25773	7.09488	27.2766	119.696	11.7676
47	555.132	598.292	0	5.28677	2.6959	9.46158	39.0652	179.644	16.1664
48	555.338	599.153	0	4.11446	2.24188	7.20229	29.3627	138.996	25.0776
49	555.19	599.261	0	4.67082	2.32032	7.29313	27.6279	118.774	10.4888
50	555.37	598.031	0	4.92335	2.78706	10.0375	41.976	193.379	10.6822
51	554.714	598.951	0	5.92186	2.21956	6.58418	23.7207	98.7432	27.8178
52	554.618	597.941	0	5.72373	2.66955	9.21186	37.1823	166.722	26.0673
53	554.794	598.117	0	6.25544	2.77854	9.80993	40.1288	181.304	45.6226
54	555.225	599.201	0	4.23746	2.4201	7.82951	30.3052	132.311	10.7705
55	554.665	596.958	0	7.01903	3.611	14.7965	65.6951	308.46	0
56	555.027	597.933	0	5.65396	2.86813	10.7845	46.9591	223.067	6.73833
57	554.782	599.14	0	5.58036	2.52885	8.66171	35.4862	162.964	15.225
58	554.539	597.194	0	6.66967	3.14336	11.6257	47.5979	209.5	20.1966
59	554.885	596.108	0	6.82657	3.342	13.2741	58.1012	271.02	0.799178
%%	Trajectory	57
%%	frame	x	(pixel)	y	(pixel)	z	(pixel)	m0	m1	m2	m3	m4	s
0	322.105	592.981	0	5.64352	2.7003	9.19536	36.1521	156.892	35.5185
1	321.938	592.076	0	5.78451	2.3867	7.30461	26.0918	104.256	24.918
2	322.027	593.068	0	5.30279	2.64896	8.89467	34.3414	146.062	7.01332
3	321.685	592.191	0	5.19012	2.21099	5.91073	17.5684	56.3523	24.8295
4	321.944	592.749	0	5.66377	2.39514	7.40756	26.7496	107.849	40.3363
5	321.948	592.513	0	5.43243	2.41883	7.61866	28.1607	116.563	56.6526
6	321.522	592.114	0	5.94706	2.14231	5.72404	17.4082	58.3355	10.2105
7	321.864	592.191	0	6.84081	2.44623	7.35675	24.9311	91.974	21.5002
8	321.69	592.465	0	5.98658	2.21482	6.20034	20.1042	72.9347	5.70552
9	321.822	592.416	0	5.21338	2.26585	6.50036	21.6763	81.1136	14.4989
10	322.144	592.347	0	6.08371	2.43066	7.60658	27.7187	112.545	24.6848
11	322.257	592.648	0	5.6276	2.32849	6.91256	23.7964	91.1283	46.2884
12	321.984	592.306	0	5.22468	2.45696	7.67572	27.4646	107.743	38.5944
13	322.036	592.193	0	6.02735	2.29067	6.49931	20.8342	72.9369	24.4591
14	322.457	592.274	0	6.1319	2.33844	6.8903	23.2344	86.2619	27.7553
15	322.291	592.386	0	5.09426	2.2472	6.34302	20.6109	74.4218	55.5127
16	322.07	592.358	0	5.1968	2.33306	6.74652	22.2819	81.5532	22.7107
17	321.721	592.218	0	4.95523	2.23412	6.34031	20.8578	76.6865	50.2707
18	322.316	591.655	0	5.02649	2.41107	6.99572	22.7465	80.5705	13.6273
19	322.044	592.384	0	6.02647	2.2885	6.44313	20.3925	70.2328	24.5693
20	322.556	592.115	0	6.13458	2.36038	7.28891	26.5417	108.635	56.1879
21	322.63	592.172	0	5.81299	2.51233	7.98129	29.4888	121.845	19.0429
22	322.273	591.873	0	5.43045	2.26802	6.42142	20.586	72.1196	28.0491
23	321.922	591.807	0	4.74182	2.43156	7.63574	28.1218	115.994	22.0912
24	321.842	592.016	0	6.4371	2.28804	6.43388	20.3361	70.0503	4.0093
25	321.751	592.411	0	4.99826	2.37828	7.10968	24.6837	96.0352	32.5458
26	322.064	592.19	0	4.96894	2.31908	6.75652	22.6676	84.5966	30.6684
27	322.248	592.031	0	6.04057	2.20498	6.15154	19.9051	72.3088	35.9355
28	321.677	592.64	0	5.41456	2.18418	5.97563	18.8033	65.9134	30.0228
29	321.607	591.99	0	5.07696	2.46935	8.13611	31.7569	138.461	34.0801
30	321.316	592.007	0	5.00536	2.27887	6.56122	21.7484	80.0806	85.6473
31	321.258	592.2	0	5.49243	2.09297	5.48077	16.4439	54.9091	24.0244
32	321.299	592.384	0	5.45872	2.34393	6.71358	21.6587	76.1918	6.191
33	321.07	592.42	0	5.49589	2.31931	6.52309	20.496	69.6403	7.6652
34	321.3	592.061	0	5.28226	2.34383	6.7761	22.121	78.8008	19.6048
35	321.81	591.73	0	5.06814	2.20144	6.12418	19.7336	71.1094	30.8411
36	320.93	592.652	0	5.25598	2.09705	5.35207	15.3687	48.4307	11.3227
37	321.301	592.088	0	5.24385	2.41757	7.35948	25.939	101.996	15.4608
38	321.131	591.906	0	5.73893	2.30622	6.84089	23.6794	91.959	58.0239
39	321.888	592.021	0	4.62619	2.32723	7.10367	25.5414	103.137	20.9644
40	320.941	592.145	0	5.47846	2.53267	8.08556	29.777	121.572	42.0273
41	321.288	591.813	0	5.39161	2.15807	6.03174	19.8255	73.5814	17.0475
42	322.081	592.314	0	5.62682	2.59581	8.58693	32.6722	136.694	15.4035
43	322.433	591.882	0	5.48612	2.7388	9.62282	39.1505	175.307	36.5013
44	321.589	591.941	0	6.34136	2.13546	5.69709	17.2383	57.2167	41.2164
46	321.442	591.868	0	5.26956	2.23203	6.2091	19.8228	70.5084	29.7494
47	322.592	592.105	0	6.4935	2.44755	7.51598	26.4666	103.019	43.4761
48	322.063	592.03	0	5.93038	2.43096	7.70481	28.6809	119.452	26.1128
49	321.734	592.231	0	5.47512	2.12103	5.48427	15.8654	49.8627	14.0778
50	321.455	591.687	0	5.61704	2.09271	5.46607	16.3035	53.8972	33.1269
51	321.481	591.133	0	4.93502	2.08135	5.56497	17.2908	60.2305	8.54236
52	321.407	592.421	0	6.47036	2.25628	6.56159	22.384	85.9259	18.4522
53	321.239	591.353	0	5.40851	2.42173	7.38244	26.2294	104.877	66.2271
54	321.21	592.487	0	5.7647	2.21218	6.14774	19.6079	69.433	13.6667
55	321.131	591.708	0	5.79284	2.28692	6.38838	20.0656	68.8341	3.53803
56	321.325	591.445	0	5.89501	2.23881	6.15144	19.104	65.0467	43.0643
57	322.161	592.003	0	5.10027	2.33832	6.88169	23.4246	89.0269	59.6024
58	322.216	591.759	0	4.52623	2.35214	7.02306	24.3587	94.6588	14.1746
59	322.309	591.816	0	5.04323	2.15782	5.9114	18.9171	68.765	32.3522
%%	Trajectory	58
%%	frame	x	(pixel)	y	(pixel)	z	(pixel)	m0	m1	m2	m3	m4	s
0	591.543	594.858	0	7.17959	2.50205	8.1352	30.7591	128.638	17.5682
1	592.626	595.826	0	6.9305	2.60031	8.51807	32.3258	136.49	3.12338
2	593.651	596.737	0	6.34477	2.58163	8.79142	35.2004	156.732	1.44147
3	595.17	597.302	0	6.32124	2.66426	8.74647	32.8509	136.336	35.1506
4	593.606	597.148	0	6.79767	2.52609	7.92879	28.5398	113.977	26.1306
5	593.817	596.802	0	6.49621	2.89937	10.6011	43.907	196.815	19.3841
6	593.711	596.289	0	7.12505	2.74678	9.18928	34.5239	140.834	12.4479
7	595.465	597.713	0	6.67315	2.56175	8.0551	28.8356	113.84	14.1051
9	595.479	598.42	0	7.19278	2.51906	7.95323	28.9869	117.749	7.98728
10	594.326	597.966	0	7.24139	2.91611	10.5787	43.493	194.364	19.4279
11	594.211	599.145	0	6.6941	3.00935	10.9963	45.1276	200.57	1.13508
12	594.277	600.247	0	5.00235	2.75032	9.65348	38.9613	172.237	4.93583
13	593.233	599.996	0	5.46794	2.54173	8.75174	35.8946	164.22	24.9549
15	593.225	600.131	0	5.67041	2.71642	9.48833	38.3085	170.166	31.4189
16	593.619	600.964	0	4.58306	2.51735	8.3731	32.9152	144.595	37.4653
18	594.468	620.614	0	3.55532	2.16366	6.09781	20.5521	79.9477	18.3713
19	594.011	620.61	0	3.84578	1.84211	4.26456	11.539	36.3618	0.006118
20	594.601	620.569	0	4.64318	2.07175	5.54757	17.6114	64.0687	4.20023
21	594.303	620.699	0	4.42294	2.04879	5.37435	16.4919	57.3157	24.2443
22	593.768	620.667	0	3.66527	1.79289	4.00326	10.081	27.8347	0.801
23	595.284	621.168	0	4.03521	2.36359	7.06762	24.4005	93.6877	47.2832
25	591.396	621.211	0	3.14244	2.0301	5.41121	17.2871	63.8581	1.23251
26	593.82	620.482	0	3.80734	1.91474	4.91759	15.7468	60.7301	10.7384
27	593.517	620.449	0	3.50983	1.7941	4.15609	11.1399	33.4093	1.12232
29	593.954	620.379	0	2.81537	1.76376	4.20665	12.439	44.4116	7.47243
30	594.347	619.733	0	3.78185	2.04893	5.6973	19.6303	79.8429	23.7946
31	595.561	620.585	0	3.66431	2.2321	6.68575	24.1857	100.143	6.73613
32	594.331	620.386	0	3.09671	2.01383	5.68192	19.9485	81.8762	2.81761
33	594.054	620.172	0	4.14329	2.06461	5.87431	20.6574	84.6386	38.8139
34	594.342	620.241	0	4.06787	1.87079	4.54983	13.4313	47.4525	16.8726
36	593.996	620.233	0	3.58915	1.99927	5.41704	18.2761	73.6572	32.9829
37	593.905	620.018	0	4.13274	2.03064	5.21932	15.5608	52.2668	25.4604
38	594.25	620.084	0	4.29542	2.03613	5.24399	15.6565	52.8944	38.3262
39	594.776	620.118	0	4.11221	2.11889	5.61131	17.0328	57.6253	21.4716
40	593.76	620.194	0	4.41832	1.87912	4.43755	12.0126	36.4375	11.5209
42	591.895	631.435	0	10.8275	3.2925	12.849	55.4311	255.806	0
43	585.804	629.949	0	5.31335	2.13069	5.83605	18.876	69.9388	29.3937
44	586.878	630.184	0	6.38444	2.25432	6.74377	24.694	105.315	43.6126
45	590.957	631.073	0	9.6033	3.61023	14.8904	66.3826	312.178	0.001011
47	586.581	629.924	0	5.16427	2.28778	7.10385	27.1397	119.947	7.14715
48	586.548	630.365	0	5.36938	2.1269	5.91499	19.8947	78.1419	29.8656
49	586.52	630.234	0	5.34436	2.21775	6.57795	23.7491	99.3827	17.9971
50	586.205	629.983	0	5.12461	2.46201	8.08357	31.5701	138.682	45.6064
51	586.691	630.044	0	6.46069	2.56663	8.59943	33.9413	149.853	52.5726
%%	Trajectory	60
%%	frame	x	(pixel)	y	(pixel)	z	(pixel)	m0	m1	m2	m3	m4	s
0	378.839	598.258	0	8.34601	2.37469	6.95307	22.9984	83.1094	0.781201
1	378.631	598.156	0	8.72038	2.31611	6.71476	22.3585	82.7079	5.48878
2	379.659	598.488	0	8.29046	2.37005	7.04907	24.0302	90.352	10.6314
3	377.82	597.843	0	10.4746	2.81786	9.93752	39.9717	175.694	4.01268
4	378.208	597.868	0	10.2641	2.77845	9.65048	38.211	165.362	15.7231
5	377.073	597.588	0	11.5237	2.79642	9.74194	38.5972	166.912	10.6519
6	378.196	597.912	0	9.06504	2.58012	8.73525	34.632	152.268	35.4686
7	379.535	598.243	0	7.60066	2.17625	5.86476	17.8928	59.8731	11.9967
8	379.011	597.689	0	8.69633	2.43149	7.42445	26.0038	100.705	4.07322
9	377.376	597.607	0	11.0761	2.92537	10.5623	43.0961	190.863	14.9529
10	379.341	598.209	0	8.46492	2.43465	7.17176	23.6537	84.7082	11.2744
11	378.315	597.731	0	9.49343	2.68571	9.41674	38.5249	174.012	21.2159
12	378.57	597.764	0	8.72113	2.60393	8.88419	35.5779	158.331	1.77664
13	378.346	597.788	0	11.3316	2.80807	9.72519	38.0528	161.761	2.93423
14	378.718	597.717	0	11.133	2.55601	8.35185	31.7407	134.12	0.714351
15	378.004	597.701	0	11.1059	2.66219	9.03172	35.4858	154.041	15.5412
16	378.531	597.753	0	10.8734	2.53753	7.95494	28.3472	110.882	11.2882
17	377.546	597.669	0	11.3065	2.68212	9.00957	34.6704	146.562	5.10477
18	378	597.603	0	10.2537	2.8241	10.0475	40.6694	179.109	4.77361
19	378.122	597.43	0	8.80636	2.74562	9.78211	40.5807	185.284	10.545
20	378.693	597.636	0	9.37685	2.70086	9.35665	37.4364	164.812	2.98141
21	379.615	597.716	0	7.91957	2.35184	6.99614	24.1133	92.834	8.07851
22	379.284	597.42	0	8.57692	2.33891	6.91606	23.7254	91.167	8.21192
23	379.805	597.891	0	8.77807	2.4849	7.93417	29.6079	123.218	1.25608
24	379.712	597.845	0	8.97966	2.59702	8.58019	32.7975	138.727	45.2634
25	380.602	598.39	0	9.55416	2.73968	9.36067	36.4717	155.386	5.6468
26	379.964	598.303	0	10.328	2.82056	10.0027	40.3041	176.618	16.8371
27	379.89	597.873	0	9.368	2.66166	8.91267	34.1374	143.301	19.4349
28	379.555	598.08	0	10.7229	2.51812	8.05762	29.9223	123.594	0.222069
29	379.453	597.947	0	9.70215	2.63335	8.64874	32.5044	134.416	1.5514
30	378.967	597.934	0	9.48242	2.35139	7.11352	25.286	101.306	12.4957
31	379.434	597.84	0	10.1115	2.57615	8.34939	31.0482	127.328	16.2165
32	379.066	597.946	0	10.1284	2.59066	8.48578	31.9761	132.741	3.71581
33	379.354	597.697	0	11.5673	2.48582	7.7319	27.5814	108.707	1.7e-05
34	380.058	598.16	0	10.6831	2.7914	9.80432	39.5382	175.162	51.1043
35	379.743	598.154	0	10.5689	2.57664	8.19353	29.6904	118.54	5.33767
36	378.799	597.899	0	10.1211	2.64966	8.93791	34.7596	148.818	10.8982
37	379.667	598.214	0	10.1434	2.9131	10.5037	42.9091	190.606	11.9061
38	380.124	598.283	0	10.3685	2.93858	10.7911	44.9654	203.379	16.46
39	379.784	598.326	0	11.5763	2.90517	10.2299	40.4873	173.943	11.7257
40	379.639	598.173	0	9.33808	2.88427	10.4357	42.9258	192.226	19.4173
41	379.622	598.078	0	9.63404	2.7457	9.3073	35.96	152.526	23.8019
42	378.702	598.023	0	9.09585	2.86244	10.1164	40.4272	175.614	26.1789
43	380.002	598.138	0	10.66	2.79402	9.74834	38.7065	167.909	22.8923
44	379.506	598.385	0	9.21268	2.7987	10.0158	41.0378	183.511	10.1913
45	378.526	598.108	0	10.3577	2.75836	9.45235	36.6469	154.616	0.23844
46	380.604	598.292	0	11.0645	3.10779	11.8483	50.4816	231.116	2.49188
47	381.973	598.167	0	9.90538	3.04396	11.7716	51.6873	244.876	20.9206
48	378.272	597.738	0	11.2718	2.84913	10.2581	42.2631	190.226	11.27
49	378.39	597.668	0	12.8718	2.94947	10.5868	42.7701	187.526	2.4402
50	378.576	597.836	0	11.2878	2.90373	10.204	40.2273	171.828	10.7071
51	378.051	597.587	0	11.6877	2.80642	9.6952	38.1413	164.447	5.59634
52	377.922	597.289	0	11.9982	2.882	10.2892	41.4755	181.264	12.7423
53	376.999	597.107	0	12.1218	2.74012	9.46559	37.5203	163.332	0.098806
54	377.159	596.941	0	12.4392	2.68567	8.91221	33.6066	138.89	0.007579
55	376.915	596.781	0	12.0388	3.13879	12.0298	51.5985	238.114	2.36502
56	374.056	596.466	0	11.1729	2.91744	10.5579	43.307	193.143	0.039533
57	373.396	595.913	0	9.92629	2.57411	8.45204	32.3208	137.604	0.02796
58	372.076	595.936	0	8.10983	2.56028	8.64163	34.3257	151.775	12.465
59	370.105	596.286	0	9.97506	2.88571	10.7403	46.2538	218.289	7.02023
%%	Trajectory	62
%%	frame	x	(pixel)	y	(pixel)	z	(pixel)	m0	m1	m2	m3	m4	s
0	398.994	600.299	0	9.29573	2.5505	8.10372	29.491	118.578	4.94282
1	399.414	600.56	0	8.93099	2.58825	8.3325	30.8523	126.688	0.364273
2	399.475	600.439	0	9.43002	2.77849	9.84681	40.2107	180.403	30.6853
3	399.787	600.396	0	8.73595	2.54712	8.20661	30.4659	124.981	1.44401
4	399.705	600.305	0	9.06792	2.49989	7.87486	28.7267	116.74	1.88668
5	400.559	600.33	0	9.87744	2.68937	8.79801	32.4718	130.865	23.5443
6	400.495	600.378	0	8.95838	2.70545	8.88508	32.8474	132.345	28.6437
7	401.212	600.093	0	9.3647	2.69139	9.06879	34.9249	147.578	14.1506
8	402.228	600.658	0	11.2088	2.86728	10.1968	41.1577	181.026	2.93395
9	400.644	600.303	0	11.8369	3.02379	11.2609	47.1309	212.688	7.33932
10	402.068	600.566	0	10.1833	2.97537	11.0943	47.1285	217.87	0.191216
11	398.094	599.943	0	10.3497	2.96701	11.2344	48.4246	225.929	0.528643
12	399.845	600.189	0	11.9202	3.12446	12.0795	52.4074	244.465	9.86999
13	400.296	600.265	0	13.1044	3.11266	11.9834	51.8558	241.635	0.091075
14	400.925	600.159	0	12.7887	3.0882	11.9052	51.727	242.136	0.056309
15	400.351	600.418	0	14.0139	3.10097	11.9703	52.088	244.254	0.036365
16	398.287	600.127	0	12.858	3.05449	11.551	49.2339	226.622	3.53086
17	399.121	600.347	0	13.5089	2.97142	10.9434	45.4982	204.69	0.026659
18	397.484	600.125	0	12.8295	2.85674	10.1123	40.5929	177.448	0.099285
19	397.453	599.937	0	11.8829	2.62035	8.56698	32.108	132.713	0.000163
20	396.508	600.006	0	13.0081	2.91898	10.3244	41.0624	177.351	0.004507
21	397.413	600.055	0	12.5944	2.81667	9.96225	40.1802	176.823	0.112777
22	396.739	600.083	0	12.7742	2.80618	9.90535	40.0311	177.28	0.40456
23	394.17	599.936	0	11.2553	2.52599	8.1101	30.1763	124.799	0.132087
24	394.864	600.037	0	10.5389	2.46113	7.77586	28.8188	119.856	0.004232
25	394.821	600.04	0	6.87572	2.7922	10.4862	45.8604	218.732	21.2959
26	392.806	600.134	0	6.20525	2.61116	8.96097	36.0816	161.187	33.2141
27	389.2	600.067	0	5.50474	2.2199	7.13617	28.9048	134.868	16.4921
28	385.941	599.364	0	7.79506	3.06848	11.7919	51.4462	242.97	7.74967
29	386.298	599.545	0	8.80129	2.92193	10.723	44.7677	203.356	7.09268
30	387.043	599.494	0	7.12095	2.35643	7.48962	28.7426	125.398	5.30761
31	387.025	599.7	0	7.34564	2.74549	9.92508	41.5552	190.044	26.9925
32	387.128	599.558	0	7.17355	2.59863	8.89691	35.9862	162.599	41.657
33	387.056	599.326	0	6.54078	2.74779	10.037	43.0009	202.959	1.00489
35	384.933	599.367	0	9.48473	3.55685	14.7629	66.5551	316.695	0.028043
36	387.379	599.994	0	7.29971	2.91288	10.6893	44.6207	202.318	7.28897
38	384.926	598.993	0	9.23377	3.5123	14.5629	65.9228	315.52	0.053314
40	386.111	599.388	0	7.98003	2.83522	10.1961	41.994	188.77	20.5188
41	386.963	599.587	0	7.63349	2.86319	10.4497	43.782	200.486	29.2912
42	386.037	599.249	0	7.28335	2.88004	10.6177	44.8524	206.372	15.7594
%%	Trajectory	63
%%	frame	x	(pixel)	y	(pixel)	z	(pixel)	m0	m1	m2	m3	m4	s
0	508.949	598.814	0	7.17803	2.56252	8.25897	30.8314	128.166	19.6063
1	507.774	598.49	0	7.79926	2.80347	9.5212	36.3941	151.463	43.5113
2	508.162	598.039	0	7.17774	2.61543	8.58343	32.1507	131.94	24.7219
3	506.757	596.858	0	7.95881	2.86198	10.2049	41.2586	181.429	3.06741
4	509.26	596.42	0	8.2538	2.93995	10.5129	42.1271	182.322	1.02682
5	509.47	597.232	0	7.86348	2.60557	8.47252	31.3032	126.414	22.1032
6	509.979	596.392	0	7.0793	2.54245	8.29679	31.4464	132.026	33.0567
7	514.575	596.33	0	7.64192	2.48735	7.87686	28.8716	117.369	5.23205
8	513.914	596.404	0	8.10656	2.41618	7.3031	25.3288	97.3946	4.24573
9	514.507	596.538	0	7.25964	2.79767	9.54178	36.5777	152.099	13.853
10	514.597	596.937	0	6.76506	2.799	9.74431	38.4682	165.299	26.8046
11	514.932	596.802	0	6.4754	2.78895	9.6918	38.5362	168.181	28.3593
12	513.773	597.437	0	7.34527	2.55058	7.96588	28.3355	111.204	12.0094
13	513.793	597.708	0	7.40195	2.65887	8.75654	32.8747	135.412	18.4811
14	514.287	597.658	0	8.45108	2.58514	8.28165	30.3215	122.329	24.391
15	515.943	597.141	0	6.42527	2.72368	9.30239	36.3562	155.816	32.0056
16	516.622	596.711	0	7.17405	2.86908	10.4452	43.5696	198.044	46.2799
17	516.467	597.046	0	6.71556	2.86462	10.1344	40.7236	178.777	2.81963
18	515.477	597.389	0	6.89261	2.49295	7.98987	29.7071	122.33	39.4354
19	513.491	598.313	0	7.0527	2.41761	7.09239	23.5795	86.4393	17.8322
20	509.538	599.504	0	7.02203	2.91632	10.575	43.6042	195.627	20.0591
21	505.444	600.325	0	5.79045	2.6571	8.61971	31.5923	126.38	17.8598
22	501.016	601.469	0	7.9493	2.66214	9.05294	35.5035	153.117	6.1906
23	500.28	604.17	0	7.82763	2.91265	10.44	42.06	183.157	23.9802
24	499.02	604.586	0	7.94647	3.27672	12.6732	53.8317	243.639	19.9085
25	498.39	604.371	0	7.19848	3.06612	11.1988	45.0694	193.506	20.4023
26	500.41	604.246	0	7.58247	2.97208	11.0707	46.4599	210.077	13.0691
27	500.537	605.54	0	6.21052	2.63866	8.64389	32.3956	133.728	42.1786
28	500.117	605.518	0	5.19358	2.76841	9.52653	36.9876	155.608	13.8286
29	502.515	605.069	0	6.30896	2.457	7.49485	26.2442	102.154	22.1273
31	512.117	608.74	0	7.43364	2.51016	8.03217	29.6546	120.77	35.4457
32	513.105	609.394	0	7.58566	2.84689	10.0743	40.5861	178.451	16.7644
33	516.991	610.351	0	6.68283	2.45995	7.71327	28.024	113.23	23.4366
34	517.249	610.635	0	6.35023	2.63545	8.72865	33.1278	138.196	39.8862
35	517.628	611.677	0	6.69538	2.47572	7.59127	26.4127	100.681	11.3775
36	519.014	612.33	0	6.29753	2.94019	10.3974	41.0922	175.827	33.4273
37	520.576	611.684	0	7.01994	2.5485	8.25064	30.8319	127.337	8.51015
38	524.512	613.423	0	6.50739	2.9191	10.5419	43.3388	194.462	21.7945
39	525.674	615.452	0	8.02018	2.78325	9.90276	40.1935	177.228	31.9198
40	528.659	615.85	0	6.61742	2.62819	8.4324	30.5726	121.194	56.5753
42	546.028	621.656	0	5.79104	2.47486	7.6458	26.933	104.392	41.6702
43	548.257	621.849	0	5.50041	2.79898	10.1571	42.3737	192.906	27.1066
44	548.532	620.541	0	6.58045	2.85816	10.1766	41.2866	183.055	18.0778
45	548.659	620.99	0	6.14535	2.87372	10.5874	45.0853	210.485	34.9776
47	545.176	620.77	0	6.17174	2.46156	7.57364	26.7707	104.79	71.6698
48	546.959	621.723	0	6.045	2.67803	9.02579	35.1141	150.835	32.2316
50	560.137	634.332	0	5.24914	2.01733	4.9653	13.7062	41.3086	9.70809
51	560.474	634.93	0	5.60734	2.02778	5.10445	14.6499	46.5325	23.7471
52	561.08	635.347	0	5.94716	1.92762	4.65472	13.0056	41.2819	14.3029
53	562.623	636.242	0	5.46589	2.00385	5.13141	15.4628	53.624	13.2574
54	561.284	635.117	0	5.25103	2.08644	5.54925	17.329	61.8827	14.3814
55	559.815	633.808	0	4.63357	2.3467	6.78472	22.471	82.9764	48.5309
56	560.978	634.023	0	5.77524	2.10791	5.58316	17.0073	57.8098	31.2628
57	561.727	635.146	0	5.85519	1.98619	5.01231	14.8498	50.5742	36.6046
58	561.124	639.851	0	10.3657	3.33004	13.142	57.0019	262.913	0.378072
59	560.678	639.223	0	10.6856	2.49174	7.65689	26.775	103.079	0.03335
%%	Trajectory	64
%%	frame	x	(pixel)	y	(pixel)	z	(pixel)	m0	m1	m2	m3	m4	s
0	555.623	598.115	0	7.91437	2.98573	10.6852	42.789	185.589	22.2467
1	556.57	599.024	0	7.84216	2.34122	7.22811	26.8345	114.025	8.12209
2	556.371	599.65	0	6.43434	2.31679	6.79231	23.1099	88.2202	20.6794
3	556.585	599.659	0	8.13154	2.11676	5.62866	17.6039	63.7858	0.03826
4	556.571	599.317	0	5.8899	2.27766	7.17732	28.1151	127.733	27.7016
5	556.004	598.33	0	6.83535	2.67418	9.37656	38.3929	173.707	22.7343
6	556.376	599.208	0	7.57627	2.35541	7.39514	28.2391	124.155	16.0185
7	556.773	599.363	0	6.88403	2.25718	6.51946	22.3635	88.227	5.5554
8	556.775	599.512	0	7.147	2.36106	7.61126	30.1636	137.582	9.96226
9	557.33	599.251	0	6.39722	2.0499	5.48982	17.7868	67.7309	21.1356
10	556.938	599.085	0	8.10079	2.38296	7.20167	25.4054	100.745	9.30875
11	556.838	600.258	0	4.72573	2.60275	9.37309	40.1904	190.415	9.13747
12	555.243	599.439	0	5.21179	2.27728	7.11024	27.5572	124.068	27.0256
13	557.657	599.878	0	4.69283	2.58808	8.69722	34.3131	150.896	32.9895
14	556.545	600.157	0	3.96708	2.11488	6.04076	21.4419	89.667	23.0758
15	556.79	600.063	0	3.54578	2.36344	7.81226	31.5949	144.765	3.39631
16	556.034	600.961	0	3.93111	2.05579	5.67169	18.9608	73.7517	22.0315
17	555.94	600.261	0	4.45294	2.14831	6.15418	21.2649	84.5719	44.7438
18	555.603	600.281	0	4.31663	2.05971	5.24837	15.3521	50.3403	12.2265
19	556.095	599.808	0	3.63817	2.05053	5.6538	19.235	77.3385	9.50615
20	556.662	599.824	0	4.66922	2.33449	7.16905	26.3263	110.222	12.0346
21	555.706	600.155	0	4.04877	1.95367	5.12637	16.7167	65.4182	20.8887
22	555.613	600.544	0	4.90989	2.35251	7.14451	25.8126	106.306	55.0045
23	556.006	599.768	0	4.43177	2.04791	5.40109	16.7018	58.9052	37.9543
24	556.882	600.235	0	5.26745	2.6144	9.47347	40.9847	196.256	17.0128
%%	Trajectory	65
%%	frame	x	(pixel)	y	(pixel)	z	(pixel)	m0	m1	m2	m3	m4	s
0	566.986	600.933	0	3.9047	2.15048	6.36961	23.4424	100.931	25.4527
1	565.276	602.995	0	4.72453	3.11754	12.3335	55.1243	264.907	0.003618
2	565.118	603.72	0	4.76474	3.06315	11.6181	49.4776	226.855	0.005281
3	566.033	602.901	0	5.41148	2.74	9.81889	41.1251	190.097	25.2967
4	565.28	602.734	0	7.07804	2.70363	9.31054	37.0231	162.179	17.3799
5	565.167	603.611	0	8.04618	2.79924	9.77845	38.9125	169.045	28.009
6	564.928	602.838	0	5.71058	3.09224	11.5972	48.5539	218.862	2.34289
7	566.081	602.012	0	5.16188	2.45349	8.1449	32.5964	147.287	45.9479
8	566.409	601.039	0	4.53682	2.80065	10.6103	47.0422	227.989	0.374771
9	566.049	602.1	0	4.94574	2.76311	10.4011	46.2589	225.743	3.86618
10	565.911	603.287	0	6.42049	2.5879	8.45811	31.5891	129.215	22.8464
11	565.007	601.955	0	8.78258	2.90638	10.5297	43.4331	195.144	2.24199
12	565.677	602.626	0	10.6162	2.90018	10.4129	42.155	184.575	9.70955
13	566.106	601.818	0	9.0332	2.58797	8.54212	32.6521	138.084	17.5995
14	566.092	602.404	0	8.78913	2.74789	9.24475	35.1362	145.646	1.98707
15	565.562	602.282	0	8.6097	2.73366	9.32799	36.2951	154.641	10.0082
16	565.708	602.607	0	9.06561	2.4758	7.62556	26.7794	103.29	0.129483
17	565.92	601.826	0	9.11113	2.66698	9.12234	36.1795	158.508	3.83442
18	565.668	601.846	0	9.32345	2.47791	7.64184	26.9184	104.386	0.309057
19	565.433	602.403	0	8.80182	2.69598	8.97643	34.0331	141.746	16.7242
20	565.482	601.67	0	8.71641	2.51903	8.19085	30.9699	129.837	15.1585
21	565.431	601.683	0	10.0276	2.59599	8.41066	31.2621	128.165	18.8684
22	565.654	602.193	0	9.22067	2.3716	6.84273	22.1521	78.0241	12.353
23	565.496	602.051	0	9.20156	2.40853	7.25726	24.9946	94.8615	1.16196
24	564.481	600.966	0	9.1457	2.66295	8.69956	32.22	130.751	44.0945
25	564.473	601.248	0	10.0608	2.55235	8.07907	29.2799	117.365	24.1404
26	565.221	601.575	0	9.00831	2.25703	6.21287	19.4009	66.9552	14.9478
27	565.203	601.379	0	9.03852	2.41357	7.20663	24.6088	93.0893	2.81332
28	564.978	601.79	0	9.55515	2.70558	9.13805	35.411	151.139	17.134
29	564.886	601.623	0	9.87622	2.45254	7.30015	24.4027	88.8585	1.30914
30	564.315	602.958	0	11.4903	2.72653	9.2692	35.7967	150.68	4.8064
31	564.542	603.124	0	10.7112	2.66605	9.17787	36.7267	162.206	14.1404
32	564.628	603.047	0	10.0256	2.73058	9.30615	36.2901	155.556	15.158
33	564.837	603.127	0	10.706	2.70082	9.15695	35.5459	151.51	1.37625
34	564.307	603.445	0	10.1966	2.67494	8.91112	33.803	140.429	13.2111
35	564.497	603.541	0	10.2727	2.71443	9.29173	36.5208	157.671	15.4456
36	564.362	603.628	0	12.1711	2.62782	8.57684	31.8181	129.148	1.01117
37	565.153	602.727	0	8.94539	2.66255	8.7165	32.3714	131.62	24.3783
38	564.348	603.161	0	10.8777	2.78881	9.47752	36.2192	150.29	2.66632
39	564.64	602.259	0	9.92355	2.75321	9.15845	33.9928	136.022	2.07222
40	564.466	602.723	0	10.2637	3.02395	11.1425	46.0023	204.698	2.4549
41	565.266	601.739	0	9.41427	2.73857	9.57544	38.4208	168.728	26.31
42	563.035	601.435	0	7.89446	3.35741	13.6395	61.3615	294.124	1.04332
43	565.783	600.991	0	6.46618	2.23387	6.197	19.8039	71.1642	1.56621
44	565.454	601.047	0	7.46146	2.33208	6.96993	24.5201	97.6687	31.3864
45	565.72	600.715	0	7.21695	2.04108	5.17893	15.0515	49.0919	15.1308
46	565.912	600.563	0	6.98869	2.23434	6.47588	22.2784	87.5543	3.8937
47	566.008	600.469	0	7.64934	2.16371	5.81438	17.7563	59.6769	1.41293
48	565.924	600.715	0	6.94517	2.08724	5.47852	16.5451	55.6878	4.53236
49	565.743	600.913	0	7.81127	2.04795	5.19804	15.128	49.5982	4.3618
50	565.701	600.877	0	7.41387	2.17988	5.92723	18.5463	64.8172	10.1888
51	565.69	600.68	0	7.32495	2.02803	5.12888	14.9378	49.1641	3.0874
52	565.671	600.546	0	7.93853	2.12073	5.53362	16.2675	52.311	2.61016
53	565.723	600.745	0	7.0156	2.01547	4.99986	13.9337	42.319	15.2627
54	565.577	601.565	0	7.46228	2.19	5.91439	18.2153	62.2799	0.03642
55	565.647	601.681	0	6.28137	2.00301	5.12359	15.2816	51.7717	9.89254
56	565.087	602.645	0	4.1387	2.19122	6.25385	21.0387	80.0714	50.5953
58	564.362	603.264	0	5.12513	2.53877	8.33704	31.809	134.338	27.7978
59	564.407	603.028	0	4.90319	2.38139	7.72978	30.495	136.598	37.8904
%%	Trajectory	67
%%	frame	x	(pixel)	y	(pixel)	z	(pixel)	m0	m1	m2	m3	m4	s
0	362.632	601.546	0	7.80262	3.04196	11.3751	47.8433	217.481	18.7842
1	360.599	602.59	0	7.50186	2.83058	10.2728	42.7923	194.481	28.5434
2	362.618	602.661	0	7.49617	2.98081	10.9485	45.4414	204.38	22.8371
3	359.107	603.023	0	7.94258	3.07857	11.6864	49.7062	227.371	1.16482
4	359.04	603.047	0	6.78358	2.48996	8.04803	30.8228	133.322	25.6076
5	360.993	602.086	0	8.49934	2.87324	10.531	44.0764	200.504	4.74858
7	363.692	601.656	0	8.28777	2.73649	9.45792	37.3817	161.492	13.1629
8	360.822	602.123	0	5.94708	2.38831	7.18639	24.8897	95.6597	38.6117
9	359.658	602.433	0	6.83738	2.59842	8.6831	33.6163	143.714	30.1551
10	357.678	603.449	0	8.48598	2.69552	9.33238	37.3983	165.08	4.62016
11	357.288	603.6	0	8.22567	2.64091	8.61626	31.9902	130.266	23.8575
12	358.262	603.169	0	8.95643	2.90188	10.4891	43.0163	191.736	17.4909
13	355.76	604.041	0	7.85187	2.86279	10.3693	42.7244	191.045	3.08998
14	354.819	604.086	0	8.28634	3.00502	11.0594	45.7376	204.457	24.7237
15	355.448	604.437	0	10.1631	2.77269	9.8503	40.0619	177.42	3.32786
16	354.674	604.264	0	9.16562	2.8993	10.3577	41.7011	182.081	11.5384
17	355.077	604.089	0	8.97527	2.81035	9.97973	40.3541	177.696	2.0663
18	355.492	604.064	0	9.6376	2.63369	8.88739	34.637	148.53	23.9482
19	354.396	604.339	0	10.107	2.54435	8.28785	31.3016	131.022	7.10093
20	355.254	603.367	0	8.59432	3.06392	11.5429	48.6027	219.628	14.7724
21	355.567	603.257	0	9.74591	2.80604	9.87383	39.5594	172.561	25.8048
22	354.586	603.467	0	8.52511	2.58201	8.59865	33.3871	143.832	1.62193
23	353.684	603.786	0	9.19681	2.88073	10.184	40.6529	176.359	7.70506
24	354.489	603.129	0	9.31393	3.00945	11.5551	50.4417	237.814	17.3399
25	360.167	599.644	0	9.11125	3.15838	12.0303	51.242	235.201	2.62472
26	352.625	605.043	0	8.98918	2.9317	10.6768	44.089	197.716	8.04495
27	351.664	605.187	0	8.21467	2.76753	9.73327	39.2084	172.596	4.67508
28	352.831	604.571	0	9.80167	3.11353	11.8798	50.7565	233.223	0.456836
29	352.76	604.407	0	11.104	2.95596	10.951	45.9424	208.782	1.1464
30	353.076	604.402	0	10.8497	2.68164	9.03779	34.9732	149.019	5.16439
31	352.357	604.954	0	10.2279	2.7157	9.39462	37.5617	165.563	23.6024
32	352.022	604.646	0	11.8618	2.77947	9.63505	37.9757	163.288	1.01181
33	351.57	605.057	0	12.124	2.759	9.47909	37.2629	160.872	12.6475
34	351.581	605.12	0	12.1087	2.70338	9.18408	35.6192	151.168	17.7655
35	350.969	605.34	0	11.4133	2.67915	8.9697	34.4379	145.606	0.307893
36	351.405	605.11	0	11.7149	2.84072	9.93814	39.187	167.595	1.90461
37	353.152	604.743	0	11.8953	2.43773	7.49178	26.6391	105.542	0
38	353.441	604.784	0	10.9506	3.01575	11.2149	47.0479	213.499	12.2036
39	350.769	605.966	0	8.89395	3.04021	11.4662	48.8267	224.726	15.6222
40	351.406	605.783	0	9.02584	2.67309	9.09076	35.5592	152.687	14.6663
41	351.99	605.285	0	7.32394	2.60517	8.93223	36.0282	161.502	25.0777
42	351.784	605.317	0	9.39892	2.94149	11.1362	48.3898	228.366	15.3102
43	351.638	606.072	0	11.5403	2.77642	9.47896	36.7373	155.547	0.535615
44	350.989	605.796	0	10.9355	2.51116	8.01013	29.4865	120.045	0.034653
45	349.617	606.369	0	11.0307	2.57775	8.36915	31.0755	126.559	1.03288
46	348.743	606.627	0	10.8778	2.5355	8.41796	32.9116	143.607	10.6323
47	348.373	606.825	0	11.1624	2.57409	8.48451	32.3748	136.401	0.009751
48	347.196	607.639	0	10.2883	2.57892	8.24528	29.9662	119.282	0.044105
49	346.724	607.9	0	10.5922	2.44877	7.60353	27.2157	107.833	0.03754
50	347.319	607.713	0	10.9563	2.67024	8.82626	33.3201	138.244	12.0292
51	348.177	607.489	0	10.8467	2.48629	7.93802	29.5545	122.722	0.545888
52	349.819	606.179	0	10.89	2.9399	10.9483	46.3586	212.627	21.6279
53	352.046	605.279	0	8.74665	2.8749	10.5165	43.7891	197.803	16.947
54	349.923	606.426	0	11.151	2.92417	10.6875	44.2851	199.023	15.6223
55	350.957	605.902	0	10.0579	2.89358	10.7619	45.8195	212.081	3.38654
56	349.012	606.639	0	7.88583	3.10765	12.3031	55.1603	266.104	0.537043
57	348.407	607.237	0	6.95677	2.54441	8.33285	31.7453	134.248	21.6235
58	347.732	607.347	0	6.05163	2.43965	7.72222	28.6935	119.356	26.8755
59	347.715	607.255	0	7.75627	2.73026	9.15245	34.8161	144.88	24.017
%%	Trajectory	68
%%	frame	x	(pixel)	y	(pixel)	z	(pixel)	m0	m1	m2	m3	m4	s
0	445.27	603.712	0	4.57851	2.23125	6.27841	20.5783	76.3121	6.83208
1	445.35	603.457	0	5.27634	2.68439	9.15702	36.109	157.215	3.0037
2	444.136	603.376	0	5.69536	2.4441	7.5762	27.1664	108.257	34.1461
3	445.41	603.21	0	5.76631	2.22987	6.14602	19.4873	69.4753	32.0988
4	445.887	603.177	0	4.87839	2.06847	5.28643	15.2153	47.9232	4.50586
5	445.897	602.939	0	5.8031	2.47907	7.6118	26.6278	102.338	42.5112
6	446.054	603.495	0	5.20017	2.16594	5.83854	18.0942	62.9073	29.2993
7	445.703	603.134	0	5.74513	2.0953	5.32422	15.0622	46.0992	13.7547
8	445.295	603.322	0	5.11989	2.17399	5.81985	17.6597	58.9216	14.957
9	445.298	603.297	0	6.16551	2.00205	4.98082	14.0803	44.031	17.4483
10	444.942	603.013	0	5.32717	2.4654	7.88074	29.5973	124.486	30.577
11	445.007	603.133	0	4.86785	2.67387	8.93191	34.2473	144.863	27.1286
12	445.272	602.984	0	5.42269	2.12039	5.61408	17.2432	60.1845	18.43
13	445.366	603.287	0	4.86452	1.93633	4.63307	12.6695	39.1446	3.3517
14	445.966	603.161	0	5.46535	2.13381	5.83488	18.7133	68.3083	8.82142
15	446.159	603.31	0	5.08007	2.27078	6.26273	19.4641	66.357	52.7045
16	446.115	603.156	0	5.63363	2.21066	6.03968	18.8972	66.2033	22.0997
17	445.785	602.79	0	5.52501	2.0262	4.96019	13.4829	39.5671	20.3933
18	445.067	602.923	0	4.7965	2.1603	6.01778	19.648	72.101	17.291
19	445.207	603.037	0	4.84537	2.1869	6.09926	19.9073	73.3576	31.7728
21	435.18	615.525	0	4.76218	2.01869	5.42593	17.636	66.6487	33.791
22	435.275	615.734	0	4.24252	2.23774	6.57377	22.8085	89.3944	28.8688
23	435.793	616.385	0	4.81759	2.11726	5.52523	16.3059	52.9543	47.9922
24	436.195	615.579	0	4.19734	2.24254	6.25222	19.7794	68.5786	62.8974
25	436.036	615.714	0	4.40949	2.15815	5.85802	18.4028	64.9917	16.5229
26	435.931	615.862	0	4.32308	2.27544	6.71159	23.3735	92.2556	52.577
%%	Trajectory	69
%%	frame	x	(pixel)	y	(pixel)	z	(pixel)	m0	m1	m2	m3	m4	s
0	328.686	606.144	0	11.2447	2.81432	9.96456	40.215	177.002	2.23771
1	328.996	606.139	0	11.6576	2.72938	9.24724	35.8981	153.6	0.537399
2	329.087	605.842	0	11.3446	2.53851	8.26179	31.2067	130.757	0.702776
3	329.624	606.072	0	11.0719	2.72653	9.4789	37.9065	166.223	5.57529
4	328.709	606.108	0	12.0803	2.74837	9.46749	37.3057	161.205	0.016296
5	329.165	606.046	0	12.0466	2.82248	10.1603	41.8803	188.203	2.27085
6	328.332	606.211	0	12.5201	2.74378	9.49083	37.513	162.181	0.015162
7	327.881	606.207	0	11.4157	2.75709	9.68006	39.1556	173.797	1.74518
8	326.947	606.438	0	8.87735	2.52889	8.16897	30.9439	131.79	4.214
9	327.375	606.257	0	10.7841	2.817	10.0578	41.1876	184.637	12.1271
10	326.57	606.534	0	9.08952	2.47552	7.8615	29.1575	120.764	8.26637
11	326.209	606.163	0	8.28594	2.4833	8.06571	30.9862	133.828	7.4611
12	325.518	606.441	0	8.18305	2.48577	7.83219	28.8127	119.236	16.1163
13	323.966	605.613	0	6.85022	2.23026	6.10714	18.953	64.8675	0.829143
14	324.851	605.673	0	7.56054	2.10177	5.70857	18.5262	69.848	0.000901
15	323.872	605.762	0	7.72518	2.09599	5.64495	17.9743	65.759	0.37699
16	323.732	605.844	0	7.11276	2.11505	5.58615	16.9596	57.7792	18.5913
17	323.591	605.456	0	7.6998	2.24725	6.20925	19.4106	66.594	0.436765
18	324.243	605.683	0	8.14504	2.10887	5.69852	18.228	67.0909	0.330224
19	323.908	605.483	0	8.09436	1.99069	4.91516	13.9114	44.4503	7.8e-05
20	324.001	605.621	0	8.66815	2.03808	5.23552	15.6942	53.7941	0.00032
21	324.134	605.519	0	7.04166	2.09775	5.84719	19.9848	80.5816	0.211005
22	324.806	605.521	0	7.32695	2.34536	7.22514	26.6435	112.137	10.5819
23	324.772	605.728	0	8.28225	2.57927	8.81576	35.4662	158.44	0.516494
24	323.872	605.545	0	7.51941	2.35321	7.51498	29.2562	130.43	4.33632
25	324.612	605.495	0	8.96598	2.68244	9.468	39.1218	178.495	18.1914
26	324.757	605.675	0	8.76277	2.71906	9.59534	39.4303	178.732	9.14819
27	323.602	605.547	0	6.78449	2.35683	7.53284	29.3177	130.653	9.80157
28	323.224	605.522	0	6.88543	2.37601	7.5364	28.7617	124.95	27.3341
29	324.502	605.41	0	7.5493	2.27512	7.02841	26.5738	115.789	10.7568
30	323.843	605.52	0	8.33175	2.43786	7.7243	29.0668	123.936	11.9924
31	323.864	605.49	0	8.07791	2.37406	7.50015	28.625	124.869	5.74161
32	322.978	605.29	0	6.76509	2.05708	5.4442	17.2732	64.4536	5.39436
33	321.656	605.414	0	7.03743	2.02821	5.22534	15.6497	53.0991	7.15402
34	319.89	605.815	0	7.40008	2.18981	6.0543	19.3382	69.1006	0.882478
35	319.876	605.629	0	7.32321	2.27105	6.32604	19.8126	67.5454	9.67681
36	319.566	605.653	0	6.53342	2.10241	5.54232	16.7194	56.0214	21.4759
37	318.856	605.744	0	7.81815	2.68161	9.12223	35.6051	152.517	4.72661
38	318.294	606.412	0	8.02754	2.85978	10.1701	41.0806	181.122	17.5755
39	318.976	605.819	0	7.04291	2.14143	5.93656	19.5535	73.9634	11.7941
40	318.301	606.18	0	7.66759	2.35061	7.12778	25.5575	103.857	34.7341
41	317.369	605.934	0	8.0429	2.43912	7.6683	28.5083	119.786	1.57178
42	316.128	606.31	0	8.78665	2.88409	10.3802	42.7283	192.528	16.1491
43	315.148	606.555	0	8.52866	2.66964	9.10998	36.1552	159.034	19.492
44	314.48	606.943	0	9.33443	2.97952	10.8654	44.4665	196.692	7.26844
45	314.509	606.73	0	9.38718	3.00226	11.0843	45.9687	205.777	5.77392
46	315.278	606.495	0	8.53679	2.95996	10.9159	45.4239	204.212	21.944
%%	Trajectory	71
%%	frame	x	(pixel)	y	(pixel)	z	(pixel)	m0	m1	m2	m3	m4	s
0	506.655	615.923	0	5.77719	2.50516	7.99593	29.6605	122.415	22.2359
1	507.862	615.751	0	6.0834	2.35472	7.09673	24.8316	96.9265	21.0666
2	508.922	617.01	0	5.81912	2.51193	7.81963	27.865	109.658	22.0887
3	509.011	617.591	0	5.70589	2.79861	9.47322	35.753	145.428	29.714
4	512.743	619.787	0	6.16709	2.59114	8.28686	30.2742	122.221	26.3053
5	515.717	620.593	0	6.37378	2.6235	8.62639	32.3342	132.522	21.1163
6	514.811	622.513	0	6.93115	2.70404	9.38615	37.4407	163.426	16.205
7	519.988	624.362	0	7.20376	2.85254	10.1931	41.4263	183.412	28.1907
8	524.088	626.744	0	7.10459	2.71886	9.39604	37.5021	164.907	14.2876
9	525.145	628.243	0	10.2099	2.64655	8.59393	31.5913	127.085	0.955715
10	526.032	629.535	0	8.99842	2.60315	8.38006	30.492	120.957	16.7611
11	528.092	628.983	0	6.49017	2.4127	7.57467	27.8779	114.83	88.5904
12	527.088	628.025	0	5.2853	2.54353	8.39443	32.5228	140.893	32.4749
14	534.512	630.275	0	10.3253	2.57059	8.15475	29.4999	117.56	5.53052
15	534.779	630.178	0	11.1625	2.59106	8.53772	32.4094	135.573	5.30616
16	538.543	630.605	0	13.3879	2.5233	7.71855	26.5235	99.3001	5.64777
17	541.641	631.819	0	12.0179	2.69923	8.98598	33.911	139.903	14.6762
18	546.2	634.385	0	12.8098	2.46573	7.42384	25.2186	93.6856	1.09758
19	548.043	636.51	0	13.9749	2.7188	9.05656	34.2018	141.343	4.91748
20	550.656	638.07	0	12.1429	2.4739	7.69796	27.8029	112.408	0.709444
21	552.391	638.585	0	10.9787	2.86388	10.4613	43.9728	202.056	4.28652
22	554.905	641.209	0	8.2302	2.94299	10.9841	46.9717	219.051	1.93729
23	557.927	643.114	0	9.48449	3.23828	13.0162	58.4783	280.978	0.089413
24	560.499	643.776	0	12.1046	3.66418	15.3987	69.9584	334.885	1.4e-05
25	565.558	646.03	0	7.80956	2.78001	9.62406	37.8706	162.73	17.1341
26	566.902	645.545	0	8.31158	2.81013	9.86002	39.3063	170.862	10.5144
27	568.198	645.401	0	7.59948	3.17968	12.3681	53.6305	249.061	0.566294
28	568.854	645.394	0	5.51138	3.02617	11.8285	52.0787	245.394	6.2877
29	572.546	646.033	0	6.98452	2.50996	7.94592	28.8742	115.501	21.9126
30	575.419	645.078	0	10.3854	2.91701	10.2975	40.8406	175.848	26.8597
31	577.29	644.549	0	10.5176	2.90747	10.6063	43.9764	198.059	0.102605
32	577.785	644.801	0	8.4739	2.83799	10.1968	41.9231	188.393	25.7164
33	570.903	645.27	0	11.1737	2.94719	10.9849	46.7365	216.304	3.53274
34	572.781	645.269	0	10.6653	2.79816	9.95125	40.7337	182.912	50.3842
35	578.74	646.255	0	10.3188	3.02488	10.9213	44.1173	192.939	3.43159
36	581.836	648.026	0	7.39311	3.16168	12.1318	52.1678	242.014	11.438
37	588.103	651.072	0	7.79162	2.56678	8.51147	32.8892	140.899	6.84833
38	590.005	652.716	0	6.38322	2.62929	8.68853	33.1272	140.02	36.0709
39	593.984	652.173	0	8.93899	3.06333	11.3838	47.2715	211.279	16.065
40	595.523	653.926	0	7.95597	2.77764	9.4716	36.3447	151.274	11.5056
41	596.571	652.037	0	10.402	2.59571	8.48509	31.9446	132.859	0.614681
42	599.061	651.268	0	9.88447	2.91076	10.3409	41.4555	180.707	13.1973
43	601.276	649.115	0	9.75761	2.50004	7.98327	29.59	121.982	10.1159
44	603.554	649.081	0	10.2211	2.82351	10.3422	43.7073	201.618	2.71635
45	606.382	651.86	0	13.2464	2.85567	9.99592	39.3231	167.471	0.007944
46	608.508	652.551	0	11.1472	2.60042	8.50812	31.9278	131.847	10.6426
47	608.85	653.441	0	9.54247	3.15462	12.1648	52.369	241.861	7.15151
48	610.46	649.124	0	5.58934	2.47918	8.03183	30.322	126.86	52.7589
49	606.417	649.256	0	5.8439	2.92574	10.7739	45.3695	208.413	9.05217
50	610.47	649.813	0	5.58049	2.5533	8.51019	33.1551	143.37	34.8853
51	611.832	649.492	0	5.21498	2.53024	8.33295	32.0512	137.002	54.1278
52	613.919	649.601	0	4.64564	3.02821	11.4022	48.4739	222.875	4.35878
54	616.027	660.297	0	6.00525	2.83393	9.75573	37.7354	158.266	34.0931
55	617.634	659.742	0	5.05426	2.36113	7.06721	24.4734	94.4338	45.008
56	619.41	651.175	0	4.41387	2.64572	9.16117	37.0836	166.208	10.1863
%%	Trajectory	72
%%	frame	x	(pixel)	y	(pixel)	z	(pixel)	m0	m1	m2	m3	m4	s
0	422.165	616.452	0	3.65866	1.87895	4.52515	12.6512	39.9547	11.5235
1	422.664	617.019	0	3.97006	2.03136	5.24118	15.8616	55.1004	24.919
2	422.121	616.969	0	4.18317	2.24489	6.43475	21.6	81.9438	16.019
3	422.349	616.238	0	3.86947	1.92186	4.57973	12.4909	38.2667	9.50483
4	422.827	616.6	0	3.5339	1.88475	4.56146	13.0202	42.9804	10.1077
5	422.282	616.59	0	4.07255	2.03147	5.09523	14.447	45.0496	11.5326
7	421.815	616.787	0	4.0241	2.15244	6.09928	20.8046	81.6448	17.6207
9	421.68	617.322	0	3.79573	2.60153	8.408	31.1305	127.471	1.31809
10	422.627	616.535	0	3.87969	1.95496	4.95002	14.8471	51.2617	21.0464
%%	Trajectory	73
%%	frame	x	(pixel)	y	(pixel)	z	(pixel)	m0	m1	m2	m3	m4	s
0	435.285	615.831	0	4.69314	2.0637	5.20353	14.8357	46.6961	7.05453
1	436.351	615.805	0	3.56859	2.18356	6.51109	23.8519	100.913	5.99184
2	436.013	615.819	0	4.67217	2.34668	7.06844	24.8408	97.5189	5.69165
3	435.992	615.549	0	4.26103	2.1352	5.65284	16.9266	55.6279	24.0114
4	435.656	615.861	0	4.06561	2.05973	5.50294	17.291	61.4638	23.6342
5	436.01	615.719	0	4.75824	2.19955	6.31007	21.6116	85.0544	18.8586
6	435.288	615.711	0	4.22099	1.89173	4.41809	11.7229	34.6793	15.351
7	435.408	615.694	0	4.4362	2.08786	5.50997	16.7202	56.3214	21.5873
9	434.999	615.403	0	4.43408	2.14789	5.81722	18.2167	64.0118	14.4637
10	434.886	615.928	0	3.89895	2.2624	6.60153	22.4708	85.9228	19.1207
11	435.582	615.967	0	4.68326	2.35094	7.17035	25.9502	106.601	29.5548
12	435.585	615.941	0	4.5606	2.23694	6.45405	21.9849	85.0413	25.2089
13	435.518	615.707	0	4.50784	2.1437	5.66225	16.8274	54.5038	11.6298
15	435.83	615.964	0	4.591	2.17721	5.97892	18.9138	66.7907	33.8682
16	435.914	615.978	0	5.30053	2.30406	6.71717	22.578	84.2592	21.7653
17	435.346	615.946	0	4.51917	1.85926	4.30376	11.3933	33.9705	0.460506
19	435.475	615.844	0	4.39558	2.15649	5.76834	17.6876	60.6705	16.4033
20	435.375	616.304	0	3.7248	2.14186	5.75594	17.7457	60.8858	7.54423
%%	Trajectory	74
%%	frame	x	(pixel)	y	(pixel)	z	(pixel)	m0	m1	m2	m3	m4	s
0	498.206	618.118	0	6.06957	2.33686	7.25399	26.8819	112.877	22.2213
1	497.534	618.319	0	5.76984	2.16035	5.81954	18.0386	62.5522	18.756
2	498.076	618.059	0	6.09113	2.23934	6.4067	21.429	80.7041	17.8188
3	498.042	618.079	0	6.75854	2.11188	5.7676	18.4984	67.1721	12.8164
4	497.972	618.191	0	6.48379	2.31257	6.659	21.9855	80.7552	2.3272
5	498.389	618.379	0	6.70182	2.43013	7.58273	27.5896	112.031	13.9055
6	498.362	618.418	0	6.14627	2.30376	6.83482	23.85	94.0796	26.5724
7	497.534	618.068	0	6.94778	2.36079	7.29268	26.6999	110.501	19.0837
8	497.61	618.533	0	6.78605	2.28829	6.64314	22.5874	86.9786	6.10923
9	497.931	618.208	0	7.00534	2.2501	6.56624	22.5509	87.4839	9.32602
10	499.638	617.825	0	7.46927	2.49882	7.7235	27.1779	104.968	12.8411
11	499.791	617.491	0	5.60866	2.38668	7.50163	27.9484	117.171	62.9272
12	497.401	618.611	0	7.12526	2.38155	7.51824	28.464	122.55	11.8945
13	497.617	618.565	0	8.15575	2.64393	8.68284	32.9587	139.211	12.7142
14	497.935	618.749	0	7.67198	2.99384	10.9838	45.3381	202.697	28.3706
15	497.963	618.274	0	7.77148	2.45016	7.72388	28.4203	116.726	6.62699
16	498.505	618.513	0	7.53548	2.49034	7.88533	29.2812	122.401	33.16
17	498.844	617.74	0	6.27442	2.14771	5.96357	19.686	74.756	7.96642
18	498.974	618.073	0	6.11391	2.50147	8.1693	31.5065	136.194	52.2975
19	498.336	618.388	0	6.1615	2.48504	7.78224	28.2242	114.165	57.0489
20	498.709	617.814	0	6.66925	2.41387	7.2647	25.0908	96.0539	60.7517
21	498.559	617.668	0	6.58268	2.32972	7.07508	25.3487	102.359	4.24244
22	498.481	617.483	0	6.01572	2.19282	6.15253	20.3031	76.1428	9.25687
23	498.712	617.822	0	6.31434	2.32164	6.89497	23.9721	93.7544	0.736686
24	498.509	617.871	0	7.94015	2.2729	6.54569	21.7586	80.4661	8.15303
25	498.499	617.433	0	6.00563	2.02317	5.02811	14.1275	43.8476	5.28756
26	498.233	617.161	0	6.36414	1.98657	4.93454	14.198	46.4179	16.6731
27	497.637	617.048	0	5.44069	2.06978	5.37282	16.0341	53.4691	44.5348
28	498.04	617.009	0	5.95827	2.15496	5.96397	19.5213	73.3157	20.7655
29	498.131	617.016	0	6.1539	2.38028	7.26985	26.0993	105.597	23.1913
30	498.439	617.191	0	6.61411	2.27728	6.56842	22.047	83.1994	0.89391
31	497.535	617.002	0	6.44436	2.4858	8.13493	31.8709	141.545	35.3967
32	497.951	617.177	0	5.84981	2.40955	7.58424	27.9073	114.216	11.4077
33	497.926	617.471	0	6.74845	2.33373	7.06232	25.2061	101.542	20.7962
34	498.391	616.949	0	6.53211	2.17182	6.19658	21.2639	84.2575	1.14799
35	497.914	617.092	0	6.88399	2.41122	7.1861	24.0728	87.4056	9.86072
36	498.473	617.823	0	6.20102	2.22099	6.36973	21.637	83.9135	14.6769
37	498.312	617.479	0	6.53829	2.05255	5.40923	16.7807	59.3638	16.3977
38	497.447	616.719	0	6.64431	2.17975	6.10708	20.2707	77.2516	15.3385
39	498.133	618.636	0	6.43229	2.49396	8.07216	30.581	128.989	76.7353
40	498.703	617.588	0	7.7646	2.38408	7.09797	24.2749	92.1267	33.4317
41	497.974	618.49	0	5.77757	2.66004	9.39487	38.8112	176.458	36.1145
42	499.418	617.803	0	5.60766	2.2436	6.36734	20.8835	76.4464	19.636
43	499.766	618.296	0	5.80002	2.14696	6.00818	20.1274	77.861	15.3478
44	499.332	617.773	0	6.03224	2.01247	5.20251	16.0293	57.5246	19.0615
45	499.858	618.778	0	7.34048	2.42292	7.34312	25.5144	98.09	12.9104
46	500.349	618.443	0	5.98506	2.34452	6.68556	21.5999	77.0442	36.8152
47	500.1	618.265	0	7.08361	2.2207	6.22717	20.0843	72.0223	9.175
48	498.948	618.097	0	6.13455	2.26612	6.94992	26.0749	113.08	17.7866
49	499.33	619.52	0	6.98785	2.57259	8.34304	31.3698	131.272	36.2257
50	499.485	619.011	0	6.52614	2.53342	8.32348	32.3493	141.681	60.368
51	499.295	617.924	0	5.92734	2.19021	5.95186	18.532	64.6454	6.53749
52	499.592	618.05	0	6.34635	2.08521	5.52524	16.9878	58.5438	17.1676
53	499.521	618.685	0	6.18107	1.97073	4.82025	13.4399	41.9023	4.82829
54	499.931	618.211	0	5.87253	1.99828	4.98093	14.0664	43.5994	20.3038
55	499.912	618.826	0	5.89108	2.07324	5.44985	16.6562	57.6489	7.17056
56	499.789	618.048	0	5.89513	2.08404	5.4171	16.2041	54.5217	19.0258
57	500.092	618.013	0	6.14284	2.20284	6.23999	20.6141	76.3977	17.4958
58	500.207	618.681	0	6.67024	2.26445	6.38299	20.584	73.6332	28.4669
59	499.556	618.568	0	7.05337	2.35901	6.69264	21.2344	73.269	18.7313
%%	Trajectory	75
%%	frame	x	(pixel)	y	(pixel)	z	(pixel)	m0	m1	m2	m3	m4	s
0	594.838	621.377	0	3.5663	1.95123	5.23332	17.699	71.8856	34.844
1	595.238	621.06	0	3.57828	1.86202	4.60374	13.827	49.251	14.6837
2	595.744	621.339	0	4.28841	1.98501	5.38519	18.3401	74.5283	14.991
3	594.995	621.332	0	4.12873	2.29148	6.67382	22.6263	86.5837	31.1968
4	595.949	621.337	0	3.23428	1.84916	4.39708	12.3643	40.4673	8.98151
6	595.322	621.334	0	3.48857	2.15322	6.32446	22.8197	95.5148	3.26391
8	595.271	621.721	0	3.14498	1.81898	4.17503	11.2956	36.1421	0.004505
9	596.081	621.188	0	3.91278	2.14382	6.17014	21.5209	86.7135	37.7933
11	596.077	621.436	0	4.34359	2.06188	5.49522	17.5388	65.4346	21.9027
12	596.591	621.453	0	4.42619	2.07135	5.72574	19.1421	73.9071	41.8827
13	595.412	621.324	0	3.87071	2.11193	6.0355	20.6486	80.1149	22.0656
15	591.896	631.785	0	11.145	3.02477	11.5117	49.7005	232.104	0.947844
16	593.243	632.103	0	10.3085	2.85415	9.82446	37.7213	156.388	0.458444
17	593.023	632.383	0	10.7188	3.02859	11.1873	46.2057	205.545	9.72387
18	592.429	631.69	0	9.5974	2.86944	10.1626	40.7391	177.834	6.04759
19	594.629	633.167	0	9.08393	2.74468	9.09124	33.813	136.665	21.8386
20	594.45	632.73	0	11.1303	2.67428	8.72594	31.9966	127.416	3.10583
21	594.689	633.045	0	10.3693	2.62638	8.44192	30.7466	122.936	10.6665
22	594.635	633.005	0	9.96793	2.78495	9.61937	37.649	160.515	4.82289
23	593.919	632.258	0	9.14028	2.66271	8.85004	33.5475	139.435	0.55697
24	594.443	632.619	0	9.47354	2.63026	8.50395	31.0938	124.215	23.3537
25	593.788	632.14	0	9.23023	2.51076	7.71597	26.7065	100.824	15.569
26	592.976	632.157	0	9.70265	2.92167	10.3651	41.1711	176.905	7.80329
27	592.529	632.365	0	9.304	2.67251	8.52291	30.32	116.927	23.5561
28	593.142	631.8	0	8.38079	2.89798	10.1688	40.088	171.749	21.5329
29	592.079	631.682	0	10.4421	3.06664	11.2741	46.3455	206.088	1.0973
30	592.7	631.825	0	10.3237	2.81918	10.0471	41.0284	183.3	30.504
31	592.033	631.684	0	11.9254	3.25812	12.8296	56.1259	262.711	1.24136
32	591.874	631.963	0	11.613	2.9299	10.4529	41.8037	180.737	16.1852
33	591.956	631.706	0	9.74076	3.42142	13.5997	59.268	275.174	1.49498
35	577.488	634.69	0	3.60524	1.73655	4.06884	12.094	45.1371	0.29944
37	577.835	634.884	0	3.35817	2.20249	7.37726	32.2999	163.587	3.53502
38	578.277	635.905	0	4.32998	2.05229	6.39927	26.1746	125.438	36.8685
39	578.74	638.484	0	6.67258	2.84372	9.69769	37.0189	153.505	35.8234
40	579.766	637.901	0	5.15521	2.46622	8.14273	32.138	142.665	51.4869
41	580.306	637.329	0	4.76892	2.48359	7.89964	29.3605	121.95	32.4225
42	578.971	638.923	0	4.80051	2.93947	10.2475	39.7754	166.776	4.20679
43	578.834	635.724	0	2.87925	1.94208	6.03133	25.6002	128.607	43.3383
%%	Trajectory	76
%%	frame	x	(pixel)	y	(pixel)	z	(pixel)	m0	m1	m2	m3	m4	s
0	538.998	630.927	0	8.55011	2.79058	9.78069	39.0872	170.714	2.76119
1	541.846	631.643	0	9.12717	3.16793	12.1225	51.6583	236.23	13.2837
2	544.846	633.185	0	8.27129	2.9017	10.3469	41.4467	179.321	21.6089
3	553.263	638.199	0	8.95487	2.80218	10.0126	41.0566	183.955	11.8214
4	547.631	634.988	0	5.56729	2.76506	9.99778	42.0759	194.425	13.6185
6	545.326	635.081	0	11.1387	3.01734	11.4358	49.0611	227.571	1.86387
7	547.508	636.706	0	12.4005	2.74595	9.37296	36.4858	155.589	0.083232
8	546.664	635.09	0	13.0346	2.73685	9.23545	35.3825	148.253	0.356308
9	548.019	635.986	0	11.0047	2.70242	9.21625	36.1141	155.653	8.54999
10	541.655	634.27	0	5.66073	2.1009	5.6631	17.8316	63.4001	4.24371
11	539.66	632.095	0	6.48153	2.33621	7.3881	28.023	120.049	73.8665
12	537.088	631.203	0	6.4611	2.45887	7.79614	29.1028	122.474	17.9175
13	534.214	631.407	0	7.80398	2.56286	8.59158	34.1679	152.706	15.8233
%%	Trajectory	78
%%	frame	x	(pixel)	y	(pixel)	z	(pixel)	m0	m1	m2	m3	m4	s
0	594.642	633.762	0	10.843	3.06876	11.5764	48.9039	222.247	20.1598
1	594.003	632.651	0	9.61558	2.86165	10.4146	43.468	198.203	1.13094
2	594.336	632.644	0	9.05728	2.79905	9.97802	41.0469	185.533	22.3783
3	594.505	632.558	0	9.12176	2.82111	10.2133	42.7598	196.598	12.642
4	594.842	633.022	0	10.8019	2.75505	9.45507	37.1337	160.428	17.6211
6	585.788	628.91	0	6.08488	2.37753	7.12519	24.4494	92.233	51.7428
7	585.441	628.817	0	6.26759	2.8121	9.62301	36.8005	152.37	12.5278
8	585.221	628.955	0	5.7516	2.76978	9.64931	38.7934	172.085	13.6279
9	585.874	630.062	0	3.98251	1.8861	4.8227	15.8189	64.7041	20.6435
11	584.402	628.94	0	5.92844	2.3394	7.23873	26.5064	108.986	64.6848
12	585.794	630.34	0	4.42753	2.11027	5.92819	20.3047	81.0731	44.5717
14	579.575	636.337	0	5.43413	2.94843	10.5809	42.6723	186.369	5.91403
15	578.03	634.842	0	3.02836	2.20557	6.89367	27.0212	123.285	3.65916
17	578.846	640.986	0	7.81235	3.79422	15.9333	71.4186	335.367	0
19	579.547	636.059	0	4.43789	2.6614	10.1144	45.9773	229.278	6.82801
20	580.518	632.861	0	6.90751	3.55701	14.3882	62.9788	291.101	15.1416
22	579.93	644.698	0	6.48588	3.05985	11.6842	50.2938	233.169	14.4217
23	577.869	643.385	0	7.13865	2.81401	10.1233	42.2072	193.917	56.1627
25	582.929	645.702	0	2.00027	1.57699	3.41873	9.3793	31.792	1.1e-05
27	602.261	644.65	0	6.38725	2.72297	9.32054	36.3251	154.451	51.9496
%%	Trajectory	80
%%	frame	x	(pixel)	y	(pixel)	z	(pixel)	m0	m1	m2	m3	m4	s
0	560.252	640.678	0	10.4474	2.32134	6.59755	21.297	76.1072	5.77497
1	558.212	641.461	0	10.3476	2.47962	7.61974	26.6645	102.721	0.387367
2	557.736	641.32	0	8.62925	2.44289	7.44724	26.0432	100.82	13.3479
3	558.962	640.967	0	7.17623	3.70406	15.9448	74.39	364.972	0
4	556.578	639.92	0	10.9001	2.70472	9.24552	36.251	156.08	14.5935
5	554.06	639.305	0	12.9825	2.63109	8.69661	33.0147	138.054	6e-06
6	555.319	639.228	0	7.57953	3.10162	11.8903	51.1774	236.928	1.25157
7	562.934	639.337	0	9.0813	2.51846	8.24113	31.7477	137.245	2.37202
8	561.715	638.876	0	6.6064	1.98346	5.00277	14.8783	51.4808	1.73996
9	561.096	639.531	0	5.92126	2.36812	7.5311	29.2561	130.907	29.1449
10	560.033	640.931	0	10.65	2.64271	8.60988	31.859	129.068	2.58693
11	561.827	641.079	0	10.6346	2.7199	8.98026	33.273	133.819	0.667844
12	562.317	636.834	0	10.0984	3.21824	12.4908	54.0522	251.2	4.92733
13	563.982	636.563	0	6.28675	2.9983	11.5604	50.9432	243.128	0.918271
14	563.361	636.725	0	12.9779	2.72932	9.24252	35.6019	149.883	4e-06
15	562.862	636.675	0	11.7881	2.91153	10.3258	41.1723	178.063	15.7411
16	562.359	636.91	0	7.20529	2.90576	10.6619	44.6623	203.951	52.9729
17	561.601	638.31	0	5.82453	2.31519	7.37222	29.153	133.45	16.3247
18	562.076	638.852	0	6.62578	2.47237	8.65727	37.2507	180.701	30.0136
19	563.358	640.546	0	8.32781	2.8831	10.0258	39.067	164.976	8.32443
20	562.335	639.5	0	6.86782	2.57368	8.18166	29.6729	118.459	35.7356
21	560.014	639.733	0	7.27813	3.42441	14.2818	65.9317	323.607	0.220881
22	561.016	638.601	0	5.55094	2.28371	7.46519	30.9711	148.826	83.6213
23	561.183	637.85	0	5.5848	2.4303	8.09317	33.1651	155.537	32.2039
25	561.566	637.588	0	7.09195	2.48682	8.18558	32.2332	143.492	18.6315
27	561.49	636.515	0	6.14777	2.71964	9.46018	38.053	168.882	48.1359
29	561.811	636.905	0	6.04064	2.4096	7.97079	32.1671	147.836	17.3759
30	562.209	636.087	0	8.10228	2.72626	9.22377	35.2502	146.27	11.3643
31	562.619	635.11	0	6.65609	2.2553	6.55867	22.2741	84.6093	4.13641
32	562.467	633.315	0	9.75635	2.50402	7.86829	28.3494	112.545	9.61925
33	562.809	634.367	0	5.66082	2.59805	8.32764	30.3863	122.03	55.3005
34	562.187	636.359	0	4.68312	2.04117	5.11262	14.6847	47.7118	24.4829
35	561.552	634.992	0	6.55149	2.07676	5.22329	14.7158	45.382	1.75449
36	561.808	635.875	0	6.65395	2.09089	5.6639	18.362	69.4223	26.7195
37	561.606	635.572	0	6.36082	2.0349	5.36565	17.0597	63.838	20.3283
38	561.818	635.417	0	6.27005	1.8533	4.24129	10.9245	30.8131	0.002238
39	562.284	637.54	0	6.00256	2.29395	6.77985	23.9955	98.2808	23.0601
40	562.154	639.756	0	8.34657	3.09032	11.2908	45.6794	198.617	7.21162
41	562.068	636.972	0	6.11058	2.3043	7.30266	28.4979	128.242	20.448
42	562.874	641.062	0	9.8605	3.59518	14.8838	66.6753	314.884	0
43	561.263	638.841	0	5.54817	2.4173	7.96363	32.1672	148.724	27.6854
44	561.272	637.881	0	4.68093	2.1267	5.97001	20.554	83.7104	23.5716
45	561.375	637.723	0	5.77116	1.9582	4.80459	13.7294	45.265	21.6801
46	561.934	637.403	0	5.32027	2.19096	6.45564	23.1111	95.5969	29.5559
%%	Trajectory	81
%%	frame	x	(pixel)	y	(pixel)	z	(pixel)	m0	m1	m2	m3	m4	s
0	576.999	644.034	0	7.69055	2.84101	10.1279	40.8096	177.979	22.0624
1	576.652	643.778	0	7.59602	2.87048	10.5272	44.052	199.996	24.999
2	577.987	644.006	0	8.08453	2.81215	10.2322	42.8426	195.826	24.9518
3	577.969	644.293	0	9.59344	3.33867	13.4408	59.9352	285.076	0.108966
5	577.69	643.697	0	9.29121	2.917	10.6678	44.648	204.214	0.75426
6	574.947	642.489	0	8.72739	3.01231	11.2578	47.6373	218.711	17.1471
7	571.901	641.336	0	9.38655	2.98182	11.295	48.5685	225.794	14.4708
8	571.793	641.491	0	9.97028	2.63945	8.64466	32.3571	133.289	16.6771
9	572.843	641.762	0	10.6237	2.7024	9.23691	36.3833	157.924	10.1063
10	574.382	640.711	0	9.72409	3.334	13.2213	58.0106	272.13	9.27513
11	572.447	641.306	0	9.09727	2.71553	9.38269	37.327	163.248	28.8592
12	580.389	643.42	0	7.94337	3.06701	12.0447	53.6689	257.488	6.17307
13	575.948	644.415	0	6.59773	2.71509	9.44697	38.073	169.252	42.928
14	576.174	648.339	0	6.51906	2.78925	9.53808	36.6204	152.334	5.53148
15	574.443	646.271	0	6.66616	3.1401	11.8724	50.0305	226.76	9.96113
16	577.923	644.3	0	7.47806	2.48963	8.10378	31.2955	136.215	39.2604
17	579.138	643.116	0	6.02202	2.70743	9.56949	39.3612	178.48	26.0644
18	580.386	643.643	0	6.08636	2.39281	7.54877	28.38	120.863	48.9887
19	580.281	643.559	0	6.90395	2.97187	10.6797	43.3539	191.885	12.9923
20	578.084	644.541	0	6.83165	2.8387	10.1864	41.6724	185.714	19.5773
21	578.81	644.467	0	6.75489	2.62582	8.93667	35.4736	156.124	6.60873
%%	Trajectory	82
%%	frame	x	(pixel)	y	(pixel)	z	(pixel)	m0	m1	m2	m3	m4	s
0	595.031	650.506	0	10.8328	3.07566	11.8474	51.584	242.342	20.012
1	596.294	652.326	0	8.55349	3.1116	12.0554	52.5311	246.28	14.7766
2	596.007	653.929	0	7.91005	2.89524	10.5557	43.9132	198.921	28.7545
[truncated: 1,835 more rows]

## Sheet: Motility WT field C
%%	Trajectory	2
%%	frame	x	(pixel)	y	(pixel)	z	(pixel)	m0	m1	m2	m3	m4	s
0	201.944	167.031	0	6.44431	2.93404	10.6432	43.9572	198.228	30.1981
1	203.12	167.996	0	4.97641	2.71414	9.89982	42.5838	201.862	126.41
2	202.355	167.933	0	6.83975	2.6997	9.42992	38.1848	170.165	8.06493
3	202.701	166.911	0	6.92127	3.22609	12.897	57.1485	269.276	33.5446					trajectories
4	203.354	169.313	0	6.6064	2.92474	10.3575	41.2888	178.967	3.46644					two cells
5	203.796	168.83	0	6.33216	2.90847	10.5592	43.6902	197.26	23.0414					224	112
7	203.557	168.546	0	6.07725	3.10816	12.2119	54.1845	258.508	27.545
8	202.878	167.982	0	7.22822	3.15357	12.4798	55.5786	265.622	19.4462
9	204.086	169.438	0	5.8166	2.91971	10.9296	46.8756	218.679	34.7165
11	203.101	167.24	0	7.85649	3.20895	12.7187	56.4353	268.259	0.114792
12	203.003	167.009	0	5.74287	3.36991	14.0057	64.2955	312.948	32.3213
13	204.43	169.034	0	5.93554	3.48587	14.2232	63.56	301.602	6.13224
15	210.25	185.623	0	3.29725	2.43516	7.73234	28.989	122.278	65.9075
17	210.084	185.616	0	4.62674	2.89335	9.94593	38.2309	159.708	53.5888
19	210.587	185.482	0	3.72035	2.85667	10.1627	40.6204	174.851	83.643
21	198.169	185.832	0	2.72113	2.20132	6.78788	26.1403	117.162	14.2259
23	206.178	170.961	0	6.28756	3.2	12.2213	51.5862	232.552	28.7042
25	211.505	186.378	0	3.73604	2.72875	9.39823	36.9965	159.364	95.695
27	209.689	185.734	0	3.2138	2.14235	5.98076	19.5101	71.0901	22.0435
28	211.247	185.029	0	2.86555	2.58906	8.76961	34.7228	151.855	90.4205
%%	Trajectory	4
%%	frame	x	(pixel)	y	(pixel)	z	(pixel)	m0	m1	m2	m3	m4	s
0	308.591	195.414	0	6.00308	3.0431	11.7123	50.8991	238.094	30.2486
1	307.087	195.311	0	6.46055	2.87728	10.1601	40.9965	181.998	2.54602
2	307.662	195.068	0	5.98334	2.90736	10.1632	39.9756	171.586	57.5286
3	306.937	194.786	0	6.45898	3.03265	11.192	46.1783	205.264	44.9165
4	307.59	195.388	0	6.53974	3.04914	11.1648	45.776	203.114	13.7427
5	306.527	194.053	0	6.37229	3.20423	12.3285	52.6287	240.502	21.4902
6	308.01	195.002	0	7.34031	3.38692	13.9272	62.9767	301.75	8.95328
7	309.464	195.532	0	6.49933	3.07954	11.5849	48.8628	222.313	52.8825
8	306.498	194.533	0	6.99683	2.7145	9.23185	35.9154	153.201	21.0171
9	309.308	195.312	0	6.21651	3.29047	12.7862	54.7221	249.716	27.3905
10	310.871	196.775	0	7.56169	3.19149	12.6003	55.5706	262.312	27.078
11	311.953	196.703	0	5.32383	3.06876	11.8027	51.1601	238.696	32.7166
12	312.423	197.399	0	5.72485	3.14325	12.3133	53.3343	244.893	30.2784
14	311.136	196.616	0	5.79002	3.1937	12.8484	57.8486	278.224	30.7471
15	312.107	196.883	0	5.97495	3.10721	12.6182	58.1699	287.066	5.12472
16	309.863	196.287	0	5.27333	3.18822	12.767	57.1515	273.046	25.3832
17	306.162	194.332	0	5.73324	3.26326	12.8207	55.5762	256.325	14.5422
18	304.914	193.909	0	5.17375	3.0098	11.6468	51.4878	246.169	31.9948
19	304.195	192.302	0	4.18063	2.44631	7.59691	27.6587	113.463	62.5051
20	303.81	191.851	0	3.90731	2.63954	9.40101	39.2021	179.528	95.3482
21	303.793	191.9	0	5.46328	2.97876	11.0874	46.7322	212.927	27.7664
22	302.019	191.056	0	3.9144	2.91078	11.1218	48.8519	232.584	65.4926
24	304.955	192.613	0	3.91411	3.16468	12.9098	59.3427	291.404	18.1884
25	306.155	193.016	0	4.75917	3.22595	12.8482	56.846	268.003	25.5422
26	308.397	195.334	0	3.97328	3.42928	14.9062	70.9992	354.365	5.37786
28	307.436	195.335	0	4.60792	3.34204	13.7381	62.4639	301.492	36.9791
%%	Trajectory	5
%%	frame	x	(pixel)	y	(pixel)	z	(pixel)	m0	m1	m2	m3	m4	s
0	329.659	201.618	0	9.23643	3.30606	12.8407	54.8136	249.372	0.030892
1	330.403	202.009	0	8.32718	2.7603	9.58779	38.1506	166.56	0.028759
2	329.845	201.449	0	8.13573	2.95529	10.6798	43.2854	189.539	20.5642
3	329.983	201.385	0	8.50378	2.78492	9.72681	38.843	169.812	0.021296
4	329.106	201.553	0	7.72681	2.47879	7.65843	27.0978	106.003	16.3672
5	329.276	201.342	0	6.85653	2.65701	8.97555	35.0434	151.412	11.9498
6	329.452	201.697	0	8.88064	2.88501	10.3309	41.9613	185.33	6.4e-05
7	329.404	201.836	0	7.43671	2.67824	9.05091	35.1346	150.079	0.596345
8	329.381	202.262	0	8.54005	2.77123	9.44868	36.6215	155.507	0.006558
9	329.524	201.49	0	7.84891	3.00046	11.1859	47.0047	213.188	10.3495
10	330.42	201.621	0	8.14036	2.95188	10.354	40.4676	170.799	10.6368
11	330.715	202.461	0	8.71536	3.00746	10.8798	44.2274	195.093	32.4835
12	332.224	202.901	0	6.75938	3.12516	12.4	55.4962	266.483	10.2864
13	330.38	202.566	0	8.81083	3.00148	11.0187	45.4272	202.341	0.102722
14	331.334	202.292	0	8.46254	3.01459	11.5715	50.3331	235.838	0.992821
15	331.264	202.589	0	8.1376	2.91526	10.6394	44.0986	198.72	2.41366
16	330.997	202.594	0	8.40451	2.69452	9.44717	38.6121	174.244	0.827533
17	332.061	203.121	0	7.94099	2.85914	10.3955	43.5661	200.212	13.956
18	332.208	203.319	0	7.48607	2.72444	9.39913	37.1337	160.532	4.76722
19	331.625	203.513	0	8.00309	2.92317	11.0067	47.6789	224.969	15.0939
20	331.34	202.933	0	8.67164	2.86292	10.4197	43.5601	199.004	0.104645
21	331.916	202.695	0	8.1807	2.91113	10.7045	44.779	203.31	0.61627
22	331.784	202.898	0	8.00122	2.95646	11.1167	47.7453	222.964	1.71301
23	331.685	203.498	0	7.2327	2.99853	11.0765	46.1026	207.594	4.54779
24	332.54	203.001	0	8.24413	2.87343	10.0684	39.8714	172.149	1.22124
25	332.013	203.121	0	7.18819	2.58227	8.44444	32.0399	135.356	23.4388
26	331.167	203.139	0	8.44038	2.57773	8.22356	30.0551	121.782	0.100864
27	332.075	203.705	0	8.39463	2.97392	11.092	46.9917	215.986	14.5388
28	328.423	203.253	0	8.0524	3.15723	12.0223	50.6221	227.814	3.12801
29	331.51	202.772	0	7.50503	2.95986	10.8736	45.0302	201.933	21.0471
30	332.142	202.952	0	6.94042	2.94943	10.9977	46.626	214.321	3.10775
31	332.04	203.467	0	7.38809	2.78074	9.78373	39.5365	175.169	4.86029
32	329.054	203.087	0	6.64547	3.12981	12.1558	52.9646	248.221	5.06215
33	327.994	203.05	0	6.6472	2.8327	10.1939	42.0774	189.747	11.7208
34	328.812	203.269	0	8.07542	3.17584	12.4551	54.6323	257.013	12.5101
35	328.953	202.721	0	6.98413	2.99021	11.6431	51.9001	250.182	15.7644
36	329.545	203.501	0	7.73952	2.57647	8.5701	33.4	145.23	11.2162
37	328.602	203.819	0	7.40336	2.82711	10.4113	43.998	201.923	20.3506
38	327.273	203.75	0	7.08443	3.09443	11.9659	52.0917	243.907	1.01498
39	329.644	203.889	0	6.48369	2.84773	10.1334	41.1464	182.591	0.437453
40	329.32	203.383	0	4.23284	2.49932	8.70559	36.8249	174.91	27.1864
42	328.733	203.441	0	7.11351	3.13956	12.5011	56.2798	272.228	2.16445
43	325.32	203.745	0	6.29318	2.83085	10.3415	43.5204	200.243	28.8454
44	327.383	203.797	0	6.08028	2.3654	7.60834	29.8276	133.598	15.8169
45	326.763	203.744	0	4.89977	2.63378	8.93662	35.3066	154.575	43.6995
46	326.217	204.048	0	5.21909	2.66854	9.15026	36.5387	161.901	36.3125
47	326.115	204.387	0	5.61148	3.03608	11.653	50.6323	237.007	26.4484
48	324.045	205.544	0	7.02907	2.9569	10.5464	42.1189	182.065	1.8809
49	322.696	205.13	0	5.47848	2.96474	10.647	42.6026	183.219	22.6228
50	323.587	205.227	0	5.75437	2.95148	10.7579	44.0647	194.707	26.8011
51	323.661	204.412	0	5.57827	2.70281	8.96504	33.6495	137.923	61.0575
52	324.065	204.494	0	7.52799	2.90404	10.4056	42.4278	189.119	9.83503
53	324.176	204.541	0	5.13412	3.23109	12.9561	57.7332	274.257	1.30331
54	322.989	204.69	0	6.75705	2.62389	8.51835	31.5044	127.9	19.2724
55	323.113	204.261	0	6.40633	3.02106	11.2218	46.7208	209.8	30.0608
56	323.004	204.084	0	7.82772	2.79243	9.62858	37.7883	162.317	0.165942
57	323.079	204.356	0	8.49478	2.94264	10.5334	42.4052	185.24	1.33187
58	321.638	204.294	0	6.74118	2.96839	10.5739	42.0642	180.933	13.4044
59	321.6	204.344	0	7.84162	2.99833	11.1407	46.7922	213.066	18.5959
%%	Trajectory	6
%%	frame	x	(pixel)	y	(pixel)	z	(pixel)	m0	m1	m2	m3	m4	s
0	342.054	205.012	0	6.93017	3.48623	14.1799	62.6783	292.346	0.353036
1	343.085	206.406	0	5.39834	2.90509	10.3457	41.8782	185.191	72.2483
2	343.212	206.069	0	6.3318	2.76326	9.58203	38.1184	166.903	14.8291
3	342.414	206.588	0	6.41911	3.3747	13.0494	55.0159	246.807	40.3379
5	342.193	204.856	0	6.28808	3.76804	16.0154	73.3925	354.082	0.011448
7	342.21	205.038	0	6.35644	3.25253	12.3052	51.209	228.117	32.5553
8	342.638	204.57	0	5.77022	3.14288	11.7205	48.1359	211.509	17.6609
9	337.351	205.428	0	6.31834	3.28261	13.0298	57.2546	268.415	36.2943
10	344.167	203.548	0	4.9309	3.11699	12.5556	56.9463	275.872	41.3111
11	343.167	204.552	0	4.63659	3.22394	12.491	53.8178	248.841	31.624
12	344.337	205.995	0	3.88625	2.82019	10.5383	45.8934	219.106	50.9438
13	344.473	203.759	0	3.86736	2.15355	6.35972	23.1853	98.52	30.654
14	345.389	205.645	0	2.9811	2.63084	8.38145	30.32	120.739	44.7679
15	342.971	204.696	0	3.39892	3.45	13.9078	61.5476	289.794	5.26124
17	344.733	205.221	0	4.63015	2.78591	9.35885	35.4801	147.491	61.0665
18	343.876	202.533	0	3.34972	3.07302	11.7407	50.269	231.127	19.2261
20	344.236	204.129	0	5.29616	3.05259	11.6775	50.8097	239.821	70.2486
22	343.364	205.711	0	3.42282	2.64101	9.42804	39.7444	185.728	76.7322
%%	Trajectory	7
%%	frame	x	(pixel)	y	(pixel)	z	(pixel)	m0	m1	m2	m3	m4	s
0	384.43	218.162	0	6.14283	2.92451	10.3774	41.2909	177.918	39.0954
2	386.609	220.515	0	5.92548	3.4397	14.114	63.5711	303.465	1.33853
3	387.647	221.054	0	5.69706	3.07684	11.6373	49.5209	227.428	21.7157
5	387.441	221.111	0	5.08586	2.97159	11.2015	48.1855	225.234	52.1242
6	386.309	219.511	0	6.66294	2.92397	10.6786	44.3354	200.375	30.3492
7	386.579	220.285	0	5.96606	3.04017	11.4501	48.6972	224.015	60.0452
8	387.816	220.333	0	5.71194	3.1048	12.055	53.1138	253.055	18.7348
9	387.477	220.371	0	6.83963	3.12559	11.9172	50.8861	233.667	3.98888
10	387.544	220.474	0	5.72358	2.87608	10.4843	43.6192	197.676	43.7275
12	386.694	219.139	0	6.02092	3.00723	10.8488	43.3613	185.487	12.3707
13	386.737	219.568	0	5.99076	3.06643	11.5534	48.8302	222.2	8.78534
14	387.568	220.706	0	6.10101	3.03413	11.1266	45.5073	200.185	35.3625
16	386.005	220.212	0	4.9981	3.32651	13.3996	59.8962	285.816	12.1842
18	370.44	216.798	0	4.28976	2.64672	9.14499	36.8833	164.719	55.8921
20	386.656	220.483	0	5.47659	2.91849	10.6509	44.5003	203.723	39.7221
21	386.762	220.46	0	5.68757	3.12823	12.4152	55.4265	264.888	36.7095
22	386.411	220.74	0	5.08975	2.84583	9.664	36.4939	149.06	46.2833
24	384.718	218.074	0	4.40418	3.13988	11.9021	50.3603	229.386	51.6214
26	385.835	219.549	0	5.17282	2.98123	11.077	46.6822	213.696	51.1804
28	385.735	219.636	0	4.43186	3.1857	12.47	54.5319	255.567	40.0998
29	386.932	220.293	0	4.70255	2.90551	10.654	44.4992	201.935	50.5882
30	385.13	218.502	0	4.69145	2.94073	10.8178	45.3365	207.075	57.9523
32	386.976	220.922	0	5.46535	2.69994	9.08485	34.8335	146.3	56.8317
34	387.415	221.802	0	4.26015	2.77551	9.78595	39.4641	173.987	81.7079
35	381.563	214.046	0	3.74565	2.73981	9.82119	41.2118	191.097	71.7929
36	376.793	205.847	0	3.10126	3.1311	11.5181	47.2065	209.178	50.9045
%%	Trajectory	9
%%	frame	x	(pixel)	y	(pixel)	z	(pixel)	m0	m1	m2	m3	m4	s
0	392.144	225.901	0	4.28533	2.67062	9.75556	42.0525	199.569	76.1734
2	390.971	224.808	0	5.5182	3.30052	13.5165	61.6027	299.015	2.87079
4	403.149	239.78	0	5.1162	2.55526	8.35933	31.968	136.545	46.897
5	403.394	240.539	0	5.31404	2.96596	10.9898	45.9201	206.96	55.9222
6	403.61	239.708	0	4.78047	2.50299	8.2976	32.3015	139.788	45.7235
7	401.761	239.235	0	6.46763	3.19102	12.1885	51.2989	230.137	32.0617
8	402.399	238.84	0	4.98947	2.71266	9.81442	41.2743	189.497	34.5429
9	401.965	237.792	0	5.42135	3.01843	11.0841	45.6675	203.008	58.1264
10	402.728	237.956	0	5.27524	3.27269	12.7109	54.6233	251.117	26.2379
11	401.714	238.509	0	5.66363	2.47561	7.85597	29.3967	124.102	11.1743
12	401.526	238.502	0	5.07498	2.67864	9.56609	40.3936	189.235	52.7708
13	401.919	238.258	0	6.08722	3.56417	14.7051	66.041	313.857	4.46003
15	401.917	239.2	0	5.13898	3.07558	12.1236	54.0275	258.633	25.9297
17	394.262	230.098	0	3.60772	3.21818	13.5086	63.712	319.529	1.7973
18	399.64	236.448	0	5.33616	2.93143	10.6188	43.6381	195.298	39.176
19	398.953	235.958	0	4.54988	3.09613	12.3921	56.1398	272.705	40.46
20	399.753	237.694	0	4.44655	2.70895	9.14547	35.2181	148.737	54.6317
21	400.353	237.653	0	4.85568	2.61165	8.09613	28.0265	105.555	36.312
22	401.169	237.443	0	4.4467	2.34335	6.84381	23.2243	89.6363	13.9457
23	400.625	236.975	0	5.19109	3.03961	11.2982	47.2533	213.808	25.1699
24	400.956	237.327	0	5.7395	3.14859	12.0935	51.7714	237.643	63.495
25	400	235.944	0	5.39791	2.80045	9.8465	39.3628	171.71	39.7221
26	398.661	236.5	0	4.8624	2.87965	10.5405	44.0431	200.587	39.8744
27	397.542	234.666	0	5.42261	2.94438	10.9808	46.9284	218.776	54.8623
28	397.973	234.693	0	5.94478	3.4188	14.4557	67.3576	331.363	4.90372
29	398.508	235.974	0	5.05735	2.98845	11.2578	48.4024	226.504	66.4942
30	397.954	236.261	0	4.46722	3.21668	12.8686	57.1964	270.971	26.8557
31	396.976	233.755	0	5.17531	2.95505	11.0865	47.4043	219.886	27.7912
32	395.577	233.191	0	5.19831	3.2352	12.2812	51.1312	227.105	24.3018
33	394.415	231.246	0	8.22874	3.13327	11.3826	45.3992	193.836	1.39255
34	395.915	231.243	0	5.33429	3.03034	11.3593	47.8706	217.658	73.86
35	393.588	231.428	0	5.44711	2.83898	9.43965	34.7989	138.93	33.9062
37	400.973	233.486	0	3.64344	3.68189	14.7285	62.9935	284.36	2.23258
%%	Trajectory	10
%%	frame	x	(pixel)	y	(pixel)	z	(pixel)	m0	m1	m2	m3	m4	s
0	322.657	229.096	0	8.09822	3.34483	13.5215	60.2161	284.72	2.17014
1	323.725	229.762	0	8.41719	3.20199	11.913	48.3698	208.737	11.1664
3	320.001	242.643	0	5.74146	2.22096	6.26499	20.5739	75.7551	8.09055
4	320.735	242.547	0	5.41219	2.64973	8.70662	32.5234	133.022	31.1952
5	321.505	243.345	0	5.24456	2.59677	8.53477	32.3196	135.04	17.0049
6	321.359	242.863	0	5.00982	2.57259	8.45045	31.7691	130.585	45.6275
7	320.919	243.35	0	5.903	2.7777	9.26235	34.7301	142.258	27.6253
8	322.094	243.904	0	6.04194	3.22112	12.5996	54.871	255.917	12.4467
9	319.797	241.875	0	4.87751	2.16741	5.78789	17.5811	59.1605	2.59528
10	319.6	241.343	0	3.59476	2.09253	6.00905	21.408	89.4726	38.6788
11	319.79	241.066	0	3.80488	2.35749	7.34031	27.3622	116.153	40.6546
12	320.464	241.93	0	4.417	2.39739	7.52887	28.1803	119.925	29.1534
13	321.539	243.059	0	4.5304	2.77754	9.76516	39.9867	181.971	49.5793
14	320.755	242.183	0	4.02464	2.19966	6.68927	25.2929	111.348	23.7917
15	320.445	241.664	0	4.84362	2.3685	6.95327	23.5463	89.4255	23.5682
16	319.816	242.864	0	4.84162	2.59494	8.24059	29.8857	120.325	37.5755
17	319.95	242.765	0	4.61178	2.34784	7.29	27.3912	118.349	15.0006
18	319.665	242.883	0	4.44579	2.29084	6.60902	21.9712	81.1417	23.6768
19	320.529	242.934	0	5.17782	2.65817	9.44361	39.7446	185.732	33.0668
20	320.811	243.437	0	7.16236	2.85775	9.86602	38.1929	160.461	0.753566
21	321.091	243.364	0	4.87214	2.88026	10.6218	44.7075	204.267	14.0353
22	321.438	243.706	0	5.97007	2.99153	11.0887	45.9439	203.996	16.1997
23	321.802	243.99	0	7.2337	2.8759	10.2095	41.4674	185.101	3.44445
24	321.015	243.092	0	6.20503	2.87421	10.3856	42.8211	192.726	37.6046
25	320.992	243.722	0	5.48062	3.20192	12.2482	51.8382	234.902	52.1027
26	321.424	243.572	0	7.50176	2.85454	9.90207	38.7196	164.829	5.81513
27	320.815	242.872	0	5.99004	2.85431	10.387	43.3408	197.113	36.7761
28	323.954	245.128	0	5.93252	3.17758	12.7149	57.2078	275.863	30.8337
29	319.929	241.758	0	4.66659	2.75873	9.53165	37.6988	163.837	53.086
30	320.57	242.757	0	5.79157	3.04121	11.1752	45.8797	203.197	46.7593
31	320.463	242.757	0	6.22332	3.00405	11.0064	45.4493	203.804	22.3309
32	321.309	242.842	0	5.5763	2.40099	7.35816	26.2473	104.42	19.0993
33	321.024	243.019	0	6.07636	3.00718	11.3261	47.9544	218.489	21.9261
34	320.239	242.027	0	5.41942	2.5144	7.92626	28.7719	115.774	9.19412
35	320.637	243.614	0	6.19013	3.29182	12.7815	54.8672	252.037	4.95423
36	320.935	240.918	0	5.42556	2.90544	10.8705	46.3894	213.967	43.8709
37	319.71	242.711	0	5.90617	2.73337	9.07697	33.9702	138.75	44.8774
38	320.484	242.624	0	6.42767	2.7812	9.64905	38.5016	169.731	2.14127
39	320.377	244.235	0	6.63489	3.20512	12.259	52.0155	236.853	43.3898
40	320.039	242.22	0	7.22512	2.87733	10.0077	39.0099	164.717	7.03039
41	319.868	242.643	0	6.32423	2.79664	9.45898	36.1141	150.57	28.9854
42	320.492	242.934	0	6.37755	2.72446	9.0507	33.9888	139.494	2.72642
43	319.009	241.968	0	5.21833	2.51309	8.30525	32.6134	144.125	53.0758
45	324.264	246.677	0	4.85189	3.31003	13.8846	64.9734	322.963	22.7688
46	319.568	242.435	0	5.19419	2.77201	9.33049	35.55	148.244	40.0319
47	319.673	242.54	0	6.29802	2.89807	10.3536	41.5386	180.102	31.352
48	318.495	242.527	0	5.73356	2.95143	10.3159	39.9231	166.089	23.7885
49	320.368	242.541	0	5.1752	2.92482	10.6325	43.9804	198.048	26.3447
50	320.653	242.773	0	7.45869	2.82252	9.72805	38.0465	163.09	15.3888
51	321.29	243.642	0	5.97922	2.99674	11.2052	47.4723	218.002	13.7591
52	321.156	242.949	0	6.64661	3.30686	13.142	57.8734	272.454	21.6641
53	321.446	242.972	0	6.58693	3.09353	11.7386	50.0333	230.121	36.1338
54	320.477	242.986	0	6.88724	2.863	10.0281	39.997	175.086	3.28248
55	323.096	244.355	0	6.41887	3.16735	12.4349	54.3917	254.045	9.44708
57	320.677	243.028	0	7.02192	3.12131	11.8781	50.7776	234.44	22.3165
58	320.059	243.1	0	5.73273	2.9165	10.7769	45.5808	210.097	14.6076
59	320.63	243.063	0	5.602	2.90512	10.7211	45.0045	204.758	60.0721
%%	Trajectory	12
%%	frame	x	(pixel)	y	(pixel)	z	(pixel)	m0	m1	m2	m3	m4	s
0	332.09	246.486	0	6.07592	3.14575	12.1183	52.3508	243.423	30.9665
1	332.438	245.496	0	5.13067	2.82623	10.1446	42.2436	194.325	114.01
2	331.695	245.683	0	5.55761	2.71544	9.53419	39.0316	176.77	70.7407
3	332.442	246.445	0	6.13667	3.02195	11.2665	47.1461	212.75	51.1998
4	331.854	245.589	0	4.89371	2.76654	9.99266	42.382	199.19	64.6683
5	331.767	246.636	0	4.75686	3.1545	12.55	55.9379	266.883	23.0225
6	333.525	245.934	0	5.17501	2.67208	9.36097	38.2631	172.517	37.3472
7	333.463	246.538	0	5.2082	2.71387	9.14481	35.0301	146.661	54.2092
8	332.843	247.043	0	5.29557	2.95527	11.0198	46.4402	211.295	25.9687
9	333.093	247.022	0	5.6503	2.39288	7.30044	26.0409	104.725	23.3544
10	334.065	246.569	0	5.01656	2.59477	8.65341	33.5386	143.958	49.3579
11	332.625	246.807	0	6.13736	3.26021	12.3637	51.3631	227.566	16.553
12	332.946	246.45	0	4.20628	2.96203	11.2265	48.478	227.108	30.2901
13	333.602	246.592	0	4.80415	2.73395	9.55586	38.6372	172.381	69.9419
15	333.745	259.053	0	5.57105	3.75979	15.7197	70.5714	333.313	0
16	333.072	255.449	0	3.22596	3.03973	12.2632	56.8028	283.64	39.2874
17	334.18	248.419	0	4.57903	3.17336	12.8265	58.2387	282.445	31.4077
18	335.94	248.304	0	5.5625	2.81282	9.87129	39.7866	176.295	8.90445
19	334.504	248.547	0	5.73981	3.23438	12.9664	57.9936	277.071	8.49638
20	336.033	249.989	0	5.27775	2.95222	10.8893	45.4914	205.71	35.6607
21	335.395	249.818	0	5.42297	2.61089	8.82748	35.191	156.997	21.0165
22	334.608	250.081	0	7.20568	3.12436	11.613	47.9955	213.527	24.9239
23	334.8	250.52	0	6.48642	3.16717	11.7107	47.5804	206.66	27.4385
24	335.934	249.594	0	6.24536	2.71608	8.95772	33.4982	137.926	10.9596
25	335.366	248.978	0	6.42668	2.55606	8.10705	29.4447	118.387	29.1126
26	335.545	249.367	0	6.3197	2.69619	9.04052	34.5012	144.154	4.94358
27	334.503	248.986	0	5.98659	2.75106	9.2826	35.3643	146.998	18.8143
28	334.972	249.851	0	5.44175	2.49782	8.07576	30.6427	130.298	19.9858
29	334.642	248.962	0	6.21576	2.6916	9.1372	35.8154	155.289	13.6886
30	334.937	249.344	0	7.35894	2.74425	9.12228	33.8662	135.759	16.729
31	334.643	249.908	0	6.46488	2.6928	9.05825	35.1854	151.655	21.26
32	333.434	249.938	0	6.58956	2.77048	9.56668	37.5821	161.428	9.19414
33	334.563	249.755	0	6.64088	2.38296	7.16942	25.0124	97.3984	0.105242
34	334.867	250.449	0	6.18187	2.43763	7.39457	25.7625	99.5596	4.30197
35	334.072	250.388	0	8.06992	2.97212	10.7051	43.3504	190.556	6.38929
36	333.631	249.757	0	7.3816	2.87555	10.4174	43.1174	194.571	4.09704
37	333.219	249.401	0	7.01736	2.81202	9.8684	39.3708	171.551	11.7035
39	333.924	248.835	0	6.21007	2.96181	11.0465	46.6977	213.86	12.143
40	330.498	249.651	0	5.66456	2.90819	10.8374	46.4792	217.685	33.5152
41	333.305	249.322	0	6.61096	2.8025	9.88226	40.036	178.119	7.94582
42	331.276	248.89	0	7.18062	3.07029	11.8635	51.8559	244.43	8.91923
43	333.505	249.155	0	6.32779	3.06907	11.2784	46.0751	202.463	7.73735
44	332.446	248.598	0	7.30597	2.91065	10.3908	41.8774	183.184	16.1766
45	334.245	249.171	0	5.57483	2.80467	9.68541	38.2698	166.582	23.1056
46	332.127	248.763	0	5.40937	3.18506	12.1738	52.2467	242.65	39.9442
47	333.11	248.265	0	5.61135	2.90974	10.5234	43.2071	193.12	28.3224
48	332.832	248.56	0	4.95575	3.16553	12.1957	52.4699	242.661	34.6802
49	332.917	248.306	0	5.20334	3.04782	11.7048	50.8979	238.616	52.0083
51	334.467	248.465	0	3.49279	2.5134	8.88226	38.3196	185.226	82.8281
52	332.292	248.945	0	3.71535	2.82753	10.3855	44.8417	213.985	64.5276
53	334.033	249.601	0	5.47727	2.38706	7.15477	24.5586	92.9813	18.38
54	333.652	249.695	0	4.35689	2.69948	10.0097	43.8326	210.861	43.3872
55	333.575	249.981	0	5.57659	3.23938	12.7897	55.735	258.202	28.3189
56	333.867	249.961	0	5.59212	3.00818	11.339	48.2148	220.819	49.9433
57	333.747	248.388	0	4.44812	2.77769	9.3657	35.1852	142.654	68.2683
58	334.485	248.782	0	4.52198	2.64486	9.17276	37.101	165.722	61.72
59	329.312	248.418	0	7.38347	3.47079	14.2247	63.8614	304.158	2.4081
%%	Trajectory	13
%%	frame	x	(pixel)	y	(pixel)	z	(pixel)	m0	m1	m2	m3	m4	s
0	234.378	260.643	0	5.27925	2.59071	8.59979	33.0736	140.79	60.8852
1	234.722	261.069	0	4.87179	2.67674	9.40398	38.6401	175.048	78.8766
2	234.366	260.69	0	5.38448	2.76213	9.68479	38.8925	170.793	73.2115
3	233.981	259.669	0	4.7108	2.73373	9.21886	35.1014	145.84	36.1849
4	234.194	259.912	0	5.36997	2.82069	10.0422	40.7945	180.742	37.0747
6	233.764	261.31	0	4.68142	2.85261	10.1881	41.2045	180.902	63.5559
7	234.185	261.988	0	4.88369	2.71601	9.3064	36.8618	161.682	67.1965
8	234.679	261.175	0	4.92315	3.10689	12.0229	52.5135	247.377	37.798
9	234.281	261.13	0	4.95318	3.10806	12.1095	52.9654	248.457	29.2328
10	235.089	260.161	0	4.27474	3.18872	12.6701	56.2361	266.973	25.3253
12	234.678	260.937	0	3.88598	3.11086	12.3719	55.2742	263.974	36.4724
13	234.208	259.99	0	4.44261	2.96052	11.0233	46.426	211.182	71.6716
14	235.475	259.811	0	5.27453	3.33172	13.2264	58.0735	272.215	28.4895
15	235.587	262.788	0	4.29409	2.84444	9.82007	37.9923	158.893	33.4466
16	234.641	263.255	0	3.31029	2.11788	5.84807	19.2332	72.1322	5.50993
18	232.176	256.429	0	3.22945	1.98128	5.45505	19.1126	80.7329	11.7239
20	231.648	256.273	0	3.36608	2.41649	7.62283	27.6408	109.698	80.128
22	233.998	265.843	0	3.12993	2.32654	7.4853	29.1269	127.878	69.9408
23	234.406	266.024	0	2.91025	2.30698	7.17915	26.6108	110.938	47.6792
24	233.493	267.543	0	4.49972	2.56963	8.27417	30.4615	123.11	34.7175
25	232.642	266.964	0	3.46098	2.21404	6.94311	27.0173	120.995	62.8247
27	235.714	265.725	0	4.75368	3.09628	11.6216	48.61	218.307	45.6936
28	235.658	266.475	0	4.18165	2.72731	9.18721	35.2276	148.104	119.479
30	234.048	266.164	0	4.10768	2.63807	9.27213	38.1539	172.898	61.175
31	235.903	265.269	0	5.25921	3.09696	11.3747	46.5119	204.878	37.9018
32	236.069	262.97	0	5.22023	3.20419	13.0411	59.4106	288.149	4.03911
33	236.555	264.427	0	4.89698	2.99124	11.1083	47.1754	218.779	84.4707
34	236.194	264.015	0	5.09468	3.08433	12.2234	54.6334	261.331	57.7883
35	233.461	258.882	0	5.20493	3.04026	11.6204	50.0151	231.737	61.9326
36	232.617	255.611	0	4.39644	2.95223	11.1519	48.212	226.537	33.5261
37	232.168	255.062	0	2.93573	2.67486	9.7798	41.7501	195.382	60.8108
38	231.215	254.186	0	3.55529	2.60312	8.99509	36.3183	161.908	136.525
39	230.504	255.628	0	5.32087	2.99666	11.2218	47.4735	217.274	28.5526
40	230.447	253.187	0	5.13548	2.67562	9.44583	38.9505	176.812	45.0167
42	230.669	252.155	0	5.06448	2.68151	8.91657	33.7084	139.684	26.1683
44	229.566	251.476	0	4.12955	2.8558	10.6597	45.7713	213.495	53.5831
45	227.082	249.15	0	4.17225	2.94794	11.1492	48.1062	224.901	57.4383
47	225.088	246.307	0	4.30968	2.71284	9.51337	38.778	174.087	73.1227
48	224.167	245.004	0	4.83176	2.7998	9.85281	39.5834	173.827	41.835
49	223.478	244.391	0	4.06318	2.74091	9.5429	38.1111	166.678	78.2074
50	222.692	244.138	0	5.18175	2.7424	9.60043	38.7594	171.948	37.0536
51	221.595	243.093	0	3.55428	2.62266	9.44369	40.0168	186.226	110.176
53	232.508	255.759	0	3.74561	3.16111	12.4515	54.8256	258.087	29.8805
54	237.076	259.372	0	5.38633	2.84184	10.2042	42.1172	190.723	47.4881
55	238.092	258.752	0	4.56782	3.29424	13.3779	60.5263	292.315	0.11189
56	237.249	260.436	0	6.60578	2.933	10.715	44.6298	202.58	28.7804
57	237.654	260.635	0	5.60606	2.79201	9.69636	38.5943	169.255	15.6397
58	236.901	259.882	0	5.9451	2.78253	9.63839	38.153	165.669	38.2017
59	236.023	260.446	0	4.22592	2.35111	7.66164	30.4978	137.893	73.0691
%%	Trajectory	14
%%	frame	x	(pixel)	y	(pixel)	z	(pixel)	m0	m1	m2	m3	m4	s
0	337.891	263.762	0	6.21488	3.07938	11.674	49.7358	228.08	28.9105
1	335.875	262.364	0	5.21915	2.803	10.0016	41.1289	185.884	118.267
2	339.32	264.929	0	5.50388	2.82736	10.2311	42.6162	194.035	34.648
3	335.741	261.774	0	4.33119	2.89294	10.392	42.0832	184.948	100.15
5	339.592	263.411	0	5.0894	2.96833	11.1098	46.9467	214.17	55.5131
7	336.567	261.039	0	4.35277	2.76116	10.2161	44.3026	210.884	93.5618
8	336.076	261.984	0	3.51021	2.80582	10.7863	48.6596	238.778	61.5096
9	335.535	261.815	0	4.70456	3.02481	11.4422	48.3991	219.317	41.7958
11	335.867	261.579	0	4.97992	3.00805	11.4198	49.1208	227.999	61.9327
12	336.535	261.085	0	4.72501	2.67146	9.25642	37.1639	164.455	43.928
13	334.74	261.715	0	4.39921	2.95227	11.0431	47.3448	221.197	72.0792
14	335.521	261.977	0	3.94634	3.04563	11.9296	52.6699	248.94	24.4233
15	335.004	262.459	0	4.42247	2.57205	8.99464	37.6127	175.456	47.4825
%%	Trajectory	15
%%	frame	x	(pixel)	y	(pixel)	z	(pixel)	m0	m1	m2	m3	m4	s
0	249.781	267.44	0	7.39921	3.04718	11.3037	47.0326	211.241	19.4773
1	247.915	268.242	0	3.48386	2.20464	6.75264	25.9839	116.891	93.0777
2	249.56	266.966	0	5.46419	3.18121	12.1914	51.7464	235.019	15.8517
3	247.743	268.034	0	3.58131	2.38394	7.7392	30.4156	135.505	66.5351
4	248.695	267.186	0	5.41103	2.75288	9.56149	38.2205	168.217	22.0537
5	247.815	267.418	0	3.46127	2.5819	9.00792	37.0446	168.519	87.2571
6	248.973	268.033	0	4.06789	3.19664	13.4422	64.1087	326.245	2.4811
7	257.978	270.812	0	1.79964	2.15291	7.09543	29.5153	139.36	10.7351
9	257.91	290.069	0	4.55457	2.65395	9.81119	43.1476	208.924	44.9917
10	258.458	289.632	0	4.88067	2.78416	9.63524	38.0964	165.217	91.6285
11	257.429	287.61	0	5.61813	3.01997	11.114	45.9932	206.138	30.5224
12	258.816	289.771	0	5.34321	3.09448	12.1079	53.301	251.768	46.165
13	257.173	288.07	0	4.0311	3.1911	13.0773	60.1814	295.057	22.6053
15	256.793	287.82	0	4.19209	3.2542	13.5145	62.7385	309.598	6.7459
17	240.117	296.331	0	4.60663	2.43987	7.89661	30.2294	129.544	28.7336
18	241.226	297.541	0	3.95118	2.80405	9.97594	40.6466	180.778	79.5508
19	240.116	295.962	0	4.25156	2.37607	7.37771	27.0068	111.138	58.5044
20	239.992	295.665	0	4.77387	2.36218	7.18405	25.6029	102.528	43.2866
21	239.54	295.243	0	4.29661	2.47521	7.77902	28.7288	119.901	60.1094
22	240.107	295.437	0	4.55836	2.41309	7.92505	31.3334	139.657	65.2912
23	240.052	293.954	0	4.05235	2.65253	8.96382	34.7305	147.605	55.0796
24	239.557	294.916	0	4.71211	2.63206	8.82425	34.5817	151.238	36.7768
25	239.732	294.543	0	4.55487	2.57042	8.4544	32.1702	135.222	52.6812
26	239.574	294.471	0	4.05577	2.27703	6.5636	21.8611	81.1944	7.09772
27	239.638	293.435	0	5.44539	2.28262	6.45297	20.8856	75.2277	7.57167
28	239.056	292.676	0	5.53449	2.40147	7.23153	25.121	97.4732	23.8699
29	239.424	291.304	0	4.84652	2.45569	7.51629	26.6495	105.855	15.5337
30	238.586	291.592	0	7.39387	2.3064	6.41185	19.9298	67.3232	12.2994
31	240.911	291.794	0	5.67079	2.39015	7.1211	24.4466	93.7525	23.1773
32	239.292	292.717	0	5.26893	2.45449	7.44623	25.7734	98.5074	19.3623
33	239.725	293.463	0	5.55792	2.41952	7.28119	25.042	95.2899	35.4989
34	240.266	292.963	0	6.02564	2.49471	7.92651	29.1709	119.266	6.53328
35	239.052	293.29	0	5.53747	2.25029	6.20219	19.2983	65.7144	1.27096
36	240.002	293.463	0	5.50333	2.151	5.95752	19.3785	71.4673	0.322126
37	239.993	292.762	0	5.71799	2.30589	6.35279	19.4973	64.8535	0.034918
38	239.527	293.059	0	6.00011	2.43745	7.23999	24.3213	89.6804	17.8737
39	240.215	293.18	0	5.60302	2.21732	6.08077	19.1373	67.4931	15.8845
40	239.125	292.434	0	5.15003	2.69638	9.39949	37.9762	169.034	43.0064
41	239.645	293.195	0	5.93269	2.37509	7.20322	25.5122	101.379	11.6928
42	239.827	294.056	0	4.58565	2.2621	6.74857	23.8772	95.6365	21.2905
43	240.213	293.686	0	5.03377	2.21691	6.43054	22.0768	85.9246	15.8767
44	239.612	294.047	0	4.02273	2.21849	6.4921	22.9386	93.8399	38.1879
45	240.365	294.059	0	4.30564	2.48008	7.72541	27.8979	112.711	43.4426
47	239.641	293.491	0	6.33942	2.25225	6.61611	23.1306	92.2075	13.1197
49	240.056	293.359	0	4.44892	2.3068	6.74928	22.883	86.6127	18.2182
50	239.681	293.349	0	4.77663	2.36261	7.15184	25.4055	101.913	22.7687
51	240.018	294.316	0	5.1885	2.48861	7.94893	29.7002	123.945	17.193
52	239.912	292.815	0	4.77355	2.34115	7.20776	26.0374	105.107	14.197
53	239.921	293.441	0	4.81534	2.57431	8.47531	32.5084	138.812	38.2851
54	240.327	293.436	0	5.57731	2.45888	7.41153	25.4295	96.3807	29.1658
55	240.643	292.579	0	5.54549	2.41674	7.27114	25.1697	97.0246	27.0945
56	239.708	293.596	0	5.42187	2.52292	8.06684	29.8739	123.159	16.1819
57	239.035	292.383	0	5.2355	2.20025	6.05399	19.2175	68.2873	19.08
58	239.916	292.266	0	6.07195	2.21431	6.37338	21.8638	85.7099	0.378384
59	239.446	291.517	0	6.45542	2.33158	6.96805	24.564	98.4919	2.77609
%%	Trajectory	16
%%	frame	x	(pixel)	y	(pixel)	z	(pixel)	m0	m1	m2	m3	m4	s
0	245.938	276.545	0	4.10829	2.99203	11.909	54.5686	270.149	25.4924
1	244.705	276.424	0	3.86936	2.50355	8.85494	38.0743	183.383	62.9664
2	246.431	277.402	0	5.0094	2.77657	9.86957	40.6228	184.16	58.5467
3	247.257	277.568	0	5.25632	2.92216	11.0109	47.7918	226.244	40.3535
4	246.984	277.272	0	5.27628	2.99463	11.7456	52.3448	250.514	7.95056
5	243.841	276.447	0	5.78857	3.49357	14.0242	61.5707	287.538	43.1156
6	245.808	275.539	0	5.40649	2.82908	10.2155	42.7768	197.569	21.1038
7	245.899	276.947	0	6.21312	2.98514	11.5105	50.5003	239.004	64.4724
8	246.5	276.574	0	6.55729	3.00497	11.1977	47.0151	213.091	20.5772
9	245.811	275.951	0	5.71617	3.13033	12.1918	53.3355	250.657	30.4684
10	245.537	276.301	0	5.04753	2.9224	10.8977	46.9797	221.819	18.5149
11	249.333	278.618	0	4.83188	2.77685	9.71034	38.9294	171.191	72.1569
12	247.299	278.014	0	4.42195	2.82095	10.8289	48.6579	238.158	64.3698
13	248.319	278.03	0	4.74059	2.72091	9.73175	40.5931	186.062	69.8976
14	249.041	277.915	0	5.3429	3.03839	11.322	47.8352	220.012	44.9233
15	249.273	279.231	0	6.06618	2.9883	11.2018	47.4912	217.647	43.6094
16	249.14	279.829	0	6.00998	3.60492	15.0213	68.124	326.552	1.47275
17	247.41	277.015	0	5.64327	3.18031	12.5641	55.4958	262.41	16.1787
18	246.926	277.144	0	5.07289	2.5909	9.03478	37.4698	173.088	22.3153
19	248.177	278.648	0	5.58389	2.602	8.91499	35.8249	159.815	27
20	252.159	281.552	0	5.53525	3.03905	11.9111	52.7119	250.086	60.8977
21	250.407	280.39	0	5.71861	3.3263	13.6703	62.2597	301.324	26.4123
22	248.032	278.068	0	4.99062	2.57152	8.84037	36.4114	168.844	16.2802
23	247.511	276.863	0	6.45326	3.14403	12.6408	57.3326	278.592	14.6779
24	249.489	278.741	0	6.2708	2.89011	10.4593	42.9135	191.063	34.7596
25	248.712	278.998	0	5.29908	3.24078	13.2544	60.7129	296.713	30.1879
26	250.29	279.538	0	5.52408	3.07477	11.6176	49.2998	225.934	73.2774
27	248.601	278.273	0	5.22519	2.86889	10.7889	46.4455	216.403	47.5286
28	249.714	278.824	0	6.09424	2.56482	8.27457	30.8528	127.946	3.52011
29	248.68	276.969	0	5.88288	3.0659	11.6174	49.912	232.84	11.0492
30	247.958	277.912	0	5.5815	2.98343	11.2818	48.4964	225.805	56.4619
31	248.715	268.568	0	5.32941	3.06063	12.0244	53.6599	257.937	56.8952
32	247.858	271.451	0	5.09908	2.93551	11.2227	49.5386	238.406	34.1347
33	248.544	269.138	0	5.20454	2.94736	11.0406	47.5408	223.924	75.3332
34	248.365	269.609	0	5.34426	2.97614	11.6756	52.8203	258.95	100.62
35	248.764	269.556	0	6.55899	2.72399	9.28595	36.254	155.897	16.7869
36	247.31	269.463	0	6.06573	2.96312	10.9402	45.7156	206.766	36.0567
37	248.061	270.046	0	6.0933	3.12904	12.3585	55.0011	262.887	47.7614
38	247.57	270.033	0	5.1695	2.82664	10.2328	42.7162	195.681	80.4508
39	248.828	268.995	0	5.42819	2.68294	9.32972	37.8694	170.39	12.5732
40	248.221	269.439	0	5.35883	2.7366	9.68808	39.9986	182.71	34.5634
41	249.236	270.087	0	5.26487	2.94098	11.5062	51.9877	254.542	17.0138
43	248.177	278.414	0	3.61359	2.33171	7.56739	29.8256	133.295	93.9581
44	247.951	278.311	0	3.93779	2.66205	9.73447	42.1741	201.816	96.7155
45	248.326	279.804	0	3.19396	2.54813	8.78426	35.7666	161.82	66.4636
46	248.122	279.59	0	3.66045	2.53745	8.62456	34.4714	152.858	75.9571
48	249.447	279.638	0	3.72846	2.77693	9.99042	41.0347	182.473	67.0968
49	248.606	279.722	0	5.13486	2.51888	7.9419	28.6785	114.072	60.0734
50	247.611	279.013	0	4.17635	2.83442	10.331	43.4808	200.485	69.1412
52	236.018	276.023	0	3.59511	3.25704	12.399	52.1126	235.065	23.8992
53	241.84	276.89	0	3.504	3.31718	13.8623	63.9047	311.453	14.6245
%%	Trajectory	17
%%	frame	x	(pixel)	y	(pixel)	z	(pixel)	m0	m1	m2	m3	m4	s
0	401.194	278.905	0	3.63223	2.57382	8.89974	36.2043	162.921	94.5031
1	401.406	278.537	0	3.15784	2.60806	9.39496	40.0969	188.519	56.0703
2	402.26	278.079	0	3.26575	2.2847	6.93964	25.2659	104.313	56.8865
4	403.582	278.31	0	2.87742	2.17811	6.16189	20.5817	77.8675	50.7946
5	403.863	278.017	0	3.56953	2.52832	8.15392	30.3948	125.101	30.6723
6	403.071	279.677	0	2.98088	2.13409	6.48731	24.8125	110.581	98.8671
8	402.265	278.943	0	3.82939	2.87862	9.94657	39.0133	168.146	33.2666
9	403.621	278.81	0	2.73102	2.09675	5.90645	20.56	84.4778	5.88671
11	393.113	285.124	0	2.62291	2.22337	6.72066	24.3508	99.3031	24.1579
12	390.728	285.999	0	2.44689	2.5155	9.39326	43.1395	220.445	20.2812
13	389.297	286.061	0	3.3079	2.83208	10.2339	42.869	197.498	71.9046
15	389.56	286.414	0	3.32588	2.77883	9.63752	38.5332	170.441	49.1061
17	391.28	286.043	0	3.69886	2.98865	11.3286	48.2721	220.78	44.093
%%	Trajectory	18
%%	frame	x	(pixel)	y	(pixel)	z	(pixel)	m0	m1	m2	m3	m4	s
0	369.058	280.294	0	6.81662	2.5099	7.90813	28.6114	114.534	3.40134
1	369.155	280.467	0	7.05758	2.39137	7.27749	25.8441	103.059	10.8565
2	369.203	280.817	0	5.71575	2.38345	7.24017	25.8448	104.504	19.9608
3	370.791	281.409	0	6.02146	2.96489	10.9898	46.5355	215.232	48.0862
4	367.782	278.803	0	7.53427	2.97132	10.9258	45.4829	205.5	3.51506
5	370.326	280.283	0	5.8054	3.02585	11.6182	50.3108	234.397	32.9097
6	370.349	281.184	0	7.27508	3.04387	11.9073	52.9654	253.759	7.43983
7	370.442	281.125	0	6.50182	2.81389	10.3355	43.9435	204.345	7.55518
8	371.441	282.128	0	5.6097	2.90167	10.5979	44.0367	198.543	45.3967
9	372.446	282.078	0	6.08806	2.96645	10.6569	42.7973	185.437	21.1418
10	371.669	281.741	0	6.57006	2.65848	9.17131	36.8746	163.706	4.44973
11	371.561	282.246	0	5.22899	2.56965	8.91768	36.8537	169.899	42.0233
12	371.063	281.246	0	6.77574	2.66639	9.12972	36.2642	158.901	3.47883
13	369.46	280.07	0	6.63671	2.78835	10.2229	43.4772	202.412	5.39278
14	370.065	280.938	0	6.68955	3.00454	11.0398	45.9966	208.783	32.7217
15	369.73	281.079	0	7.62372	2.99646	11.1742	47.2988	217.25	11.7683
16	370.595	281.271	0	7.65134	2.74566	9.61968	38.7834	171.402	7.98031
17	370.201	281.32	0	7.4444	2.44458	7.54256	27.1519	109.847	0.561809
18	370.114	281.533	0	8.64348	2.68588	9.09152	35.4153	152.138	0.209453
19	369.075	280.766	0	9.25545	2.73532	9.37007	36.8511	159.463	0.035911
20	369.549	281.065	0	8.51337	2.54649	8.45663	32.9196	142.424	1.61086
21	370.21	281.649	0	9.23926	2.58131	8.23714	29.9119	119.251	1.30914
22	369.921	281.881	0	8.7097	2.67865	8.95645	34.1918	143.113	0.044727
23	370.083	281.591	0	7.78882	2.38634	7.2397	25.6282	101.885	8.50121
24	369.612	281.415	0	8.41775	2.74929	9.36207	36.028	150.744	10.5943
25	369.164	280.765	0	7.76773	2.64725	8.6989	32.6506	134.502	5.40838
26	369.144	280.672	0	7.60897	2.29494	6.76635	23.4686	92.105	14.3957
27	367.908	279.568	0	8.54373	2.8611	10.1856	41.1809	181.209	2.35591
28	368.525	279.848	0	7.78635	2.94121	10.5718	42.4733	183.847	4.21337
29	368.423	280.857	0	7.48791	2.77685	9.92279	40.8708	184.265	11.1384
30	369.021	280.289	0	7.57541	2.66849	9.07038	35.6911	155.281	15.384
31	368.011	279.951	0	7.57533	2.72278	9.30758	36.2679	154.295	4.98476
32	368.158	279.906	0	8.52321	2.82543	10.1466	41.9136	189.849	0.005517
33	368.316	279.791	0	8.5755	2.78514	9.89673	40.6503	183.645	0.132839
34	368.797	280.455	0	8.28688	2.99012	11.0751	46.2519	208.658	3.33224
35	369.628	280.789	0	7.40344	2.69969	9.08011	34.8625	146.948	1.6426
36	370.495	282.175	0	6.88049	2.77992	9.95322	41.065	185.25	18.9777
37	370.738	281.907	0	7.33396	2.33768	7.0947	25.3559	101.978	4.4757
38	370.713	281.788	0	7.0289	2.53701	8.3492	32.068	136.794	1.51293
39	370.293	282.255	0	7.31946	2.58695	8.54293	32.7244	139.123	8.36379
40	370.767	282.366	0	7.15533	2.95445	10.5103	41.8071	180.082	20.0367
41	370.799	282.024	0	6.50207	2.43263	7.59453	27.6428	112.366	11.913
42	369.938	281.859	0	7.76379	2.61834	8.96826	35.8697	158.516	13.5654
43	369.839	281.236	0	8.49863	2.69509	9.2151	36.3554	158.058	0.138159
44	369.745	281.581	0	8.74529	2.59984	8.45346	31.4375	128.761	0.118537
45	369.929	281.707	0	8.71892	2.67583	9.12718	35.9064	155.321	0.012131
46	370.032	281.957	0	9.77588	2.74855	9.48719	37.3402	160.434	0
47	370.402	282.138	0	8.6567	2.65191	8.58848	31.3789	125.179	0.177859
48	370.399	282.33	0	7.05692	3.07004	12.0092	53.2325	253.959	50.6814
49	370.435	282.427	0	9.73379	2.74571	9.29321	35.7627	150.779	0.118055
50	370.204	281.815	0	8.81979	2.6623	8.9175	34.2715	144.818	0.000127
51	370.295	282.001	0	8.89876	2.61353	8.45015	31.1215	125.917	0.00013
52	369.955	281.609	0	8.96	2.58508	8.66436	34.1778	150.752	0.004062
53	369.525	281.935	0	8.44804	2.71799	9.28204	36.1308	153.555	6.13725
54	370.193	281.701	0	7.7772	2.79053	9.85967	39.7589	174.719	0.314557
55	370.032	281.489	0	9.51172	2.83086	9.86979	38.7628	165.035	0.073365
56	369.83	281.852	0	9.20804	2.9937	10.9744	45.2396	201.613	21.5231
57	369.941	281.63	0	7.9231	2.71113	9.1655	35.3741	149.704	10.0788
58	370.269	282.337	0	8.1851	3.07687	11.7515	50.3871	232.22	42.2002
59	371.073	283.32	0	8.52179	2.62807	8.53487	31.7823	131.04	1.00082
%%	Trajectory	22
%%	frame	x	(pixel)	y	(pixel)	z	(pixel)	m0	m1	m2	m3	m4	s
0	298.85	286.538	0	4.28288	3.27665	12.8059	55.0321	251.782	27.297
2	300.003	286.329	0	5.77195	2.72591	9.5905	38.7455	170.845	57.9336
3	299.491	286.851	0	4.48095	2.6136	8.69725	33.5283	143.067	23.766
5	299.562	286.582	0	5.70105	2.82754	9.89516	39.4051	171.455	44.8553
7	312.019	292.473	0	6.29637	3.05935	11.572	49.4487	228.718	63.0965
8	312.754	293.767	0	5.86611	3.01362	11.1132	45.8674	204.011	16.0622
9	312.127	292.931	0	6.04429	3.01849	11.4677	49.4885	231.2	28.3391
10	311.94	292.676	0	5.13105	2.53908	8.35563	32.0503	136.397	34.6585
11	308.85	291.029	0	4.65209	2.58829	8.73814	34.3936	149.584	72.7697
12	311.067	292.097	0	5.02933	2.98178	11.3902	49.4303	231.37	58.1613
13	310.541	291.646	0	4.88497	2.89755	10.0751	39.2972	166.713	70.3077
14	310.568	291.41	0	5.27619	3.23271	13.1064	59.2784	285.476	29.3155
15	311.351	292.917	0	5.92975	3.04042	11.8931	53.0376	255.331	30.4679
16	312.479	292.671	0	5.75515	3.03862	11.2845	47.1308	212.913	50.7101
17	312.569	293.459	0	7.52676	2.94526	11.005	46.6992	214.503	5.04511
18	312.776	295.553	0	5.85586	2.97004	11.2724	48.6472	226.864	24.2529
20	310.41	291.876	0	4.84762	3.33335	12.5171	50.7293	217.421	54.2923
21	310.399	292.378	0	6.14095	3.07326	11.5843	48.8761	221.944	29.3228
22	309.751	291.071	0	5.38181	3.25013	13.3048	60.5899	293.064	42.4176
23	311.096	292.739	0	5.43772	3.02087	11.3742	48.3803	222.663	28.2726
24	310.423	291.696	0	4.93802	3.05687	11.6225	49.9135	231.457	80.0852
25	308.865	289.968	0	4.28251	2.87547	10.521	43.4344	193.187	93.4572
26	308.076	289.046	0	4.08139	3.07068	12.0856	53.5722	254.121	28.4085
27	309.446	290.087	0	4.26595	2.3963	7.83889	31.4007	143.582	57.6281
28	308.506	289.508	0	4.16835	2.58966	9.25408	39.5428	187.306	117.029
29	312.328	293.541	0	5.51118	2.71559	9.66551	40.3062	185.879	44.4736
30	311.807	292.388	0	5.18236	3.19795	12.5303	54.6433	254.578	50.9125
31	312.025	293.077	0	5.04836	2.70708	9.86932	41.8527	193.69	100.997
32	307.912	288.824	0	3.53976	2.65423	9.80104	43.2189	210.4	75.6502
33	313.381	294.455	0	4.39578	2.84646	10.4517	43.9217	200.612	30.6256
34	311.687	293.653	0	5.30123	3.08123	11.9889	52.5982	248.08	92.4376
36	312.944	293.018	0	6.578	3.2547	13.101	58.6143	279.166	5.65963
37	314.051	295.298	0	3.83382	2.21437	6.4435	22.4825	90.2321	18.8989
38	313.076	293.437	0	5.20589	3.1337	12.3618	55.0009	262.756	15.2134
39	313.292	294.012	0	5.04036	2.86114	10.3088	42.8933	196.527	53.0222
40	313.728	295.378	0	4.39385	2.67891	9.42479	38.762	176.121	64.1721
41	313.032	293.651	0	5.54769	3.23859	13.0585	58.5583	279.539	31.8059
43	314.856	295.074	0	5.49103	2.79921	9.98051	40.6254	180.204	18.1086
44	317.627	296.88	0	5.82143	3.71362	15.4515	68.9815	323.6	0.005328
45	314.012	293.998	0	4.00341	2.82275	10.5237	45.5386	215.501	90.9536
47	303.042	309.787	0	3.33073	2.53007	8.51909	33.6008	146.098	52.807
%%	Trajectory	27
%%	frame	x	(pixel)	y	(pixel)	z	(pixel)	m0	m1	m2	m3	m4	s
0	275.352	315.341	0	4.85914	2.26795	6.83537	24.7728	102.604	6.99934
1	276.661	315.827	0	4.79448	2.46002	7.85153	29.4167	123.394	47.9274
2	276	315.769	0	5.55047	2.06306	5.56187	18.0079	67.9645	2.47021
3	275.786	315.102	0	6.69382	2.2602	6.55952	22.4225	86.8959	1.97414
4	276.664	315.04	0	6.60465	2.35908	7.01494	24.1096	92.2116	14.134
5	276.599	315.806	0	5.79472	2.24976	6.31186	20.3279	72.835	0.814111
6	275.732	315.295	0	5.25019	2.16097	5.95897	19.2552	70.7339	12.6242
7	276.422	314.757	0	6.26856	2.45066	7.37406	25.0257	92.7328	13.4702
8	275.361	314.665	0	6.28784	2.50273	7.87015	28.2543	111.17	28.236
9	275.74	313.603	0	6.53623	2.51052	7.96179	29.2566	119.679	9.90239
10	274.911	312.794	0	5.57607	2.32086	7.2861	27.9431	123.29	31.0203
11	273.519	311.742	0	6.1923	2.55098	7.89656	27.8749	108.974	23.728
12	273.248	311.622	0	6.18339	2.13857	5.9911	20.4907	82.401	1.00291
13	273.354	311.637	0	5.52593	1.96618	4.79659	13.4205	42.4454	9.34071
14	274.313	312.222	0	6.61244	2.23202	6.12889	19.093	65.5405	9.38729
15	275.519	312.745	0	7.26213	2.53396	7.96861	28.5198	112.251	4.89252
16	276.51	313.052	0	5.55657	2.40616	7.56799	28.1535	117.985	1.94802
17	277.34	312.758	0	5.38477	2.25276	6.34275	20.4701	73.5137	0.094196
18	277.286	313.68	0	6.33705	2.63333	8.77811	33.654	141.907	2.46787
19	278.649	313.57	0	6.61882	2.71997	9.28896	36.3171	155.795	7.12572
20	275.734	312.5	0	4.99182	2.01564	5.11	14.7847	47.3753	1.52721
21	274.677	312.53	0	4.93649	2.12244	5.77783	18.5695	68.405	1.74161
22	274.492	312.749	0	6.7526	2.2275	6.1608	19.4036	67.5562	2.82399
23	274.247	312.178	0	5.78714	2.1599	5.69839	16.8331	54.1684	0.005297
24	273.417	311.686	0	4.57956	2.22863	6.07318	19.118	68.6006	20.6595
25	273.374	311.806	0	5.4661	2.05754	5.40345	16.8904	61.6653	1.96996
26	273.391	312.012	0	5.53483	2.39664	7.4853	27.9281	118.623	1.44469
27	273.162	311.575	0	5.74197	2.35034	6.96063	23.7064	89.6004	3.3543
28	273.327	312.072	0	5.85485	2.47191	7.60787	27.0026	106.857	14.8055
29	273.564	311.524	0	5.31011	2.15829	6.26324	22.2235	91.8349	0.543337
30	273.455	310.98	0	5.42452	2.52729	8.51825	34.2496	154.302	13.766
31	273.923	312.358	0	5.5539	2.61506	8.68778	33.2757	140.817	30.902
32	274.541	311.708	0	5.94414	2.28402	6.85297	24.7688	102.95	16.3921
33	273.984	311.543	0	5.40752	2.18197	6.35174	22.3424	90.5472	9.10523
34	274.46	311.981	0	5.55351	2.67176	8.98811	34.7626	148.008	15.6377
35	274.074	312.458	0	5.83652	2.34851	7.09519	25.3541	103.081	2.99325
36	274.845	312.308	0	6.45987	2.93025	10.4556	42.1956	185.657	27.0704
37	275.59	312.127	0	5.77374	2.54037	8.35479	32.3935	140.921	8.27401
38	274.363	310.972	0	4.83656	2.48318	8.13975	31.6485	138.335	33.3618
39	274.326	311.639	0	7.63593	2.63271	8.80266	34.0498	145.931	7.67724
40	273.578	311.312	0	6.44375	2.3816	7.39879	27.211	113.054	1.58596
41	274.44	311.337	0	7.50697	2.7027	9.21598	35.9926	154.036	0.051301
42	274.794	311.66	0	6.21238	2.46583	7.95562	30.4569	131.71	4.74854
43	274.003	311.635	0	6.70336	2.40007	7.32024	25.9459	102.714	5.23576
44	273.203	310.447	0	6.95774	3.17335	12.136	51.2585	230.927	10.8909
45	273.516	310.392	0	7.30408	2.82835	10.1108	41.407	185.29	26.1221
46	274.147	311.887	0	5.89275	2.18159	6.00199	19.1909	69.3755	0.399635
47	273.354	310.059	0	6.79711	2.94192	10.8043	45.0416	203.876	19.8493
48	274.059	310.261	0	7.68713	2.82803	9.99116	40.3029	177.895	14.6059
49	273.476	310.267	0	5.92988	2.80131	10.0695	41.7919	190.53	13.1415
50	273.865	311.609	0	6.85876	2.66664	9.15054	36.3132	158.754	20.8688
51	273.73	311.119	0	5.90275	2.35632	7.09527	24.8425	97.1179	8.60023
52	274.579	310.571	0	7.81262	2.90854	10.5872	43.803	197.199	9.20501
53	273.909	310.752	0	7.01389	2.80143	10.0033	40.967	183.389	22.9295
54	273.354	310.186	0	6.0403	2.69169	9.5249	39.3816	179.703	34.2705
55	275.419	310.978	0	7.75129	2.61477	8.68813	33.329	141.151	7.77187
56	274.079	311.318	0	6.59247	2.58561	8.87567	36.5639	169.647	8.1356
57	274.216	311.111	0	6.19809	2.49848	8.2751	32.6754	145.449	1.45632
58	273.754	310.764	0	7.3827	2.6802	9.11823	35.6388	152.88	6.8502
59	273.983	311.044	0	5.35591	2.37787	7.26002	25.8244	102.708	21.2355
%%	Trajectory	28
%%	frame	x	(pixel)	y	(pixel)	z	(pixel)	m0	m1	m2	m3	m4	s
0	365.361	322.038	0	5.29182	2.61529	8.7687	34.4507	151.589	64.2733
1	366.107	323.214	0	5.0541	2.69316	9.42035	38.6477	175.301	72.26
2	365.496	322.103	0	5.08438	2.4933	7.9362	29.4381	121.593	27.0798
3	365.62	322.723	0	4.80355	2.50243	7.97954	29.51	121.335	38.0781
4	365.098	323.112	0	4.93425	2.60489	8.35374	30.2593	119.605	46.6033
5	366.244	322.741	0	6.67545	2.65255	8.52191	30.846	121.899	16.2917
6	367.174	323.914	0	7.58039	2.44314	7.5066	26.6113	104.774	1.02395
7	366.175	323.578	0	6.67672	2.47966	7.36925	24.7069	91.2898	20.61
8	366.861	324.47	0	5.29395	2.48411	7.71613	27.7248	111.171	12.4197
9	367.322	323.611	0	6.79942	2.51401	7.64355	26.0696	96.7013	8.35889
10	367.786	324.634	0	6.88498	2.55183	8.08316	29.1646	115.661	0.660494
11	366.641	323.732	0	6.09691	2.69349	8.83075	32.8719	134.225	16.2641
12	367.43	324.54	0	5.88405	2.55651	8.3113	31.0932	127.909	11.547
13	367.079	324.49	0	6.41509	2.72196	9.0384	33.8912	138.811	6.13143
14	367.146	324.5	0	6.49783	2.51509	7.7005	26.7756	102.711	1.02325
15	367.187	324.049	0	5.48961	2.24984	6.43903	21.3338	78.9315	3.18421
16	367.415	323.152	0	4.76503	2.55558	8.822	36.3018	166.591	42.0764
17	365.884	322.703	0	6.15287	2.56783	8.78135	35.3798	158.268	7.90382
18	365.978	323.097	0	5.26659	2.38558	7.06627	24.0359	90.9049	39.711
19	366.101	322.706	0	6.91714	2.35309	7.06142	24.9544	100.081	19.0437
20	365.506	322.764	0	8.3649	2.72723	9.45719	37.6377	164.072	0.667059
21	365.263	322.451	0	5.97313	2.76458	9.6788	38.5753	167.262	5.20244
22	365.613	321.622	0	6.21076	2.72098	9.50112	38.4573	171.717	4.91194
23	366.015	322.67	0	6.0738	2.39199	7.27133	25.6937	101.607	12.8041
24	366.343	323.787	0	5.72427	2.6117	8.68802	33.6475	145.069	19.556
25	366.827	323.588	0	5.57696	2.56367	7.9111	27.3185	102.632	8.96761
26	366.534	322.703	0	6.39542	2.58618	8.56185	32.5319	135.473	5.20044
27	366.374	323.371	0	5.27575	2.65698	8.89531	34.2883	145.873	31.5804
28	366.711	324.019	0	4.82663	2.43776	7.46424	26.0743	99.8785	21.9708
29	366.623	323.116	0	6.54788	2.60161	8.53504	32.0831	132.467	1.73304
30	365.841	323.322	0	6.08041	2.61388	8.47993	31.5553	130.03	4.60735
31	366.275	323.31	0	5.66737	2.69314	9.13937	35.6017	152.392	17.5125
32	366.21	323.2	0	4.47248	2.33086	6.89372	23.7473	91.9692	31.9758
33	365.177	323.351	0	5.14371	2.54828	8.3965	32.3603	138.768	41.8718
34	365.698	322.713	0	4.6734	2.24281	6.2232	19.6548	68.5936	13.7139
35	364.544	321.668	0	5.35701	2.45724	7.56925	26.6925	103.636	19.4994
36	365.043	322.041	0	5.8706	2.48779	7.94398	29.5146	121.84	2.96975
37	364.082	321.979	0	4.33711	2.32394	7.38098	28.2655	122.53	27.7951
38	365.187	321.653	0	5.83575	2.7254	9.08159	34.0769	139.249	10.819
39	363.817	321.015	0	5.17014	2.58175	8.19283	29.5307	116.836	16.7406
40	363.447	321.338	0	5.34403	2.55004	8.50379	32.9654	141.288	27.8542
41	363.385	321.523	0	4.78881	2.1551	5.93396	19.5028	74.6928	16.7976
42	362.211	319.831	0	4.56041	2.87009	10.0307	39.5806	170.139	46.3692
43	362.858	320.348	0	4.52602	2.95429	10.7802	44.1979	195.499	43.4013
44	363.379	321.156	0	4.78064	2.38658	7.4229	27.3326	113.72	41.377
45	362.642	320.44	0	5.68613	3.34515	12.9315	54.4872	243.942	68.3795
46	363.615	320.925	0	5.49862	2.35824	6.93765	23.4661	88.3347	9.17999
47	362.978	321.229	0	5.87482	2.8091	10.0041	40.7122	180.691	45.7239
48	363.313	320.431	0	6.64559	3.02548	11.862	52.9159	253.984	33.6227
49	364.28	321.599	0	6.56154	2.97428	10.6254	42.4964	183.948	17.4522
50	363.429	319.799	0	6.44098	3.19303	12.1676	51.4472	233.525	10.9918
51	362.035	319.563	0	5.60114	2.57468	8.88566	36.3578	165.432	57.1739
52	362.999	319.994	0	5.06623	2.46331	7.80021	28.6252	116.437	34.3371
53	361.787	319.697	0	6.2036	2.93174	10.601	43.3608	192.733	6.87371
54	361.78	319.931	0	6.31806	2.75445	9.56109	37.764	162.448	22.963
55	360.696	318.813	0	5.684	2.96747	11.2564	48.3516	223.743	41.6232
56	360.712	318.788	0	6.44251	2.95349	10.5293	42.0867	181.957	26.333
57	361.532	319.329	0	6.25418	3.02316	11.3619	47.9475	217.489	30.3382
58	361.009	318.672	0	5.43337	3.04307	11.6561	50.3511	234.179	43.2405
59	359.975	318.528	0	5.47366	2.5935	8.45227	31.7474	132.066	3.03062
%%	Trajectory	30
%%	frame	x	(pixel)	y	(pixel)	z	(pixel)	m0	m1	m2	m3	m4	s
0	297.535	328.229	0	6.62768	2.79952	9.47128	35.8662	147.288	9.77732
1	298.367	328.189	0	5.18427	2.98484	11.3086	48.7379	227.377	46.1133
2	297.751	328.456	0	6.08725	2.85999	10.2989	41.986	185.351	49.2284
3	296.868	327.718	0	5.12419	2.57975	8.73386	34.6277	152.248	28.629
4	297.931	328.17	0	5.18933	3.01291	11.3482	48.0328	218.578	9.10469
5	295.468	326.851	0	6.23792	2.95495	10.9425	46.1515	211.592	28.0045
6	296	328.008	0	5.61326	3.10758	11.7581	49.7066	225.926	17.7679
8	304.675	334.902	0	3.41557	2.61553	9.2487	38.5399	177.278	64.3132
9	310.743	329.078	0	2.47438	2.63903	10.1004	45.8332	226.229	44.464
11	305.962	336.32	0	4.30384	3.77057	16.2504	75.623	369.915	9.91832
%%	Trajectory	34
%%	frame	x	(pixel)	y	(pixel)	z	(pixel)	m0	m1	m2	m3	m4	s
0	372.305	336.352	0	5.75495	2.88588	9.98104	38.6105	161.727	32.0127
1	373.643	337.054	0	6.02383	3.03489	11.4325	48.8167	226.005	17.8121
2	372.494	336.805	0	6.3724	2.97126	10.6873	43.0366	187.149	11.0799
4	387.353	347.496	0	5.11899	2.85083	10.1058	41.0372	183.406	56.7544
5	387.933	348.375	0	5.62879	3.17429	12.2767	52.6022	240.669	41.503
6	388.243	347.94	0	5.3434	2.25156	6.48344	22.0072	85.1985	16.5225
8	387.772	347.367	0	5.72393	2.77753	9.67474	38.4493	166.772	16.0569
9	387.682	347.793	0	5.16519	2.98413	10.9498	45.0526	199.886	65.5783
10	387.727	348.26	0	5.18757	2.75134	9.7754	40.6896	187.408	75.6191
11	386.8	347.702	0	4.33036	2.47541	7.98143	30.2431	128.048	46.5921
12	388.446	348.326	0	4.74991	2.97519	11.0655	46.2713	208.115	79.2657
13	388.282	348.243	0	5.02798	2.6361	9.39392	39.2838	180.766	46.6765
15	384.602	347.699	0	4.12279	2.53186	8.26816	31.8762	138.756	40.2079
17	384.862	346.23	0	3.63847	2.74051	9.99829	42.5274	198.405	60.29
18	383.034	344.068	0	2.54599	2.88405	11.3203	51.041	248.301	26.8786
20	378.104	357.384	0	2.96306	3.09331	12.5313	57.6859	284.303	2.402
%%	Trajectory	37
%%	frame	x	(pixel)	y	(pixel)	z	(pixel)	m0	m1	m2	m3	m4	s
0	317.997	378.66	0	4.86553	2.09057	6.03691	21.5993	90.1572	13.9566
1	317.771	378.714	0	5.00847	2.52701	8.38791	32.3765	137.708	34.8696
2	318.003	378.009	0	4.90546	2.18293	6.18194	20.6725	78.5602	22.6068
3	317.866	378.203	0	4.13221	2.20947	6.47092	22.7199	90.9423	9.46364
4	317.216	378.529	0	5.69614	2.15989	5.86526	18.6692	68.1872	0.637904
5	318.048	379.109	0	4.80151	2.18537	6.34998	22.2351	89.4872	44.8981
6	318.095	378.805	0	4.75935	2.13493	5.89972	19.3589	72.949	32.7541
7	317.573	377.985	0	4.81162	2.10633	5.54197	16.8248	57.5977	10.2919
8	317.978	378.255	0	4.56535	2.16285	6.28918	22.0206	88.1538	1.41187
9	318.172	377.712	0	5.00604	2.40761	7.4909	27.3412	111.686	17.3222
10	317.944	378.131	0	5.41677	2.30777	7.06559	25.9142	108.129	29.4653
11	317.817	378.438	0	4.01343	2.30356	7.29209	28.4303	127.424	36.4273
12	317.907	378.274	0	4.17256	1.94349	4.79664	13.6677	43.6627	0.150062
13	317.961	378.671	0	5.28008	1.99216	5.0773	14.9754	49.5044	14.9451
14	318.206	378.265	0	5.82207	2.27074	6.42525	21.0257	77.4425	11.9836
15	317.978	378.991	0	4.15188	2.64428	9.19283	37.3324	167.23	59.1677
16	317.313	378.379	0	4.97144	1.85258	4.67061	15.0444	60.1541	0
17	317.665	378.404	0	3.81188	2.65288	9.27198	37.8176	169.738	100.247
18	317.77	378.41	0	4.04085	1.97629	5.36255	18.2492	74.1764	0.748143
19	316.845	378.298	0	4.27786	2.25826	6.35042	20.4394	73.0031	21.4771
20	317.794	378.082	0	3.92341	2.07276	5.51609	17.173	60.215	3.80691
21	317.435	378.527	0	4.1224	2.18501	6.24045	20.8586	78.0238	15.1658
22	318.375	378.222	0	4.32225	2.0363	5.25621	15.8196	53.8429	11.2603
23	317.347	378.245	0	4.47487	1.99052	5.05733	15.2681	53.8031	2.44305
24	318.258	377.289	0	4.83013	2.46068	7.73333	28.0763	112.741	38.3152
25	317.695	377.474	0	4.93176	2.16564	5.95832	18.8665	66.1864	12.7882
26	316.784	378.263	0	5.15572	2.32118	6.80033	22.8662	84.7628	4.47961
27	318.35	378.483	0	4.67074	2.05229	5.45345	17.0273	60.413	0.66593
28	318.232	378.255	0	3.90328	1.93849	4.71552	13.1856	41.5386	13.4237
29	317.738	377.969	0	4.18324	2.20515	6.61095	24.2969	103.525	21.8398
30	318.09	378.628	0	3.87588	2.33224	7.57761	29.8679	133.023	68.3897
31	317.515	377.931	0	4.28819	2.25979	6.65545	23.2641	92.3964	47.6265
33	318.204	378.988	0	4.56262	2.21608	6.95203	27.0385	120.887	32.1456
34	318.608	378.105	0	4.27732	2.3206	6.68538	21.8506	78.3717	33.1586
35	318.305	378.026	0	4.77519	2.31168	7.14384	26.6018	112.78	21.6109
36	317.205	378.398	0	3.44478	2.12592	6.37436	24.0044	105.34	31.6851
37	317.007	379.339	0	4.0026	2.56557	8.18923	30.2157	123.958	93.9301
38	317.905	378.538	0	3.87788	2.40283	7.56656	28.1702	117.876	92.0139
39	317.717	378.583	0	3.7719	2.21414	6.31186	21.2321	81.495	18.7286
40	317.642	378.07	0	4.42481	2.20719	6.22305	20.3118	73.9182	8.43356
41	317.812	378.104	0	4.53807	1.99592	4.96583	14.3369	47.534	0.177081
42	317.949	378.218	0	4.91948	2.29455	7.00402	25.6663	107.412	20.7595
43	318.658	378.165	0	4.99958	2.11168	5.96145	20.2815	79.2372	5.68945
44	317.989	378.268	0	5.05782	2.16633	6.11346	20.6994	81.1677	0.45115
45	318.069	378.289	0	4.85308	1.97744	4.84863	13.3913	40.3227	0.174251
46	318.302	378.197	0	4.38068	2.08641	5.66443	18.2688	67.6618	2.12851
47	317.998	378.601	0	4.11675	2.6496	9.15776	36.8693	163.971	93.5374
48	317.394	378.169	0	3.62083	2.51271	8.04298	29.9889	124.779	61.4896
49	317.271	378.292	0	4.63779	2.23238	6.63644	23.5408	94.7636	17.5901
50	317.167	377.73	0	4.15993	2.229	6.71926	24.4968	102.106	46.5329
51	317.666	377.999	0	4.63889	2.4286	7.37867	25.6233	97.9273	9.816
52	317.884	378.587	0	4.16651	2.12578	5.72149	18.0093	64.3672	0.856827
53	317.995	377.918	0	5.43096	2.26321	6.3197	19.9666	69.2042	14.2798
54	317.52	378.033	0	3.57949	2.08309	5.64014	18.2786	68.6382	14.1966
55	318.022	378.507	0	3.66889	2.25906	7.1808	28.2608	127.982	75.2547
56	317.774	378.286	0	4.63694	2.28079	6.67053	22.6561	85.7406	12.2226
57	317.76	378.019	0	5.07216	2.11585	5.70004	17.8634	63.2269	25.2069
58	317.767	377.959	0	3.86699	2.14494	6.1536	21.3859	85.8101	29.0425
59	317.372	377.479	0	4.11456	2.26754	7.04444	26.6509	115.333	41.2462
%%	Trajectory	38
%%	frame	x	(pixel)	y	(pixel)	z	(pixel)	m0	m1	m2	m3	m4	s
0	354.544	398.236	0	3.33746	2.39427	7.41841	27.1905	112.638	54.3097
1	355.909	398.979	0	3.28492	2.02472	5.89059	21.9865	97.2284	56.6214
2	355.729	397.712	0	4.52389	2.20549	6.17215	20.4613	78.3043	27.2716
3	355.027	399.023	0	4.09078	2.4522	8.19776	32.6233	144.932	41.5763
4	355.753	398.26	0	2.54012	1.99021	5.19856	16.4069	60.6065	2.85005
5	356.148	398.704	0	3.5488	2.27593	6.66737	23.0016	89.9814	37.2296
6	356.278	399.405	0	3.36543	2.48835	7.89331	29.0721	119.434	50.9742
7	356.209	398.421	0	3.3977	2.44695	7.9602	30.8242	134.27	81.1116
9	355.543	399.711	0	2.88867	1.92959	4.95119	15.8958	61.91	0.288904
10	355.211	399.706	0	4.10548	2.3667	7.01521	23.9461	91.1827	28.6622
11	354.449	399.634	0	2.74801	2.30463	7.17255	27.0292	116.554	47.6762
13	354.122	400.553	0	3.77665	3.23294	12.3867	52.2113	234.66	35.3558
14	354.995	398.931	0	4.37838	2.57206	8.4899	32.3655	136.478	59.8802
15	355.174	398.73	0	4.02611	2.81812	10.2824	43.1165	197.386	46.6174
16	355.975	400.401	0	3.40023	2.94076	11.4825	50.8828	241.811	22.9734
17	355.589	399.01	0	3.9474	2.14	5.73711	17.5437	59.2372	3.70356
18	355.568	399.548	0	3.8024	2.15954	6.30116	22.481	93.1635	4.88818
19	355.638	398.864	0	3.69882	2.77309	10.3968	45.6066	218.916	66.4264
20	355.597	400.149	0	3.68613	2.69585	9.64264	40.0366	181.415	90.3332
21	355.646	399.024	0	3.22525	2.50264	8.98184	39.1611	189.331	61.62
23	355.882	398.522	0	3.95858	2.49779	8.58236	35.5575	165.623	45.7166
25	356.008	398.995	0	2.94503	2.23844	7.07948	27.5584	122.789	43.5719
26	355.502	399.435	0	3.9937	2.45129	7.69696	28.3539	117.639	52.1006
27	355.735	399.142	0	4.06061	2.72066	9.85142	41.7185	194.205	71.4532
28	355.343	399.557	0	3.88386	2.63018	9.03115	36.1382	159.908	90.4415
29	354.985	399.994	0	3.70737	2.71999	9.64104	39.4687	176.89	100.373
31	355.02	397.957	0	3.16432	2.24536	6.64526	23.371	93.3264	23.5567
32	354.017	398.583	0	3.18571	2.50494	8.44641	34.0556	153.759	42.9747
33	355.895	399.554	0	4.5246	2.0222	5.18309	15.4684	52.4937	5.70792
34	356.075	398.98	0	3.73956	2.33858	7.62096	30.2216	135.44	53.753
35	355.155	399.97	0	3.63296	2.52543	8.95106	38.2694	182.012	54.688
37	374.974	400.047	0	1.89659	2.08578	6.18478	22.438	93.3561	1.2118
39	384.315	403.568	0	2.7033	2.38961	7.40592	27.3121	114.216	88.9978
%%	Trajectory	39
%%	frame	x	(pixel)	y	(pixel)	z	(pixel)	m0	m1	m2	m3	m4	s
0	311.705	401.235	0	4.28351	1.89082	4.85604	15.4649	58.6994	0.290096
1	311.849	401.367	0	3.89769	2.53996	8.31015	31.7349	135.087	25.5946
2	311.51	401.78	0	4.17164	2.28449	6.91389	25.0049	102.546	29.2411
4	312.703	400.302	0	3.21566	2.36797	7.43365	27.9514	119.215	61.8675
5	312.118	401.201	0	3.93844	2.12855	5.97562	20.325	80.6618	20.4102
6	312.77	401.445	0	4.47064	2.20285	6.31034	21.2639	81.0444	50.0263
8	311.354	401.356	0	3.72591	2.28209	6.98742	25.9968	111.289	78.4812
9	312.498	401.423	0	3.97582	2.65891	8.84532	33.9141	144.031	96.8192
10	312.624	401.48	0	3.35469	2.27348	7.43281	30.7595	146.915	51.7385
11	311.605	400.757	0	3.48036	2.04801	5.7184	19.5651	77.8183	47.1732
12	313.474	401.066	0	3.51153	2.54623	8.46358	33.0525	143.912	121.657
13	311.815	400.69	0	3.93242	2.46028	7.79283	29.2348	124.303	92.6767
14	311.423	401.152	0	3.47761	2.29598	7.24188	27.7098	120.583	71.759
15	312.232	401.489	0	3.85411	2.31368	6.74594	22.8088	86.5484	42.2307
16	312.08	401.682	0	3.71173	2.24726	6.75723	24.4991	101.61	66.3026
17	311.911	401.916	0	4.05358	2.44705	7.66097	27.634	110.207	34.8951
18	311.546	400.757	0	4.17059	2.58124	8.47615	32.1076	134.51	55.101
20	312.95	401.605	0	3.85983	2.39594	7.46814	27.237	111.172	60.2263
21	312.069	400.761	0	4.11426	2.53207	8.41536	32.7233	141.553	77.7732
22	310.672	400.954	0	4.46103	2.71496	9.52997	38.5821	171.39	62.7633
24	311.595	401.719	0	4.307	2.43065	7.57234	27.3556	109.638	51.6505
25	311.954	400.904	0	4.25247	2.29041	7.14898	27.016	116.338	12.0921
26	312.125	401.134	0	2.78528	2.1418	6.14677	21.5307	88.0817	33.5431
27	311.595	401.502	0	3.67952	2.28462	6.68887	22.9735	89.1657	23.1001
28	312.504	400.439	0	4.2256	2.15111	6.14426	21.2064	84.6054	3.55718
29	311.928	400.886	0	3.47039	2.27043	7.12824	27.5983	123.191	77.1429
30	312.431	400.493	0	4.01106	2.50576	8.12382	30.6533	128.404	95.434
31	311.64	400.323	0	3.49867	2.4324	7.9512	31.4936	141.773	34.2417
33	312.587	400.137	0	2.98115	2.33984	7.5416	29.8806	135.337	40.5818
%%	Trajectory	41
%%	frame	x	(pixel)	y	(pixel)	z	(pixel)	m0	m1	m2	m3	m4	s
0	660.567	417.801	0	5.3624	2.60314	8.56956	32.6313	137.789	55.4583
1	660.221	418.124	0	4.72637	2.63178	9.36232	39.6292	186.212	72.0436
2	659.9	417.818	0	4.09301	2.87505	10.9095	47.7737	227.322	81.1495
3	660.443	417.799	0	4.0612	2.65725	9.2076	37.2622	166.764	47.7273
4	660.569	416.421	0	4.0984	2.70567	9.70359	40.6489	187.214	70.1388
5	659.851	417.511	0	6.0611	2.61027	8.19132	28.9486	112.069	12.2155
6	659.674	417.234	0	4.67389	2.17618	6.13654	20.3511	76.4764	47.3458
7	659.832	417.406	0	5.43114	2.67251	8.87491	33.3667	136.498	39.7013
8	660.032	418.098	0	4.47227	2.77954	9.81905	39.5342	173.933	56.5543
9	659.598	416.675	0	4.26041	2.57592	8.72273	35.1076	158.754	92.1138
10	659.563	417.902	0	4.4615	2.38378	7.60964	29.3233	129.028	19.2064
11	659.743	417.304	0	5.18492	2.10501	5.71168	18.24	66.4246	1.06367
12	660.422	416.971	0	4.42359	2.45909	8.12923	31.7663	138.377	72.0138
13	660.297	417.002	0	5.36222	2.11111	5.474	15.9773	50.8957	8.50679
14	660.052	417.565	0	4.16703	2.024	5.53703	18.7408	75.2123	2.63404
15	659.578	417.477	0	3.91909	2.43288	7.50948	27.079	109.523	33.2351
16	659.994	416.948	0	5.40157	2.65099	9.04819	35.3292	150.28	25.4679
18	660.449	418.039	0	4.50032	2.27176	6.55492	22.18	85.1884	21.9011
19	660.501	417.556	0	5.44603	2.39797	7.13771	24.584	94.8201	0.952477
20	660.297	416.876	0	4.53708	2.40907	7.64664	28.8112	122.351	68.6978
21	660.292	418.276	0	5.94338	2.23763	6.30121	20.4258	73.608	2.44513
22	659.968	417.811	0	6.03695	2.54941	8.23408	30.6747	126.618	1.06751
23	660.095	417.96	0	5.69919	2.36762	7.13978	24.885	96.2282	12.7384
24	660.3	418.16	0	4.87542	2.26368	6.14208	18.7891	63.4966	15.0424
25	660.204	418.471	0	4.42639	2.73965	9.31379	36.1965	155.139	64.9808
26	659.828	417.263	0	3.95853	2.5576	8.48285	33.1544	145.021	85.4334
27	659.996	417.51	0	3.87998	2.10449	5.6048	17.2947	59.8343	9.81569
28	659.535	417.556	0	4.61501	2.5547	8.24425	30.7753	127.892	50.7002
29	659.985	417.168	0	4.58887	2.30201	6.88992	24.4637	98.855	16.8116
30	658.303	416.547	0	5.98316	3.09928	11.6471	48.5354	216.477	16.5671
31	659.129	417.226	0	4.60756	2.78609	9.73481	39.1747	174.189	101.559
32	659.505	417.488	0	5.44342	2.65567	8.76721	33.2529	139.234	46.0397
33	659.798	417.244	0	6.53491	2.74346	9.60473	38.5023	168.727	46.8692
34	659.325	418.04	0	6.70107	2.92244	10.4485	41.8823	181.408	10.4613
35	659.704	417.179	0	4.82252	2.24824	6.59864	23.2573	94.2596	4.71262
36	659.595	417.454	0	5.69759	2.58658	8.54079	32.5809	137.301	7.94247
37	659.971	417.732	0	4.55927	2.97317	11.0225	46.1405	209.298	45.5376
38	659.021	417.698	0	5.73757	2.44386	7.44489	25.8413	98.6288	16.1856
39	659.05	417.556	0	5.56208	2.36424	6.96185	23.4645	87.5283	11.912
40	658.671	417.295	0	5.06382	2.57193	8.0175	28.2687	109.719	31.9851
41	659.01	417.542	0	5.15049	2.77573	9.75994	39.1725	171.209	60.4329
42	659.796	417.196	0	4.83119	2.21975	6.03543	18.5411	62.3839	7.54271
43	658.638	418.32	0	5.44325	2.54773	8.04658	29.0518	115.579	37.6655
44	659.041	417.667	0	5.89981	2.36063	7.09637	24.7215	95.8849	12.568
45	659.044	417.697	0	5.02445	2.60478	8.41902	30.7979	122.734	49.4125
46	658.402	417.792	0	6.14137	2.65375	8.41444	29.7277	113.787	7.22913
47	660.005	417.67	0	5.33125	2.65973	9.21222	37.0229	163.911	32.0374
48	659.711	418.334	0	5.14204	2.68116	8.90686	33.6402	139.196	8.75469
49	659.218	417.809	0	5.43701	2.51512	8.16906	31.0226	131.65	39.9833
50	659.382	417.247	0	4.87836	2.76659	9.85965	40.5932	183.607	35.4584
51	658.418	417.957	0	5.43834	2.46048	7.76796	28.444	115.602	15.495
52	659.138	417.546	0	5.44655	2.5029	7.8548	28.3253	112.838	33.7421
53	660.064	417.681	0	5.3776	2.29497	6.53624	20.9789	73.2809	19.5189
54	659.521	417.062	0	5.37505	2.32815	6.69721	22.0615	80.7939	3.73139
55	658.612	417.653	0	4.48739	2.24138	6.21309	19.9076	71.8769	18.9314
56	659.539	417.475	0	6.35871	2.39791	7.16495	24.528	92.8098	6.34659
57	658.946	417.824	0	5.71772	2.32846	6.93041	23.9145	92.0018	2.3693
58	659.231	417.496	0	5.22517	2.55913	8.50346	32.8632	140.661	42.4979
59	658.895	417.276	0	5.01898	2.30427	6.83248	23.8273	93.8089	54.6363
%%	Trajectory	44
%%	frame	x	(pixel)	y	(pixel)	z	(pixel)	m0	m1	m2	m3	m4	s
0	721.376	448.72	0	4.19482	2.39376	7.25432	25.4214	99.3476	26.4437
1	721.142	449.854	0	4.24345	2.17895	6.24964	21.3355	83.0433	27.9744
2	721.462	449.737	0	3.82534	2.2396	6.36709	20.9484	77.0055	38.9821
3	721.408	449.819	0	4.79849	2.05409	5.3122	15.8418	53.1012	0.469512
4	721.559	449.41	0	4.78233	2.17646	6.01708	19.2253	68.3046	6.43707
5	721.451	449.163	0	4.22058	2.26553	6.67508	23.4904	94.7635	28.616
6	721.473	449.782	0	4.34085	2.15664	5.96069	19.337	71.3461	33.4603
7	721.356	449.696	0	4.49098	2.70141	8.98627	33.5098	135.17	62.5093
8	721.299	449.902	0	4.16105	2.34133	7.40859	28.3956	124.233	54.3555
9	720.782	450.387	0	4.82253	2.47627	7.84591	29.0063	119.78	42.69
10	721.015	451.223	0	3.75449	2.13718	5.69038	17.4552	59.8404	17.5382
11	721.507	450.721	0	4.09845	2.43148	7.67438	28.2602	115.794	52.5114
12	720.66	451.585	0	4.58244	2.24943	6.47884	21.6826	81.1785	18.2478
13	720.552	452.658	0	4.85639	2.18776	6.6644	25.1493	109.41	28.618
14	719.925	453.137	0	3.60073	2.36917	7.19524	25.4312	100.037	67.5486
15	720.253	452.001	0	3.88999	2.17044	5.94535	18.9699	68.3686	24.3315
16	720.009	452.698	0	3.48483	2.40295	7.58097	28.3595	119.773	46.9695
18	719.144	453.414	0	5.34578	2.38518	7.67982	29.5845	128.111	18.5529
19	719.268	453.071	0	4.00807	2.79064	9.57166	37.198	157.667	60.5616
20	719.681	453.583	0	4.46314	2.36937	7.20107	25.4542	100.396	53.5897
21	719.498	453.572	0	4.66496	2.23248	6.42348	21.7078	82.9287	8.33564
23	719.84	452.98	0	4.14093	2.30385	7.04983	25.5924	104.653	50.2444
24	719.562	454.294	0	4.34902	2.29766	6.53665	21.5273	80.1434	29.7824
25	718.991	454.697	0	4.42487	2.50486	8.25027	32.4381	144.028	42.8183
26	719.414	455.348	0	2.85387	2.38694	7.31337	25.5847	97.8409	51.1693
27	719.194	454.379	0	4.8452	2.34811	7.21856	26.1986	107.131	8.93117
28	718.36	454.904	0	4.33111	2.65093	8.97394	35.1872	152.223	103.565
29	719.595	453.599	0	4.00908	2.93521	10.4138	41.6932	181.485	101.281
30	720.146	454.624	0	3.87642	2.48179	7.79838	28.5692	117.295	88.6765
31	719.791	455.33	0	3.17197	2.17666	5.82198	17.6542	59.1383	16.4903
32	719.908	455.362	0	3.81194	2.15406	6.00698	19.8953	75.5556	31.2967
33	719.686	456.288	0	4.53453	2.29146	6.48287	21.073	76.5909	38.3766
34	719.966	455.597	0	4.1424	2.28649	7.25486	28.3182	126.602	60.6333
35	720.138	455.511	0	4.38383	2.4567	7.7889	29.0012	121.09	82.4564
36	719.614	456.225	0	3.47971	2.2027	6.31187	21.3879	82.4268	30.0425
37	719.88	455.638	0	4.5367	2.22095	6.37513	21.7934	85.3952	4.29913
38	719.848	455.365	0	3.01501	2.28963	6.80044	24.0911	97.755	83.3799
39	719.984	454.48	0	4.00703	2.31137	6.72588	22.4115	82.3773	19.6824
40	719.944	454.654	0	3.91261	2.27657	6.67593	22.9725	89.2963	39.6711
41	720.163	454.479	0	4.81832	2.17737	5.97065	19.0091	68.1678	16.9314
42	719.276	454.96	0	4.53899	2.07723	5.71031	18.7123	70.1264	6.43012
43	719.638	454.894	0	4.43557	2.35659	7.06757	24.575	95.2492	50.2221
44	719.645	454.235	0	3.77202	2.36547	7.48371	28.0296	117.488	64.2076
45	718.918	454.987	0	3.25741	2.2839	7.07295	26.0918	108.228	60.1498
46	718.735	454.471	0	4.61683	2.3061	6.84329	23.8784	94.2314	17.1013
47	719.598	454.74	0	4.50018	2.27995	6.81264	24.1227	96.883	33.2098
48	718.797	455.273	0	4.14706	2.05993	5.25417	15.0714	47.1374	15.4488
49	719.211	454.353	0	3.76427	2.15494	6.07187	20.225	76.3577	9.94932
50	719.156	454.68	0	4.11497	1.99149	5.0341	15.0659	52.9289	1.55191
51	719.128	454.547	0	4.89922	2.10644	5.49108	16.2798	53.2296	13.4243
52	718.697	455.247	0	4.18335	2.4148	7.781	29.7602	127.726	59.7438
53	719.486	453.84	0	4.37669	2.63822	8.74336	32.9827	136.06	64.7014
54	718.976	454.967	0	4.61209	2.40882	7.46854	27.0638	109.92	39.4451
55	719.447	453.545	0	3.83427	2.3361	7.32103	27.589	117.985	69.7761
56	718.853	454.115	0	4.32834	2.19741	6.25656	21.2708	83.2353	21.6236
58	719.104	452.384	0	3.67855	2.46518	7.99453	30.2371	126.416	74.897
59	719.691	452.273	0	4.80572	2.24481	6.76941	24.6201	102.486	61.8985
%%	Trajectory	45
%%	frame	x	(pixel)	y	(pixel)	z	(pixel)	m0	m1	m2	m3	m4	s
0	13.2921	457.627	0	11.0792	2.81959	9.74596	38.0012	161.135	15.9155
1	13.4685	457.299	0	10.6928	3.2083	12.4099	53.054	241.894	0.669715
2	13.2225	456.706	0	11.3059	3.10987	11.8194	50.2217	229.536	0.000533
3	13.44	457.494	0	10.5696	2.85019	9.95721	39.1319	166.665	15.9155
4	13.2202	457.018	0	11.3461	3.17817	12.1255	51.3459	233.103	0.680083
5	13.0257	457.161	0	11.1214	2.90823	10.6038	44.0578	199.503	0
6	13.6286	457.293	0	10.4064	3.019	11.0508	45.1883	199.086	0.168194
7	13.3325	457.214	0	9.74535	3.18298	12.2259	52.3473	240.786	0.000192
8	12.9451	457.625	0	11.8907	3.15963	11.8857	49.6153	222.357	0
9	13.4736	457.297	0	9.94893	3.01286	11.2696	47.5735	217.159	15.1812
10	13.3459	457.384	0	11.0814	2.83643	9.90939	39.2011	168.977	1e-06
11	13.5472	457.727	0	10.2257	2.83553	9.78783	38.0093	160.579	1e-06
12	13.3628	456.917	0	10.8123	2.97148	10.8786	44.8853	200.615	0.053112
13	13.7257	457.258	0	10.2139	3.16278	12.194	52.4864	242.554	3.62144
14	13.6061	457.361	0	10.9488	2.9175	10.4647	42.3025	185.462	0
15	13.581	456.888	0	11.366	3.08472	11.6372	49.1817	223.969	0.228541
16	13.4723	457.176	0	9.80065	2.86649	10.1707	41.0142	180.632	0.001636
17	13.5768	457.584	0	10.1192	2.75076	9.37105	36.2063	152.692	13.1884
18	13.2781	456.622	0	11.2003	3.04228	11.3411	47.4908	214.681	0.39183
19	13.6828	457.345	0	10.7507	2.91135	10.4096	41.8588	182.158	4.43775
20	13.3533	457.532	0	9.15457	2.70201	9.16781	35.6396	152.144	0.627955
21	13.0299	457.171	0	10.3425	2.81772	9.84016	38.8303	166.426	0.24325
22	13.069	456.951	0	11.377	3.34674	13.4223	59.2116	277.527	0
23	13.5405	457.408	0	9.01369	3.02433	11.1149	45.8063	204.131	0.003447
24	13.6616	457.015	0	10.2688	3.26592	12.7992	55.4584	256.465	2e-06
25	13.2377	457.418	0	9.6759	3.00801	11.0945	46.0902	207.575	5.48091
26	13.4395	457.135	0	10.7307	2.97524	10.7878	43.841	192.59	0.002111
27	13.0795	457.63	0	10.8785	2.92189	10.3627	41.2963	178.542	0.030427
28	13.2025	457.665	0	10.7046	2.88278	10.2383	41.0766	178.995	0.018522
29	13.3771	457.367	0	11.2921	2.86368	10.0906	40.2473	174.711	3.1e-05
30	13.2366	458.161	0	9.89794	3.11456	12.0803	52.6115	246.046	0
31	13.1342	457.52	0	9.7903	2.88685	10.235	41.0089	178.963	5.79279
32	13.0665	457.48	0	9.57752	3.03714	11.3571	47.6935	216.061	0.121133
33	12.9963	457.184	0	11.4921	3.09108	11.5947	48.4693	217.635	0
34	13.174	457.605	0	8.87309	2.61315	8.60686	32.6967	137.593	0.001027
35	12.9753	457.631	0	10.2221	2.96424	10.7826	44.1649	195.944	4.75636
36	13.5061	457.984	0	8.15223	2.70704	9.21341	35.9995	154.79	0.946643
37	13.6288	457.912	0	9.41717	2.89386	10.3749	41.9273	183.498	0.001888
38	13.3442	457.628	0	9.85428	2.90592	10.3561	41.6484	181.906	6.5e-05
39	12.8907	457.361	0	10.3101	3.05773	11.2048	45.5865	199.33	0.046904
40	12.5677	457.905	0	9.88597	2.64101	8.78153	33.5008	140.739	1.25256
41	13.1946	457.32	0	10.0187	2.97124	10.7183	43.1643	187.477	8.53764
42	13.4644	457.482	0	10.6945	2.97481	10.7934	43.981	193.842	0.644197
43	13.0304	458.322	0	8.84663	2.90755	10.4864	42.789	189.543	15.3834
44	13.746	457.525	0	9.8124	2.94315	10.8067	44.8795	201.912	0.219207
45	13.7149	457.244	0	11.1772	3.07777	11.5237	48.2045	216.841	0.034915
46	13.6463	457.489	0	9.57782	3.0508	11.378	47.6343	215.376	0.4953
47	13.5932	458.089	0	9.39416	2.69165	9.18481	35.936	154.19	0.177298
48	13.3585	457.653	0	9.40368	2.74577	9.52838	37.9016	165.416	0.000646
49	13.3394	457.11	0	9.04715	2.83334	10.0069	40.2262	176.391	0.789048
50	13.3325	457.492	0	10.0049	3.00839	10.983	44.8731	197.978	0.045296
51	13.5049	457.184	0	9.94898	3.04825	11.3836	47.5033	213.031	1.4062
52	13.0894	456.842	0	10.0359	3.05515	11.6265	49.7152	228.768	3.48148
53	13.0789	457.961	0	10.4921	3.10337	11.7615	49.822	227.008	0.861297
54	13.4464	457.948	0	9.69676	3.06103	11.5075	48.7377	223.315	9.62617
55	13.232	457.786	0	10.007	3.05879	11.5246	48.6144	220.33	2.14771
56	12.8957	457.845	0	9.3268	3.01427	11.1486	46.1293	205.348	23.6046
57	13.5152	457.112	0	10.4133	2.77793	9.49732	36.9146	157.206	3.7e-05
58	13.5832	457.617	0	8.51527	2.85039	10.3868	43.5146	199.443	0.041305
59	13.0837	457.086	0	9.76573	3.10529	11.8231	50.3155	230.08	0.48805
%%	Trajectory	47
%%	frame	x	(pixel)	y	(pixel)	z	(pixel)	m0	m1	m2	m3	m4	s
0	172.901	497.682	0	8.59821	2.88324	9.95194	38.1064	156.957	0.109835
1	173.052	498.399	0	8.96984	2.40057	7.12709	23.908	87.4879	0.080756
2	173.451	498.27	0	9.35067	2.46623	7.43058	25.183	92.9782	0.93994
3	173.071	497.802	0	9.29545	2.60207	8.42789	31.0519	125.465	7.6427
4	173.32	498.034	0	9.58773	2.42808	7.4085	26.0644	101.989	0.001304
5	173.467	498.191	0	9.09	2.4132	7.07218	23.3585	84.4643	0.000761
6	173.513	498.246	0	9.6682	2.44012	7.22284	23.8886	85.4923	5.4e-05
7	173.595	498.164	0	9.53397	2.55054	8.15191	29.8782	120.725	1e-06
8	173.272	497.942	0	10.1971	2.56725	7.94432	27.7322	106.257	0
9	173.017	497.734	0	8.48729	2.69155	8.86726	33.1429	136.015	0.062555
10	173.204	498.066	0	9.07919	2.607	8.26211	29.4518	114.246	0.008861
11	173.613	497.903	0	8.98247	2.47805	7.5459	25.9139	96.9721	15.7158
12	173.672	498.063	0	8.1945	2.58404	8.10615	28.569	109.711	0.417995
13	173.607	497.827	0	8.36415	2.4521	7.652	27.7291	111.992	7.44759
14	173.336	497.949	0	8.81781	2.58751	8.44685	31.7208	131.406	13.7333
15	173.383	497.888	0	8.82916	2.51296	7.84075	27.8832	109.193	0.690287
16	173.344	497.853	0	9.16041	2.59398	8.30898	30.1307	119.319	0.531238
17	173.423	498.027	0	9.43994	2.50429	7.8268	27.9842	110.3	2.1e-05
18	172.754	497.687	0	8.96293	2.59106	8.09559	28.2483	106.662	7.73621
19	172.958	497.88	0	9.36688	2.53021	7.76004	26.794	101.123	1.20888
20	172.714	497.889	0	8.78158	2.46773	7.34099	24.3583	87.3363	0.02318
21	173.765	497.994	0	9.57004	2.44189	7.51746	26.6323	104.363	0.814595
22	173.204	498.053	0	8.25411	2.43282	7.45747	26.2477	102.17	3.33732
23	173.096	498.28	0	8.38453	2.51609	7.94048	28.5435	112.465	0.307856
24	173.134	497.913	0	9.01251	2.43549	7.29801	24.7068	91.456	1e-05
25	172.937	497.983	0	9.17311	2.58655	8.22702	29.6192	116.542	0.000292
26	173.257	498.203	0	9.24247	2.42583	7.50689	27.1739	110.397	0.049026
27	173.299	497.683	0	8.52115	2.33344	6.84349	23.1019	86.7248	2.40344
28	173.256	497.991	0	8.06206	2.25411	6.329	20.3027	71.9586	2.92716
29	173.222	498.012	0	8.90022	2.58012	8.18276	29.4298	115.953	0.031322
30	173.213	497.484	0	8.74609	2.46528	7.68248	27.8341	112.729	7e-06
31	173.214	497.726	0	9.4027	2.54918	7.87351	27.3562	103.755	0.320232
32	173.047	498.018	0	7.8082	2.50531	7.73542	27.2353	105.741	7.81642
33	173.554	497.833	0	8.46782	2.69104	8.71712	31.5606	123.889	0.017623
34	173.345	498.105	0	8.421	2.327	6.52053	20.3142	68.3007	0.000238
35	173.377	497.993	0	8.05767	2.63187	8.43747	30.3912	118.964	0.238019
36	173.547	497.967	0	8.83611	2.47607	7.49184	25.6444	96.1771	13.4704
37	173.592	497.771	0	8.28882	2.37028	6.98567	23.5304	87.6885	3.86821
38	172.967	498.2	0	8.7779	2.38972	7.15707	24.6458	94.3292	0.114578
39	173.006	497.913	0	9.34373	2.64855	8.58571	31.2507	123.36	0.216717
40	173.286	498.386	0	9.19927	2.66106	8.58954	31.2252	123.811	1.25256
41	173.143	498.176	0	8.85416	2.41003	7.09419	23.4727	84.4185	0.077066
42	173.086	497.942	0	8.62918	2.55739	8.13682	29.5129	117.582	0.043753
43	173.472	498.013	0	7.77233	2.44475	7.27041	24.2401	87.7084	11.2711
44	173.44	497.642	0	8.96257	2.46009	7.48749	26.0048	99.8193	0.118853
45	173.101	497.836	0	7.45452	2.36443	6.90694	22.8987	83.2616	14.8842
46	173.377	498.187	0	8.38014	2.56095	8.03824	28.3546	108.456	1.25718
47	173.479	497.792	0	8.44814	2.33088	6.68167	21.7257	77.7288	0.102401
48	173.572	498.078	0	8.11699	2.56364	8.09338	28.9341	113.161	8.33305
49	173.578	497.689	0	8.55995	2.30249	6.46663	20.4859	71.1051	1.6e-05
50	173.14	498.269	0	7.83522	2.51408	7.66782	26.4213	99.9004	0.006952
51	173.072	498.154	0	7.51086	2.52723	7.80364	27.2271	103.983	3.00786
52	172.815	497.954	0	7.33466	2.54156	7.98243	28.5396	112.16	0.509985
53	173.328	497.795	0	8.00382	2.68966	9.22944	36.4094	157.417	6.79177
54	172.76	498.135	0	7.51685	2.38393	6.93286	22.6304	80.2613	8.35437
55	172.932	497.787	0	7.94101	2.30612	6.74851	22.8661	86.4967	0.192518
56	172.656	498.177	0	8.25694	2.46076	7.36563	24.8633	91.8998	6.75522
57	173.163	498.218	0	8.01089	2.48371	7.67606	27.167	106.342	1.44832
58	172.733	497.815	0	7.97565	2.20627	6.16578	19.8783	71.4571	0.040896
59	172.819	497.81	0	7.42522	2.4165	7.18151	24.1262	88.659	1.22207
%%	Trajectory	49
%%	frame	x	(pixel)	y	(pixel)	z	(pixel)	m0	m1	m2	m3	m4	s
0	606.136	513.083	0	5.81657	2.53109	8.10862	29.9938	122.914	9.41618
1	606.505	513.158	0	6.35104	2.27284	6.57037	22.2142	84.7142	10.2987
2	606.153	513.075	0	6.24264	2.48667	8.03333	30.1725	125.539	0.542653
3	606.803	513.031	0	5.50075	2.37101	7.26648	26.1808	106.086	1.83785
4	606.835	514.12	0	6.25634	2.39565	6.95404	22.7057	80.9705	27.7357
5	607.224	513.41	0	4.70702	2.51569	7.73483	26.9814	103.457	23.0838
6	606.123	513.528	0	5.80295	2.31162	6.67474	22.0829	80.7032	10.9448
7	606.532	513.651	0	5.98848	2.62048	8.77113	33.7384	142.643	27.5349
8	606.609	512.472	0	6.03929	2.57969	8.67247	33.9868	147.446	17.9561
9	606.254	514.664	0	5.36273	2.69807	9.14595	35.4355	150.283	37.8153
10	605.745	512.795	0	5.75129	2.3289	7.11877	25.8713	106.544	23.3738
11	606.025	513.96	0	6.89319	2.73082	9.18023	34.8073	143.686	0.659334
12	606.358	514.65	0	6.16946	2.29983	6.75465	23.4016	92.3437	3.38495
13	606.73	514.451	0	6.92363	2.31597	7.09567	25.8764	106.656	0.02039
14	606.771	514.078	0	6.32786	2.55078	8.42606	32.161	135.164	1.36798
15	606.331	514.441	0	5.21988	2.93238	10.5636	43.0044	190.219	33.037
16	606.93	514.289	0	5.66493	2.6377	8.97523	35.4993	155.34	15.6479
17	606.613	514.955	0	5.57662	2.53478	8.04754	29.1798	116.075	15.5703
18	605.953	516.059	0	6.47967	3.04227	10.9261	43.4464	185.823	20.5429
19	606.972	516.037	0	5.27825	2.48375	7.91669	29.2522	119.899	12.6651
20	606.368	516.969	0	7.05178	2.41848	7.6381	28.4882	119.532	1.36935
21	606.336	516.684	0	5.89745	2.09074	5.54662	17.0014	58.406	1.03718
22	606.732	516.011	0	5.35306	2.34913	7.23671	26.3891	108.697	10.3727
23	606.576	516.44	0	7.38386	2.34236	7.15682	25.7733	104.251	18.4545
24	606.095	516.952	0	6.80845	2.45051	7.60602	27.2495	108.264	17.4903
25	606.274	517.488	0	6.91006	2.46402	7.90198	29.8166	125.956	17.4525
26	606.181	517.57	0	5.11484	2.51762	8.24674	31.5932	134.393	6.26541
27	605.841	516.982	0	4.98944	2.75574	9.6007	38.4711	169.556	10.9801
28	606.357	517.605	0	6.29288	2.38668	7.03921	23.5564	86.486	2.11767
29	606.237	518.634	0	4.99544	2.3554	7.18711	25.8609	105.108	17.0823
30	606.308	518.337	0	4.98313	2.62843	8.67316	32.6865	134.974	20.152
31	606.606	517.859	0	5.2948	2.2916	6.9926	25.6572	107.405	29.9416
32	605.84	517.828	0	5.23192	2.25724	6.76884	24.5341	102.14	12.1878
33	605.679	519.015	0	6.03287	2.62428	8.95066	35.7577	158.606	23.2366
34	605.751	519.023	0	5.9412	2.18938	6.42897	22.5994	90.1179	3.75475
35	605.413	520.464	0	5.56894	2.67145	9.16746	36.3491	158.777	25.0269
36	605.483	519.393	0	4.65814	2.33711	6.97415	24.4514	97.1367	36.555
37	605.259	521.08	0	5.81171	2.62819	8.90921	35.2836	155.412	45.9237
38	605.469	521.281	0	6.04052	2.53925	8.43541	33.1412	146.022	25.7327
39	604.677	521.724	0	6.13916	2.54164	8.30008	31.4855	132.433	10.6323
40	605.185	522.841	0	5.78592	2.92862	10.4082	41.7897	183.273	32.1089
41	605.22	523.817	0	5.16678	2.65144	8.94504	34.9504	151.148	25.1671
42	604.967	526.862	0	4.93512	2.9339	10.5487	43.1188	192.56	67.8484
43	605.236	529.719	0	7.37374	2.92659	10.7866	45.1196	204.493	26.6735
44	606.203	530.595	0	6.59433	2.87261	10.3062	42.0472	186.956	8.02486
45	606.097	532.133	0	6.35602	3.17119	12.0371	50.7046	229.084	38.3459
46	606.157	533.779	0	5.74633	2.68088	9.3031	37.3569	164.863	14.4473
47	606.363	533.87	0	5.29066	2.57035	8.54513	33.2549	144.332	38.7107
48	606.578	534.949	0	6.98051	2.60264	8.68045	33.6079	144.252	8.50651
49	606.086	537.167	0	6.63848	2.65941	8.80528	33.1604	136.795	9.03011
50	606.456	538.708	0	6.29057	2.52931	8.34122	32.0933	136.909	8.73115
51	606.783	539.924	0	6.17244	2.51413	8.31343	32.333	140.047	17.4433
52	607.356	541.381	0	6.80476	2.68414	9.34009	37.6028	166.425	22.5394
53	607.903	542.371	0	6.30886	2.67262	8.88822	33.6724	139.811	22.6418
54	607.46	541.573	0	5.4312	2.47918	7.91963	29.564	123.238	43.9318
55	607.904	545.337	0	6.45708	2.7814	9.56443	37.7041	163.763	19.6202
56	608.263	544.528	0	5.32492	2.55907	8.77925	35.9721	164.994	38.5185
57	608.118	545.981	0	5.50705	2.48848	7.89601	29.065	119.103	12.1345
58	608.426	546.921	0	6.54651	2.34601	7.14601	25.7807	105.433	0.291108
59	607.694	548.058	0	4.96796	3.23822	12.6507	54.783	253.517	5.23625
%%	Trajectory	50
%%	frame	x	(pixel)	y	(pixel)	z	(pixel)	m0	m1	m2	m3	m4	s
0	571.667	546.819	0	3.58361	2.91235	10.9859	46.9358	215.64	57.4007
1	572.621	548.839	0	5.07835	3.04244	11.5673	49.4678	227.634	32.9736
2	572.26	547.826	0	4.47062	3.26804	13.5555	62.8029	309.642	16.2745
3	571.947	546.803	0	4.14742	2.79968	10.2356	43.4537	202.342	109.322
5	572.638	548.048	0	5.34926	2.81267	10.1227	41.915	189.964	50.5551
6	572.377	547.708	0	4.38543	2.99974	11.6276	51.3835	245.113	17.2121
7	573.479	551.074	0	4.93345	3.05535	11.6755	50.1224	230.917	42.4812
8	572.209	550.119	0	4.72275	3.11137	11.937	51.2411	236.343	38.5022
9	572.218	549.186	0	4.52143	2.94646	11.3395	49.7774	235.999	33.4637
10	572.319	547.697	0	3.65252	2.55352	8.51259	33.3937	145.789	65.4175
11	573.475	551.993	0	6.81596	3.75786	15.7342	70.5698	332.222	2.45769
12	574.005	552.833	0	6.39775	3.20491	12.536	54.7578	256.657	18.3043
13	574.669	555.019	0	6.11945	3.08364	12.2197	54.7616	263.309	3.43183
14	574.679	554.016	0	7.23415	2.90033	10.6539	44.5839	202.617	15.4366
15	574.493	555.408	0	5.96332	2.68459	9.13496	35.9194	156.181	7.20099
16	574.547	554.928	0	6.08681	3.06081	11.1263	45.0766	197.249	40.5628
17	574.509	555.401	0	7.70641	2.83584	9.98275	39.9853	175.196	20.3104
18	574.01	554.622	0	7.59446	2.8148	9.88577	39.5195	172.278	4.67172
19	574.927	555.205	0	8.18947	3.08583	11.5742	48.6417	220.54	8.73196
20	575.255	554.902	0	5.99979	2.88115	10.1092	39.7744	169.465	22.9996
21	574.414	555.316	0	6.86346	2.70509	9.20763	36.0175	155.144	0.43174
22	574.638	556.041	0	7.34008	3.13694	11.957	50.6097	229.151	19.5609
23	574.629	555.532	0	7.50585	2.66928	8.79561	33.1299	137.698	22.4315
24	574.431	555.453	0	7.88894	2.6034	8.56213	32.5823	137.791	0.550144
25	575.062	555.685	0	6.5279	3.07643	11.6141	48.9335	221.418	15.1771
26	574.949	555.329	0	8.1592	2.91765	10.4852	42.6027	188.149	1.3158
27	574.933	555.07	0	6.52491	2.79359	9.61411	37.465	159.419	3.25412
28	574.844	555.671	0	7.02862	2.87846	10.2765	41.4495	181.54	32.1704
29	574.032	555.326	0	7.92312	2.8561	9.98708	39.5297	170.671	7.66111
30	574.636	555.703	0	7.36515	2.79434	10.0146	41.296	186.206	4.81164
31	574.501	555.784	0	6.97379	2.53425	8.24069	31.3596	133.567	0.344803
32	574.563	556.042	0	6.47818	2.72086	9.16531	35.2801	149.568	13.4296
33	574.474	555.452	0	7.05353	2.75816	9.37317	36.1882	153.146	22.8594
34	574.989	555.122	0	6.24817	2.8465	10.2667	42.316	190.4	28.226
35	575.472	555.626	0	6.28614	2.74784	9.67113	39.2743	174.914	25.7619
36	574.866	556.237	0	6.19198	3.18474	12.3141	53.1764	246.632	44.1848
37	574.271	555.729	0	5.61756	2.67588	9.16397	36.3645	159.326	69.6346
38	574.966	555.495	0	7.46699	2.94351	10.7399	44.1023	195.926	4.11159
39	574.611	556.09	0	6.29701	2.6146	8.76905	34.2092	148.315	15.0653
40	574.852	556.225	0	6.27054	2.96742	11.3492	49.6306	235.154	23.0011
41	575.24	555.546	0	5.779	2.59718	8.63179	33.2072	141.499	19.518
42	575.135	555.608	0	5.9257	2.86054	10.5899	45.0856	209.125	20.9069
43	574.715	555.987	0	6.10905	3.03305	11.9494	53.5491	257.8	17.3807
44	574.973	557.191	0	5.92824	3.21644	12.7624	56.3591	265.667	13.3905
45	575.205	556.846	0	6.9041	2.99614	11.1373	46.5519	210.273	21.5158
46	575.365	555.122	0	5.42502	3.0583	11.5544	48.8834	222.802	72.1007
47	575.233	554.491	0	5.17052	2.67555	8.77602	32.7321	134.198	42.7083
48	575.06	556.392	0	6.64888	2.63729	9.16966	37.242	166.793	40.4999
49	575.135	556.039	0	5.2637	3.00425	11.4115	49.2047	229.645	37.8761
50	574.863	555.657	0	5.87175	2.82114	10.1596	41.9912	189.79	24.4386
51	574.901	555.922	0	5.22938	2.91263	10.589	43.6623	195.583	56.423
52	575.619	555.609	0	6.33984	2.88481	10.9058	47.8348	229.389	24.7669
53	575.236	555.419	0	4.6661	2.58529	8.73487	34.6876	153.344	55.5912
54	576.182	555.859	0	6.11627	2.98051	10.4829	41.2498	176.667	12.7922
55	575.408	556.147	0	6.81262	2.71196	9.22957	35.8465	152.317	6.58096
56	575.033	557.382	0	7.91294	2.9833	11.0297	45.604	202.459	25.834
57	576.381	555.692	0	6.19684	3.1105	11.513	47.6706	213.793	28.4105
58	575.024	557.366	0	8.21828	3.11992	11.6826	48.6871	218.05	41.7526
59	575.629	557.369	0	6.32796	3.1081	11.7996	49.8888	226.175	29.9908
%%	Trajectory	52
%%	frame	x	(pixel)	y	(pixel)	z	(pixel)	m0	m1	m2	m3	m4	s
0	650.871	589.123	0	5.19996	2.75767	8.96217	32.2139	124.69	56.9303
2	650.617	588.342	0	4.57556	2.50048	8.09911	31.1873	135.788	18.6734
4	650.045	588.538	0	4.37651	2.71744	9.36621	37.152	162.319	83.7161
5	649.271	591.024	0	4.16066	2.98519	11.4017	49.5511	233.057	30.0495
7	649.371	590.637	0	5.04206	2.62083	8.51717	31.9534	133.373	42.8879
9	636.271	585.091	0	3.43458	2.73055	9.78502	41.1509	190.998	88.407
10	637.233	584.802	0	2.5904	2.38017	8.67166	38.9687	193.971	34.9249
%%	Trajectory	53
%%	frame	x	(pixel)	y	(pixel)	z	(pixel)	m0	m1	m2	m3	m4	s
0	713.096	592.024	0	4.33846	2.99793	10.8116	43.9767	195.327	49.7445
2	718.36	589.514	0	3.67013	2.71591	9.54788	38.4406	169.054	64.9676
4	709.679	595.271	0	4.14763	3.0846	12.0702	53.2019	251.584	68.2453
5	712.243	600.165	0	3.66374	3.12829	12.0017	51.5244	237.744	13.0821
7	709.573	612.049	0	6.79624	2.97126	11.3046	48.9417	228.995	28.493
8	709.207	613.045	0	6.61041	3.11853	12.3022	54.8809	263.197	25.7267
9	709.133	613.73	0	6.30626	3.1263	12.0768	52.2215	242.403	14.5305
10	706.683	616.432	0	7.35703	3.03316	11.5218	49.4696	229.44	0.960556
11	707.138	616.608	0	5.90078	2.77166	9.86964	40.6369	183.885	7.27093
12	709.971	610.845	0	6.45515	2.99966	11.4276	49.3841	230.389	2.16131
13	709.973	609.075	0	5.4038	3.25603	13.2816	60.5438	294.041	46.0598
14	707.818	607.878	0	5.32979	3.6046	14.44	62.7169	289.887	2.24547
15	704.632	606.069	0	3.01831	2.92693	12.4852	62.1503	329.837	38.8256
17	707.956	615.038	0	6.36505	3.45296	14.162	63.8753	305.701	1.04259
18	708.148	614.951	0	5.22997	3.16069	12.1379	52.0291	239.521	18.9041
19	708.073	614.987	0	7.90988	2.99503	11.2312	47.6085	218.066	18.645
20	707.489	616.019	0	6.04951	3.11383	11.8997	51.1712	237.551	33.5214
21	708.059	614.858	0	6.60114	3.11685	12.3316	55.0561	263.951	4.61073
%%	Trajectory	54
%%	frame	x	(pixel)	y	(pixel)	z	(pixel)	m0	m1	m2	m3	m4	s
0	703.014	604.69	0	4.79113	3.02576	11.5441	50.0545	235.162	72.9233
1	702.35	604.751	0	5.19457	2.76561	9.81357	40.1435	180.151	116.333
2	702.965	604.304	0	4.65549	2.55698	8.86808	36.3815	165.439	23.9616
3	698.537	606.371	0	2.53317	2.43656	8.471	35.4913	165.293	12.508
5	704.456	604.971	0	3.79681	2.31482	7.19858	27.0774	116.438	42.714
6	697.757	606.901	0	2.81765	2.53692	9.23233	39.7447	186.783	58.1768
7	703.996	603.968	0	3.83418	2.48023	8.55119	35.5418	165.157	43.9543
8	705.556	603.414	0	4.19923	2.80678	10.9608	50.2943	251.012	56.8736
9	703.908	605.525	0	2.90805	2.47349	8.50453	36.0792	174.212	72.0812
10	708.02	606.681	0	5.65768	3.81795	16.2461	73.794	350.792	0
11	705.927	605.487	0	4.53672	2.76034	10.3721	45.8961	222.972	47.1127
12	701.557	606.674	0	3.58928	2.93295	9.83121	36.1887	143.521	46.2591
13	703.396	606.664	0	3.3751	3.08702	12.5579	57.9423	286.145	35.1817
%%	Trajectory	58
%%	frame	x	(pixel)	y	(pixel)	z	(pixel)	m0	m1	m2	m3	m4	s
0	640.612	618.412	0	8.16101	2.32777	6.60454	21.0607	73.2186	12.2973
1	641.256	618.159	0	7.44323	2.5993	8.60305	32.827	138.098	0.095745
2	640.554	618.989	0	5.59379	2.42643	7.32489	25.5371	99.7575	26.6276
3	640.246	618.201	0	6.62211	2.50501	8.39948	33.7397	152.641	8.53359
4	640.715	618.351	0	7.04105	2.4099	7.53517	27.8946	116.596	5.70519
5	640.335	618.569	0	7.56832	2.40483	7.1777	24.7041	95.2319	0.003677
6	640.414	618.573	0	7.51493	2.3041	6.69457	22.798	88.3623	1.29382
7	639.939	618.2	0	7.15564	2.50071	7.80181	28.0424	112.076	8.62021
8	641.207	617.62	0	6.44546	2.41295	7.70899	29.1792	123.948	22.1139
9	641.329	618.101	0	7.52668	2.46875	7.80328	28.8659	119.545	1.09984
10	641.02	618.417	0	7.24606	2.60161	8.80025	34.627	150.343	1.48113
11	641.262	617.766	0	7.11319	2.45266	7.29456	24.4399	89.5796	0.137463
12	640.342	618.271	0	7.13884	2.16379	6.17659	21.5433	88.0843	1.95428
13	640.758	617.292	0	7.80778	2.47068	7.84508	29.1547	121.099	4.04743
14	641.327	617.011	0	8.06475	2.42176	7.47345	27.0046	109.717	0.066818
15	641.042	617.652	0	8.26091	2.57911	8.39408	31.5712	131.72	0.733252
16	640.682	618.228	0	7.74583	2.45981	7.56049	27.0813	109.403	4.8473
17	640.998	618.448	0	7.94165	2.3151	6.88671	24.2219	96.8924	0.549714
18	640.948	618.683	0	7.69406	2.28171	6.82115	24.5811	102.04	0.132739
19	641.515	619.43	0	7.34936	2.54708	8.31367	31.8736	137.122	1.43769
20	640.96	618.942	0	6.16947	2.12328	5.76125	18.269	65.6665	2.20652
21	640.841	618.194	0	6.69288	2.37269	7.33352	26.8856	111.567	5.85973
22	640.737	617.601	0	6.95162	2.30514	6.75841	23.2661	90.9348	2.2115
23	640.771	616.55	0	7.09707	2.35419	7.2538	26.588	110.713	16.6383
24	640.467	617.634	0	5.73912	2.19394	6.19063	20.5305	77.4413	0.40139
25	640.612	616.943	0	6.78684	2.22193	6.17385	19.8231	71.4425	1.01603
26	640.586	617.803	0	7.76959	2.36855	6.95791	23.7088	91.1577	18.1198
27	640.593	617.544	0	6.9857	2.09719	5.47868	16.4771	55.9001	0.762153
28	641.095	617.656	0	7.49426	2.22313	6.4565	22.4315	89.4876	2.9293
29	640.683	617.321	0	6.85462	2.3807	7.12924	24.6023	94.5479	22.0181
30	640.672	617.701	0	7.27574	2.242	6.60575	23.4708	96.0811	12.3006
31	640.17	618.099	0	6.62779	2.25892	6.45324	21.4406	80.2176	0.021249
32	640.442	617.424	0	6.25672	2.42588	7.7454	29.5873	128.143	17.1831
33	640.296	618.052	0	7.20003	2.10462	5.3789	15.3954	48.0116	0
34	640.625	617.758	0	5.4187	2.21029	6.25637	21.0455	81.7751	4.97326
35	640.594	616.941	0	6.35606	2.20274	6.37531	22.2739	90.228	11.0964
36	641.178	616.154	0	7.32259	2.55543	8.37092	31.8891	135.053	15.3197
37	640.358	615.82	0	6.77951	2.30145	6.84053	23.9889	95.4835	2.60537
38	640.11	616.309	0	6.70512	2.23445	6.60944	23.6288	97.3676	15.6093
39	640.262	616.301	0	8.50445	2.18612	6.11461	20.2711	77.1678	0
40	640.531	615.269	0	7.06327	2.50901	8.00885	29.7634	123.756	0.367521
41	640.393	615.959	0	7.40011	2.3607	7.3943	28.0356	121.827	0.776522
42	640.522	615.249	0	7.84918	2.66744	9.12971	36.3339	160.305	13.9204
43	640.775	616.028	0	7.51736	2.37152	7.52302	28.8463	126.297	17.2119
44	640.649	616.02	0	7.57038	2.33672	7.11203	25.759	106.15	1.70166
45	639.812	615.393	0	7.44117	2.31891	6.7907	23.2829	90.6073	14.879
46	640.637	617.378	0	6.66383	2.23602	6.49691	22.5405	89.8346	4.74834
47	640.606	616.642	0	7.00997	2.12252	5.71275	18.012	64.9546	0.1356
48	640.279	617.389	0	6.30969	2.45903	8.05188	31.2798	135.939	15.7488
49	640.3	616.497	0	7.27362	2.49372	8.34882	33.6252	152.68	2.28994
50	640.862	617.2	0	6.52474	2.32819	6.98521	24.7197	99.0809	4.39576
51	640.697	617.916	0	6.2303	2.39959	7.37447	26.8139	110.794	18.7088
52	640.663	617.078	0	6.89117	2.62688	9.13012	37.5334	171.722	16.3221
53	640.403	617.127	0	6.28572	2.31265	6.99003	25.2214	104.014	0.713957
54	639.939	617.383	0	7.21933	2.36396	7.13381	25.1677	100.196	8.35477
55	639.968	616.179	0	8.02375	2.67345	8.9536	34.4517	146.254	7.72691
56	640.837	616.957	0	8.07001	2.44493	7.73503	29.0869	124.303	6.75613
57	640.565	616.951	0	5.74724	2.1233	5.80771	18.6761	68.2017	5.26336
58	640.41	617.323	0	6.92936	2.12529	5.58843	16.5679	53.5714	0.031171
59	640.387	616.717	0	6.7854	2.43891	7.55308	27.2227	109.991	6.56426
%%	Trajectory	59
%%	frame	x	(pixel)	y	(pixel)	z	(pixel)	m0	m1	m2	m3	m4	s
0	727.434	619.077	0	4.73696	2.58697	8.84859	35.4725	157.203	78
1	728.571	617.995	0	6.90772	2.99015	10.8415	43.9827	192.551	1.11973
2	728.35	618.686	0	7.94669	2.83081	9.94406	39.6608	172.432	6.15261
3	727.557	620.242	0	7.67208	2.5401	8.00104	28.7403	113.452	5.74453
4	727.602	620.335	0	6.94935	2.58138	8.34149	30.8918	125.938	2.26159
5	727.587	620.307	0	6.28727	2.51486	7.74276	26.9344	102.521	18.2371
6	726.409	622.086	0	6.4305	2.67651	9.0984	35.5901	153.198	44.8252
7	725.861	622.281	0	6.6485	2.57547	8.10738	28.8518	112.455	10.7468
8	725.758	623.193	0	6.06687	2.50371	8.09651	30.676	129.965	24.1261
9	725.828	623.443	0	5.59961	2.76188	9.35561	36.277	155.348	22.6653
10	724.752	623.951	0	5.26072	2.63422	9.10797	36.658	162.349	28.7839
11	724.96	624.763	0	4.98354	2.35854	7.60071	29.8181	133.427	6.18523
13	724.793	625.633	0	3.91119	2.58443	8.63995	33.5966	144.501	109.272
15	720.512	635.922	0	3.52724	3.21433	13.1301	59.8297	290.407	6.16847
16	723.308	629.201	0	4.49852	2.79834	9.63828	37.7319	161.764	66.9472
17	723.182	630.007	0	4.06191	2.73456	9.06281	33.4595	133.177	112.473
18	724.437	629.491	0	4.06946	2.97691	10.678	42.498	181.375	108.039
20	737.565	635.243	0	2.85377	2.37846	7.76391	30.8955	139.941	32.3261
%%	Trajectory	60
%%	frame	x	(pixel)	y	(pixel)	z	(pixel)	m0	m1	m2	m3	m4	s
0	627.494	620.568	0	3.85726	3.0172	11.3504	48.473	224.372	84.184
1	628.951	619.497	0	4.45293	2.55983	8.67614	34.7906	155.768	45.54
2	627.507	620.941	0	4.18953	3.15877	12.521	55.4482	262.746	8.49591
3	627.679	621.122	0	4.36594	2.3382	7.23551	26.5665	109.68	54.9559
4	627.969	621.336	0	4.05212	1.9212	4.82427	14.3782	49.2371	0.281331
5	626.417	621.055	0	3.87503	2.7794	9.30382	34.6402	139.01	111.704
6	628.765	620.97	0	4.4076	2.42056	7.05911	23.0168	81.7629	32.2004
7	626.261	621.076	0	4.53597	3.33054	13.2263	57.8938	270.078	24.2086
9	628.192	619.581	0	5.12009	2.89992	10.7647	45.9155	213.821	53.7533
10	628.435	619.957	0	3.7661	2.67854	9.17089	36.0268	154.944	106.188
11	629.357	619.178	0	4.63199	2.56132	8.45896	32.4417	137.89	52.6058
13	628.777	620.633	0	4.42012	2.9773	10.7582	43.3015	187.342	50.7179
15	630.456	617.996	0	3.85866	2.82592	9.94728	39.9691	175.623	53.7624
16	631.17	616.893	0	2.08124	2.44116	9.22383	43.1052	222.126	14.5719
17	623.792	620.29	0	2.8694	2.94433	11.4814	51.0018	243.286	9.46444
18	625.4	620.425	0	3.58723	2.96168	11.0378	46.9521	217.233	57.7997
19	629.266	617.852	0	3.02936	2.70507	9.79269	42.1516	201.48	96.6498
%%	Trajectory	64
%%	frame	x	(pixel)	y	(pixel)	z	(pixel)	m0	m1	m2	m3	m4	s
0	702.134	640.903	0	5.3647	3.5821	14.5478	63.9356	297.072	8.0016
2	702.341	643.303	0	4.80108	2.7549	9.93472	41.2599	186.651	62.2795
3	701.638	643.953	0	5.73238	2.90793	10.4544	42.663	189.797	31.0335
4	701.997	644.236	0	5.62996	2.58479	8.61413	33.2659	142.032	23.9313
5	701.853	643.303	0	4.97868	2.58323	8.87323	35.5988	157.339	24.3925
6	700.945	643.343	0	5.78202	2.52934	8.05117	29.4034	118.688	14.8818
7	702.431	642.853	0	5.72879	2.60503	8.51621	31.9296	132.205	20.1263
8	701.088	642.868	0	3.27828	2.75187	9.93763	41.088	184.452	39.8696
9	702.03	643.315	0	5.45479	2.64924	8.90886	34.7768	150.824	26.6122
10	702.483	642.061	0	4.6819	2.95766	11.3331	49.5137	233.634	39.122
11	702.577	641.767	0	5.93343	2.68758	9.1464	35.7853	154.161	18.9688
12	702.076	643.047	0	4.79084	2.81337	9.74282	38.4315	166.106	83.937
13	702.487	642.896	0	4.95059	2.79555	10.0812	41.8325	189.895	74.275
14	702.071	642.315	0	4.90627	2.52511	8.48846	33.9672	152.659	46.0263
15	701.998	644.029	0	5.3831	2.48805	8.05225	30.6319	130.605	15.3366
16	702.08	644.121	0	4.54715	2.32909	7.41456	28.6924	126.275	14.2107
17	701.868	643.208	0	5.63291	2.59861	8.84684	35.0895	153.109	34.5186
18	701.965	642.026	0	4.43166	3.07341	11.8222	51.2828	239.721	35.7561
19	701.938	642.386	0	5.47158	2.61048	8.91905	35.587	157.218	29.1562
20	702.328	641.343	0	5.57762	3.01027	11.2532	47.4507	216.048	40.9326
21	702.437	644.385	0	4.09373	2.77026	9.47779	36.5043	152.301	108.4
22	700.775	643.908	0	4.06039	2.45824	7.89672	29.9315	127.077	53.3842
23	701.28	643.838	0	4.71163	2.57075	8.24587	30.721	128.288	28.6351
24	700.997	643.743	0	3.99816	2.40765	7.77961	29.921	129.838	36.4317
25	701.645	642.418	0	4.22747	2.42014	7.69635	28.7568	119.937	21.8944
26	700.861	644.02	0	4.84824	2.10553	5.76517	18.8615	71.2373	0.407081
27	700.471	643.537	0	4.12265	2.42613	7.89087	31.2309	141.328	65.9603
28	701.509	642.656	0	4.66702	2.817	10.1122	41.7813	189.176	28.6001
29	701.211	643.237	0	3.97814	2.34892	6.92148	23.3721	87.4556	57.2144
30	700.749	644.726	0	3.62451	2.44805	7.91845	30.22	129.146	73.4041
31	701.332	643.809	0	4.74588	2.443	7.49302	26.3259	102.123	9.64937
32	701.01	644.194	0	4.503	2.44689	7.70972	28.7003	120.577	42.9498
33	700.699	644.502	0	5.2021	2.41386	7.38205	26.3745	105.669	26.9059
34	701.816	644.716	0	5.27654	2.41459	7.41529	26.3634	103.949	17.8259
35	701.19	644.067	0	4.4664	2.60421	8.89197	35.0213	151.106	100.686
36	701.668	644.136	0	4.66483	2.25546	6.41026	21.205	79.1046	18.6439
37	701.618	644.724	0	4.7985	2.52635	7.85016	27.5957	105.994	49.9094
38	700.719	645.039	0	3.85174	2.83933	10.2846	42.2256	187.149	50.0267
39	701.917	643.619	0	3.98571	2.62168	8.48833	30.951	122.736	96.0545
40	702.347	641.67	0	5.51058	2.59263	8.63013	33.7622	148.135	19.5802
41	702.585	642.956	0	4.23756	2.51261	8.9243	38.0721	179.942	55.3711
42	702.219	642.942	0	4.74682	2.41926	7.48157	27.0015	109.365	25.1822
43	702.328	642.476	0	4.91368	2.30329	7.00243	25.4103	105.209	30.3957
44	702.223	643.571	0	4.25699	2.6197	8.65656	32.6356	134.627	58.4244
45	701.348	643.633	0	4.81653	2.40062	7.46888	27.2914	112.035	10.3676
46	702.192	644.231	0	3.21544	2.39744	7.37422	26.4396	105.723	54.1207
47	701.817	641.455	0	3.76716	2.87754	9.78064	37.5141	158.209	53.0125
49	704.968	660.773	0	4.64743	2.67766	9.28052	37.0963	162.611	51.758
50	704.885	659.971	0	4.33924	2.42848	7.7642	29.3703	124.802	68.469
51	705.1	659.458	0	4.76876	2.68309	8.966	34.445	146.415	34.0967
52	704.808	659.594	0	4.4452	2.42236	7.68283	28.4689	117.414	49.802
53	704.386	661.08	0	4.52759	2.52734	7.97407	28.6785	113.169	30.7889
54	705.26	659.163	0	3.70655	2.38031	7.43175	27.3411	112.571	50.8026
55	705.401	659.49	0	5.47767	2.41431	7.53489	27.4976	112.144	45.1019
%%	Trajectory	68
%%	frame	x	(pixel)	y	(pixel)	z	(pixel)	m0	m1	m2	m3	m4	s
0	718.001	651.19	0	6.92234	2.81556	10.4282	44.6491	208.104	7.74913
1	718.665	650.132	0	5.86027	3.12621	11.7235	48.9709	219.925	36.5121
2	718.563	648.665	0	8.34529	2.98868	11.227	47.7734	219.895	33.5074
3	717.831	652.482	0	6.41584	2.50925	8.05982	29.9887	123.502	7.46925
4	718.154	652.396	0	6.09528	2.50805	8.39766	33.5509	150.561	5.98581
5	717.377	650.7	0	6.96682	3.11331	11.7877	49.534	222.634	10.2325
6	717.332	651.451	0	6.58932	2.62864	8.81371	33.9771	143.677	45.3467
7	718.204	650.793	0	6.49653	2.71796	9.34059	36.644	157.069	10.5808
8	717.987	650.907	0	5.90742	2.90325	10.4226	42.6727	191.017	29.7829
9	717.804	650.525	0	6.55501	2.93608	10.6547	43.5248	192.058	30.3172
10	717.812	650.985	0	5.78062	2.9184	10.4602	42.1695	183.851	43.9526
11	718.013	651.988	0	6.27707	2.53958	8.39152	32.441	139.449	13.7494
12	718.99	650.887	0	5.27125	2.88987	10.5249	44.3908	206.53	41.5613
13	717.423	652.208	0	6.11479	2.74988	9.44398	37.0552	159.248	21.6702
14	717.951	651.622	0	5.4113	2.38802	7.43901	27.2311	111.637	8.10489
15	717.722	651.061	0	6.93567	3.44892	14.1683	63.7435	303.38	0.605717
16	717.512	651.926	0	6.33468	2.74636	9.63294	38.9679	173.237	44.3089
17	717.484	652.41	0	6.76145	2.68478	9.29023	37.1691	163.377	1.37352
18	717.665	651.47	0	5.63693	2.27322	6.64722	22.8189	88.7827	9.00356
19	719.985	649.35	0	5.22927	3.21061	12.7586	56.7225	270.03	28.6789
20	718.553	649.551	0	5.0213	3.27254	13.6172	63.2083	311.254	25.6537
21	717.484	652.155	0	4.32238	2.57526	8.69204	34.5988	153.845	71.6596
22	717.988	650.766	0	5.63071	3.28856	13.1745	58.0515	271.18	29.1788
23	717.057	650.364	0	4.79895	2.55884	8.18802	30.2264	124.045	24.5912
24	718.905	647.728	0	5.02637	2.50084	8.60029	35.5784	164.994	35.5394
25	718.848	648.446	0	6.87222	2.99966	11.0013	45.007	197.941	1.89858
26	718.742	649.248	0	5.09518	2.98148	11.33	49.1518	231.355	58.7469
27	719.037	648.721	0	5.47586	3.07719	11.6888	49.8947	229.384	69.8962
28	719.041	649.464	0	4.44068	3.53693	14.4121	64.0145	301.77	4.6728
29	718.349	650.75	0	3.83032	3.14366	12.9137	59.9192	296.567	19.4864
30	720.86	648.271	0	4.91403	3.30943	13.2729	59.4399	285.252	14.4226
31	717.998	650.345	0	4.83803	3.20719	12.4669	53.5982	245.622	30.2945
32	717.086	651.199	0	4.59711	2.6204	8.91169	35.2625	154.07	74.501
33	716.752	652.159	0	4.57299	2.76668	9.70233	38.9608	170.735	48.0199
34	717.069	653.515	0	4.38669	3.06635	11.787	50.6889	233.304	57.7419
36	716.613	652.538	0	4.72846	2.84174	9.82712	38.4623	163.946	26.6447
37	716.552	652.201	0	3.91679	3.24039	12.7875	55.8947	260.51	35.7528
38	716.783	651.357	0	5.16102	2.4577	7.60333	27.0457	106.385	8.17564
39	717.374	651.087	0	4.42044	2.78808	9.63112	37.8012	162.177	71.3371
40	717.237	651.606	0	4.96527	2.60748	8.55735	31.9407	130.064	31.8338
41	717.299	651.493	0	4.176	2.46822	7.35753	24.9148	93.4203	39.7862
43	716.669	653.797	0	4.26117	2.67559	8.89045	33.5422	138.176	47.1624
44	719.507	650.452	0	3.71435	3.43521	13.3985	56.9973	257.914	20.8934
45	717.03	651.965	0	3.75917	2.91051	10.5941	43.8831	197.549	93.8196
46	717.209	651.264	0	4.17357	2.65151	8.86971	33.8155	140.91	112.811
47	719.344	648.473	0	4.20679	2.89201	11.0592	48.9215	235.569	82.1171
48	717.809	650.811	0	4.53698	2.87557	10.8988	47.5848	225.898	35.7538
50	718.401	651.933	0	4.93741	3.25597	13.0296	58.0745	276.458	45.6765
51	717.979	650.462	0	4.6845	3.30787	13.8903	65.0046	322.938	43.265
53	731.989	653.116	0	2.32092	2.14638	6.43341	24.0821	105.867	10.7054
55	723.216	647.54	0	3.99622	2.58352	8.53361	32.6081	137.987	29.9393
56	725.067	645.214	0	2.75057	2.78012	10.8905	50.3187	252.835	44.355
57	729.769	652.044	0	2.10562	2.27311	7.51358	30.8571	144.384	6.7458
58	730.466	653.573	0	3.0891	3.19981	13.4922	63.3286	313.679	16.6583
%%	Trajectory	69
%%	frame	x	(pixel)	y	(pixel)	z	(pixel)	m0	m1	m2	m3	m4	s
0	581.077	655.681	0	5.7446	2.66723	9.36694	38.2947	172.134	22.5414
2	580.458	656.324	0	6.06902	2.85975	10.2141	41.4849	183.678	53.2638
3	579.819	658.992	0	6.57701	3.01873	11.1162	46.309	209.771	33.8808
4	580.905	656.031	0	6.4992	2.77192	9.74563	39.3175	173.616	13.6787
5	579.666	658.17	0	6.43986	2.81972	10.1503	41.924	189.048	13.8343
6	580.233	656.462	0	6.6742	2.9478	10.3419	40.5397	172.441	22.2021
7	580.121	658.609	0	6.68879	3.28418	13.1503	58.1349	273.141	13.2745
8	580.522	659.547	0	7.35707	2.81413	10.12	42.0326	191.61	0.28043
9	580.264	658.76	0	8.0812	3.00742	11.3779	48.6599	224.521	10.1279
10	579.879	658.941	0	7.00259	2.80053	9.88762	39.7895	174.691	4.9146
11	581.522	658.186	0	8.65436	2.94884	10.9226	45.8258	208.131	33.4177
12	581.675	657.068	0	8.38462	2.96218	11.1019	47.435	220.163	0.16251
13	580.698	655.805	0	7.40057	3.27501	12.721	54.697	251.81	12.9742
14	580.789	656.488	0	8.61518	2.90481	10.3732	41.6314	180.624	0.011569
15	580.271	657.45	0	7.53949	2.72411	9.45798	37.7062	164.725	1.02287
16	581.3	656.575	0	8.15894	3.16394	11.9207	49.6499	221.348	8.88168
17	580.699	657.424	0	9.93381	2.75976	9.46153	36.8869	157.043	13.5538
18	579.777	657.484	0	8.5618	3.18781	12.1815	51.5776	233.721	0.44268
19	581.385	656.152	0	8.14485	2.72898	9.49363	38.2953	170.782	0.035634
20	580.091	657.018	0	6.57484	3.08974	11.9081	51.4288	238.145	8.24172
21	580.569	656.535	0	8.79909	2.81125	9.86779	39.3068	170.291	0.094766
22	580.715	657.261	0	7.37343	3.04087	11.6538	50.735	238.778	25.4205
23	581.827	657.651	0	7.59422	3.22675	12.5572	54.2683	251.077	13.3905
24	581.336	657.01	0	7.51848	3.07302	11.9139	52.0412	244.48	2.71199
25	581.565	656.985	0	7.06385	3.31295	13.3919	59.9004	284.972	10.4325
27	581.23	658.204	0	6.96706	3.71612	15.7809	72.5646	351.784	4e-05
28	582.113	660.382	0	7.00259	3.14009	11.9378	50.4587	229.02	12.3925
29	581.326	659.266	0	6.18813	3.1826	12.1932	52.2785	241.915	19.5106
30	580.403	658.084	0	6.02716	2.97956	10.9733	45.722	207.14	23.4121
31	579.81	657.726	0	6.41806	2.91116	10.7879	45.8533	212.627	17.7394
32	580.057	659.991	0	6.38035	3.43429	13.808	60.4889	280.591	0.229734
33	580.43	658.08	0	5.93164	2.59273	8.81285	35.206	156.291	25.3069
34	580.85	659.673	0	5.84473	3.24741	12.7687	56.1102	264.935	20.5526
35	580.57	660.092	0	5.87056	3.05928	11.7999	51.5615	243.163	15.9839
36	578.734	662.989	0	6.59272	3.22072	12.5864	54.7404	255.01	27.9533
37	579.615	658.093	0	4.22578	2.90277	10.2893	41.1642	178.557	47.4078
38	580.116	655.89	0	3.29052	2.62988	9.34564	39.2501	182.774	87.6113
39	579.47	659.983	0	6.69571	3.14725	12.5437	56.0288	267.508	45.9457
40	579.517	658.96	0	5.93636	3.02315	11.2178	47.1919	216.224	30.4923
41	579.256	658.408	0	5.25972	3.23655	13.1122	59.1315	283.845	31.3283
42	579.685	658.895	0	5.96528	3.07198	11.5122	48.277	217.952	62.9354
43	580.282	657.783	0	5.4672	2.97446	11.1351	47.4428	219.714	48.9238
44	579.787	659.015	0	6.06603	2.81252	9.98858	40.5449	180.016	16.1439
45	578.643	659.555	0	5.03587	3.23433	12.4519	52.9131	240.325	24.6988
46	578.803	662.002	0	4.56556	3.01722	11.5113	50.0611	236.217	46.4713
47	579.614	658.996	0	5.84145	3.29791	13.2496	59.1944	282.796	16.4566
48	579.616	659.818	0	5.55814	3.09744	11.7126	49.8892	230.057	43.3119
49	580.305	659.989	0	4.8973	3.29946	12.8136	55.1074	254.697	64.4823
50	580.443	659.393	0	6.40805	2.88509	10.5127	43.7596	198.292	16.1637
51	580.538	659.29	0	5.57498	3.11029	12.088	52.8167	248.123	49.4268
52	580.591	657.183	0	5.70046	2.80127	9.92862	40.5692	182.273	20.9379
53	579.337	658.825	0	5.20535	2.77155	10.0784	42.331	193.958	28.7128
54	579.963	658.702	0	5.3307	2.70905	9.22554	36.1409	156.121	16.2169
56	580.371	658.747	0	5.73188	2.70649	9.0459	34.2461	141.698	24.4929
57	580.619	656.294	0	5.23247	2.67029	8.89539	33.9677	143.094	37.2208
58	580.619	658.619	0	6.50621	3.30386	13.0007	56.587	263.385	21.9799
59	580.909	660.001	0	6.99471	3.24688	12.9327	57.3749	272.027	0.360471
%%	Trajectory	72
%%	frame	x	(pixel)	y	(pixel)	z	(pixel)	m0	m1	m2	m3	m4	s
0	581.152	657.127	0	6.32932	3.1758	12.6909	57.2888	278.161	26.8022
1	590.003	660.43	0	4.03357	2.68523	9.02392	34.4961	143.949	61.0441
2	589.543	660.332	0	3.92127	2.1232	5.75816	18.2849	66.1959	37.3643
3	589.368	660.202	0	2.59946	2.28247	7.63064	31.491	146.699	25.8937
5	589.813	660.351	0	3.56253	2.22637	6.81875	26.3444	119.625	40.2947
6	589.909	660.337	0	5.23695	2.74157	9.5572	37.8774	163.314	36.3881
7	590.811	660.517	0	3.95494	2.26371	6.65942	23.3344	93.6605	43.9723
8	588.485	660.186	0	3.41807	2.30131	7.13194	26.8602	116.773	68.3425
9	590.185	660.27	0	3.54494	2.21756	6.49879	22.8313	92.0469	12.5165
10	585.932	660.195	0	4.73644	2.9981	12.1972	56.9736	285.698	28.9335
%%	Trajectory	74
%%	frame	x	(pixel)	y	(pixel)	z	(pixel)	m0	m1	m2	m3	m4	s
0	697.007	669.41	0	2.36665	1.91069	5.08067	17.1239	68.8159	1.85112
1	696.942	669.71	0	3.30342	2.3322	7.25999	26.9834	113.246	83.7515
3	706.133	677.409	0	7.20688	3.42684	14.2971	66.0174	323.943	15.1911
5	698.204	668.702	0	2.58025	2.4899	8.38064	32.9206	142.252	41.7968
6	697.733	668.531	0	3.05118	2.21477	6.29871	20.8948	77.7617	89.4776
8	709.2	673.963	0	5.47794	3.42281	13.9671	62.6332	298.378	0.029313
9	708.464	673.789	0	4.96429	3.28465	13.8172	64.8428	322.514	1.17057
11	708.332	675.627	0	4.80573	3.03502	12.0728	54.7212	266.473	59.8628
%%	Trajectory	76
%%	frame	x	(pixel)	y	(pixel)	z	(pixel)	m0	m1	m2	m3	m4	s
0	730.387	673.632	0	5.49607	2.30543	6.8987	24.5309	99.4687	8.95198
1	730.769	673.491	0	5.75676	2.26432	6.49573	21.8276	83.2091	18.5472
2	731.02	673.328	0	5.82916	2.00866	4.96226	13.768	41.5718	1.79037
3	731.736	673.911	0	5.9046	2.20026	5.92797	18.1709	61.7874	7.99838
4	731.547	673.878	0	6.06408	2.33442	6.65384	21.4681	76.0435	21.9459
5	730.859	673.276	0	6.43574	2.45754	7.86008	29.6636	125.975	19.4029
6	731.463	673.673	0	5.4542	2.34018	6.94297	24.0115	93.4207	11.7315
7	731.767	673.472	0	5.7649	2.40312	7.41878	26.8245	108.719	6.06372
8	731.144	672.884	0	6.2827	2.41222	7.25314	24.9002	94.1844	7.85949
9	732.188	672.356	0	5.97144	2.44615	7.44385	25.8873	99.5837	23.9679
10	731.344	673.817	0	6.15127	2.79158	9.87817	40.3499	181.308	31.6093
11	730.482	673.307	0	5.91985	2.12598	5.81161	18.7037	68.7454	1.01704
12	730.198	673.443	0	5.94992	2.42029	7.37937	25.7513	98.8165	17.8971
13	729.861	672.561	0	5.57096	2.28055	6.69096	23.1403	90.592	2.28674
14	729.606	673.108	0	6.55865	2.09357	5.47642	16.4403	55.0608	2.95111
15	729.604	673.02	0	6.48204	2.42034	7.26453	25.1853	98.1087	3.91745
16	729.73	673.062	0	7.46064	2.8245	10.2224	42.4541	192.24	18.6528
17	728.82	673.014	0	5.92421	2.49002	7.97159	29.9732	126.501	9.77311
18	729.334	673.158	0	7.02853	2.45394	7.53909	26.608	103.988	0.39884
19	729.471	672.602	0	6.69551	2.305	6.70508	22.6097	85.4391	9.04406
20	729.199	673.215	0	5.56071	2.19239	6.22196	21.0565	82.0741	2.94962
21	728.565	673.632	0	7.00577	2.24116	6.31668	20.8543	78.5992	0.146793
22	729.441	672.794	0	5.95063	2.20688	6.19581	20.2269	74.0954	0.668482
23	728.206	673.003	0	6.74782	2.34222	6.92476	23.7968	91.9998	7.64385
24	729.102	673.538	0	6.6138	2.47477	7.62845	27.1411	107.773	16.8289
25	729.325	673.569	0	6.54938	2.48343	8.07899	31.1431	135.182	30.7007
26	729.591	673.6	0	6.46142	2.46756	7.61567	26.9928	106.1	0.3928
27	728.962	672.695	0	6.82267	2.2496	6.24105	19.6918	68.8044	0.766599
28	728.845	672.941	0	5.4862	2.26691	6.41875	20.807	74.7693	0.7883
29	728.857	672.236	0	6.77756	2.42209	7.20095	24.2642	89.7967	20.2067
30	729.678	672.343	0	4.72696	2.24359	6.60219	23.1949	93.072	11.5847
31	729.283	672.252	0	5.6044	2.34756	7.26625	26.7295	111.056	23.8769
32	729.528	672.648	0	4.86281	2.17633	5.99844	19.2515	69.9847	14.1951
33	729.741	672.513	0	5.5552	2.35225	6.97747	24.1136	94.0472	26.9324
34	729.309	671.858	0	6.94897	2.36702	6.75644	21.4584	73.5409	0.168141
35	729.497	673.043	0	6.65473	2.28236	6.37108	20.1389	70.0969	10.5285
36	729.313	671.56	0	5.65134	2.35508	6.96454	23.6214	88.7945	1.54506
37	729.195	671.572	0	6.07221	2.41051	7.62128	28.3015	117.11	0.802901
38	728.746	672.172	0	6.58457	2.26478	6.68794	23.5404	94.615	17.546
39	729.772	672.145	0	5.64493	2.4006	7.23709	24.9907	95.1455	11.8339
40	730.129	672.307	0	5.72511	2.4024	7.11121	23.983	89.2175	32.6508
41	730.625	672.437	0	6.70879	2.49252	7.84422	28.4884	114.684	10.923
42	729.991	671.773	0	5.91841	2.31952	6.7771	22.9618	87.1381	0.190299
43	729.618	671.928	0	6.24531	2.59009	8.53529	32.5937	137.988	11.7813
44	730.184	671.658	0	7.1792	2.58969	8.39519	31.5004	131.711	1.66641
45	730.679	672.25	0	5.98817	2.33333	6.85845	23.2472	87.7427	4.35775
46	730.305	671.887	0	7.11527	2.25904	6.2761	19.69	67.7393	4.50837
47	730.207	671.979	0	6.30449	2.25019	6.42155	21.2259	78.1922	13.1991
48	729.477	671.315	0	6.45609	2.57708	8.26807	30.3456	122.99	17.3087
49	730.06	671.844	0	5.59067	2.49225	8.15838	31.3037	133.535	32.5888
50	730.019	671.563	0	6.01869	2.34438	7.02311	24.4836	95.3082	4.86099
51	730.359	671.578	0	7.03208	2.60029	8.16605	28.8113	110.924	3.38405
52	730.149	671.849	0	5.29296	2.20291	6.20432	20.7111	79.3967	0.498288
53	730.361	672.191	0	5.02638	2.30403	6.92357	24.6601	99.4716	18.5227
54	730.392	671.584	0	5.31363	2.43858	7.38719	25.7092	99.5145	40.5956
55	730.069	672.176	0	4.68698	2.53381	8.63744	34.8944	156.871	22.6854
56	730.568	672.211	0	5.80963	2.50076	8.02064	30.0457	125.958	9.20066
57	729.749	672.229	0	4.73606	2.74701	9.76772	40.0946	180.293	65.689
58	730.256	672.525	0	5.8078	2.49993	7.99059	29.5902	121.591	10.1009
59	729.785	671.8	0	4.98107	2.25792	7.00715	26.9135	119.507	51.2261
%%	Trajectory	78
%%	frame	x	(pixel)	y	(pixel)	z	(pixel)	m0	m1	m2	m3	m4	s
0	675.039	676.988	0	9.55748	3.06261	11.2896	46.4829	206.551	2.44714
1	675.292	675.78	0	10.25	3.31458	13.094	56.9845	264.324	0.575114
2	675.274	676.038	0	8.76334	2.99502	11.0461	45.7473	204.406	17.2741
3	676.034	674.793	0	9.57951	3.09204	11.8701	51.3795	239.94	0.013777
4	676.9	674.045	0	8.09298	2.77419	9.81813	40.1814	181.069	0.062526
5	676.952	674.024	0	8.1069	2.96582	11.0306	46.5723	213.069	0.047609
6	677.254	673.553	0	6.34778	2.70944	9.60474	39.8945	183.273	25.6685
7	674.448	677.258	0	8.28828	3.00715	10.9248	44.4793	195.976	0.363061
8	674.731	677.105	0	9.67445	2.90928	10.4278	42.4938	189.272	2.71906
9	676.323	675.911	0	9.82608	3.04476	11.3877	47.982	218.509	14.3821
10	675.431	675.762	0	9.83203	3.22861	12.4694	53.2802	243.228	0
11	675.424	676.49	0	11.3417	3.20247	12.2978	52.3123	238.055	0.000248
12	676.924	674.93	0	7.19913	3.0434	11.6766	51.1629	243.414	1.19959
13	675.664	676.594	0	9.45594	3.22701	12.3751	52.3153	235.952	0.825058
14	675.577	675.892	0	8.80781	3.32428	13.1936	57.7974	270.223	0.167475
15	675.929	675.875	0	7.55679	3.53797	14.6864	66.2301	314.871	0.604078
16	676.123	676.08	0	9.29825	3.01816	11.4327	49.2409	229.925	0.078393
17	675.514	676.456	0	10.0241	2.90591	10.2491	40.5305	173.609	1.00982
18	675.53	676.688	0	10.3916	3.01215	11.0462	45.3136	200.246	0.391831
19	674.354	677.893	0	10.2992	2.91026	10.1825	39.8305	168.76	4.44028
20	674.704	676.948	0	9.94567	2.9291	10.4928	42.2277	183.847	1.06938
21	675.046	676.944	0	9.82071	2.96355	10.5912	42.266	181.823	0.249462
22	674.452	677.514	0	10.0617	2.95538	10.4908	41.465	176.535	0
23	674.991	676.913	0	10.4683	2.77286	9.44326	36.4422	153.591	0.000189
24	675.047	677.085	0	10.7115	2.84375	9.86622	38.4447	162.265	5e-06
25	675.081	677.294	0	10.3316	2.78809	9.38904	35.3131	143.552	2.4e-05
26	674.436	676.935	0	9.43144	2.86757	10.3657	42.8543	193.393	0.005998
27	673.94	678.061	0	9.79633	2.95179	10.647	42.9713	186.866	0.032963
28	674.206	677.382	0	11.0699	3.08653	11.5246	47.9985	214.934	0.002103
29	673.931	677.662	0	9.94123	2.99687	10.9875	45.2459	201.32	7.3e-05
30	673.916	677.984	0	9.41849	2.81968	9.66481	37.3225	157.033	0.002363
31	673.916	677.57	0	9.98457	2.84221	9.8295	38.0825	159.41	5.79279
32	673.679	678.524	0	9.05255	2.68522	8.87139	33.3822	138.049	0.018565
33	672.266	679.579	0	9.39873	3.20464	12.3494	52.8131	241.919	0.000825
34	672.537	680.845	0	9.88231	3.25175	12.6312	54.1636	247.91	1.1e-05
35	672.533	680.55	0	9.80912	3.24335	12.412	52.2441	234.615	0.00375
36	672.204	681.031	0	9.92955	3.33323	13.1321	57.0469	264.619	0.072215
37	671.977	680.575	0	9.52498	3.20402	12.2888	52.1072	235.928	0.283356
38	672.947	680.463	0	9.42105	3.15304	12.1341	52.3673	243.587	0.186021
39	672.398	680.525	0	9.66536	3.17564	12.0984	51.1761	232.225	0.036766
40	672.201	680.569	0	10.7535	3.19253	12.0637	50.4382	226.174	0.040178
41	672.26	679.076	0	9.66667	2.98197	10.6905	42.7867	185.033	8.53255
42	673.236	679.987	0	10.1979	3.06161	11.4217	47.8202	216.393	0.644214
43	673.412	679.572	0	8.78352	2.96209	10.5481	41.9528	180.392	15.4335
44	673.042	678.987	0	10.358	3.12218	11.5546	47.1327	205.542	0.219208
45	673.12	679.281	0	10.6191	3.24981	12.4792	52.6519	236.554	0.046484
46	673.394	678.337	0	10.2375	3.16956	11.9499	49.798	222.148	9.55757
47	673.131	678.684	0	10.8395	3.25649	12.506	52.7755	237.186	5e-06
48	673.356	678.538	0	11.3945	3.16475	11.8427	48.9174	216.225	0
49	673.476	677.736	0	11.0305	3.16164	11.799	48.4043	211.713	0
50	673.988	676.923	0	9.04917	3.19657	12.2845	52.374	239.087	0.620793
51	673.264	677.056	0	9.86782	3.17835	12.078	50.8269	229.205	1.38328
52	673.514	677.564	0	10.2325	3.05137	11.1114	44.8697	194.655	3.48143
53	673.249	677.509	0	10.5758	3.2662	12.5206	52.8659	238.572	0.86129
54	673.67	677.017	0	9.97384	3.12089	11.35	45.3893	194.457	9.58006
55	674.254	676.938	0	10.3065	2.97824	10.7107	43.1318	187.934	5.56433
56	674.038	676.687	0	10.6309	3.28957	12.7601	54.4842	248.327	1.47713
57	673.945	676.793	0	10.4471	3.22966	12.3027	51.4716	229.496	4e-06
58	673.46	677.745	0	9.17464	3.19297	12.103	50.7358	227.888	1.9708
59	673.075	677.08	0	8.98995	3.07972	11.2739	45.8004	200.263	1.27679
%%	Trajectory	79
%%	frame	x	(pixel)	y	(pixel)	z	(pixel)	m0	m1	m2	m3	m4	s
0	702.737	680.835	0	9.3877	3.64343	15.4452	71.1531	345.703	0
1	702.592	681.077	0	9.31667	3.49738	14.4845	65.6964	315.511	1.3e-05
2	702.509	680.91	0	10.7638	3.60003	14.9577	67.3645	319.941	0
3	701.767	681.724	0	9.31327	3.46691	14.1577	63.3757	301.088	5e-06
4	702.042	682.226	0	8.80112	3.43212	13.7865	60.5926	282.898	0.057148
5	702.582	681.024	0	9.65949	3.47525	14.2056	63.5728	301.731	1.85804
6	702.79	680.919	0	10.9651	3.59784	14.8122	66.0792	311.216	6.55625
7	702.677	680.796	0	10.8824	3.72354	15.8485	72.8331	352.087	0.563758
8	701.066	681.554	0	10.4067	3.45888	13.9416	61.4239	287.321	0
9	701.815	680.803	0	10.1754	3.48527	14.1704	62.8171	294.788	0.25115
10	701.502	681.559	0	11.7177	3.55774	14.6057	65.0212	305.521	15.9155
11	701.666	681.942	0	10.2954	3.64931	15.4665	71.1257	344.538	7.71722
12	701.438	681.977	0	11.1219	3.5928	14.8467	66.4576	313.729	12.6488
13	702.197	681.53	0	11.0217	3.72375	15.7496	71.4636	339.76	2e-05
14	701.671	681.615	0	12.0796	3.61499	15.0768	68.0905	323.932	9.61973
15	701.666	681.722	0	12.697	3.63463	14.9597	66.2569	308.681	12.4475
16	703.122	683.107	0	9.58738	3.24221	12.4361	52.6926	239.163	0.237458
17	701.775	681.575	0	13.4961	3.75576	15.9077	72.2478	343.965	0
18	702.482	682.365	0	12.8885	3.63548	15.1513	68.1551	322.441	0
19	701.767	681.625	0	11.7871	3.56653	14.7348	66.1452	313.616	0
20	702.125	682.356	0	11.9888	3.47986	13.9818	60.97	280.957	0
21	700.975	681.836	0	10.505	3.41908	13.7299	60.5204	283.85	0.389938
22	702.935	682.551	0	11.7895	3.70188	15.433	69.1522	325.717	0
23	702.288	681.926	0	12.9897	3.57027	14.7357	65.9926	311.846	9.18562
24	702.006	681.773	0	12.453	3.50139	14.1215	61.786	285.567	0
25	701.565	681.437	0	12.6792	3.55973	14.554	64.4731	301.529	3.54886
26	702.012	682.151	0	11.3204	3.34002	12.9693	54.9989	247.842	6e-06
27	702.945	680.796	0	13.2409	3.6492	15.2389	68.7695	326.882	0.706165
28	703.041	680.744	0	12.1317	3.67408	15.369	69.3489	329.238	4.58437
29	704.182	679.055	0	10.0192	3.62885	15.393	71.1354	347.017	0
30	703.201	680.06	0	12.2662	3.62269	15.1181	68.4555	327.193	4.44006
31	702.353	681.399	0	13.4443	3.56245	14.4988	63.69	294.633	0
32	702.484	680.945	0	12.0987	3.60968	14.9392	66.7729	314.206	8.61024
33	702.466	681.501	0	13.0687	3.39074	13.2722	56.4915	254.685	0
34	702.971	680.886	0	13.6768	3.5627	14.5715	64.5911	302.372	7.74448
35	702.32	681.44	0	12.5637	3.41599	13.4393	57.4263	259.689	0
36	702.179	682.052	0	11.9271	3.25193	12.3742	51.6976	230.534	0
37	702.521	681.461	0	12.4063	3.41214	13.4337	57.4961	260.588	0
38	702.662	681.431	0	12.5287	3.57244	14.5205	63.6988	294.588	0
39	702.034	681.647	0	12.0171	3.3877	13.4259	58.2045	267.88	0
40	702.573	680.874	0	12.6127	3.49732	14.0861	61.5786	284.627	13.8693
41	702.651	681.281	0	12.3236	3.57395	14.6472	64.9623	303.897	15.9155
42	702.142	681.284	0	12.2395	3.50458	14.1992	62.5673	291.769	15.2189
43	702.399	681.17	0	10.9158	3.55643	14.5078	64.1546	299.718	0
44	701.842	680.902	0	11.5162	3.65712	15.2698	68.6535	324.401	0.179825
45	702.985	680.771	0	11.774	3.5887	14.8675	66.729	315.66	2.37118
46	702.999	680.03	0	11.0468	3.53336	14.6343	66.1433	316.335	0.005009
47	702.671	681.483	0	11.3892	3.49506	14.1422	62.2475	289.971	5e-06
48	703.38	681.08	0	11.3409	3.55793	14.3949	63.0974	292.558	1.5182
49	703.094	680.018	0	10.9228	3.51666	14.2768	63.0285	294.537	9.30914
50	702.529	681.252	0	11.0946	3.45034	13.8175	60.2739	278.511	0
51	702.547	681.166	0	11.3239	3.20656	12.0633	49.9067	220.622	15.916
52	701.654	681.529	0	11.1324	3.46113	13.9061	60.9226	283.027	0
53	701.775	681.588	0	11.725	3.47492	14.0469	61.9276	289.358	3.10298
54	700.876	681.361	0	10.3351	3.53566	14.5549	65.2967	310.086	17.8848
56	700.95	680.718	0	11.2586	3.33324	13.0455	56.1058	257.353	1.47713
57	701.933	681.073	0	12.1164	3.62706	15.0722	67.6004	318.952	0.068066
58	702.9	680.646	0	11.0058	3.62378	14.996	67.0466	315.782	14.7014
59	702.924	682.176	0	10.0197	3.26879	12.672	54.3984	250.479	0.314039
%%	Trajectory	80
%%	frame	x	(pixel)	y	(pixel)	z	(pixel)	m0	m1	m2	m3	m4	s
0	601.565	683.896	0	4.52737	2.62596	8.73189	33.6198	143.408	76.6137
1	602.695	684.113	0	3.68471	2.00046	5.74277	21.2968	94.2617	45.0393
2	601.61	684.444	0	2.77344	2.51789	7.74859	27.5579	110.488	73.1242
3	601.97	684.996	0	4.09015	2.43682	7.75681	29.3808	125.765	62.9398
4	602.644	684.294	0	4.802	2.38518	7.16497	25.2829	101.294	19.1114
5	602.231	683.503	0	4.65015	2.8107	10.1718	42.371	193.202	90.4207
6	600.814	684.654	0	3.81371	2.48814	8.0162	30.4289	129.789	82.9671
7	601.343	683.986	0	4.08844	2.39333	7.57569	28.6331	122.305	43.6497
8	602.955	683.255	0	3.41036	2.49085	8.48463	34.6206	157.792	34.0883
9	601.408	684.545	0	4.88629	2.61686	8.27365	29.6941	117.431	49.6404
10	602.095	683.923	0	4.88374	2.45976	7.83987	29.3677	123.422	27.6203
11	601.439	684.084	0	4.88349	2.5657	8.96138	37.2743	172.084	62.0617
12	601.224	683.936	0	6.09547	2.51867	8.08325	29.9051	122.147	13.411
13	601.637	683.574	0	3.8724	2.49923	8.13865	30.9662	130.71	88.4403
14	601.449	684.273	0	4.22444	2.4941	7.9766	29.9273	125.976	21.4498
15	601.905	684.187	0	4.98002	2.66694	9.48418	39.2276	177.74	20.3321
16	600.127	683.82	0	3.73917	2.67029	9.32423	38.3342	174.929	75.4126
18	601.71	684.1	0	5.01912	2.71191	9.55608	39.2597	178.133	35.8894
19	602.394	684.535	0	2.86243	2.45928	8.54513	36.422	175.138	27.0689
20	602.083	684.607	0	4.11302	2.38548	7.70049	30.2015	134.758	71.6411
22	602.176	684.008	0	3.43418	2.32201	7.08726	25.899	107.901	82.4167
23	601.571	684.604	0	4.97803	2.74915	9.6342	38.7633	170.49	33.7578
24	600.909	684.404	0	4.60074	2.61723	9.15142	37.7957	173.255	51.393
25	600.511	684.472	0	4.86029	2.93544	10.3265	40.5265	171.698	77.1418
27	602.606	684.254	0	3.8778	2.59915	8.61973	33.1885	141.811	88.2241
28	601.565	684.634	0	5.26767	2.44898	7.46343	26.1636	102.396	36.9347
29	601.656	683.725	0	4.93524	2.55235	8.40838	32.5116	140.608	19.3964
30	601.956	684.073	0	3.6161	2.94105	10.8647	45.7547	209.23	55.3576
31	602.41	684.129	0	4.47797	2.07795	5.55062	17.1834	59.2975	0.677193
32	602.025	684.196	0	5.22623	2.48706	7.97594	29.7188	122.953	21.1814
34	595.601	702.786	0	4.1944	2.77386	9.39782	35.6448	145.881	83.0095
35	595.036	700.737	0	3.69847	2.77483	10.2042	43.5711	203.81	85.5896
36	594.989	703.531	0	3.33745	2.56825	8.11703	29.298	116.791	110.852
37	594.714	702.572	0	4.85497	2.75106	9.8045	40.5103	183.846	50.1852
39	594.549	699.498	0	3.40925	2.47637	8.06902	31.6407	141.306	108.97
40	593.977	699.433	0	3.82105	2.73112	9.86772	41.1038	186.695	92.7684
%%	Trajectory	81
%%	frame	x	(pixel)	y	(pixel)	z	(pixel)	m0	m1	m2	m3	m4	s
0	541.682	685.016	0	3.63142	2.23002	6.75631	24.6722	102.156	32.2343
1	542.87	685.644	0	5.10954	2.25918	6.46375	21.6133	81.8232	20.8062
2	543.352	686.079	0	3.64929	2.40108	8.02371	32.525	148.128	58.846
4	543.369	686.298	0	3.4033	2.29218	6.81482	23.9284	95.319	47.4048
5	542.921	685.707	0	4.07832	2.77274	9.9415	40.9945	184.566	103.997
6	542.716	685.428	0	4.37777	2.01227	5.31569	16.9297	62.8243	5.4287
7	542.861	684.602	0	3.31682	2.20127	6.38387	21.8885	84.6347	25.8698
8	542.574	685.308	0	3.73254	2.11747	6.01574	21.0486	86.5644	19.2044
9	542.824	685.582	0	3.81482	2.50022	7.90614	29.1399	120.465	54.9157
10	543.056	685.331	0	4.27972	2.10962	5.55355	16.6709	55.1489	4.66606
11	544.056	686.491	0	4.43629	2.2811	6.90686	25.1643	104.82	14.9727
12	543.171	685.744	0	3.86503	2.61354	9.20502	38.1112	173.913	53.7707
13	544.183	685.534	0	3.88689	2.67442	9.2689	36.9985	161.693	95.7935
15	544.04	686.412	0	3.89902	2.18323	6.45199	22.8923	92.4966	41.142
16	543.786	687.02	0	3.97748	2.42344	7.79523	29.8963	129.45	56.0176
17	543.362	686.218	0	4.43576	2.36828	7.0392	23.8702	89.1095	12.5121
18	543.052	685.693	0	4.81566	2.33123	7.12569	25.6972	104.248	43.6238
19	543.541	686.773	0	4.26083	2.40367	7.12201	24.2522	92.3197	48.3295
20	543.628	686.436	0	4.37002	2.20468	6.33114	21.588	83.9495	16.9373
21	543.805	686.086	0	3.25346	2.69891	9.58874	39.3123	176.428	46.7902
22	543.272	685.583	0	3.91548	2.54684	8.27753	30.9874	127.899	65.2235
23	543.562	685.842	0	4.21103	2.6032	9.06038	36.6805	162.511	56.857
24	544.897	686.191	0	3.60656	2.69223	9.37055	37.6346	165.637	80.7718
25	542.793	685.517	0	4.36247	2.2045	6.33953	21.9472	88.058	20.1204
26	543.576	686.25	0	4.42458	2.31455	7.23922	27.5304	119.51	24.4931
27	543.535	686.298	0	3.39409	2.33412	7.46287	29.0519	128.931	95.6944
28	543.227	685.601	0	4.15895	2.54754	8.05284	28.9497	114.041	42.0027
29	544.059	685.687	0	3.82052	2.41084	7.17427	24.5665	94.0119	80.9224
30	543.12	686.758	0	4.40629	2.4574	7.77438	28.9218	120.881	72.8486
31	544.789	686.825	0	4.97292	2.27178	6.89418	24.9184	101.764	35.6081
32	544.385	688.016	0	4.33992	2.68784	9.02694	34.4269	143.302	51.9103
33	544.459	686.583	0	4.46714	2.43336	7.43292	26.1059	101.316	27.7133
34	544.214	686.669	0	4.17958	2.31667	6.94585	24.3615	95.6654	48.7521
35	544.525	687.86	0	5.36411	2.50777	7.75672	27.0373	102.406	21.778
36	544.171	687.764	0	4.14917	2.34165	7.04304	24.9728	100.47	32.3442
37	544.471	686.296	0	4.42665	2.53091	8.2228	31.3316	133.784	75.2846
38	543.901	687.041	0	4.63929	2.30557	6.75237	23.0067	88.2619	1.20207
39	544.737	686.99	0	4.31967	2.61401	8.8923	35.3728	156.119	71.2644
40	544.909	686.751	0	4.33552	2.47766	7.80499	28.7471	119.236	37.9642
42	545.318	686.887	0	4.6155	2.58002	8.30651	30.4568	122.286	44.6489
43	543.303	685.692	0	3.89343	2.46554	7.59831	26.5621	101.26	62.2795
44	543.129	685.874	0	4.40129	2.41741	7.48421	26.6789	104.874	38.6419
45	544.054	687.017	0	4.06059	2.56794	8.68409	34.4105	151.175	109.7
46	543.413	686.276	0	5.09969	2.32321	6.69567	21.9811	79.5801	10.4884
47	543.585	686.449	0	4.3775	2.58181	8.0187	28.0418	107.315	36.6345
48	543.984	687.369	0	4.76523	2.64106	8.26703	28.6753	107.303	51.2633
49	544.031	686.303	0	4.93777	2.41323	7.73943	29.7572	129.556	55.3663
50	543.609	686.224	0	4.49961	2.41483	7.55404	27.751	114.473	48.3873
51	544.069	687.131	0	4.25568	2.24758	6.70816	23.6486	93.6448	30.0134
52	544.082	686.383	0	4.24711	1.97188	4.85005	13.5549	41.8858	0.371328
53	544.099	686.671	0	4.03384	2.40259	7.38917	26.4318	105.34	43.6235
54	544.634	686.614	0	4.59011	2.36656	7.03967	24.391	95.236	34.9913
55	543.985	686.809	0	3.99612	2.14113	5.937	19.6697	75.3684	28.479
56	543.62	686.462	0	4.49012	2.09779	5.50725	16.6732	56.6229	2.583
57	543.928	686.495	0	4.7404	2.32676	6.75066	22.4048	82.2943	20.3319
58	544.332	686.806	0	4.27286	2.69217	9.43116	38.4493	172.476	71.589
59	544.083	686.787	0	4.6601	2.41086	7.65396	28.9244	123.858	45.8636
%%	Trajectory	82
%%	frame	x	(pixel)	y	(pixel)	z	(pixel)	m0	m1	m2	m3	m4	s
0	656.739	687.268	0	6.80688	2.71237	9.15409	35.3033	149.535	8.33241
1	656.787	687.584	0	5.80434	3.13646	11.9292	50.8606	233.801	37.5878
2	656.077	686.946	0	6.30213	3.2718	12.6321	53.8027	245.079	10.1976
3	656.003	687.745	0	6.05379	2.92095	10.6002	43.5978	194.982	38.5569
4	654.605	687.351	0	7.3224	3.16312	11.6841	47.5756	207.67	16.9166
5	656.517	687.208	0	5.14823	3.24242	12.4799	53.2267	243.397	23.2229
6	656.627	687.544	0	6.64114	2.82337	9.51739	35.71	144.714	22.949
7	656.815	687.208	0	6.12925	2.88837	10.1641	40.149	171.959	13.2196
8	657.42	687.67	0	5.6502	2.8288	10.2278	42.4562	192.242	42.8645
10	655.625	685.91	0	6.15731	3.46204	13.8568	60.3663	278.448	5.3001
11	656.844	687.318	0	6.90171	2.94571	10.3905	40.712	171.846	17.0866
12	655.938	686.898	0	6.06744	3.21377	12.4921	53.7804	247.192	20.34
13	656.757	687.581	0	5.37316	2.9378	10.4728	41.7031	178.888	85.2179
15	655.708	687.15	0	6.91807	2.8833	9.94318	38.4341	161.447	22.8763
16	657.003	688.913	0	5.54751	2.91944	10.8353	45.7985	209.962	53.8917
17	655.925	687.934	0	5.69561	3.42307	13.5785	58.8161	270.627	17.0375
19	656.613	687.571	0	5.65717	3.11078	11.3305	45.8528	199.955	38.48
20	655.653	687.531	0	5.99647	3.06125	11.3959	47.5624	214.346	39.1447
21	656.232	688.388	0	3.66451	2.61797	8.70118	33.1192	138.46	85.6354
22	658.284	688.384	0	4.65415	2.74731	9.47694	37.1932	159.288	56.9623
23	655.62	688.004	0	4.81098	3.32491	13.2645	58.7763	278.732	42.1693
24	655.066	687.85	0	5.34166	2.82249	10.3367	43.7582	202.847	27.012
25	658.006	687.882	0	4.75962	3.03075	11.4837	49.3393	229.638	33.6629
27	656.953	685.98	0	5.07308	3.37445	13.5703	60.3964	287.335	11.6946
28	655.466	687.5	0	6.65297	3.4177	13.5308	58.3185	266.307	2.61203
29	655.386	687.5	0	5.24345	3.64785	15.0456	66.7978	312.239	11.3509
30	657.918	688.535	0	5.08446	3.10589	11.8607	50.409	229.219	32.5387
31	655.052	687.629	0	5.41694	2.97608	10.7011	43.4341	192.03	18.2519
32	655.569	687.943	0	5.22599	3.10432	11.8664	50.7684	233.48	34.4599
33	657.169	687.022	0	4.90427	3.28828	12.8855	55.7897	258.168	31.254
34	655.956	687.809	0	4.78976	3.05446	11.5192	48.9277	224.239	80.3984
36	655.676	688.423	0	5.82739	3.25419	12.4119	52.0878	233.625	29.592
37	654.929	687.521	0	6.19862	3.19341	12.5399	55.0996	259.61	34.206
38	655.82	687.778	0	5.20925	3.0829	11.434	47.434	212.54	43.6622
39	654.57	688.786	0	4.14126	2.78114	9.88829	40.531	182.253	66.899
40	655.484	688.213	0	4.38106	2.98769	10.8854	45.3493	207.934	42.1958
42	655.778	687.194	0	5.17993	2.985	10.7458	43.2556	188.209	61.6963
%%	Trajectory	83
%%	frame	x	(pixel)	y	(pixel)	z	(pixel)	m0	m1	m2	m3	m4	s
0	608.469	692.026	0	3.37137	2.74131	9.89732	41.0177	184.655	42.4377
2	610.342	694.572	0	4.13064	2.74652	9.79783	40.3062	181.488	88.4682
3	608.35	693.74	0	3.9489	2.89319	10.6615	44.8072	204.698	132.186
5	610.784	693.029	0	3.63718	2.39749	7.48536	27.1387	108.733	48.8145
7	610.455	693.762	0	3.54171	3.03005	10.959	44.3849	194.853	30.7404
8	610.118	694.421	0	5.05813	2.41392	7.44232	26.4623	104.135	25.7941
9	609.563	694.984	0	4.43669	2.29988	7.07073	26.0285	108.739	10.246
11	610.427	693.623	0	3.82322	2.64137	9.08249	36.5662	163.62	81.1963
12	609.959	694.943	0	4.71604	2.84432	9.84683	38.1422	159.897	87.4159
13	610.093	693.63	0	4.5172	2.2737	7.00622	26.3275	113.596	28.5111
14	610.275	695.036	0	5.28183	2.58427	8.62135	33.551	144.742	26.3348
16	608.945	704.742	0	3.08859	2.75794	10.1638	43.6018	205.196	63.2928
17	607.485	707.27	0	3.00165	2.5117	8.29605	32.0636	137.648	104.164
19	594.544	698.954	0	3.63176	3.09767	11.8665	50.8676	234.034	32.5791
20	594.512	701.614	0	4.29245	2.75329	9.54173	37.8627	164.349	70.5582
21	594.26	702.214	0	3.83785	2.6502	9.42547	39.337	181.025	94.5237
22	594.016	700.12	0	3.84666	2.48598	8.32843	33.3859	150.891	63.4681
23	594.75	699.972	0	3.99467	2.86963	10.5819	44.4892	202.747	85.3438
24	595.165	700.072	0	4.37178	2.80831	10.5394	45.5161	212.78	51.7962
25	594.611	700.941	0	3.68903	2.60162	9.05242	37.3028	170.937	110.469
26	594.64	701.103	0	4.08589	2.37224	7.7455	30.9748	141.723	56.7744
28	594.211	702.753	0	3.22666	2.59055	8.89317	36.0568	162.88	105.81
%%	Trajectory	84
%%	frame	x	(pixel)	y	(pixel)	z	(pixel)	m0	m1	m2	m3	m4	s
0	699.552	695.718	0	7.5079	3.36165	13.2369	57.0998	261.832	19.7193
1	699.344	695.515	0	7.31238	3.3296	13.0717	56.5439	261.225	6.24301
2	699.51	694.978	0	7.57719	3.20666	12.1424	50.7448	227.005	2.5712
3	699.957	694.806	0	7.44461	3.26577	12.7158	54.8317	253.094	21.8743
4	699.528	695.01	0	7.7054	3.32677	12.9608	55.3739	251.869	16.4835
5	699.547	695.304	0	7.90811	3.37623	13.3059	57.3479	262.57	0.627469
6	699.49	695.559	0	7.94966	3.15019	11.6345	47.2567	205.216	1.65805
7	699.95	695.568	0	8.00152	3.22278	12.4457	53.497	247.14	12.0788
8	700.027	695.557	0	7.45015	3.11852	11.6685	48.6124	217.939	11.0577
9	699.41	694.989	0	8.13567	3.27967	12.6016	53.1811	239.567	0.238229
10	699.58	695.85	0	7.71961	3.27142	12.5938	53.3676	241.549	23.9439
11	699.925	695.656	0	7.28179	3.08433	11.4778	47.7556	214.486	6.33474
12	699.603	695.44	0	8.46277	3.21625	12.058	49.4749	216.133	0.162464
13	699.473	695.716	0	8.16087	3.16361	11.7849	48.4361	213.331	1.06389
14	699.378	695.689	0	7.71176	3.23299	12.2499	51.0142	226.949	9.82494
15	699.94	695.585	0	7.45573	3.01131	10.8885	44.0866	193.489	21.276
16	699.264	695.63	0	7.83698	3.19881	12.0416	49.9458	221.752	9.31471
[truncated: 4,054 more rows]

## Sheet: Motility F38A field A
%%	Trajectory	3
[truncated: 3,865 more rows]

## Sheet: Motility F38A field B
%%	Trajectory	2
[truncated: 4,977 more rows]

[truncated: 4 more sheets: Motility F38A field C, Motility Y42A field A, Motility Y42A field B, Motility Y42A field C]
